# Supplementary material for: Evaluation of Head Movement Periodicity and Irregularity during Locomotion of Caenorhabditis elegans
Source: Front Behav Neurosci. 2013 Mar 21;7:20. doi: 10.3389/fnbeh.2013.00020 (PMC3604732; doi:10.3389/fnbeh.2013.00020)
Supplement: Supplementary Software S2 — Test input data for Softwares S3 and S4. [file 42064_Shingai_DataSheet2.ZIP]

Archive with 6 entries (5 files):
- sample_nmr-1(ak4)_A1_08/info/
- sample_nmr-1(ak4)_A1_08/info/Base1.csv
- sample_nmr-1(ak4)_A1_08/info/FLAG.csv
- sample_nmr-1(ak4)_A1_08/info/INFO.txt
- sample_nmr-1(ak4)_A1_08/nmr-1(ak4)_A1_08 Free Run.DA3
- sample_nmr-1(ak4)_A1_08/Pos.da+
