# Supplementary material for: Evaluation of Head Movement Periodicity and Irregularity during Locomotion of Caenorhabditis elegans
Source: Front Behav Neurosci. 2013 Mar 21;7:20. doi: 10.3389/fnbeh.2013.00020 (PMC3604732; doi:10.3389/fnbeh.2013.00020)
Supplement: Supplementary Software S2 — Test input data for Softwares S3 and S4. [file 42064_Shingai_DataSheet2.ZIP › sample_nmr-1(ak4)_A1_08/info/Base1.csv]

m:	WORM00001.bmp	00:00:01.05	91	62, 10, 61, 10, 60, 11, 59, 12, 58, 13, 58, 14, 57, 15, 56, 16, 56, 17, 56, 18, 56, 19, 55, 20, 55, 21, 55, 22, 55, 23, 55, 24, 55, 25, 55, 26, 55, 27, 55, 28, 55, 29, 55, 30, 55, 31, 55, 32, 55, 33, 55, 34, 55, 35, 55, 36, 55, 37, 54, 38, 54, 39, 54, 40, 54, 41, 53, 42, 52, 43, 51, 44, 50, 45, 49, 46, 48, 46, 47, 46, 46, 47, 45, 47, 44, 47, 43, 47, 42, 48, 41, 48, 40, 48, 39, 48, 38, 48, 37, 49,…	751	221.5808	0.1922142	0	102.8407	169.7545	-1	-1	-1	0	260	209	62	10	40	48	12	81	322	219	300	257	272	290	50421.04	30490.29	50519.61	30320.04	50645.05	30172.19
m:	WORM00002.bmp	00:00:01.15	88	63, 10, 63, 11, 63, 12, 63, 13, 63, 14, 63, 15, 63, 16, 63, 17, 63, 18, 63, 19, 63, 20, 63, 21, 63, 22, 64, 23, 64, 24, 64, 25, 64, 26, 63, 27, 63, 28, 63, 29, 62, 30, 62, 31, 61, 32, 60, 33, 59, 34, 58, 35, 57, 36, 56, 37, 55, 37, 54, 38, 53, 38, 52, 38, 51, 38, 50, 39, 49, 39, 48, 39, 47, 39, 46, 39, 45, 40, 44, 40, 43, 40, 42, 41, 41, 41, 40, 42, 39, 43, 38, 44, 37, 45, 36, 46, 35, 47, 35, 48,…	769	219.4803	0.2006065	0	101.9117	176.8544	9.962429	8.902246	9.055386	0.2393077	252	218	63	10	38	44	10	78	315	228	290	262	262	296	50452.4	30449.97	50564.41	30297.64	50689.86	30145.31
m:	WORM00003.bmp	00:00:01.25	88	74, 10, 74, 11, 74, 12, 74, 13, 74, 14, 74, 15, 74, 16, 73, 17, 73, 18, 73, 19, 73, 20, 72, 21, 71, 22, 70, 23, 70, 24, 69, 25, 68, 25, 67, 26, 66, 26, 65, 27, 64, 27, 63, 28, 62, 28, 61, 28, 60, 28, 59, 29, 58, 29, 57, 29, 56, 30, 55, 30, 54, 30, 53, 30, 52, 31, 51, 31, 50, 32, 49, 32, 48, 33, 47, 34, 46, 35, 46, 36, 45, 37, 45, 38, 44, 39, 44, 40, 43, 41, 43, 42, 43, 43, 42, 44, 42, 45, 42, 46,…	751	218.4093	0.1978371	0	99.84065	171.8699	9.513149	8.732124	7.826238	0.2347345	242	228	74	10	44	40	12	64	316	238	286	268	254	292	50447.92	30405.16	50582.33	30270.76	50725.7	30163.23
m:	WORM00004.bmp	00:00:02.05	88	79, 10, 78, 11, 77, 12, 77, 13, 76, 14, 75, 15, 74, 16, 73, 16, 72, 17, 71, 17, 70, 18, 69, 18, 68, 18, 67, 19, 66, 19, 65, 19, 64, 19, 63, 20, 62, 20, 61, 20, 60, 20, 59, 21, 58, 21, 57, 22, 56, 23, 55, 23, 54, 24, 53, 25, 52, 26, 51, 27, 51, 28, 50, 29, 49, 30, 49, 31, 48, 32, 48, 33, 48, 34, 47, 35, 47, 36, 47, 37, 47, 38, 47, 39, 47, 40, 46, 41, 46, 42, 46, 43, 46, 44, 45, 45, 45, 46, 45, 47,…	754	221.4803	0.1931572	0	102.3259	172.3276	8.944272	10.96586	12.64911	0.2947811	237	237	79	10	46	41	11	66	316	247	283	278	248	303	50447.92	30364.84	50595.77	30225.95	50752.58	30113.95
m:	WORM00005.bmp	00:00:02.15	92	73, 10, 72, 11, 71, 11, 70, 11, 69, 12, 68, 12, 67, 12, 66, 12, 65, 12, 64, 13, 63, 13, 62, 14, 61, 14, 60, 14, 59, 15, 58, 15, 57, 16, 56, 17, 55, 18, 54, 19, 53, 20, 53, 21, 52, 22, 52, 23, 51, 24, 51, 25, 50, 26, 50, 27, 50, 28, 50, 29, 50, 30, 50, 31, 49, 32, 49, 33, 49, 34, 49, 35, 48, 36, 48, 37, 48, 38, 47, 39, 46, 40, 45, 41, 45, 42, 44, 43, 43, 43, 42, 44, 41, 45, 40, 46, 39, 46, 38, 46,…	759	221.8235	0.193837	0	105.4975	174.4466	10.29563	9.924717	11.06797	0.2667935	235	244	73	10	42	44	11	72	308	254	277	288	246	316	50483.76	30333.48	50622.65	30181.15	50761.54	30055.7
m:	WORM00006.bmp	00:00:02.25	91	66, 11, 65, 11, 64, 12, 63, 12, 62, 13, 61, 13, 60, 14, 59, 15, 58, 15, 57, 16, 57, 17, 56, 18, 56, 19, 55, 20, 55, 21, 54, 22, 54, 23, 54, 24, 53, 25, 53, 26, 53, 27, 53, 28, 52, 29, 52, 30, 52, 31, 52, 32, 52, 33, 51, 34, 51, 35, 51, 36, 50, 37, 49, 38, 49, 39, 48, 40, 47, 41, 46, 41, 45, 42, 44, 43, 43, 43, 42, 44, 41, 44, 40, 44, 39, 45, 38, 45, 37, 45, 36, 45, 35, 45, 34, 45, 33, 45, 32, 45,…	790	224.6519	0.1967056	0	104.9117	177.8657	10.77033	10.30776	10	0.2770905	232	246	66	11	36	45	9	78	298	257	268	291	241	324	50528.57	30320.04	50662.98	30167.71	50783.94	30019.86
m:	WORM00007.bmp	00:00:03.05	92	68, 11, 68, 12, 67, 13, 67, 14, 67, 15, 66, 16, 66, 17, 66, 18, 66, 19, 65, 20, 65, 21, 65, 22, 65, 23, 65, 24, 65, 25, 65, 26, 64, 27, 64, 28, 63, 29, 63, 30, 62, 31, 62, 32, 61, 33, 60, 34, 60, 35, 59, 36, 58, 36, 57, 37, 56, 38, 55, 38, 54, 39, 53, 39, 52, 39, 51, 39, 50, 40, 49, 40, 48, 40, 47, 40, 46, 40, 45, 40, 44, 40, 43, 40, 42, 40, 41, 41, 40, 41, 39, 41, 38, 41, 37, 42, 36, 42, 35, 43,…	790	224.8945	0.1962814	0	105.4975	172.6476	9.552486	9.848858	10.30776	0.2647543	220	251	68	11	37	42	10	77	288	262	257	293	230	328	50573.37	30297.64	50712.26	30158.75	50833.23	30001.94
m:	WORM00008.bmp	00:00:03.15	91	72, 10, 72, 11, 72, 12, 72, 13, 72, 14, 72, 15, 72, 16, 72, 17, 71, 18, 71, 19, 70, 20, 70, 21, 69, 22, 68, 23, 68, 24, 67, 25, 66, 26, 65, 26, 64, 27, 63, 27, 62, 28, 61, 28, 60, 29, 59, 29, 58, 29, 57, 29, 56, 29, 55, 30, 54, 30, 53, 30, 52, 30, 51, 30, 50, 30, 49, 31, 48, 31, 47, 31, 46, 31, 45, 31, 44, 32, 43, 32, 42, 33, 41, 33, 40, 34, 39, 35, 38, 36, 38, 37, 37, 38, 37, 39, 36, 40, 36, 41,…	743	221.4803	0.1903393	0	104.0833	168.9739	9.219544	8.746428	9.552486	0.235119	213	261	72	10	37	38	9	71	285	271	250	299	222	332	50586.81	30257.31	50743.62	30131.87	50869.07	29984.02
m:	WORM00009.bmp	00:00:03.25	89	78, 10, 77, 11, 77, 12, 76, 13, 75, 14, 75, 15, 74, 16, 73, 17, 72, 18, 71, 18, 70, 19, 69, 19, 68, 19, 67, 20, 66, 20, 65, 20, 64, 20, 63, 20, 62, 20, 61, 20, 60, 21, 59, 21, 58, 21, 57, 21, 56, 21, 55, 21, 54, 22, 53, 22, 52, 22, 51, 23, 50, 24, 49, 24, 48, 25, 47, 26, 46, 27, 45, 28, 44, 29, 44, 30, 44, 31, 43, 32, 43, 33, 42, 34, 42, 35, 42, 36, 42, 37, 42, 38, 42, 39, 42, 40, 41, 41, 41, 42,…	783	224.2083	0.195735	0	104.9828	170.2324	8.381527	9.219544	10.01249	0.2478372	206	270	78	10	42	38	11	72	284	280	248	308	217	342	50591.29	30216.99	50752.58	30091.54	50891.47	29939.21
m:	WORM00010.bmp	00:00:04.05	94	75, 10, 74, 10, 73, 11, 72, 11, 71, 12, 70, 12, 69, 12, 68, 12, 67, 13, 66, 13, 65, 13, 64, 13, 63, 13, 62, 14, 61, 14, 60, 14, 59, 14, 58, 14, 57, 14, 56, 14, 55, 14, 54, 15, 53, 15, 52, 16, 51, 17, 50, 17, 49, 18, 48, 19, 47, 20, 47, 21, 46, 22, 46, 23, 45, 24, 45, 25, 44, 26, 44, 27, 44, 28, 43, 29, 43, 30, 43, 31, 43, 32, 43, 33, 42, 34, 42, 35, 42, 36, 42, 37, 42, 38, 41, 39, 41, 40, 40, 41,…	780	225.723	0.1923769	0	108.3259	166.9613	8.602325	9.433981	10	0.2536017	205	277	75	10	41	40	16	75	280	287	246	317	221	352	50609.21	30185.63	50761.54	30051.22	50873.55	29894.41
m:	WORM00011.bmp	00:00:04.15	93	65, 11, 64, 11, 63, 11, 62, 11, 61, 12, 60, 12, 59, 12, 58, 12, 57, 12, 56, 12, 55, 13, 54, 13, 53, 14, 52, 14, 51, 14, 50, 15, 49, 16, 48, 17, 47, 18, 46, 19, 46, 20, 45, 21, 45, 22, 44, 23, 44, 24, 44, 25, 44, 26, 44, 27, 43, 28, 43, 29, 43, 30, 43, 31, 43, 32, 43, 33, 42, 34, 42, 35, 42, 36, 42, 37, 41, 38, 40, 39, 39, 40, 39, 41, 38, 42, 37, 42, 36, 43, 35, 44, 34, 45, 33, 45, 32, 46, 31, 46,…	778	226.3088	0.1908915	0	108.1544	165.6621	9.708244	9.433981	10	0.2536017	205	279	65	11	33	45	12	83	270	290	238	324	217	362	50654.02	30172.19	50797.38	30019.86	50891.47	29849.61
m:	WORM00012.bmp	00:00:04.25	93	64, 10, 63, 10, 62, 10, 61, 11, 60, 11, 59, 12, 58, 13, 57, 14, 56, 15, 55, 16, 55, 17, 54, 18, 53, 19, 53, 20, 53, 21, 53, 22, 52, 23, 52, 24, 52, 25, 52, 26, 52, 27, 51, 28, 51, 29, 51, 30, 50, 31, 50, 32, 50, 33, 50, 34, 49, 35, 49, 36, 48, 37, 47, 38, 46, 39, 45, 40, 44, 41, 43, 42, 42, 42, 41, 43, 40, 43, 39, 44, 38, 44, 37, 44, 36, 45, 35, 45, 34, 46, 33, 46, 32, 47, 31, 47, 30, 48, 29, 48,…	782	224.8945	0.1942938	0	107.3259	173.3138	9.340771	7.826238	9.013878	0.2103828	197	281	64	10	33	46	8	83	261	291	230	327	205	364	50694.34	30167.71	50833.23	30006.42	50945.23	29840.65
m:	WORM00013.bmp	00:00:05.05	90	64, 9, 63, 10, 63, 11, 63, 12, 62, 13, 62, 14, 62, 15, 62, 16, 61, 17, 61, 18, 61, 19, 61, 20, 61, 21, 61, 22, 60, 23, 60, 24, 60, 25, 60, 26, 60, 27, 59, 28, 59, 29, 58, 30, 58, 31, 57, 32, 56, 33, 55, 34, 54, 35, 53, 36, 52, 37, 51, 37, 50, 38, 49, 38, 48, 39, 47, 39, 46, 39, 45, 40, 44, 40, 43, 40, 42, 41, 41, 41, 40, 42, 39, 42, 38, 43, 37, 44, 36, 45, 35, 46, 34, 47, 34, 48, 33, 49, 33, 50, …	786	224.6519	0.1957097	0	103.9117	175.0944	9.604687	8.902246	8.902246	0.2393077	188	286	64	9	36	45	12	82	252	295	224	331	200	368	50734.66	30149.79	50860.11	29988.5	50967.63	29822.73
m:	WORM00014.bmp	00:00:05.15	88	65, 10, 65, 11, 65, 12, 65, 13, 65, 14, 64, 15, 64, 16, 64, 17, 63, 18, 63, 19, 63, 20, 62, 21, 61, 22, 60, 23, 60, 24, 59, 25, 58, 25, 57, 26, 56, 27, 55, 27, 54, 27, 53, 28, 52, 28, 51, 29, 50, 29, 49, 30, 48, 30, 47, 31, 46, 31, 45, 31, 44, 32, 43, 32, 42, 33, 41, 34, 40, 35, 39, 36, 38, 37, 38, 38, 37, 39, 37, 40, 36, 41, 36, 42, 36, 43, 35, 44, 35, 45, 35, 46, 35, 47, 35, 48, 35, 49, 35, 50,…	764	220.794	0.1969375	0	103.5686	173.4446	9.219544	9.219544	9.823442	0.2478372	184	296	65	10	35	45	10	82	249	306	219	341	194	378	50748.1	30100.51	50882.51	29943.7	50994.52	29777.92
m:	WORM00015.bmp	00:00:05.25	88	66, 9, 65, 10, 65, 11, 64, 12, 64, 13, 63, 14, 62, 15, 61, 16, 60, 17, 59, 18, 58, 18, 57, 19, 56, 19, 55, 20, 54, 20, 53, 21, 52, 21, 51, 21, 50, 22, 49, 22, 48, 23, 47, 23, 46, 24, 45, 25, 44, 25, 43, 26, 42, 27, 41, 28, 41, 29, 40, 30, 40, 31, 39, 32, 39, 33, 38, 34, 38, 35, 38, 36, 38, 37, 37, 38, 37, 39, 37, 40, 37, 41, 37, 42, 38, 43, 38, 44, 38, 45, 38, 46, 38, 47, 37, 48, 37, 49, 37, 50, …	787	223.8651	0.1973385	0	104.397	175.4657	8.077747	8.558621	8.5	0.2300705	182	304	66	9	38	45	13	83	248	313	220	349	195	387	50752.58	30069.14	50878.03	29907.85	50990.04	29737.6
m:	WORM00016.bmp	00:00:06.05	89	62, 10, 61, 10, 60, 11, 59, 12, 58, 12, 57, 12, 56, 13, 55, 13, 54, 14, 53, 14, 52, 15, 51, 15, 50, 15, 49, 16, 48, 16, 47, 17, 46, 18, 45, 18, 44, 19, 43, 20, 42, 21, 42, 22, 41, 23, 41, 24, 40, 25, 40, 26, 39, 27, 39, 28, 39, 29, 39, 30, 39, 31, 39, 32, 39, 33, 39, 34, 39, 35, 39, 36, 39, 37, 39, 38, 38, 39, 38, 40, 38, 41, 38, 42, 38, 43, 38, 44, 37, 45, 37, 46, 36, 47, 35, 48, 34, 49, 33, 50,…	785	222.0661	0.2000391	0	103.3259	176.7702	7.778174	7.632169	7.382411	0.2051658	181	311	62	10	36	47	13	84	243	321	217	358	194	395	50774.98	30033.3	50891.47	29867.53	50994.52	29701.76
m:	WORM00017.bmp	00:00:06.15	90	60, 10, 59, 10, 58, 11, 57, 11, 56, 11, 55, 12, 54, 12, 53, 12, 52, 13, 51, 14, 50, 14, 49, 15, 48, 16, 47, 17, 46, 18, 45, 19, 45, 20, 44, 21, 44, 22, 44, 23, 43, 24, 43, 25, 43, 26, 43, 27, 43, 28, 43, 29, 43, 30, 43, 31, 43, 32, 43, 33, 43, 34, 43, 35, 43, 36, 43, 37, 43, 38, 42, 39, 42, 40, 42, 41, 42, 42, 41, 43, 40, 44, 39, 45, 38, 46, 37, 47, 36, 48, 35, 48, 34, 49, 33, 50, 32, 50, 31, 51,…	795	222.6519	0.2015228	0	103.9117	178.9349	8.077747	7.905694	9.708244	0.2125187	177	314	60	10	35	48	11	86	237	324	212	362	188	400	50801.86	30019.86	50913.87	29849.61	51021.4	29679.36
m:	WORM00018.bmp	00:00:06.25	90	58, 11, 57, 11, 56, 12, 55, 13, 54, 14, 54, 15, 53, 16, 53, 17, 52, 18, 52, 19, 51, 20, 51, 21, 51, 22, 50, 23, 50, 24, 50, 25, 50, 26, 50, 27, 50, 28, 50, 29, 50, 30, 50, 31, 50, 32, 50, 33, 50, 34, 50, 35, 49, 36, 49, 37, 49, 38, 49, 39, 49, 40, 48, 41, 47, 42, 46, 43, 45, 44, 44, 45, 43, 45, 42, 46, 41, 47, 40, 48, 39, 48, 38, 49, 37, 49, 36, 50, 35, 50, 34, 51, 33, 51, 32, 52, 31, 53, 30, 54,…	792	223.9656	0.198414	0	105.5686	177.2737	8.276473	8.602325	9.013878	0.2312453	170	316	58	11	34	51	8	90	228	327	204	367	178	406	50842.19	30006.42	50949.71	29827.21	51066.2	29652.48
m:	WORM00019.bmp	00:00:07.05	92	58, 9, 58, 10, 58, 11, 57, 12, 57, 13, 57, 14, 57, 15, 57, 16, 57, 17, 57, 18, 56, 19, 56, 20, 56, 21, 56, 22, 56, 23, 56, 24, 56, 25, 56, 26, 56, 27, 56, 28, 56, 29, 56, 30, 55, 31, 55, 32, 54, 33, 54, 34, 53, 35, 52, 36, 52, 37, 51, 38, 50, 38, 49, 39, 48, 40, 47, 41, 46, 41, 45, 42, 44, 42, 43, 43, 42, 44, 41, 44, 40, 45, 39, 45, 38, 46, 37, 47, 36, 48, 35, 49, 34, 50, 34, 51, 34, 52, 33, 53, …	766	222.0661	0.1951974	0	106.3259	177.0025	6.800735	6.403124	5.315073	0.172127	164	322	58	9	34	50	9	88	222	331	198	372	173	410	50869.07	29988.5	50976.59	29804.81	51088.6	29634.55
m:	WORM00020.bmp	00:00:07.15	88	61, 9, 61, 10, 61, 11, 61, 12, 61, 13, 61, 14, 62, 15, 62, 16, 62, 17, 61, 18, 61, 19, 61, 20, 61, 21, 61, 22, 61, 23, 61, 24, 60, 25, 60, 26, 59, 27, 58, 28, 58, 29, 57, 30, 56, 31, 55, 32, 54, 32, 53, 33, 52, 34, 51, 34, 50, 35, 49, 35, 48, 36, 47, 36, 46, 37, 45, 38, 44, 38, 43, 39, 42, 40, 41, 41, 40, 42, 39, 43, 39, 44, 39, 45, 38, 46, 38, 47, 37, 48, 37, 49, 37, 50, 37, 51, 36, 52, 36, 53, …	779	221.9656	0.1986899	0	103.5686	175.7699	7.017834	6.670832	6.519202	0.1793235	159	329	61	9	37	48	11	84	220	338	196	377	170	413	50878.03	29957.14	50985.55	29782.4	51102.04	29621.12
m:	WORM00021.bmp	00:00:07.25	90	63, 9, 63, 10, 63, 11, 63, 12, 62, 13, 62, 14, 62, 15, 62, 16, 62, 17, 61, 18, 60, 19, 60, 20, 59, 21, 58, 22, 58, 23, 57, 24, 56, 25, 55, 25, 54, 26, 53, 26, 52, 27, 51, 28, 50, 28, 49, 29, 48, 30, 47, 30, 46, 31, 45, 31, 44, 32, 43, 33, 42, 34, 41, 35, 41, 36, 40, 37, 40, 38, 39, 39, 39, 40, 38, 41, 38, 42, 38, 43, 38, 44, 37, 45, 37, 46, 37, 47, 37, 48, 37, 49, 37, 50, 37, 51, 37, 52, 37, 53, …	769	223.0367	0.1942601	0	105.5686	178.1611	8.514693	8.631338	8.5	0.2320252	158	336	63	9	37	49	14	87	221	345	195	385	172	423	50873.55	29925.77	50990.04	29746.56	51093.08	29576.31
m:	WORM00022.bmp	00:00:08.05	85	62, 13, 61, 14, 60, 15, 60, 16, 59, 17, 58, 18, 57, 18, 56, 19, 55, 20, 54, 20, 53, 21, 52, 21, 51, 22, 50, 23, 49, 23, 48, 24, 47, 25, 46, 25, 45, 26, 44, 27, 43, 28, 42, 29, 42, 30, 41, 31, 41, 32, 40, 33, 40, 34, 39, 35, 39, 36, 39, 37, 39, 38, 39, 39, 38, 40, 38, 41, 38, 42, 38, 43, 38, 44, 38, 45, 38, 46, 38, 47, 37, 48, 37, 49, 37, 50, 37, 51, 36, 52, 35, 53, 34, 54, 34, 55, 33, 56, 32, 56,…	779	223.7646	0.195508	0	103.0539	170.1159	6.800735	6.964194	6.946222	0.1872095	157	342	62	13	36	52	21	86	219	355	193	394	178	428	50882.51	29880.97	50999	29706.24	51066.2	29553.91
m:	WORM00023.bmp	00:00:08.15	88	60, 10, 59, 11, 58, 12, 57, 13, 56, 13, 55, 14, 54, 14, 53, 15, 52, 16, 51, 16, 50, 17, 49, 17, 48, 18, 47, 19, 46, 20, 45, 21, 44, 21, 43, 22, 43, 23, 42, 24, 41, 25, 41, 26, 40, 27, 40, 28, 39, 29, 39, 30, 39, 31, 39, 32, 39, 33, 39, 34, 39, 35, 38, 36, 38, 37, 38, 38, 38, 39, 38, 40, 38, 41, 38, 42, 37, 43, 37, 44, 37, 45, 36, 46, 35, 47, 34, 48, 34, 49, 33, 50, 32, 50, 31, 51, 30, 52, 29, 53,…	790	224.9362	0.1962087	0	106.0539	162.5377	0	0	0	0	157	348	60	10	33	50	22	87	217	358	190	398	179	435	50891.47	29867.53	51012.44	29688.32	51061.72	29522.55
k:	MOVING.bmp	00:00:08.25	0		0	0	0	0	0	0	0	0	0	0	0	0	0	0	0	0	0	0	0	0	0	0	0	0	0	0	0	0	0	0
k:	MOVING.bmp	00:00:09.05	0		0	0	0	0	0	0	0	0	0	0	0	0	0	0	0	0	0	0	0	0	0	0	0	0	0	0	0	0	0	0
k:	MOVING.bmp	00:00:09.15	0		0	0	0	0	0	0	0	0	0	0	0	0	0	0	0	0	0	0	0	0	0	0	0	0	0	0	0	0	0	0
k:	MOVING.bmp	00:00:09.25	0		0	0	0	0	0	0	0	0	0	0	0	0	0	0	0	0	0	0	0	0	0	0	0	0	0	0	0	0	0	0
k:	MOVING.bmp	00:00:10.05	0		0	0	0	0	0	0	-1	-1	-1	0	0	0	0	0	0	0	0	0	0	0	0	0	0	0	0	0	0	0	0	0
m:	WORM00024.bmp	00:00:10.15	88	54, 10, 53, 11, 52, 12, 51, 13, 50, 14, 49, 15, 48, 15, 47, 16, 46, 16, 45, 17, 44, 17, 43, 18, 42, 19, 41, 20, 40, 21, 39, 22, 38, 23, 38, 24, 37, 25, 37, 26, 36, 27, 36, 28, 36, 29, 36, 30, 35, 31, 35, 32, 35, 33, 36, 34, 36, 35, 36, 36, 36, 37, 36, 38, 36, 39, 37, 40, 37, 41, 37, 42, 37, 43, 37, 44, 37, 45, 37, 46, 37, 47, 37, 48, 37, 49, 37, 50, 37, 51, 36, 52, 35, 53, 35, 54, 34, 55, 33, 56,…	786	220.794	0.2026085	0	103.5686	177.2563	-1	-1	-1	0	290	213	54	10	36	52	18	89	344	223	326	265	308	302	51001.47	29686.37	51082.12	29498.2	51162.76	29332.43
m:	WORM00025.bmp	00:00:10.25	90	47, 11, 46, 11, 45, 12, 44, 13, 43, 13, 42, 14, 41, 15, 40, 16, 39, 17, 38, 18, 37, 19, 37, 20, 36, 21, 36, 22, 35, 23, 35, 24, 35, 25, 35, 26, 35, 27, 34, 28, 35, 29, 35, 30, 35, 31, 35, 32, 35, 33, 35, 34, 36, 35, 36, 36, 36, 37, 36, 38, 36, 39, 37, 40, 37, 41, 37, 42, 36, 43, 36, 44, 36, 45, 36, 46, 35, 47, 35, 48, 34, 49, 33, 50, 32, 51, 31, 52, 30, 53, 29, 53, 28, 54, 27, 55, 26, 55, 25, 56,…	802	223.4803	0.2017928	0	105.1544	176.6285	8.321658	7.5	7.632169	0.2016129	291	217	47	11	30	53	11	93	338	228	321	270	302	310	51028.36	29663.97	51104.52	29475.79	51189.64	29296.58
m:	WORM00026.bmp	00:00:11.05	89	47, 10, 46, 11, 45, 12, 45, 13, 45, 14, 44, 15, 44, 16, 44, 17, 43, 18, 43, 19, 43, 20, 43, 21, 43, 22, 43, 23, 43, 24, 43, 25, 43, 26, 44, 27, 44, 28, 44, 29, 44, 30, 44, 31, 44, 32, 44, 33, 44, 34, 44, 35, 44, 36, 44, 37, 44, 38, 44, 39, 44, 40, 44, 41, 43, 42, 42, 43, 42, 44, 41, 45, 40, 46, 39, 46, 38, 47, 37, 48, 36, 49, 35, 49, 34, 50, 33, 50, 32, 51, 31, 52, 30, 53, 29, 54, 28, 55, 27, 56,…	796	220.1666	0.2063574	0	101.6691	173.0304	8.13941	7.5	7.905694	0.2016129	283	222	47	10	31	52	12	88	330	232	314	274	295	310	51064.2	29646.05	51135.88	29457.88	51221.01	29296.58
m:	WORM00027.bmp	00:00:11.15	90	50, 9, 49, 10, 50, 11, 50, 12, 50, 13, 50, 14, 50, 15, 50, 16, 50, 17, 50, 18, 50, 19, 51, 20, 51, 21, 51, 22, 51, 23, 52, 24, 52, 25, 52, 26, 52, 27, 52, 28, 52, 29, 51, 30, 51, 31, 51, 32, 50, 33, 50, 34, 49, 35, 48, 36, 48, 37, 47, 38, 46, 39, 45, 39, 44, 40, 43, 40, 42, 41, 41, 42, 40, 42, 39, 43, 38, 44, 37, 45, 36, 46, 35, 46, 34, 47, 34, 48, 33, 49, 32, 50, 32, 51, 31, 52, 31, 53, 30, 54, …	794	217.8235	0.2102912	0	102.2549	171.5959	7.648529	7.211102	8.077747	0.1938469	276	230	50	9	33	49	11	85	326	239	309	279	287	315	51082.12	29614.69	51158.28	29435.47	51256.85	29274.18
m:	WORM00028.bmp	00:00:11.25	88	58, 8, 57, 9, 58, 10, 58, 11, 58, 12, 58, 13, 59, 14, 59, 15, 59, 16, 59, 17, 59, 18, 59, 19, 59, 20, 59, 21, 58, 22, 58, 23, 57, 24, 57, 25, 56, 26, 55, 27, 54, 28, 53, 29, 52, 30, 51, 30, 50, 31, 49, 32, 48, 32, 47, 33, 46, 34, 45, 35, 44, 36, 43, 37, 42, 37, 41, 38, 41, 39, 40, 40, 39, 41, 38, 42, 38, 43, 38, 44, 37, 45, 37, 46, 37, 47, 37, 48, 37, 49, 37, 50, 37, 51, 37, 52, 37, 53, 37, 54, 3…	788	217.2377	0.2098291	0	100.6691	167.3864	9.124144	9.552486	8.845903	0.2567873	269	239	58	8	37	47	11	77	327	247	306	286	280	316	51077.64	29578.84	51171.72	29404.11	51288.21	29269.7
m:	WORM00029.bmp	00:00:12.05	87	65, 8, 64, 9, 64, 10, 64, 11, 64, 12, 63, 13, 62, 14, 62, 15, 61, 16, 60, 17, 59, 18, 58, 19, 57, 20, 56, 21, 55, 21, 54, 22, 53, 23, 52, 23, 51, 24, 50, 25, 49, 26, 48, 27, 47, 28, 46, 29, 45, 30, 44, 31, 44, 32, 44, 33, 43, 34, 43, 35, 43, 36, 42, 37, 42, 38, 42, 39, 42, 40, 42, 41, 42, 42, 42, 43, 42, 44, 42, 45, 43, 46, 43, 47, 43, 48, 43, 49, 43, 50, 43, 51, 43, 52, 42, 53, 42, 54, 42, 55, 4…	791	220.794	0.2038974	0	102.9828	161.3698	9.552486	10.54751	11.5434	0.2835353	264	249	65	8	43	49	11	79	329	257	307	298	275	328	51068.68	29534.04	51167.24	29350.35	51310.61	29215.94
m:	WORM00030.bmp	00:00:12.15	90	62, 10, 61, 11, 60, 12, 59, 13, 58, 13, 57, 14, 56, 15, 55, 15, 54, 16, 53, 16, 52, 17, 51, 18, 50, 19, 49, 20, 48, 21, 47, 22, 47, 23, 46, 24, 46, 25, 45, 26, 45, 27, 44, 28, 44, 29, 44, 30, 44, 31, 44, 32, 44, 33, 44, 34, 45, 35, 45, 36, 45, 37, 45, 38, 45, 39, 45, 40, 44, 41, 44, 42, 44, 43, 44, 44, 44, 45, 44, 46, 44, 47, 43, 48, 42, 49, 41, 50, 41, 51, 40, 52, 39, 52, 38, 53, 37, 54, 36, 55,…	802	225.2377	0.1986562	0	104.3259	168.0275	8.602325	8.902246	10.96586	0.2393077	263	256	62	10	41	51	15	83	325	266	304	307	278	339	51086.6	29493.72	51180.68	29310.03	51297.17	29166.66
m:	WORM00031.bmp	00:00:12.25	93	56, 10, 55, 10, 54, 11, 53, 12, 52, 13, 51, 13, 50, 14, 50, 15, 49, 16, 48, 17, 48, 18, 47, 19, 47, 20, 46, 21, 46, 22, 46, 23, 46, 24, 46, 25, 45, 26, 45, 27, 45, 28, 45, 29, 45, 30, 45, 31, 45, 32, 45, 33, 45, 34, 45, 35, 45, 36, 45, 37, 45, 38, 45, 39, 45, 40, 45, 41, 45, 42, 44, 43, 44, 44, 43, 45, 42, 46, 41, 47, 40, 48, 39, 49, 38, 49, 37, 50, 36, 50, 35, 50, 34, 51, 33, 51, 32, 51, 31, 52,…	772	223.2377	0.1946669	0	106.9117	169.1436	10.25914	10.5119	8.732124	0.2825779	263	261	56	10	33	51	21	87	319	271	296	312	284	348	51113.48	29471.31	51216.53	29287.62	51270.29	29126.33
m:	WORM00032.bmp	00:00:13.05	92	46, 10, 45, 11, 45, 12, 45, 13, 45, 14, 45, 15, 45, 16, 45, 17, 45, 18, 45, 19, 45, 20, 45, 21, 45, 22, 45, 23, 45, 24, 45, 25, 45, 26, 45, 27, 46, 28, 45, 29, 45, 30, 45, 31, 45, 32, 44, 33, 44, 34, 43, 35, 42, 36, 41, 37, 40, 38, 39, 39, 38, 40, 37, 41, 36, 41, 35, 41, 34, 42, 33, 42, 32, 42, 31, 42, 30, 43, 29, 43, 28, 43, 27, 43, 26, 44, 25, 44, 24, 44, 23, 45, 22, 46, 21, 46, 20, 47, 19, 47,…	763	224.0661	0.1909774	0	105.4975	160.5984	11.42366	10.70047	12.61943	0.287647	264	270	46	10	21	46	10	86	310	280	285	316	274	356	51153.8	29430.99	51265.81	29269.7	51315.09	29090.49
m:	WORM00033.bmp	00:00:13.15	90	56, 11, 56, 12, 56, 13, 56, 14, 56, 15, 56, 16, 56, 17, 56, 18, 56, 19, 55, 20, 55, 21, 55, 22, 54, 23, 53, 24, 52, 25, 52, 26, 51, 27, 50, 28, 49, 28, 48, 29, 47, 29, 46, 30, 45, 30, 44, 30, 43, 31, 42, 31, 41, 31, 40, 32, 39, 32, 38, 32, 37, 33, 36, 33, 35, 33, 34, 34, 33, 34, 32, 35, 31, 36, 30, 36, 29, 37, 28, 38, 27, 39, 27, 40, 26, 41, 25, 42, 25, 43, 25, 44, 25, 45, 24, 46, 24, 47, 24, 48,…	746	220.8945	0.1921227	0	103.9117	160.1751	10.01249	8.544003	10.30776	0.2296775	254	281	56	11	25	44	9	81	310	292	279	325	263	362	51153.8	29377.23	51292.69	29229.38	51364.38	29063.61
m:	WORM00034.bmp	00:00:13.25	91	66, 9, 65, 10, 65, 11, 64, 12, 64, 13, 63, 14, 62, 15, 62, 16, 61, 17, 60, 17, 59, 18, 58, 19, 57, 19, 56, 20, 55, 20, 54, 21, 53, 21, 52, 21, 51, 21, 50, 21, 49, 22, 48, 22, 47, 22, 46, 22, 45, 23, 44, 23, 43, 24, 42, 24, 41, 25, 40, 25, 39, 26, 38, 27, 37, 28, 37, 29, 36, 30, 35, 31, 35, 32, 34, 33, 34, 34, 34, 35, 34, 36, 34, 37, 34, 38, 34, 39, 34, 40, 34, 41, 35, 42, 35, 43, 35, 44, 36, 45, …	750	220.0661	0.1946098	0	104.9117	171.8699	8.13941	8.13941	8.321658	0.2188014	245	291	66	9	34	41	10	73	311	300	279	332	255	364	51149.32	29341.39	51292.69	29198.02	51400.22	29054.65
m:	WORM00035.bmp	00:00:14.05	93	64, 10, 63, 10, 62, 11, 61, 12, 60, 12, 59, 13, 58, 13, 57, 13, 56, 13, 55, 14, 54, 14, 53, 14, 52, 14, 51, 15, 50, 15, 49, 15, 48, 16, 47, 16, 46, 16, 45, 16, 44, 17, 43, 18, 42, 19, 41, 19, 40, 20, 40, 21, 39, 22, 39, 23, 38, 24, 37, 25, 37, 26, 37, 27, 37, 28, 37, 29, 36, 30, 36, 31, 36, 32, 37, 33, 37, 34, 37, 35, 37, 36, 38, 37, 38, 38, 38, 39, 39, 40, 39, 41, 39, 42, 39, 43, 39, 44, 40, 45,…	767	224.8945	0.1905669	0	107.3259	178.4869	8.514693	9.552486	11.18034	0.2567873	243	298	64	10	39	43	11	78	307	308	282	341	254	376	51167.24	29305.54	51279.25	29157.7	51404.7	29000.88
m:	WORM00036.bmp	00:00:14.15	94	57, 9, 56, 9, 55, 10, 54, 10, 53, 10, 52, 11, 51, 11, 50, 12, 49, 12, 48, 12, 47, 13, 46, 14, 45, 14, 44, 15, 43, 15, 42, 16, 41, 17, 41, 18, 40, 19, 40, 20, 40, 21, 39, 22, 39, 23, 39, 24, 39, 25, 39, 26, 39, 27, 39, 28, 39, 29, 39, 30, 40, 31, 40, 32, 40, 33, 41, 34, 41, 35, 41, 36, 41, 37, 41, 38, 42, 39, 42, 40, 42, 41, 42, 42, 42, 43, 42, 44, 42, 45, 41, 46, 41, 47, 41, 48, 40, 49, 39, 50, 3…	754	225.1372	0.1869333	0	108.3259	170.8732	10.44031	9.708244	9.5	0.2609743	241	302	57	9	40	49	18	84	298	311	281	351	259	386	51207.57	29292.1	51283.73	29112.89	51382.3	28956.08
m:	WORM00037.bmp	00:00:14.25	93	46, 10, 45, 10, 44, 11, 43, 12, 42, 13, 41, 14, 41, 15, 40, 16, 40, 17, 40, 18, 39, 19, 39, 20, 39, 21, 39, 22, 39, 23, 39, 24, 39, 25, 39, 26, 39, 27, 40, 28, 40, 29, 40, 30, 40, 31, 40, 32, 41, 33, 41, 34, 41, 35, 41, 36, 41, 37, 42, 38, 42, 39, 42, 40, 42, 41, 41, 42, 41, 43, 41, 44, 41, 45, 40, 46, 39, 47, 38, 48, 37, 49, 36, 50, 35, 51, 34, 52, 33, 52, 32, 52, 31, 53, 30, 53, 29, 53, 28, 54,…	755	223.8235	0.189385	0	106.9117	176.3076	10.73546	9.848858	9.219544	0.2647543	241	304	46	10	30	53	13	91	287	314	271	357	254	395	51256.85	29278.66	51328.54	29086.01	51404.7	28915.76
m:	WORM00038.bmp	00:00:15.05	91	46, 9, 46, 10, 46, 11, 46, 12, 45, 13, 45, 14, 46, 15, 46, 16, 46, 17, 46, 18, 46, 19, 46, 20, 47, 21, 47, 22, 47, 23, 48, 24, 48, 25, 48, 26, 49, 27, 49, 28, 49, 29, 49, 30, 49, 31, 49, 32, 49, 33, 48, 34, 48, 35, 48, 36, 47, 37, 47, 38, 46, 39, 45, 40, 44, 41, 43, 42, 42, 43, 41, 43, 40, 44, 39, 44, 38, 44, 37, 45, 36, 45, 35, 45, 34, 46, 33, 46, 32, 46, 31, 47, 30, 47, 29, 48, 28, 49, 27, 49, …	765	223.8235	0.1918934	0	104.4975	178.0585	8.746428	9.17878	10.06231	0.2467414	233	312	46	9	30	47	12	86	279	321	263	359	245	398	51292.69	29247.3	51364.38	29077.05	51445.02	28902.32
m:	WORM00039.bmp	00:00:15.15	92	51, 9, 51, 10, 52, 11, 52, 12, 52, 13, 52, 14, 53, 15, 53, 16, 53, 17, 54, 18, 54, 19, 54, 20, 54, 21, 54, 22, 54, 23, 54, 24, 54, 25, 54, 26, 54, 27, 53, 28, 52, 29, 52, 30, 51, 31, 50, 32, 49, 33, 48, 34, 47, 34, 46, 35, 45, 36, 44, 36, 43, 36, 42, 37, 41, 37, 40, 37, 39, 38, 38, 38, 37, 38, 36, 39, 35, 39, 34, 40, 33, 41, 32, 41, 31, 42, 30, 43, 29, 44, 29, 45, 28, 46, 28, 47, 27, 48, 27, 49, …	753	219.4803	0.1964326	0	105.9117	174.6991	8.558621	8.20061	8.20061	0.2204465	227	320	51	9	28	46	9	84	278	329	255	366	236	404	51297.17	29211.46	51400.22	29045.69	51485.34	28875.44
m:	WORM00040.bmp	00:00:15.25	86	60, 10, 60, 11, 60, 12, 60, 13, 60, 14, 60, 15, 60, 16, 60, 17, 60, 18, 59, 19, 59, 20, 58, 21, 57, 22, 57, 23, 56, 24, 55, 25, 54, 25, 53, 26, 52, 26, 51, 27, 50, 27, 49, 28, 48, 28, 47, 29, 46, 29, 45, 29, 44, 30, 43, 30, 42, 31, 41, 31, 40, 32, 39, 32, 38, 33, 37, 34, 36, 35, 35, 36, 35, 37, 34, 38, 33, 39, 33, 40, 33, 41, 32, 42, 32, 43, 32, 44, 32, 45, 32, 46, 32, 47, 32, 48, 33, 49, 33, 50,…	752	219.723	0.1957387	0	100.7402	170.784	8.246211	7.516648	8.381527	0.2020604	221	328	60	10	32	44	11	80	281	338	253	372	232	408	51283.73	29171.14	51409.18	29018.81	51503.27	28857.52
m:	WORM00041.bmp	00:00:16.05	90	63, 9, 62, 10, 62, 11, 61, 12, 61, 13, 60, 14, 59, 15, 58, 16, 57, 17, 56, 17, 55, 18, 54, 19, 53, 19, 52, 19, 51, 20, 50, 20, 49, 20, 48, 21, 47, 21, 46, 21, 45, 22, 44, 22, 43, 23, 42, 24, 41, 24, 40, 25, 39, 26, 38, 27, 37, 28, 37, 29, 36, 30, 36, 31, 35, 32, 35, 33, 35, 34, 34, 35, 34, 36, 34, 37, 34, 38, 34, 39, 34, 40, 35, 41, 35, 42, 35, 43, 35, 44, 35, 45, 36, 46, 36, 47, 36, 48, 36, 49, …	779	222.794	0.1972151	0	106.8112	172.6547	7.762087	9.013878	10.19804	0.2423086	219	336	63	9	35	45	12	84	282	345	254	381	231	420	51279.25	29139.77	51404.7	28978.48	51507.75	28803.75
m:	WORM00042.bmp	00:00:16.15	91	60, 11, 59, 11, 58, 12, 57, 13, 56, 13, 55, 13, 54, 13, 53, 13, 52, 14, 51, 14, 50, 15, 49, 15, 48, 16, 47, 16, 46, 16, 45, 17, 44, 18, 43, 19, 42, 19, 41, 20, 40, 21, 40, 22, 39, 23, 38, 24, 38, 25, 38, 26, 37, 27, 37, 28, 37, 29, 37, 30, 37, 31, 37, 32, 37, 33, 37, 34, 37, 35, 37, 36, 37, 37, 37, 38, 37, 39, 38, 40, 38, 41, 38, 42, 38, 43, 38, 44, 37, 45, 37, 46, 37, 47, 37, 48, 37, 49, 36, 50,…	778	223.723	0.1953297	0	105.7402	173.4802	0	0	0	0	217	342	60	11	37	48	19	86	277	353	254	390	236	428	51301.65	29103.93	51404.7	28938.16	51485.34	28767.91
k:	MOVING.bmp	00:00:16.25	0		0	0	0	0	0	0	0	0	0	0	0	0	0	0	0	0	0	0	0	0	0	0	0	0	0	0	0	0	0	0
k:	MOVING.bmp	00:00:17.05	0		0	0	0	0	0	0	0	0	0	0	0	0	0	0	0	0	0	0	0	0	0	0	0	0	0	0	0	0	0	0
k:	MOVING.bmp	00:00:17.15	0		0	0	0	0	0	0	0	0	0	0	0	0	0	0	0	0	0	0	0	0	0	0	0	0	0	0	0	0	0	0
k:	MOVING.bmp	00:00:17.25	0		0	0	0	0	0	0	0	0	0	0	0	0	0	0	0	0	0	0	0	0	0	0	0	0	0	0	0	0	0	0
k:	MOVING.bmp	00:00:18.05	0		0	0	0	0	0	0	-1	-1	-1	0	0	0	0	0	0	0	0	0	0	0	0	0	0	0	0	0	0	0	0	0
m:	WORM00043.bmp	00:00:18.15	88	58, 11, 57, 12, 56, 13, 55, 14, 54, 15, 53, 16, 52, 16, 51, 17, 50, 17, 49, 18, 48, 18, 47, 19, 46, 20, 45, 21, 44, 22, 43, 22, 42, 23, 41, 24, 41, 25, 40, 26, 39, 27, 39, 28, 38, 29, 38, 30, 38, 31, 38, 32, 38, 33, 38, 34, 38, 35, 38, 36, 38, 37, 38, 38, 38, 39, 38, 40, 38, 41, 38, 42, 38, 43, 39, 44, 39, 45, 39, 46, 39, 47, 39, 48, 39, 49, 39, 50, 39, 51, 39, 52, 38, 53, 37, 54, 37, 55, 36, 56,…	797	221.723	0.2037262	0	101.9117	169.87	-1	-1	-1	0	286	210	58	11	39	51	14	86	344	221	325	261	300	296	51411.47	28909.33	51496.6	28730.12	51608.61	28573.31
m:	WORM00044.bmp	00:00:18.25	92	55, 9, 54, 9, 53, 10, 52, 11, 51, 12, 50, 12, 49, 13, 48, 13, 47, 14, 46, 15, 45, 15, 44, 16, 43, 17, 42, 18, 41, 19, 41, 20, 40, 21, 40, 22, 39, 23, 39, 24, 39, 25, 39, 26, 39, 27, 39, 28, 39, 29, 39, 30, 39, 31, 39, 32, 39, 33, 40, 34, 40, 35, 40, 36, 40, 37, 40, 38, 40, 39, 40, 40, 40, 41, 40, 42, 40, 43, 40, 44, 40, 45, 39, 46, 39, 47, 38, 48, 37, 49, 37, 50, 36, 51, 35, 51, 34, 52, 33, 53, 3…	764	221.723	0.1952908	0	105.9117	177.16	7.211102	7.81025	8.062258	0.209953	285	216	55	9	36	51	17	88	340	225	321	267	302	304	51429.39	28891.41	51514.52	28703.24	51599.64	28537.47
m:	WORM00045.bmp	00:00:19.05	91	47, 9, 46, 9, 45, 10, 44, 11, 43, 12, 42, 13, 41, 14, 41, 15, 40, 16, 40, 17, 39, 18, 39, 19, 39, 20, 39, 21, 39, 22, 39, 23, 39, 24, 39, 25, 39, 26, 39, 27, 39, 28, 39, 29, 40, 30, 40, 31, 40, 32, 40, 33, 40, 34, 40, 35, 40, 36, 40, 37, 40, 38, 40, 39, 40, 40, 40, 41, 39, 42, 39, 43, 38, 44, 37, 45, 36, 46, 35, 47, 34, 48, 33, 49, 32, 49, 31, 50, 30, 50, 29, 51, 28, 51, 27, 52, 26, 52, 25, 53, 2…	780	221.8235	0.1992001	0	104.4975	175.7541	10	9.17878	8.602325	0.2467414	285	220	47	9	28	51	13	92	332	229	313	271	298	312	51465.24	28873.49	51550.36	28685.31	51617.57	28501.62
m:	WORM00046.bmp	00:00:19.15	91	46, 9, 46, 10, 46, 11, 46, 12, 46, 13, 46, 14, 46, 15, 46, 16, 46, 17, 46, 18, 46, 19, 46, 20, 47, 21, 47, 22, 47, 23, 47, 24, 47, 25, 48, 26, 48, 27, 48, 28, 48, 29, 47, 30, 47, 31, 47, 32, 46, 33, 46, 34, 46, 35, 45, 36, 44, 37, 43, 38, 42, 39, 41, 40, 40, 41, 39, 41, 38, 42, 37, 42, 36, 43, 35, 43, 34, 44, 33, 44, 32, 45, 31, 45, 30, 46, 29, 46, 28, 47, 27, 48, 26, 49, 25, 50, 24, 51, 23, 52, …	767	220.1666	0.1988393	0	102.8407	178.1278	8.944272	8.514693	8.746428	0.2288896	278	228	46	9	27	48	10	86	324	237	305	276	288	314	51501.08	28837.64	51586.2	28662.91	51662.37	28492.66
m:	WORM00047.bmp	00:00:19.25	87	52, 9, 52, 10, 52, 11, 52, 12, 53, 13, 53, 14, 53, 15, 53, 16, 54, 17, 54, 18, 54, 19, 53, 20, 53, 21, 53, 22, 53, 23, 53, 24, 53, 25, 52, 26, 52, 27, 51, 28, 50, 29, 49, 30, 48, 31, 47, 32, 46, 32, 45, 33, 44, 34, 43, 34, 42, 35, 41, 35, 40, 36, 39, 36, 38, 37, 37, 37, 36, 38, 35, 38, 34, 39, 33, 40, 32, 41, 31, 42, 30, 43, 29, 44, 29, 45, 28, 46, 28, 47, 28, 48, 27, 49, 27, 50, 27, 51, 27, 52, …	765	217.723	0.2027976	0	102.1544	170.5829	8.558621	7.433034	8.746428	0.1998128	272	236	52	9	28	46	11	85	324	245	300	282	283	321	51501.08	28801.8	51608.61	28636.03	51684.77	28461.3
m:	WORM00048.bmp	00:00:20.05	85	58, 10, 58, 11, 58, 12, 58, 13, 58, 14, 57, 15, 57, 16, 56, 17, 56, 18, 55, 19, 55, 20, 54, 21, 53, 22, 52, 23, 51, 24, 50, 24, 49, 25, 48, 25, 47, 26, 46, 26, 45, 27, 44, 27, 43, 28, 42, 29, 41, 29, 40, 29, 39, 30, 38, 31, 37, 32, 36, 33, 35, 34, 34, 35, 34, 36, 33, 37, 33, 38, 32, 39, 32, 40, 32, 41, 31, 42, 31, 43, 31, 44, 31, 45, 32, 46, 32, 47, 32, 48, 32, 49, 32, 50, 32, 51, 32, 52, 33, 53,…	769	219.8651	0.1999049	0	101.397	172.4631	8.514693	8.01561	8.558621	0.2154734	268	244	58	10	32	46	11	85	326	254	300	290	279	329	51492.12	28761.48	51608.61	28600.19	51702.69	28425.46
m:	WORM00049.bmp	00:00:20.15	87	58, 10, 57, 11, 56, 12, 55, 13, 55, 14, 54, 15, 53, 15, 52, 16, 51, 17, 50, 17, 49, 17, 48, 18, 47, 18, 46, 19, 45, 19, 44, 19, 43, 20, 42, 21, 41, 22, 40, 22, 39, 23, 38, 24, 37, 25, 36, 26, 35, 27, 35, 28, 34, 29, 34, 30, 33, 31, 33, 32, 33, 33, 33, 34, 32, 35, 32, 36, 32, 37, 33, 38, 33, 39, 33, 40, 33, 41, 33, 42, 33, 43, 34, 44, 34, 45, 34, 46, 34, 47, 34, 48, 34, 49, 34, 50, 34, 51, 34, 52,…	771	220.794	0.198742	0	102.5686	172.875	6.964194	8	8.732124	0.2150538	267	252	58	10	34	46	14	86	325	262	301	298	281	338	51496.6	28725.64	51604.13	28564.35	51693.73	28385.14
m:	WORM00050.bmp	00:00:20.25	89	55, 10, 54, 10, 53, 11, 52, 12, 51, 12, 50, 13, 49, 13, 48, 13, 47, 13, 46, 14, 45, 15, 44, 15, 43, 16, 42, 16, 41, 17, 40, 18, 39, 19, 38, 20, 37, 21, 36, 22, 35, 23, 35, 24, 34, 25, 34, 26, 34, 27, 34, 28, 34, 29, 34, 30, 34, 31, 34, 32, 34, 33, 34, 34, 34, 35, 34, 36, 35, 37, 35, 38, 35, 39, 35, 40, 35, 41, 35, 42, 35, 43, 35, 44, 35, 45, 35, 46, 34, 47, 34, 48, 34, 49, 33, 50, 33, 51, 32, 52,…	768	223.1372	0.1938328	0	104.9828	171.4461	6.800735	7.158911	7.017834	0.1924438	266	257	55	10	34	49	20	88	321	267	300	306	286	345	51514.52	28703.24	51608.61	28528.51	51671.33	28353.77
m:	WORM00051.bmp	00:00:21.05	91	47, 10, 46, 10, 45, 11, 44, 11, 43, 12, 42, 13, 41, 13, 40, 14, 39, 15, 38, 15, 37, 16, 36, 17, 36, 18, 35, 19, 35, 20, 34, 21, 34, 22, 34, 23, 33, 24, 33, 25, 33, 26, 33, 27, 33, 28, 33, 29, 33, 30, 33, 31, 33, 32, 33, 33, 34, 34, 34, 35, 34, 36, 34, 37, 34, 38, 34, 39, 34, 40, 34, 41, 34, 42, 34, 43, 33, 44, 33, 45, 33, 46, 32, 47, 31, 48, 31, 49, 30, 50, 29, 51, 28, 51, 27, 52, 26, 53, 25, 54,…	782	222.3087	0.1988399	0	104.9117	175.2315	7.615773	8.13941	9.17878	0.2188014	267	260	47	10	28	51	13	92	314	270	295	311	280	352	51545.88	28689.79	51631.01	28506.1	51698.21	28322.41
m:	WORM00052.bmp	00:00:21.15	92	47, 10, 46, 10, 45, 11, 44, 12, 43, 13, 43, 14, 42, 15, 42, 16, 41, 17, 41, 18, 41, 19, 40, 20, 40, 21, 40, 22, 40, 23, 40, 24, 40, 25, 40, 26, 40, 27, 41, 28, 41, 29, 41, 30, 41, 31, 41, 32, 41, 33, 41, 34, 41, 35, 41, 36, 41, 37, 41, 38, 41, 39, 41, 40, 40, 41, 40, 42, 40, 43, 39, 44, 38, 45, 37, 46, 36, 47, 35, 48, 34, 49, 33, 50, 32, 51, 31, 51, 30, 52, 29, 53, 28, 54, 27, 55, 26, 56, 25, 57,…	775	224.0661	0.193981	0	106.3259	177.4133	8.902246	9.192389	9.192389	0.2471072	260	263	47	10	28	54	10	91	307	273	288	317	270	354	51577.24	28676.36	51662.37	28479.22	51743.02	28313.45
m:	WORM00053.bmp	00:00:21.25	90	48, 10, 48, 11, 48, 12, 48, 13, 48, 14, 48, 15, 48, 16, 48, 17, 48, 18, 48, 19, 48, 20, 49, 21, 49, 22, 49, 23, 49, 24, 49, 25, 49, 26, 49, 27, 49, 28, 49, 29, 49, 30, 49, 31, 49, 32, 48, 33, 48, 34, 47, 35, 47, 36, 46, 37, 45, 38, 44, 39, 43, 40, 42, 41, 41, 42, 40, 43, 39, 43, 38, 44, 37, 45, 36, 45, 35, 46, 34, 47, 33, 48, 33, 49, 32, 50, 31, 51, 31, 52, 30, 53, 30, 54, 30, 55, 29, 56, 29, 57,…	753	221.2377	0.1933244	0	102.2549	174.2188	7.826238	7.382411	8.602325	0.1984519	252	271	48	10	30	53	11	88	300	281	282	324	263	359	51608.61	28640.51	51689.25	28447.86	51774.38	28291.05
m:	WORM00054.bmp	00:00:22.05	90	53, 9, 53, 10, 53, 11, 53, 12, 53, 13, 54, 14, 54, 15, 54, 16, 55, 17, 55, 18, 55, 19, 55, 20, 55, 21, 54, 22, 54, 23, 54, 24, 54, 25, 54, 26, 53, 27, 52, 28, 52, 29, 51, 30, 50, 31, 49, 32, 48, 33, 47, 34, 46, 34, 45, 35, 44, 36, 43, 37, 42, 37, 41, 38, 40, 39, 39, 40, 38, 41, 38, 42, 37, 43, 37, 44, 36, 45, 35, 46, 35, 47, 35, 48, 35, 49, 35, 50, 34, 51, 34, 52, 34, 53, 35, 54, 35, 55, 35, 56, …	733	219.3798	0.1913905	0	105.5686	167.5119	7.017834	6.519202	7.826238	0.1752474	247	278	53	9	34	52	9	86	300	287	281	330	256	364	51608.61	28613.63	51693.73	28420.98	51805.74	28268.65
m:	WORM00055.bmp	00:00:22.15	89	56, 9, 56, 10, 57, 11, 57, 12, 56, 13, 56, 14, 56, 15, 56, 16, 56, 17, 55, 18, 55, 19, 54, 20, 53, 21, 52, 22, 52, 23, 51, 24, 50, 25, 49, 26, 48, 27, 47, 27, 46, 28, 45, 29, 44, 29, 43, 30, 42, 31, 41, 32, 41, 33, 40, 34, 39, 35, 39, 36, 38, 37, 38, 38, 37, 39, 37, 40, 37, 41, 37, 42, 37, 43, 37, 44, 37, 45, 37, 46, 37, 47, 37, 48, 37, 49, 38, 50, 38, 51, 38, 52, 38, 53, 38, 54, 38, 55, 38, 56, …	744	218.5514	0.1957382	0	104.1544	166.3287	8.514693	8.01561	9.055386	0.2154734	245	286	56	9	38	51	11	87	301	295	283	337	256	373	51604.13	28577.79	51684.77	28389.62	51805.74	28228.33
m:	WORM00056.bmp	00:00:22.25	88	57, 11, 56, 12, 55, 13, 54, 14, 54, 15, 53, 16, 52, 17, 51, 18, 50, 18, 49, 19, 48, 20, 47, 21, 46, 22, 45, 23, 44, 23, 43, 24, 42, 25, 42, 26, 41, 27, 40, 28, 40, 29, 39, 30, 39, 31, 39, 32, 38, 33, 38, 34, 38, 35, 38, 36, 38, 37, 38, 38, 38, 39, 38, 40, 39, 41, 39, 42, 39, 43, 39, 44, 39, 45, 39, 46, 39, 47, 39, 48, 39, 49, 39, 50, 39, 51, 39, 52, 38, 53, 38, 54, 37, 55, 36, 56, 35, 57, 34, 58,…	758	220.3087	0.1962527	0	102.7401	170.651	7.905694	8.077747	7.826238	0.2171438	244	293	57	11	38	53	14	89	301	304	282	346	258	382	51604.13	28537.47	51689.25	28349.29	51796.78	28188
m:	WORM00057.bmp	00:00:23.05	87	53, 10, 52, 11, 51, 12, 50, 13, 49, 13, 48, 14, 47, 15, 46, 15, 45, 16, 44, 17, 43, 18, 42, 19, 42, 20, 41, 21, 41, 22, 41, 23, 40, 24, 40, 25, 40, 26, 40, 27, 40, 28, 40, 29, 40, 30, 40, 31, 40, 32, 40, 33, 40, 34, 40, 35, 40, 36, 41, 37, 41, 38, 41, 39, 41, 40, 41, 41, 41, 42, 40, 43, 40, 44, 40, 45, 40, 46, 39, 47, 38, 48, 37, 49, 36, 50, 35, 51, 34, 52, 33, 52, 32, 53, 31, 53, 30, 54, 29, 54,…	753	221.3798	0.1930762	0	102.5686	177.4603	8.514693	7.905694	7.516648	0.2125187	243	300	53	10	34	52	20	87	296	310	277	352	263	387	51626.53	28510.58	51711.65	28322.41	51774.38	28165.6
m:	WORM00058.bmp	00:00:23.15	90	45, 10, 44, 11, 43, 12, 42, 13, 42, 14, 42, 15, 41, 16, 41, 17, 40, 18, 40, 19, 40, 20, 40, 21, 40, 22, 40, 23, 40, 24, 40, 25, 40, 26, 40, 27, 40, 28, 41, 29, 41, 30, 41, 31, 41, 32, 41, 33, 41, 34, 41, 35, 41, 36, 41, 37, 40, 38, 40, 39, 40, 40, 39, 41, 39, 42, 38, 43, 37, 44, 36, 45, 35, 46, 34, 47, 33, 47, 32, 48, 31, 48, 30, 49, 29, 49, 28, 49, 27, 50, 26, 50, 25, 51, 24, 51, 23, 52, 22, 52,…	747	220.1666	0.1936545	0	103.0833	170.5377	9.192389	9.17878	11.01136	0.2467414	243	305	45	10	26	50	14	92	288	315	269	355	257	397	51662.37	28488.18	51747.5	28308.97	51801.26	28120.8
m:	WORM00059.bmp	00:00:23.25	89	45, 9, 44, 10, 45, 11, 45, 12, 45, 13, 45, 14, 45, 15, 45, 16, 45, 17, 45, 18, 45, 19, 46, 20, 46, 21, 46, 22, 46, 23, 46, 24, 46, 25, 46, 26, 46, 27, 46, 28, 46, 29, 45, 30, 44, 31, 44, 32, 43, 33, 42, 34, 41, 35, 40, 36, 39, 37, 38, 38, 37, 39, 36, 39, 35, 39, 34, 40, 33, 40, 32, 41, 31, 41, 30, 42, 29, 42, 28, 43, 27, 43, 26, 44, 25, 45, 24, 46, 23, 47, 22, 48, 22, 49, 21, 50, 20, 51, 20, 52, …	748	219.4803	0.1951283	0	104.1544	165.5242	8.381527	8.514693	8.902246	0.2288896	238	314	45	9	23	47	11	90	283	323	261	361	249	404	51684.77	28452.34	51783.34	28282.09	51837.1	28089.44
m:	WORM00060.bmp	00:00:24.05	88	49, 9, 49, 10, 50, 11, 50, 12, 50, 13, 50, 14, 50, 15, 50, 16, 50, 17, 50, 18, 50, 19, 50, 20, 49, 21, 49, 22, 49, 23, 48, 24, 47, 25, 47, 26, 46, 27, 45, 28, 44, 29, 43, 29, 42, 30, 41, 30, 40, 31, 39, 31, 38, 32, 37, 32, 36, 33, 35, 33, 34, 34, 33, 34, 32, 35, 31, 35, 30, 36, 29, 37, 28, 38, 27, 39, 26, 40, 26, 41, 25, 42, 25, 43, 24, 44, 24, 45, 24, 46, 23, 47, 23, 48, 23, 49, 24, 50, 24, 51, …	744	218.794	0.1953043	0	102.7402	161.5469	9.013878	8.062258	8.558621	0.2167274	234	322	49	9	24	46	12	89	283	331	258	368	246	411	51684.77	28416.5	51796.78	28250.73	51850.54	28058.08
m:	WORM00061.bmp	00:00:24.15	88	51, 10, 51, 11, 51, 12, 50, 13, 50, 14, 49, 15, 48, 16, 48, 17, 47, 18, 46, 19, 45, 19, 44, 20, 43, 21, 42, 21, 41, 21, 40, 22, 39, 22, 38, 23, 37, 23, 36, 24, 35, 24, 34, 25, 33, 26, 32, 26, 31, 27, 30, 28, 29, 29, 28, 30, 28, 31, 27, 32, 26, 33, 26, 34, 25, 35, 25, 36, 25, 37, 25, 38, 25, 39, 25, 40, 25, 41, 25, 42, 25, 43, 25, 44, 26, 45, 26, 46, 26, 47, 26, 48, 26, 49, 27, 50, 27, 51, 27, 52,…	744	217.723	0.1972306	0	101.9117	160.4773	9.055386	8.558621	8.077747	0.2300705	233	331	51	10	26	46	14	90	284	341	259	377	247	421	51680.29	28371.7	51792.3	28210.4	51846.06	28013.27
m:	WORM00062.bmp	00:00:24.25	86	50, 11, 49, 11, 48, 12, 47, 13, 46, 13, 45, 14, 44, 14, 43, 14, 42, 15, 41, 15, 40, 16, 39, 16, 38, 17, 37, 17, 36, 17, 35, 18, 34, 19, 33, 20, 32, 21, 31, 22, 30, 23, 29, 24, 29, 25, 28, 26, 28, 27, 28, 28, 27, 29, 27, 30, 27, 31, 27, 32, 27, 33, 27, 34, 27, 35, 27, 36, 28, 37, 28, 38, 28, 39, 28, 40, 28, 41, 29, 42, 29, 43, 29, 44, 29, 45, 29, 46, 29, 47, 29, 48, 29, 49, 29, 50, 29, 51, 29, 52,…	762	221.1372	0.1958129	0	101.1544	160.7845	0	0	0	0	231	338	50	11	29	47	21	88	281	349	260	385	252	426	51693.73	28335.85	51787.82	28174.56	51823.66	27990.87
k:	MOVING.bmp	00:00:25.05	0		0	0	0	0	0	0	0	0	0	0	0	0	0	0	0	0	0	0	0	0	0	0	0	0	0	0	0	0	0	0
k:	MOVING.bmp	00:00:25.15	0		0	0	0	0	0	0	0	0	0	0	0	0	0	0	0	0	0	0	0	0	0	0	0	0	0	0	0	0	0	0
k:	MOVING.bmp	00:00:25.25	0		0	0	0	0	0	0	0	0	0	0	0	0	0	0	0	0	0	0	0	0	0	0	0	0	0	0	0	0	0	0
k:	MOVING.bmp	00:00:26.05	0		0	0	0	0	0	0	0	0	0	0	0	0	0	0	0	0	0	0	0	0	0	0	0	0	0	0	0	0	0	0
k:	MOVING.bmp	00:00:26.15	0		0	0	0	0	0	0	-1	-1	-1	0	0	0	0	0	0	0	0	0	0	0	0	0	0	0	0	0	0	0	0	0
m:	WORM00063.bmp	00:00:26.25	87	36, 8, 36, 9, 36, 10, 35, 11, 35, 12, 34, 13, 34, 14, 33, 15, 32, 16, 31, 17, 30, 18, 30, 19, 29, 20, 28, 21, 27, 22, 26, 23, 25, 24, 25, 25, 24, 26, 23, 27, 23, 28, 22, 29, 22, 30, 21, 31, 21, 32, 21, 33, 21, 34, 21, 35, 21, 36, 21, 37, 21, 38, 22, 39, 22, 40, 22, 41, 23, 42, 23, 43, 24, 44, 25, 45, 25, 46, 26, 47, 27, 48, 27, 49, 28, 50, 28, 51, 29, 52, 29, 53, 29, 54, 30, 55, 30, 56, 30, 57, 3…	790	217.8651	0.2091518	0	104.2254	171.8409	-1	-1	-1	0	302	207	36	8	29	52	16	94	338	215	331	259	318	301	51785.36	28150.21	51816.72	27953.08	51874.96	27764.91
m:	WORM00064.bmp	00:00:27.05	84	32, 12, 31, 13, 30, 14, 29, 15, 28, 16, 27, 17, 26, 18, 25, 19, 25, 20, 24, 21, 24, 22, 23, 23, 23, 24, 23, 25, 22, 26, 22, 27, 22, 28, 22, 29, 22, 30, 22, 31, 23, 32, 23, 33, 24, 34, 24, 35, 25, 36, 25, 37, 26, 38, 26, 39, 27, 40, 28, 41, 28, 42, 29, 43, 29, 44, 29, 45, 30, 46, 30, 47, 30, 48, 30, 49, 30, 50, 30, 51, 30, 52, 30, 53, 30, 54, 30, 55, 30, 56, 29, 57, 28, 58, 28, 59, 27, 60, 26, 61,…	802	221.0367	0.2062792	0	100.397	171.3531	7.905694	7.158911	8.077747	0.1924438	301	213	32	12	30	55	22	95	333	225	331	268	323	308	51807.76	28105.41	51816.72	27912.76	51852.56	27733.54
m:	WORM00065.bmp	00:00:27.15	89	28, 10, 27, 11, 26, 12, 26, 13, 25, 14, 24, 15, 24, 16, 23, 17, 23, 18, 23, 19, 22, 20, 22, 21, 22, 22, 22, 23, 22, 24, 23, 25, 23, 26, 23, 27, 23, 28, 23, 29, 24, 30, 24, 31, 25, 32, 26, 33, 26, 34, 27, 35, 27, 36, 28, 37, 29, 38, 29, 39, 29, 40, 30, 41, 30, 42, 30, 43, 30, 44, 31, 45, 31, 46, 31, 47, 30, 48, 30, 49, 30, 50, 30, 51, 29, 52, 28, 53, 27, 54, 27, 55, 26, 56, 25, 57, 24, 58, 23, 59,…	784	221.6225	0.2005849	0	104.9828	175.9585	6.726812	7.433034	7.158911	0.1998128	301	218	28	10	27	55	23	98	329	228	328	273	324	316	51825.68	28091.97	51830.16	27890.36	51848.08	27697.7
m:	WORM00066.bmp	00:00:27.25	89	23, 9, 23, 10, 22, 11, 22, 12, 22, 13, 22, 14, 22, 15, 22, 16, 22, 17, 22, 18, 23, 19, 23, 20, 24, 21, 24, 22, 25, 23, 25, 24, 26, 25, 26, 26, 27, 27, 27, 28, 28, 29, 28, 30, 29, 31, 29, 32, 30, 33, 30, 34, 30, 35, 30, 36, 30, 37, 30, 38, 30, 39, 30, 40, 30, 41, 30, 42, 30, 43, 29, 44, 28, 45, 27, 46, 27, 47, 26, 48, 25, 49, 24, 50, 23, 51, 22, 51, 21, 52, 20, 53, 20, 54, 19, 55, 18, 56, 17, 57, …	788	220.7941	0.203124	0	103.3259	177.4317	8.544003	8.514693	8.602325	0.2288896	301	226	23	9	20	53	19	96	324	235	321	279	320	322	51848.08	28060.61	51861.52	27863.47	51866	27670.82
m:	WORM00067.bmp	00:00:28.05	88	21, 11, 22, 12, 22, 13, 23, 14, 23, 15, 24, 16, 24, 17, 25, 18, 26, 19, 26, 20, 27, 21, 28, 22, 28, 23, 29, 24, 29, 25, 29, 26, 29, 27, 29, 28, 29, 29, 29, 30, 29, 31, 29, 32, 29, 33, 29, 34, 29, 35, 28, 36, 28, 37, 27, 38, 26, 39, 26, 40, 25, 41, 24, 42, 23, 43, 22, 43, 21, 44, 20, 45, 19, 46, 19, 47, 18, 48, 17, 49, 16, 50, 15, 51, 15, 52, 15, 53, 14, 54, 14, 55, 14, 56, 14, 57, 14, 58, 14, 59,…	788	219.9656	0.2046569	0	102.7402	175.7704	7.648529	7.905694	8.544003	0.2125187	302	233	21	11	15	53	12	97	323	244	317	286	314	330	51852.56	28020.28	51879.44	27832.11	51892.88	27634.98
m:	WORM00068.bmp	00:00:28.15	89	25, 10, 25, 11, 26, 12, 27, 13, 27, 14, 27, 15, 28, 16, 28, 17, 29, 18, 29, 19, 29, 20, 30, 21, 30, 22, 30, 23, 30, 24, 30, 25, 29, 26, 29, 27, 28, 28, 28, 29, 27, 30, 26, 31, 26, 32, 25, 33, 24, 34, 23, 35, 22, 36, 21, 37, 20, 38, 19, 39, 19, 40, 18, 41, 17, 42, 16, 43, 15, 44, 15, 45, 15, 46, 14, 47, 14, 48, 14, 49, 14, 50, 14, 51, 14, 52, 14, 53, 14, 54, 15, 55, 15, 56, 16, 57, 16, 58, 17, 59,…	792	218.5514	0.2083665	0	104.1544	168.5663	7.632169	7.648529	7.905694	0.2056056	302	240	25	10	14	54	12	98	327	250	316	294	314	338	51834.64	27993.4	51883.92	27796.27	51892.88	27599.14
m:	WORM00069.bmp	00:00:28.25	89	30, 10, 30, 11, 30, 12, 31, 13, 31, 14, 31, 15, 31, 16, 31, 17, 30, 18, 30, 19, 30, 20, 30, 21, 29, 22, 28, 23, 28, 24, 27, 25, 26, 26, 25, 27, 24, 28, 23, 29, 22, 30, 21, 31, 20, 32, 19, 33, 18, 34, 18, 35, 17, 36, 17, 37, 16, 38, 16, 39, 16, 40, 15, 41, 15, 42, 15, 43, 15, 44, 15, 45, 15, 46, 15, 47, 16, 48, 16, 49, 17, 50, 17, 51, 18, 52, 18, 53, 19, 54, 19, 55, 20, 56, 20, 57, 20, 58, 21, 59,…	768	218.0661	0.2029527	0	102.9117	167.2657	7.158911	6.264982	6.403124	0.1684135	301	247	30	10	19	54	18	98	331	257	320	301	319	345	51816.72	27962.04	51866	27764.91	51870.48	27567.77
m:	WORM00070.bmp	00:00:29.05	88	32, 8, 31, 9, 31, 10, 30, 11, 30, 12, 29, 13, 29, 14, 28, 15, 27, 16, 27, 17, 26, 18, 25, 19, 24, 20, 23, 21, 22, 22, 21, 22, 20, 23, 19, 24, 19, 25, 18, 26, 18, 27, 17, 28, 17, 29, 16, 30, 16, 31, 16, 32, 15, 33, 15, 34, 15, 35, 15, 36, 16, 37, 16, 38, 16, 39, 16, 40, 17, 41, 17, 42, 17, 43, 18, 44, 18, 45, 19, 46, 19, 47, 20, 48, 20, 49, 21, 50, 21, 51, 21, 52, 21, 53, 21, 54, 21, 55, 21, 56, 2…	795	220.5514	0.2053797	0	102.3259	165.3236	8.246211	8.01561	8.13941	0.2154734	301	255	32	8	21	50	21	93	333	263	322	305	322	348	51807.76	27935.16	51857.04	27746.99	51857.04	27554.33
m:	WORM00071.bmp	00:00:29.15	87	27, 12, 26, 13, 25, 14, 24, 15, 23, 15, 22, 16, 21, 17, 21, 18, 20, 19, 19, 20, 18, 21, 18, 22, 17, 23, 17, 24, 17, 25, 16, 26, 16, 27, 16, 28, 16, 29, 16, 30, 16, 31, 17, 32, 17, 33, 18, 34, 18, 35, 18, 36, 19, 37, 19, 38, 20, 39, 20, 40, 21, 41, 21, 42, 21, 43, 22, 44, 22, 45, 22, 46, 22, 47, 22, 48, 22, 49, 22, 50, 22, 51, 22, 52, 22, 53, 22, 54, 21, 55, 21, 56, 21, 57, 20, 58, 20, 59, 19, 60,…	790	223.9656	0.197913	0	102.1544	157.8534	7.211102	8.732124	8.246211	0.2347345	300	261	27	12	21	56	31	95	327	273	321	317	331	356	51834.64	27890.36	51861.52	27693.22	51816.72	27518.49
m:	WORM00072.bmp	00:00:29.25	94	25, 9, 24, 9, 23, 10, 22, 11, 21, 12, 20, 13, 19, 14, 19, 15, 18, 16, 18, 17, 17, 18, 17, 19, 17, 20, 17, 21, 17, 22, 17, 23, 17, 24, 17, 25, 17, 26, 17, 27, 17, 28, 17, 29, 18, 30, 18, 31, 18, 32, 19, 33, 20, 34, 20, 35, 20, 36, 21, 37, 21, 38, 22, 39, 22, 40, 22, 41, 22, 42, 22, 43, 22, 44, 22, 45, 22, 46, 22, 47, 22, 48, 22, 49, 21, 50, 21, 51, 21, 52, 20, 53, 20, 54, 19, 55, 18, 56, 18, 57, 1…	788	224.8945	0.1957845	0	108.3259	160.7446	7.071068	6.264982	7.81025	0.1684135	300	266	25	9	18	56	26	98	325	275	318	322	326	364	51843.6	27881.39	51874.96	27670.82	51839.12	27482.65
m:	WORM00073.bmp	00:00:30.05	87	16, 10, 16, 11, 15, 12, 15, 13, 15, 14, 15, 15, 15, 16, 15, 17, 15, 18, 16, 19, 16, 20, 16, 21, 17, 22, 17, 23, 18, 24, 18, 25, 18, 26, 19, 27, 19, 28, 20, 29, 20, 30, 20, 31, 20, 32, 21, 33, 21, 34, 21, 35, 21, 36, 21, 37, 21, 38, 21, 39, 21, 40, 21, 41, 20, 42, 20, 43, 20, 44, 19, 45, 19, 46, 18, 47, 18, 48, 17, 49, 17, 50, 16, 51, 16, 52, 15, 53, 15, 54, 14, 55, 14, 56, 14, 57, 14, 58, 14, 59,…	783	221.723	0.2001475	0	100.4975	168.9244	8.746428	7.158911	6.800735	0.1924438	301	273	16	10	14	55	20	95	317	283	315	328	321	368	51879.44	27845.55	51888.4	27643.94	51861.52	27464.73
m:	WORM00074.bmp	00:00:30.15	88	15, 9, 15, 10, 16, 11, 16, 12, 16, 13, 17, 14, 17, 15, 17, 16, 18, 17, 18, 18, 19, 19, 19, 20, 20, 21, 20, 22, 21, 23, 21, 24, 21, 25, 21, 26, 21, 27, 21, 28, 21, 29, 21, 30, 21, 31, 21, 32, 20, 33, 20, 34, 20, 35, 20, 36, 19, 37, 19, 38, 18, 39, 18, 40, 17, 41, 17, 42, 16, 43, 16, 44, 15, 45, 15, 46, 14, 47, 14, 48, 14, 49, 14, 50, 14, 51, 14, 52, 14, 53, 14, 54, 14, 55, 14, 56, 15, 57, 15, 58, …	767	218.5514	0.2017892	0	101.9117	178.7546	8.13941	8.544003	8.20061	0.2296775	301	281	15	9	14	55	14	91	316	290	315	336	315	372	51883.92	27814.19	51888.4	27608.1	51888.4	27446.81
m:	WORM00075.bmp	00:00:30.25	86	20, 10, 20, 11, 21, 12, 21, 13, 22, 14, 22, 15, 22, 16, 22, 17, 22, 18, 22, 19, 22, 20, 22, 21, 22, 22, 22, 23, 22, 24, 21, 25, 21, 26, 21, 27, 20, 28, 19, 29, 19, 30, 19, 31, 18, 32, 18, 33, 17, 34, 17, 35, 16, 36, 16, 37, 16, 38, 15, 39, 15, 40, 15, 41, 15, 42, 15, 43, 15, 44, 15, 45, 15, 46, 15, 47, 16, 48, 16, 49, 17, 50, 17, 51, 18, 52, 19, 53, 20, 54, 21, 55, 22, 56, 22, 57, 23, 58, 24, 59,…	772	220.7941	0.1989997	0	100.7402	163.603	8.732124	8.902246	9.513149	0.2393077	300	289	20	10	21	55	11	92	320	299	321	344	311	381	51866	27773.87	51861.52	27572.25	51906.32	27406.48
m:	WORM00076.bmp	00:00:31.05	87	25, 8, 24, 9, 25, 10, 24, 11, 24, 12, 24, 13, 24, 14, 24, 15, 23, 16, 23, 17, 22, 18, 22, 19, 22, 20, 21, 21, 21, 22, 20, 23, 20, 24, 19, 25, 19, 26, 18, 27, 18, 28, 17, 29, 17, 30, 17, 31, 17, 32, 17, 33, 17, 34, 17, 35, 17, 36, 17, 37, 18, 38, 18, 39, 19, 40, 19, 41, 20, 42, 20, 43, 21, 44, 22, 45, 23, 46, 24, 47, 25, 48, 25, 49, 26, 50, 27, 51, 28, 52, 29, 53, 29, 54, 30, 55, 30, 56, 30, 57, 3…	772	218.2083	0.203744	0	103.397	159.7857	9	8.276473	8.746428	0.2224859	298	298	25	8	28	52	16	93	323	306	326	350	314	391	51852.56	27742.51	51839.12	27545.37	51892.88	27361.68
m:	WORM00077.bmp	00:00:31.15	82	23, 12, 22, 13, 22, 14, 21, 15, 21, 16, 20, 17, 20, 18, 19, 19, 19, 20, 19, 21, 19, 22, 18, 23, 18, 24, 18, 25, 18, 26, 18, 27, 18, 28, 18, 29, 18, 30, 19, 31, 19, 32, 20, 33, 21, 34, 21, 35, 22, 36, 23, 37, 23, 38, 24, 39, 25, 40, 26, 41, 27, 42, 28, 43, 29, 44, 29, 45, 30, 46, 30, 47, 31, 48, 31, 49, 31, 50, 31, 51, 31, 52, 31, 53, 31, 54, 31, 55, 31, 56, 30, 57, 29, 58, 29, 59, 28, 60, 27, 61,…	773	218.1078	0.2041959	0	98.39701	157.0152	8.544003	8.062258	8.944272	0.2167274	297	305	23	12	31	54	23	91	320	317	328	359	320	396	51866	27693.22	51830.16	27505.05	51866	27339.28
m:	WORM00078.bmp	00:00:31.25	87	19, 10, 18, 11, 18, 12, 18, 13, 18, 14, 17, 15, 17, 16, 17, 17, 17, 18, 17, 19, 17, 20, 17, 21, 17, 22, 18, 23, 18, 24, 18, 25, 19, 26, 19, 27, 20, 28, 21, 29, 22, 30, 23, 31, 23, 32, 24, 33, 25, 34, 26, 35, 27, 36, 28, 37, 28, 38, 29, 39, 29, 40, 30, 41, 30, 42, 30, 43, 30, 44, 30, 45, 30, 46, 30, 47, 30, 48, 30, 49, 29, 50, 28, 51, 28, 52, 27, 53, 26, 54, 25, 55, 24, 56, 23, 56, 22, 57, 21, 58,…	784	221.0367	0.2016495	0	103.397	168.1678	7.158911	8.514693	9.617692	0.2288896	298	312	19	10	26	54	24	95	317	322	324	366	322	407	51879.44	27670.82	51848.08	27473.69	51857.04	27290
m:	WORM00079.bmp	00:00:32.05	87	16, 9, 16, 10, 17, 11, 17, 12, 17, 13, 18, 14, 18, 15, 18, 16, 19, 17, 20, 18, 21, 19, 21, 20, 22, 21, 23, 22, 24, 23, 25, 24, 26, 25, 26, 26, 27, 27, 28, 28, 28, 29, 29, 30, 29, 31, 29, 32, 30, 33, 30, 34, 30, 35, 30, 36, 30, 37, 30, 38, 30, 39, 30, 40, 29, 41, 28, 42, 27, 43, 27, 44, 26, 45, 25, 46, 24, 47, 23, 47, 22, 48, 21, 49, 20, 50, 19, 51, 18, 52, 17, 53, 16, 54, 16, 55, 16, 56, 15, 57, …	773	218.6935	0.2031035	0	103.397	175.9144	8	8.13941	7.905694	0.2188014	298	321	16	9	19	51	19	94	314	330	317	372	317	415	51892.88	27634.98	51879.44	27446.81	51879.44	27254.15
m:	WORM00080.bmp	00:00:32.15	84	19, 10, 19, 11, 20, 12, 21, 13, 22, 14, 23, 15, 24, 16, 25, 17, 26, 18, 27, 19, 27, 20, 28, 21, 29, 22, 29, 23, 30, 24, 30, 25, 30, 26, 30, 27, 30, 28, 30, 29, 30, 30, 30, 31, 29, 32, 29, 33, 29, 34, 28, 35, 27, 36, 26, 37, 25, 38, 24, 39, 23, 40, 22, 41, 21, 42, 20, 43, 19, 44, 18, 45, 17, 46, 16, 47, 16, 48, 16, 49, 15, 50, 15, 51, 14, 52, 14, 53, 14, 54, 14, 55, 14, 56, 14, 57, 14, 58, 14, 59,…	777	219.6225	0.2024312	0	99.98279	174.2894	0	0	0	0	298	328	19	10	15	50	15	92	317	338	313	378	313	420	51879.44	27599.14	51897.36	27419.92	51897.36	27231.75
k:	MOVING.bmp	00:00:32.25	0		0	0	0	0	0	0	0	0	0	0	0	0	0	0	0	0	0	0	0	0	0	0	0	0	0	0	0	0	0	0
k:	MOVING.bmp	00:00:33.05	0		0	0	0	0	0	0	0	0	0	0	0	0	0	0	0	0	0	0	0	0	0	0	0	0	0	0	0	0	0	0
k:	MOVING.bmp	00:00:33.15	0		0	0	0	0	0	0	0	0	0	0	0	0	0	0	0	0	0	0	0	0	0	0	0	0	0	0	0	0	0	0
k:	MOVING.bmp	00:00:33.25	0		0	0	0	0	0	0	0	0	0	0	0	0	0	0	0	0	0	0	0	0	0	0	0	0	0	0	0	0	0	0
k:	MOVING.bmp	00:00:34.05	0		0	0	0	0	0	0	-1	-1	-1	0	0	0	0	0	0	0	0	0	0	0	0	0	0	0	0	0	0	0	0	0
m:	WORM00081.bmp	00:00:34.15	89	19, 9, 19, 10, 19, 11, 19, 12, 19, 13, 20, 14, 20, 15, 20, 16, 20, 17, 21, 18, 21, 19, 22, 20, 22, 21, 23, 22, 23, 23, 24, 24, 24, 25, 25, 26, 25, 27, 26, 28, 26, 29, 26, 30, 26, 31, 27, 32, 27, 33, 27, 34, 27, 35, 27, 36, 27, 37, 27, 38, 27, 39, 26, 40, 26, 41, 25, 42, 24, 43, 23, 44, 23, 45, 22, 46, 21, 47, 20, 48, 20, 49, 19, 50, 18, 51, 17, 52, 17, 53, 16, 54, 16, 55, 15, 56, 15, 57, 14, 58, …	791	221.723	0.2021925	0	101.6691	179.9396	-1	-1	-1	0	299	200	19	9	17	53	15	96	318	209	316	253	314	296	51903.96	27391.09	51912.92	27193.96	51921.88	27001.31
m:	WORM00082.bmp	00:00:34.25	86	22, 10, 23, 11, 23, 12, 24, 13, 24, 14, 25, 15, 25, 16, 26, 17, 27, 18, 27, 19, 28, 20, 28, 21, 29, 22, 29, 23, 29, 24, 29, 25, 29, 26, 29, 27, 29, 28, 29, 29, 29, 30, 28, 31, 28, 32, 28, 33, 28, 34, 27, 35, 26, 36, 25, 37, 24, 38, 24, 39, 23, 40, 22, 41, 21, 42, 21, 43, 20, 44, 19, 45, 18, 46, 18, 47, 18, 48, 17, 49, 17, 50, 17, 51, 16, 52, 16, 53, 16, 54, 16, 55, 16, 56, 16, 57, 16, 58, 17, 59,…	790	218.7941	0.2073795	0	99.91173	178.9949	7.28011	7.071068	7.5	0.1900825	297	207	22	10	16	52	11	92	319	217	313	259	308	299	51899.48	27355.25	51926.36	27167.08	51948.76	26987.87
m:	WORM00083.bmp	00:00:35.05	87	29, 10, 30, 11, 31, 12, 31, 13, 32, 14, 32, 15, 32, 16, 33, 17, 33, 18, 33, 19, 33, 20, 33, 21, 33, 22, 33, 23, 33, 24, 33, 25, 32, 26, 32, 27, 31, 28, 31, 29, 30, 30, 29, 31, 28, 32, 27, 33, 27, 34, 26, 35, 25, 36, 25, 37, 24, 38, 23, 39, 23, 40, 22, 41, 22, 42, 21, 43, 21, 44, 20, 45, 20, 46, 20, 47, 20, 48, 20, 49, 20, 50, 20, 51, 20, 52, 21, 53, 21, 54, 22, 55, 22, 56, 23, 57, 23, 58, 24, 59,…	780	218.5514	0.2052094	0	101.7402	177.9241	8.5	8.381527	9.055386	0.2253099	293	213	29	10	21	54	12	95	322	223	314	267	305	308	51886.04	27328.37	51921.88	27131.24	51962.2	26947.54
m:	WORM00084.bmp	00:00:35.15	86	36, 10, 35, 11, 35, 12, 35, 13, 35, 14, 35, 15, 34, 16, 34, 17, 34, 18, 33, 19, 32, 20, 31, 21, 31, 22, 30, 23, 30, 24, 29, 25, 28, 26, 27, 27, 26, 28, 26, 29, 25, 30, 25, 31, 24, 32, 24, 33, 23, 34, 23, 35, 23, 36, 22, 37, 22, 38, 22, 39, 22, 40, 22, 41, 22, 42, 23, 43, 23, 44, 23, 45, 24, 46, 24, 47, 25, 48, 25, 49, 26, 50, 26, 51, 27, 52, 27, 53, 28, 54, 28, 55, 29, 56, 29, 57, 29, 58, 29, 59,…	796	216.5514	0.213305	0	101.1544	175.8761	8.631338	9.013878	9.486833	0.2423086	291	222	36	10	27	53	15	95	327	232	318	275	306	317	51863.64	27288.05	51903.96	27095.39	51957.72	26907.22
m:	WORM00085.bmp	00:00:35.25	87	34, 10, 33, 11, 33, 12, 32, 13, 31, 14, 30, 15, 29, 16, 28, 17, 27, 18, 27, 19, 26, 20, 25, 21, 25, 22, 24, 23, 23, 24, 23, 25, 23, 26, 22, 27, 22, 28, 22, 29, 22, 30, 22, 31, 22, 32, 23, 33, 23, 34, 23, 35, 24, 36, 24, 37, 25, 38, 25, 39, 26, 40, 26, 41, 26, 42, 27, 43, 27, 44, 27, 45, 28, 46, 28, 47, 28, 48, 29, 49, 29, 50, 29, 51, 29, 52, 29, 53, 29, 54, 29, 55, 29, 56, 29, 57, 28, 58, 27, 59,…	803	220.2083	0.2080934	0	103.397	174.3883	8.5	8.01561	8.514693	0.2154734	291	230	34	10	29	54	20	96	325	240	320	284	311	326	51872.6	27252.21	51895	27055.07	51935.32	26866.9
m:	WORM00086.bmp	00:00:36.05	85	28, 11, 27, 12, 27, 13, 26, 14, 25, 15, 24, 16, 24, 17, 23, 18, 23, 19, 23, 20, 23, 21, 23, 22, 23, 23, 23, 24, 22, 25, 23, 26, 23, 27, 23, 28, 23, 29, 23, 30, 24, 31, 24, 32, 25, 33, 26, 34, 26, 35, 27, 36, 27, 37, 28, 38, 28, 39, 28, 40, 29, 41, 29, 42, 29, 43, 29, 44, 29, 45, 29, 46, 29, 47, 29, 48, 29, 49, 29, 50, 28, 51, 28, 52, 27, 53, 26, 54, 26, 55, 25, 56, 24, 57, 23, 58, 22, 59, 21, 60,…	784	221.0367	0.2016495	0	100.9828	177.3974	8.514693	8.602325	8.381527	0.2312453	291	236	28	11	26	55	26	94	319	247	317	291	317	330	51899.48	27220.84	51908.44	27023.71	51908.44	26848.98
m:	WORM00087.bmp	00:00:36.15	90	23, 8, 23, 9, 22, 10, 22, 11, 22, 12, 22, 13, 22, 14, 22, 15, 22, 16, 22, 17, 23, 18, 23, 19, 23, 20, 24, 21, 24, 22, 25, 23, 25, 24, 26, 25, 26, 26, 26, 27, 27, 28, 27, 29, 28, 30, 28, 31, 28, 32, 29, 33, 29, 34, 29, 35, 29, 36, 29, 37, 29, 38, 29, 39, 29, 40, 29, 41, 28, 42, 28, 43, 27, 44, 26, 45, 25, 46, 25, 47, 24, 48, 23, 49, 22, 50, 21, 51, 20, 52, 19, 53, 18, 54, 17, 55, 17, 56, 16, 57, 1…	779	222.2083	0.1982563	0	104.7402	167.1552	8.860023	10.40433	10.29563	0.2796862	291	245	23	8	19	53	25	97	314	253	310	298	316	342	51921.88	27193.96	51939.8	26992.35	51912.92	26795.21
m:	WORM00088.bmp	00:00:36.25	87	23, 10, 23, 11, 23, 12, 24, 13, 25, 14, 25, 15, 25, 16, 26, 17, 27, 18, 27, 19, 28, 20, 28, 21, 28, 22, 29, 23, 29, 24, 29, 25, 29, 26, 29, 27, 29, 28, 29, 29, 29, 30, 29, 31, 28, 32, 28, 33, 28, 34, 27, 35, 26, 36, 25, 37, 25, 38, 24, 39, 23, 40, 22, 41, 21, 42, 20, 43, 19, 44, 18, 45, 17, 46, 17, 47, 16, 48, 16, 49, 15, 50, 15, 51, 14, 52, 14, 53, 14, 54, 13, 55, 13, 56, 13, 57, 13, 58, 14, 59,…	764	218.4509	0.2011849	0	103.8112	165.5775	8.631338	8.381527	8.746428	0.2253099	291	254	23	10	14	54	16	94	314	264	305	308	307	348	51921.88	27144.68	51962.2	26947.54	51953.24	26768.33
m:	WORM00089.bmp	00:00:37.05	88	26, 9, 26, 10, 27, 11, 27, 12, 28, 13, 28, 14, 29, 15, 29, 16, 29, 17, 29, 18, 29, 19, 29, 20, 29, 21, 29, 22, 29, 23, 29, 24, 28, 25, 28, 26, 27, 27, 27, 28, 26, 29, 25, 30, 24, 31, 24, 32, 23, 33, 22, 34, 21, 35, 20, 36, 19, 37, 18, 38, 17, 39, 17, 40, 16, 41, 16, 42, 15, 43, 15, 44, 14, 45, 14, 46, 14, 47, 13, 48, 13, 49, 13, 50, 14, 51, 14, 52, 14, 53, 15, 54, 15, 55, 16, 56, 16, 57, 17, 58, …	767	219.6225	0.1998259	0	103.5686	162.0819	8.276473	7.433034	8.514693	0.1998128	291	261	26	9	14	53	16	96	317	270	305	314	307	357	51908.44	27117.79	51962.2	26920.66	51953.24	26728.01
m:	WORM00090.bmp	00:00:37.15	87	30, 9, 30, 10, 30, 11, 29, 12, 29, 13, 29, 14, 29, 15, 28, 16, 28, 17, 27, 18, 26, 19, 26, 20, 25, 21, 24, 22, 23, 23, 22, 24, 21, 25, 20, 26, 19, 27, 19, 28, 18, 29, 17, 30, 17, 31, 16, 32, 16, 33, 15, 34, 15, 35, 14, 36, 14, 37, 14, 38, 14, 39, 14, 40, 14, 41, 14, 42, 14, 43, 14, 44, 15, 45, 15, 46, 16, 47, 17, 48, 17, 49, 18, 50, 18, 51, 19, 52, 20, 53, 21, 54, 21, 55, 22, 56, 23, 57, 23, 58, …	781	219.6225	0.2034733	0	101.3259	170.9652	9.513149	9.861542	9.013878	0.2650952	291	270	30	9	19	52	15	95	321	279	310	322	306	365	51890.52	27077.47	51939.8	26884.82	51957.72	26692.17
m:	WORM00091.bmp	00:00:37.25	87	27, 12, 26, 13, 25, 14, 25, 15, 24, 16, 23, 16, 22, 17, 21, 18, 20, 19, 19, 20, 19, 21, 18, 22, 17, 23, 16, 24, 15, 25, 15, 26, 14, 27, 14, 28, 14, 29, 14, 30, 14, 31, 14, 32, 14, 33, 14, 34, 14, 35, 14, 36, 15, 37, 15, 38, 16, 39, 16, 40, 17, 41, 17, 42, 18, 43, 19, 44, 19, 45, 20, 46, 21, 47, 21, 48, 22, 49, 23, 50, 23, 51, 24, 52, 24, 53, 24, 54, 24, 55, 25, 56, 25, 57, 25, 58, 25, 59, 25, 60,…	781	218.794	0.205017	0	102.5686	178.5774	8.276473	7.905694	9.300538	0.2125187	291	277	27	12	24	54	22	97	318	289	315	331	313	374	51903.96	27032.67	51917.4	26844.5	51926.36	26651.85
m:	WORM00092.bmp	00:00:38.05	88	22, 11, 21, 11, 20, 12, 19, 13, 18, 14, 17, 15, 17, 16, 16, 17, 15, 18, 15, 19, 14, 20, 14, 21, 14, 22, 13, 23, 13, 24, 13, 25, 13, 26, 13, 27, 13, 28, 13, 29, 13, 30, 13, 31, 14, 32, 15, 33, 15, 34, 16, 35, 17, 36, 17, 37, 18, 38, 19, 39, 20, 40, 20, 41, 21, 42, 21, 43, 22, 44, 22, 45, 23, 46, 23, 47, 23, 48, 23, 49, 23, 50, 24, 51, 24, 52, 24, 53, 23, 54, 23, 55, 23, 56, 23, 57, 23, 58, 22, 59,…	788	223.3798	0.1984487	0	103.5686	172.5861	7.778174	7.762087	8.13941	0.2086583	292	283	22	11	23	54	29	93	314	294	315	337	321	376	51921.88	27010.27	51917.4	26817.62	51890.52	26642.88
m:	WORM00093.bmp	00:00:38.15	89	15, 10, 14, 11, 14, 12, 14, 13, 13, 14, 13, 15, 13, 16, 13, 17, 13, 18, 13, 19, 13, 20, 13, 21, 13, 22, 13, 23, 14, 24, 14, 25, 15, 26, 15, 27, 16, 28, 16, 29, 17, 30, 18, 31, 19, 32, 19, 33, 20, 34, 21, 35, 21, 36, 22, 37, 22, 38, 23, 39, 23, 40, 23, 41, 23, 42, 24, 43, 24, 44, 24, 45, 24, 46, 23, 47, 23, 48, 23, 49, 23, 50, 23, 51, 22, 52, 21, 53, 21, 54, 20, 55, 19, 56, 19, 57, 18, 58, 18, 59,…	766	223.3798	0.1929082	0	104.1544	166.9656	9.013878	8.732124	8.01561	0.2347345	292	290	15	10	19	56	32	96	307	300	311	346	324	386	51953.24	26983.39	51935.32	26777.29	51877.08	26598.08
m:	WORM00094.bmp	00:00:38.25	86	12, 10, 12, 11, 13, 12, 13, 13, 13, 14, 14, 15, 14, 16, 15, 17, 15, 18, 16, 19, 17, 20, 17, 21, 18, 22, 19, 23, 19, 24, 20, 25, 21, 26, 21, 27, 22, 28, 22, 29, 22, 30, 23, 31, 23, 32, 23, 33, 23, 34, 23, 35, 23, 36, 23, 37, 23, 38, 23, 39, 23, 40, 23, 41, 22, 42, 22, 43, 21, 44, 20, 45, 20, 46, 19, 47, 18, 48, 18, 49, 17, 50, 17, 51, 17, 52, 16, 53, 16, 54, 15, 55, 15, 56, 15, 57, 14, 58, 14, 59,…	763	217.9656	0.2018173	0	101.5686	168.0917	8	7.905694	8.944272	0.2125187	292	299	12	10	16	54	28	93	304	309	308	353	320	392	51966.68	26943.06	51948.76	26745.93	51895	26571.2
m:	WORM00095.bmp	00:00:39.05	87	15, 9, 15, 10, 16, 11, 17, 12, 18, 13, 18, 14, 19, 15, 20, 16, 20, 17, 21, 18, 22, 19, 22, 20, 22, 21, 23, 22, 23, 23, 24, 24, 24, 25, 24, 26, 24, 27, 23, 28, 23, 29, 23, 30, 23, 31, 23, 32, 22, 33, 22, 34, 22, 35, 21, 36, 21, 37, 20, 38, 19, 39, 19, 40, 18, 41, 18, 42, 17, 43, 16, 44, 16, 45, 16, 46, 15, 47, 15, 48, 14, 49, 14, 50, 14, 51, 14, 52, 14, 53, 14, 54, 15, 55, 15, 56, 16, 57, 16, 58, …	772	219.0367	0.2022057	0	103.8112	165.02	6.946222	6.519202	8.732124	0.1752474	292	307	15	9	14	54	24	95	307	316	306	361	316	402	51953.24	26911.7	51957.72	26710.09	51912.92	26526.4
m:	WORM00096.bmp	00:00:39.15	88	19, 8, 19, 9, 20, 10, 20, 11, 21, 12, 22, 13, 22, 14, 23, 15, 23, 16, 23, 17, 23, 18, 23, 19, 24, 20, 24, 21, 24, 22, 24, 23, 23, 24, 23, 25, 22, 26, 22, 27, 22, 28, 21, 29, 21, 30, 20, 31, 19, 32, 19, 33, 18, 34, 18, 35, 17, 36, 17, 37, 16, 38, 16, 39, 15, 40, 15, 41, 15, 42, 15, 43, 14, 44, 14, 45, 14, 46, 14, 47, 15, 48, 15, 49, 15, 50, 16, 51, 17, 52, 17, 53, 18, 54, 19, 55, 20, 56, 21, 57, 2…	780	220.4509	0.2016883	0	104.397	172.0149	7.905694	8.514693	8	0.2288896	292	313	19	8	17	53	21	95	311	321	309	366	313	408	51935.32	26889.3	51944.28	26687.69	51926.36	26499.52
m:	WORM00097.bmp	00:00:39.25	90	23, 8, 23, 9, 23, 10, 23, 11, 23, 12, 23, 13, 23, 14, 23, 15, 22, 16, 22, 17, 22, 18, 21, 19, 21, 20, 20, 21, 19, 22, 19, 23, 18, 24, 17, 25, 17, 26, 16, 27, 16, 28, 15, 29, 15, 30, 14, 31, 14, 32, 14, 33, 14, 34, 14, 35, 13, 36, 13, 37, 13, 38, 14, 39, 14, 40, 14, 41, 14, 42, 15, 43, 16, 44, 16, 45, 17, 46, 18, 47, 19, 48, 20, 49, 21, 50, 22, 51, 23, 52, 24, 53, 25, 54, 26, 55, 27, 56, 28, 57, 2…	780	221.6225	0.1995616	0	106.397	177.425	8.381527	9.552486	9.433981	0.2567873	293	321	23	8	24	53	23	97	316	329	317	374	316	418	51912.92	26853.46	51908.44	26651.85	51912.92	26454.71
m:	WORM00098.bmp	00:00:40.05	89	23, 9, 22, 10, 22, 11, 21, 12, 21, 13, 20, 14, 19, 15, 19, 16, 18, 17, 18, 18, 17, 19, 17, 20, 16, 21, 16, 22, 15, 23, 15, 24, 14, 25, 14, 26, 14, 27, 14, 28, 13, 29, 13, 30, 14, 31, 14, 32, 14, 33, 14, 34, 15, 35, 16, 36, 17, 37, 17, 38, 18, 39, 19, 40, 20, 41, 21, 42, 22, 43, 23, 44, 24, 45, 25, 46, 25, 47, 26, 48, 27, 49, 28, 50, 29, 51, 29, 52, 29, 53, 30, 54, 30, 55, 30, 56, 30, 57, 30, 58, …	776	219.8651	0.2017246	0	106.2254	173.3585	0	0	0	0	293	328	23	9	29	52	30	96	316	337	322	380	323	424	51912.92	26817.62	51886.04	26624.96	51881.56	26427.83
k:	MOVING.bmp	00:00:40.15	0		0	0	0	0	0	0	0	0	0	0	0	0	0	0	0	0	0	0	0	0	0	0	0	0	0	0	0	0	0	0
k:	MOVING.bmp	00:00:40.25	0		0	0	0	0	0	0	0	0	0	0	0	0	0	0	0	0	0	0	0	0	0	0	0	0	0	0	0	0	0	0
k:	MOVING.bmp	00:00:41.05	0		0	0	0	0	0	0	0	0	0	0	0	0	0	0	0	0	0	0	0	0	0	0	0	0	0	0	0	0	0	0
k:	MOVING.bmp	00:00:41.15	0		0	0	0	0	0	0	0	0	0	0	0	0	0	0	0	0	0	0	0	0	0	0	0	0	0	0	0	0	0	0
k:	MOVING.bmp	00:00:41.25	0		0	0	0	0	0	0	-1	-1	-1	0	0	0	0	0	0	0	0	0	0	0	0	0	0	0	0	0	0	0	0	0
m:	WORM00099.bmp	00:00:42.05	91	23, 8, 23, 9, 23, 10, 23, 11, 23, 12, 23, 13, 22, 14, 22, 15, 21, 16, 21, 17, 20, 18, 20, 19, 20, 20, 19, 21, 18, 22, 18, 23, 17, 24, 16, 25, 16, 26, 15, 27, 15, 28, 15, 29, 14, 30, 14, 31, 14, 32, 14, 33, 14, 34, 14, 35, 14, 36, 14, 37, 15, 38, 15, 39, 16, 40, 16, 41, 17, 42, 17, 43, 18, 44, 19, 45, 20, 46, 21, 47, 22, 48, 22, 49, 23, 50, 24, 51, 25, 52, 26, 53, 26, 54, 27, 55, 27, 56, 28, 57, 2…	782	220.5514	0.2020212	0	105.7402	176.0489	-1	-1	-1	0	308	203	23	8	26	53	32	97	331	211	334	256	340	300	51883.72	26596.13	51870.28	26394.52	51843.39	26197.39
m:	WORM00100.bmp	00:00:42.15	88	19, 11, 18, 12, 18, 13, 17, 14, 16, 15, 16, 16, 15, 17, 15, 18, 14, 19, 14, 20, 14, 21, 14, 22, 13, 23, 13, 24, 13, 25, 13, 26, 13, 27, 13, 28, 13, 29, 14, 30, 14, 31, 15, 32, 16, 33, 16, 34, 17, 35, 18, 36, 18, 37, 19, 38, 20, 39, 21, 40, 22, 41, 23, 42, 24, 43, 24, 44, 25, 45, 25, 46, 26, 47, 26, 48, 26, 49, 27, 50, 27, 51, 27, 52, 27, 53, 27, 54, 27, 55, 27, 56, 26, 57, 26, 58, 26, 59, 26, 60,…	772	220.2083	0.2000599	0	103.9828	176.9124	10.30776	9.013878	8.13941	0.2423086	309	211	19	11	27	55	37	97	328	222	336	266	346	308	51897.16	26546.85	51861.32	26349.72	51816.51	26161.54
m:	WORM00101.bmp	00:00:42.25	88	13, 10, 12, 11, 12, 12, 12, 13, 12, 14, 12, 15, 12, 16, 12, 17, 12, 18, 12, 19, 12, 20, 13, 21, 13, 22, 14, 23, 15, 24, 15, 25, 16, 26, 17, 27, 18, 28, 19, 29, 20, 30, 20, 31, 21, 32, 22, 33, 23, 34, 24, 35, 24, 36, 25, 37, 25, 38, 25, 39, 25, 40, 26, 41, 26, 42, 26, 43, 26, 44, 26, 45, 25, 46, 25, 47, 25, 48, 25, 49, 25, 50, 24, 51, 24, 52, 23, 53, 23, 54, 23, 55, 22, 56, 22, 57, 22, 58, 21, 59,…	777	217.9656	0.2055204	0	102.3259	179.4118	9.486833	8.860023	9.013878	0.2381727	310	220	13	10	23	54	33	96	323	230	333	274	343	316	51919.56	26511.01	51874.76	26313.88	51829.95	26125.7
m:	WORM00102.bmp	00:00:43.05	87	11, 11, 11, 12, 12, 13, 13, 14, 13, 15, 14, 16, 15, 17, 16, 18, 17, 19, 18, 20, 19, 21, 20, 22, 20, 23, 21, 24, 22, 25, 22, 26, 23, 27, 23, 28, 24, 29, 24, 30, 24, 31, 24, 32, 24, 33, 24, 34, 24, 35, 24, 36, 24, 37, 24, 38, 24, 39, 24, 40, 23, 41, 23, 42, 22, 43, 22, 44, 22, 45, 21, 46, 21, 47, 21, 48, 20, 49, 20, 50, 20, 51, 20, 52, 20, 53, 20, 54, 20, 55, 20, 56, 20, 57, 21, 58, 21, 59, 21, 60,…	769	218.0661	0.2032169	0	99.66908	173.7872	8.13941	8.514693	9.656604	0.2288896	311	229	11	11	20	54	34	97	322	240	331	283	345	326	51924.04	26466.21	51883.72	26273.55	51820.99	26080.9
m:	WORM00103.bmp	00:00:43.15	90	10, 10, 11, 11, 12, 12, 13, 13, 14, 14, 15, 15, 16, 16, 17, 17, 17, 18, 18, 19, 18, 20, 19, 21, 19, 22, 19, 23, 20, 24, 20, 25, 20, 26, 19, 27, 19, 28, 19, 29, 19, 30, 19, 31, 18, 32, 18, 33, 18, 34, 18, 35, 17, 36, 17, 37, 17, 38, 16, 39, 16, 40, 16, 41, 16, 42, 15, 43, 15, 44, 15, 45, 15, 46, 15, 47, 15, 48, 15, 49, 15, 50, 16, 51, 16, 52, 17, 53, 17, 54, 18, 55, 18, 56, 19, 57, 20, 58, 21, 59,…	770	219.2377	0.2013123	0	103.4975	169.6707	9.219544	9.433981	10.25914	0.2536017	316	236	10	10	18	55	34	98	326	246	334	291	350	334	51906.12	26439.32	51870.28	26237.71	51798.59	26045.06
m:	WORM00104.bmp	00:00:43.25	90	17, 10, 17, 11, 17, 12, 18, 13, 18, 14, 18, 15, 18, 16, 18, 17, 18, 18, 18, 19, 18, 20, 18, 21, 18, 22, 18, 23, 18, 24, 17, 25, 17, 26, 16, 27, 16, 28, 15, 29, 15, 30, 15, 31, 15, 32, 14, 33, 14, 34, 14, 35, 14, 36, 14, 37, 14, 38, 14, 39, 14, 40, 14, 41, 15, 42, 15, 43, 16, 44, 16, 45, 17, 46, 17, 47, 18, 48, 19, 49, 19, 50, 20, 51, 21, 52, 22, 53, 23, 54, 24, 55, 25, 56, 25, 57, 26, 58, 26, 59,…	779	217.8235	0.2063184	0	101.8407	163.9781	9.013878	9.013878	9.617692	0.2423086	317	244	17	10	24	55	43	96	334	254	341	299	360	340	51870.28	26403.48	51838.91	26201.87	51753.79	26018.18
m:	WORM00105.bmp	00:00:44.05	92	19, 7, 19, 8, 19, 9, 19, 10, 18, 11, 18, 12, 18, 13, 17, 14, 17, 15, 16, 16, 16, 17, 16, 18, 15, 19, 15, 20, 15, 21, 15, 22, 14, 23, 14, 24, 14, 25, 14, 26, 14, 27, 14, 28, 14, 29, 14, 30, 14, 31, 15, 32, 16, 33, 16, 34, 17, 35, 18, 36, 18, 37, 19, 38, 20, 39, 21, 40, 21, 41, 22, 42, 23, 43, 24, 44, 24, 45, 25, 46, 25, 47, 26, 48, 26, 49, 26, 50, 26, 51, 27, 52, 27, 53, 27, 54, 27, 55, 27, 56, 27…	774	219.0955	0.2026207	0	102.598	151.1961	8.514693	9.124144	8.077747	0.2452727	317	254	19	7	27	52	52	83	336	261	344	306	369	337	51861.32	26372.12	51825.47	26170.51	51713.46	26031.62
m:	WORM00106.bmp	00:00:44.15	91	15, 10, 14, 11, 14, 12, 14, 13, 14, 14, 13, 15, 13, 16, 13, 17, 13, 18, 13, 19, 13, 20, 13, 21, 13, 22, 13, 23, 14, 24, 14, 25, 14, 26, 15, 27, 16, 28, 16, 29, 17, 30, 18, 31, 19, 32, 20, 33, 20, 34, 21, 35, 22, 36, 23, 37, 23, 38, 24, 39, 24, 40, 25, 41, 25, 42, 25, 43, 26, 44, 26, 45, 26, 46, 26, 47, 26, 48, 26, 49, 26, 50, 26, 51, 26, 52, 26, 53, 26, 54, 26, 55, 26, 56, 26, 57, 26, 58, 26, 59,…	776	218.7524	0.2037821	0	102.8406	146.5395	9.486833	9.513149	9.340771	0.2557298	318	261	15	10	26	56	57	85	333	271	344	317	375	346	51874.76	26327.31	51825.47	26121.22	51686.59	25991.29
m:	WORM00107.bmp	00:00:44.25	91	11, 8, 11, 9, 12, 10, 12, 11, 12, 12, 12, 13, 13, 14, 13, 15, 13, 16, 14, 17, 15, 18, 16, 19, 16, 20, 17, 21, 18, 22, 18, 23, 19, 24, 20, 25, 21, 26, 22, 27, 22, 28, 23, 29, 23, 30, 24, 31, 24, 32, 24, 33, 24, 34, 25, 35, 25, 36, 25, 37, 25, 38, 25, 39, 25, 40, 25, 41, 25, 42, 25, 43, 25, 44, 25, 45, 25, 46, 25, 47, 25, 48, 25, 49, 25, 50, 25, 51, 25, 52, 25, 53, 26, 54, 26, 55, 27, 56, 27, 57, 2…	771	221.5808	0.1973331	0	103.2549	154.0315	8.5	8.276473	10	0.2224859	319	271	11	8	26	54	55	84	330	279	345	325	374	355	51888.2	26291.47	51820.99	26085.38	51691.07	25950.97
m:	WORM00108.bmp	00:00:45.05	91	10, 9, 10, 10, 11, 11, 12, 12, 13, 13, 14, 14, 15, 15, 16, 16, 17, 17, 17, 18, 18, 19, 19, 20, 19, 21, 20, 22, 20, 23, 20, 24, 21, 25, 21, 26, 21, 27, 21, 28, 21, 29, 21, 30, 21, 31, 21, 32, 21, 33, 21, 34, 21, 35, 21, 36, 21, 37, 21, 38, 21, 39, 21, 40, 21, 41, 21, 42, 21, 43, 21, 44, 21, 45, 22, 46, 22, 47, 23, 48, 23, 49, 24, 50, 25, 51, 26, 52, 27, 53, 28, 53, 29, 54, 30, 55, 31, 55, 32, 56, …	780	218.995	0.2043788	0	102.4264	167.0314	9.861542	9.013878	9.708244	0.2423086	323	279	10	9	28	53	52	87	333	288	351	332	375	366	51874.76	26251.15	51794.11	26054.02	51686.59	25901.69
m:	WORM00109.bmp	00:00:45.15	91	11, 10, 11, 11, 12, 12, 13, 13, 13, 14, 14, 15, 14, 16, 14, 17, 14, 18, 14, 19, 15, 20, 15, 21, 15, 22, 15, 23, 15, 24, 15, 25, 15, 26, 15, 27, 15, 28, 14, 29, 14, 30, 14, 31, 14, 32, 14, 33, 14, 34, 14, 35, 15, 36, 15, 37, 15, 38, 16, 39, 16, 40, 17, 41, 17, 42, 18, 43, 19, 44, 20, 45, 21, 45, 22, 46, 23, 47, 24, 47, 25, 48, 26, 48, 27, 48, 28, 49, 29, 49, 30, 49, 31, 49, 32, 50, 33, 50, 34, 50,…	772	218.2671	0.2036341	0	102.4264	177.6255	10.12423	9.013878	7.5	0.2423086	329	286	11	10	31	49	49	88	340	296	360	335	378	374	51843.39	26215.31	51753.79	26040.58	51673.14	25865.85
m:	WORM00110.bmp	00:00:45.25	89	14, 9, 14, 10, 14, 11, 14, 12, 14, 13, 14, 14, 14, 15, 14, 16, 14, 17, 13, 18, 13, 19, 13, 20, 13, 21, 13, 22, 13, 23, 13, 24, 14, 25, 14, 26, 14, 27, 14, 28, 14, 29, 15, 30, 16, 31, 17, 32, 17, 33, 18, 34, 19, 34, 20, 35, 21, 36, 22, 36, 23, 37, 24, 37, 25, 38, 26, 38, 27, 38, 28, 39, 29, 39, 30, 39, 31, 40, 32, 40, 33, 40, 34, 41, 35, 41, 36, 41, 37, 42, 38, 42, 39, 43, 40, 44, 41, 45, 42, 46, …	779	219.0955	0.2039296	0	100.0122	171.1537	10.6066	9.219544	10.19804	0.2478372	330	296	14	9	38	42	57	79	344	305	368	338	387	375	51825.47	26174.99	51717.95	26027.14	51632.82	25861.37
m:	WORM00111.bmp	00:00:46.05	88	12, 9, 12, 10, 12, 11, 12, 12, 12, 13, 13, 14, 13, 15, 13, 16, 13, 17, 14, 18, 15, 19, 15, 20, 16, 21, 17, 22, 18, 23, 19, 23, 20, 24, 21, 24, 22, 25, 23, 25, 24, 25, 25, 26, 26, 26, 27, 26, 28, 27, 29, 27, 30, 27, 31, 27, 32, 28, 33, 28, 34, 28, 35, 29, 36, 29, 37, 30, 38, 31, 39, 32, 40, 33, 41, 34, 42, 35, 42, 36, 43, 37, 43, 38, 43, 39, 43, 40, 43, 41, 43, 42, 43, 43, 43, 44, 43, 45, 43, 46, …	773	220.6519	0.1995143	0	99.01222	171.8076	11.01136	11.40175	11.67262	0.3064988	331	308	12	9	43	39	67	70	343	317	374	347	398	378	51829.95	26121.22	51691.07	25986.81	51583.54	25847.92
m:	WORM00112.bmp	00:00:46.15	89	11, 10, 12, 11, 13, 12, 14, 13, 15, 14, 16, 15, 17, 15, 18, 15, 19, 16, 20, 16, 21, 16, 22, 17, 23, 17, 24, 17, 25, 17, 26, 18, 27, 18, 28, 18, 29, 19, 30, 19, 31, 20, 32, 20, 33, 20, 34, 21, 35, 22, 36, 23, 37, 24, 38, 25, 39, 26, 39, 27, 40, 28, 40, 29, 40, 30, 40, 31, 40, 32, 40, 33, 40, 34, 40, 35, 40, 36, 40, 37, 40, 38, 40, 39, 40, 40, 40, 41, 40, 42, 40, 43, 40, 44, 40, 45, 40, 46, 40, 47,…	798	224.6519	0.1986976	0	102.4975	177.2478	8.5	11.04536	12.25765	0.2969183	334	317	11	10	40	43	70	74	345	327	374	360	404	391	51820.99	26076.42	51691.07	25928.57	51556.66	25789.68
m:	WORM00113.bmp	00:00:46.25	93	9, 10, 10, 11, 11, 11, 12, 11, 13, 12, 14, 12, 15, 12, 16, 12, 17, 12, 18, 12, 19, 13, 20, 13, 21, 14, 22, 14, 23, 14, 24, 15, 25, 16, 26, 17, 27, 17, 28, 18, 29, 19, 30, 20, 30, 21, 31, 22, 31, 23, 31, 24, 31, 25, 32, 26, 32, 27, 32, 28, 32, 29, 32, 30, 32, 31, 32, 32, 32, 33, 32, 34, 32, 35, 32, 36, 32, 37, 32, 38, 32, 39, 32, 40, 32, 41, 32, 42, 32, 43, 33, 44, 33, 45, 34, 46, 34, 47, 35, 48, …	786	222.1666	0.2001128	0	106.0833	174.7565	7.826238	7.382411	9.013878	0.1984519	342	322	9	10	34	47	61	80	351	332	376	369	403	402	51794.11	26054.02	51682.11	25888.25	51561.14	25740.4
m:	WORM00114.bmp	00:00:47.05	91	8, 10, 9, 10, 10, 11, 11, 11, 12, 11, 13, 12, 14, 12, 15, 13, 16, 14, 17, 14, 18, 15, 19, 16, 20, 17, 21, 18, 22, 19, 22, 20, 22, 21, 22, 22, 23, 23, 23, 24, 23, 25, 23, 26, 22, 27, 22, 28, 23, 29, 23, 30, 23, 31, 23, 32, 23, 33, 23, 34, 23, 35, 23, 36, 23, 37, 23, 38, 23, 39, 23, 40, 24, 41, 24, 42, 25, 43, 25, 44, 26, 45, 27, 46, 28, 47, 29, 48, 30, 49, 31, 49, 32, 50, 33, 50, 34, 50, 35, 51, 3…	802	221.924	0.2046331	0	103.6691	175.7374	9.962429	9.394147	8.845903	0.2525308	351	324	8	10	30	49	54	85	359	334	381	373	405	409	51758.27	26045.06	51659.7	25870.33	51552.18	25709.04
m:	WORM00115.bmp	00:00:47.15	93	10, 9, 10, 10, 11, 11, 12, 12, 12, 13, 13, 14, 13, 15, 13, 16, 13, 17, 13, 18, 13, 19, 13, 20, 13, 21, 13, 22, 13, 23, 14, 24, 14, 25, 14, 26, 14, 27, 13, 28, 13, 29, 13, 30, 13, 31, 13, 32, 14, 33, 14, 34, 14, 35, 15, 36, 15, 37, 16, 38, 17, 39, 17, 40, 18, 41, 19, 42, 20, 43, 21, 43, 22, 44, 23, 44, 24, 45, 25, 45, 26, 46, 27, 46, 28, 46, 29, 47, 30, 47, 31, 47, 32, 48, 33, 48, 34, 48, 35, 49, …	799	220.9951	0.205585	0	106.9117	178.6637	10.96586	11.41271	11.88486	0.3067934	360	329	10	9	33	48	56	85	370	338	393	377	416	414	51708.98	26027.14	51605.94	25852.4	51502.89	25686.63
m:	WORM00116.bmp	00:00:47.25	90	13, 10, 13, 11, 12, 12, 12, 13, 13, 14, 12, 15, 12, 16, 12, 17, 12, 18, 12, 19, 12, 20, 12, 21, 13, 22, 13, 23, 13, 24, 14, 25, 14, 26, 15, 27, 16, 28, 17, 29, 18, 30, 19, 31, 20, 31, 21, 32, 22, 32, 23, 33, 24, 33, 25, 33, 26, 34, 27, 34, 28, 35, 29, 35, 30, 35, 31, 36, 32, 37, 33, 37, 34, 38, 35, 39, 36, 39, 37, 40, 37, 41, 38, 42, 39, 43, 40, 44, 40, 45, 41, 46, 41, 47, 41, 48, 41, 49, 41, 50,…	799	219.8235	0.2077823	0	103.9117	178.9516	0	0	0	0	361	340	13	10	40	44	66	78	374	350	401	384	427	418	51691.07	25973.37	51570.1	25821.04	51453.61	25668.71
k:	MOVING.bmp	00:00:48.05	0		0	0	0	0	0	0	0	0	0	0	0	0	0	0	0	0	0	0	0	0	0	0	0	0	0	0	0	0	0	0
k:	MOVING.bmp	00:00:48.15	0		0	0	0	0	0	0	0	0	0	0	0	0	0	0	0	0	0	0	0	0	0	0	0	0	0	0	0	0	0	0
k:	MOVING.bmp	00:00:48.25	0		0	0	0	0	0	0	0	0	0	0	0	0	0	0	0	0	0	0	0	0	0	0	0	0	0	0	0	0	0	0
k:	MOVING.bmp	00:00:49.05	0		0	0	0	0	0	0	0	0	0	0	0	0	0	0	0	0	0	0	0	0	0	0	0	0	0	0	0	0	0	0
k:	MOVING.bmp	00:00:49.15	0		0	0	0	0	0	0	-1	-1	-1	0	0	0	0	0	0	0	0	0	0	0	0	0	0	0	0	0	0	0	0	0
m:	WORM00117.bmp	00:00:49.25	89	13, 9, 13, 10, 13, 11, 13, 12, 13, 13, 13, 14, 13, 15, 13, 16, 13, 17, 13, 18, 13, 19, 13, 20, 13, 21, 14, 22, 14, 23, 14, 24, 15, 25, 15, 26, 15, 27, 16, 28, 17, 29, 18, 30, 19, 31, 20, 31, 21, 32, 22, 32, 23, 33, 24, 33, 25, 34, 26, 34, 27, 34, 28, 35, 29, 35, 30, 35, 31, 35, 32, 36, 33, 36, 34, 36, 35, 37, 36, 37, 37, 37, 38, 38, 39, 38, 40, 39, 41, 40, 42, 41, 43, 42, 44, 43, 45, 44, 45, 45, …	782	222.1666	0.1990944	0	100.4264	179.8028	-1	-1	-1	0	301	210	13	9	42	41	69	71	314	219	343	251	370	281	51567.88	25774.29	51437.95	25630.92	51316.98	25496.51
m:	WORM00118.bmp	00:00:50.05	92	11, 7, 11, 8, 11, 9, 11, 10, 11, 11, 11, 12, 12, 13, 12, 14, 12, 15, 13, 16, 14, 17, 14, 18, 15, 19, 16, 20, 17, 21, 18, 21, 19, 22, 20, 23, 21, 23, 22, 23, 23, 24, 24, 24, 25, 24, 26, 24, 27, 25, 28, 25, 29, 25, 30, 26, 31, 26, 32, 26, 33, 26, 34, 27, 35, 27, 36, 28, 37, 28, 38, 29, 39, 30, 40, 31, 41, 32, 42, 33, 43, 34, 43, 35, 43, 36, 44, 37, 44, 38, 44, 39, 44, 40, 45, 41, 45, 42, 45, 43, 45…	780	223.2377	0.1966842	0	105.9117	177.19	9.617692	9.486833	9.924717	0.2550224	303	220	11	7	44	39	77	68	314	227	347	259	380	288	51567.88	25738.45	51420.03	25595.08	51272.18	25465.15
m:	WORM00119.bmp	00:00:50.15	90	11, 10, 11, 11, 12, 12, 13, 12, 14, 13, 15, 14, 16, 14, 17, 15, 18, 15, 19, 15, 20, 16, 21, 16, 22, 16, 23, 16, 24, 16, 25, 17, 26, 17, 27, 17, 28, 17, 29, 18, 30, 18, 31, 19, 32, 19, 33, 20, 34, 20, 35, 21, 36, 22, 37, 23, 38, 24, 39, 25, 39, 26, 40, 27, 40, 28, 40, 29, 41, 30, 41, 31, 41, 32, 41, 33, 41, 34, 42, 35, 42, 36, 42, 37, 42, 38, 42, 39, 42, 40, 43, 41, 43, 42, 43, 43, 44, 44, 44, 45,…	766	222.8945	0.1937491	0	103.4975	174.3631	9.708244	9.848858	10.04988	0.2647543	306	228	11	10	43	41	77	68	317	238	349	269	383	296	51554.44	25689.16	51411.07	25550.28	51258.74	25429.31
m:	WORM00120.bmp	00:00:50.25	91	11, 11, 12, 11, 13, 12, 14, 12, 15, 12, 16, 12, 17, 13, 18, 13, 19, 13, 20, 14, 21, 14, 22, 14, 23, 14, 24, 15, 25, 16, 26, 17, 27, 17, 28, 18, 29, 19, 30, 20, 30, 21, 31, 22, 31, 23, 32, 24, 32, 25, 32, 26, 33, 27, 33, 28, 33, 29, 33, 30, 34, 31, 34, 32, 34, 33, 34, 34, 34, 35, 34, 36, 35, 37, 35, 38, 36, 39, 36, 40, 37, 41, 37, 42, 38, 43, 39, 44, 40, 45, 41, 45, 42, 46, 43, 47, 44, 47, 45, 48,…	779	223.2377	0.1964321	0	104.0833	179.6311	7.826238	8.13941	9.486833	0.2188014	314	232	11	11	41	45	68	76	325	243	355	277	382	308	51518.6	25666.76	51384.19	25514.43	51263.22	25375.54
m:	WORM00121.bmp	00:00:51.05	92	7, 10, 8, 10, 9, 10, 10, 10, 11, 10, 12, 11, 13, 11, 14, 12, 15, 13, 16, 13, 17, 14, 18, 15, 19, 16, 20, 17, 21, 18, 21, 19, 22, 20, 22, 21, 22, 22, 23, 23, 23, 24, 23, 25, 23, 26, 23, 27, 23, 28, 23, 29, 24, 30, 24, 31, 24, 32, 24, 33, 25, 34, 25, 35, 26, 36, 26, 37, 27, 38, 27, 39, 28, 40, 29, 41, 30, 41, 31, 42, 32, 43, 33, 43, 34, 44, 35, 44, 36, 44, 37, 45, 38, 45, 39, 45, 40, 45, 41, 45, 42…	768	220.8945	0.1977886	0	105.9117	178.8712	9.013878	8.860023	9.394147	0.2381727	324	235	7	10	37	45	65	79	331	245	361	280	389	314	51491.72	25657.8	51357.31	25500.99	51231.86	25348.66
m:	WORM00122.bmp	00:00:51.15	89	10, 9, 11, 10, 12, 11, 12, 12, 13, 13, 13, 14, 14, 15, 14, 16, 14, 17, 14, 18, 14, 19, 14, 20, 15, 21, 15, 22, 15, 23, 15, 24, 16, 25, 16, 26, 16, 27, 16, 28, 16, 29, 17, 30, 18, 31, 19, 32, 19, 33, 20, 34, 21, 35, 22, 36, 23, 36, 24, 37, 25, 38, 26, 38, 27, 38, 28, 39, 29, 39, 30, 40, 31, 40, 32, 40, 33, 40, 34, 40, 35, 41, 36, 41, 37, 41, 38, 41, 39, 42, 40, 42, 41, 42, 42, 43, 43, 44, 44, 45, …	790	222.0661	0.2013132	0	102.9117	176.18	10.96586	10.29563	10.01249	0.2767643	332	240	10	9	40	42	67	76	342	249	372	282	399	316	51442.43	25639.88	51308.02	25492.03	51187.06	25339.7
m:	WORM00123.bmp	00:00:51.25	89	12, 10, 12, 11, 12, 12, 12, 13, 12, 14, 12, 15, 13, 16, 13, 17, 13, 18, 13, 19, 14, 20, 15, 21, 15, 22, 16, 23, 17, 24, 18, 25, 19, 26, 20, 27, 21, 27, 22, 28, 23, 28, 24, 28, 25, 28, 26, 29, 27, 29, 28, 29, 29, 29, 30, 29, 31, 30, 32, 30, 33, 30, 34, 30, 35, 31, 36, 31, 37, 31, 38, 32, 39, 33, 40, 34, 41, 35, 42, 36, 43, 37, 44, 38, 44, 39, 44, 40, 45, 41, 45, 42, 45, 43, 45, 44, 46, 45, 46, 46,…	785	220.4092	0.2030579	0	101.6691	174.3238	11.06797	9.617692	9.617692	0.2585401	335	250	12	10	44	40	74	63	347	260	379	290	409	313	51420.03	25590.6	51276.66	25456.19	51142.25	25353.14
m:	WORM00124.bmp	00:00:52.05	88	12, 10, 12, 11, 13, 12, 14, 13, 14, 14, 15, 15, 16, 15, 17, 16, 18, 16, 19, 17, 20, 17, 21, 17, 22, 18, 23, 18, 24, 18, 25, 18, 26, 19, 27, 19, 28, 19, 29, 20, 30, 20, 31, 20, 32, 21, 33, 21, 34, 21, 35, 21, 36, 22, 37, 23, 38, 24, 39, 25, 40, 26, 41, 27, 42, 28, 42, 29, 42, 30, 42, 31, 43, 32, 43, 33, 43, 34, 43, 35, 43, 36, 44, 37, 44, 38, 44, 39, 44, 40, 44, 41, 44, 42, 44, 43, 45, 44, 45, 45,…	797	218.7524	0.2092968	0	100.6691	166.2086	9.394147	10.44031	10.73546	0.2806534	337	260	12	10	44	39	81	59	349	270	381	299	418	319	51411.07	25545.79	51267.7	25415.87	51101.93	25326.26
m:	WORM00125.bmp	00:00:52.15	93	10, 11, 11, 11, 12, 12, 13, 12, 14, 12, 15, 12, 16, 12, 17, 13, 18, 13, 19, 13, 20, 13, 21, 13, 22, 14, 23, 14, 24, 14, 25, 15, 26, 15, 27, 16, 28, 17, 29, 17, 30, 18, 31, 19, 32, 20, 33, 21, 33, 22, 34, 23, 34, 24, 34, 25, 35, 26, 35, 27, 35, 28, 35, 29, 35, 30, 36, 31, 36, 32, 36, 33, 36, 34, 36, 35, 36, 36, 36, 37, 37, 38, 37, 39, 37, 40, 38, 41, 38, 42, 39, 43, 40, 44, 41, 45, 42, 46, 43, 47,…	815	223.5808	0.2048795	0	105.6691	165.1789	7.5	9.013878	10.92017	0.2423086	345	266	10	11	40	44	74	66	355	277	385	310	419	332	51384.19	25514.43	51249.78	25366.58	51097.45	25268.02
m:	WORM00126.bmp	00:00:52.25	94	6, 11, 7, 11, 8, 11, 9, 11, 10, 11, 11, 11, 12, 12, 13, 12, 14, 12, 15, 13, 16, 13, 17, 14, 18, 14, 19, 15, 20, 16, 21, 17, 22, 18, 23, 19, 23, 20, 24, 21, 24, 22, 24, 23, 24, 24, 24, 25, 24, 26, 25, 27, 25, 28, 25, 29, 25, 30, 25, 31, 26, 32, 26, 33, 26, 34, 26, 35, 27, 36, 27, 37, 28, 38, 28, 39, 28, 40, 29, 41, 30, 42, 31, 43, 32, 44, 33, 44, 34, 45, 35, 45, 36, 46, 37, 46, 38, 46, 39, 46, 40,…	808	224.995	0.2005743	0	105.8407	168.8351	9.708244	9.219544	10.63015	0.2478372	355	268	6	11	36	46	69	72	361	279	391	314	424	340	51357.31	25505.47	51222.9	25348.66	51075.05	25232.18
m:	WORM00127.bmp	00:00:53.05	93	10, 8, 10, 9, 11, 10, 12, 11, 13, 12, 13, 13, 14, 14, 14, 15, 14, 16, 14, 17, 15, 18, 15, 19, 15, 20, 15, 21, 16, 22, 16, 23, 16, 24, 16, 25, 16, 26, 16, 27, 16, 28, 17, 29, 17, 30, 17, 31, 18, 32, 18, 33, 19, 34, 19, 35, 20, 36, 21, 37, 22, 38, 23, 39, 24, 39, 25, 39, 26, 40, 27, 40, 28, 41, 29, 41, 30, 41, 31, 41, 32, 41, 33, 41, 34, 41, 35, 41, 36, 41, 37, 41, 38, 41, 39, 41, 40, 41, 41, 41, 4…	806	223.2377	0.2032403	0	106.0833	176.3086	11.2361	11.59741	11.88486	0.3117584	364	273	10	8	39	41	71	73	374	281	403	314	435	346	51299.07	25496.51	51169.14	25348.66	51025.77	25205.29
m:	WORM00128.bmp	00:00:53.15	92	12, 8, 11, 9, 12, 10, 12, 11, 12, 12, 12, 13, 12, 14, 12, 15, 12, 16, 12, 17, 12, 18, 12, 19, 13, 20, 13, 21, 14, 22, 14, 23, 15, 24, 16, 25, 17, 26, 18, 27, 19, 28, 20, 29, 21, 29, 22, 29, 23, 30, 24, 30, 25, 30, 26, 30, 27, 30, 28, 30, 29, 30, 30, 30, 31, 30, 32, 30, 33, 30, 34, 31, 35, 31, 36, 31, 37, 31, 38, 31, 39, 31, 40, 31, 41, 31, 42, 32, 43, 32, 44, 32, 45, 33, 46, 34, 47, 35, 48, 36, 4…	818	221.5808	0.2093625	0	104.6691	176.0967	11.40175	10.12423	9.340771	0.2721567	368	283	12	8	46	34	79	63	380	291	414	317	447	346	51272.18	25451.71	51119.85	25335.22	50972	25205.29
m:	WORM00129.bmp	00:00:53.25	87	11, 10, 12, 11, 12, 12, 13, 13, 13, 14, 14, 15, 15, 16, 16, 17, 17, 18, 18, 18, 19, 19, 20, 19, 21, 19, 22, 20, 23, 20, 24, 20, 25, 20, 26, 20, 27, 20, 28, 20, 29, 20, 30, 20, 31, 20, 32, 20, 33, 20, 34, 20, 35, 20, 36, 20, 37, 20, 38, 20, 39, 21, 40, 21, 41, 21, 42, 22, 43, 23, 44, 23, 45, 24, 46, 25, 47, 26, 48, 27, 48, 28, 49, 29, 50, 30, 50, 31, 51, 32, 51, 33, 51, 34, 51, 35, 52, 36, 52, 37,…	834	220.8945	0.214786	0	100.4975	177.0556	10.79352	10.06231	9	0.2704921	369	293	11	10	51	32	84	48	380	303	420	325	453	341	51272.18	25397.95	51092.97	25299.38	50945.12	25227.7
m:	WORM00130.bmp	00:00:54.05	93	10, 12, 11, 12, 12, 12, 13, 12, 14, 12, 15, 13, 16, 13, 17, 13, 18, 13, 19, 13, 20, 13, 21, 13, 22, 13, 23, 13, 24, 13, 25, 13, 26, 13, 27, 13, 28, 13, 29, 13, 30, 13, 31, 13, 32, 14, 33, 14, 34, 14, 35, 15, 36, 15, 37, 15, 38, 16, 39, 17, 40, 18, 41, 19, 42, 20, 43, 21, 43, 22, 44, 23, 44, 24, 44, 25, 45, 26, 45, 27, 45, 28, 46, 29, 46, 30, 46, 31, 46, 32, 47, 33, 47, 34, 48, 35, 48, 36, 48, 37,…	812	219.924	0.21097	0	104.4264	163.4914	8.902246	9.394147	10.96586	0.2525308	375	300	10	12	48	35	90	46	385	312	423	335	465	346	51249.78	25357.62	51079.53	25254.58	50891.36	25205.29
m:	WORM00131.bmp	00:00:54.15	91	8, 13, 9, 13, 10, 12, 11, 12, 12, 12, 13, 12, 14, 12, 15, 12, 16, 12, 17, 12, 18, 12, 19, 12, 20, 12, 21, 12, 22, 13, 23, 13, 24, 13, 25, 14, 26, 15, 27, 15, 28, 16, 29, 17, 30, 18, 31, 19, 32, 20, 32, 21, 33, 22, 33, 23, 33, 24, 34, 25, 34, 26, 34, 27, 35, 28, 35, 29, 35, 30, 35, 31, 36, 32, 36, 33, 37, 34, 37, 35, 38, 36, 38, 37, 39, 38, 40, 39, 41, 40, 42, 41, 43, 41, 44, 42, 45, 42, 46, 43, 4…	816	222.6519	0.2068461	0	103.6691	159.3807	8.514693	7.905694	10.29563	0.2125187	386	301	8	13	42	41	83	55	394	314	428	342	469	356	51209.46	25348.66	51057.13	25223.21	50873.44	25160.49
m:	WORM00132.bmp	00:00:54.25	91	7, 11, 8, 11, 9, 11, 10, 11, 11, 11, 12, 11, 13, 11, 14, 12, 15, 12, 16, 13, 17, 14, 18, 14, 19, 15, 20, 16, 21, 17, 22, 18, 23, 19, 23, 20, 23, 21, 24, 22, 24, 23, 24, 24, 24, 25, 25, 26, 25, 27, 25, 28, 26, 29, 26, 30, 27, 31, 27, 32, 27, 33, 28, 34, 29, 35, 29, 36, 30, 37, 31, 38, 32, 39, 33, 40, 34, 40, 35, 41, 36, 41, 37, 42, 38, 42, 39, 42, 40, 42, 41, 42, 42, 42, 43, 42, 44, 42, 45, 42, 46…	805	224.794	0.2001871	0	105.7402	164.7922	10.6066	10	10.30776	0.2688172	395	302	7	11	41	42	80	62	402	313	436	344	475	364	51173.62	25353.14	51021.29	25214.25	50846.55	25124.65
m:	WORM00133.bmp	00:00:55.05	90	11, 10, 12, 11, 13, 12, 13, 13, 14, 14, 14, 15, 14, 16, 14, 17, 15, 18, 15, 19, 15, 20, 16, 21, 16, 22, 17, 23, 17, 24, 17, 25, 17, 26, 18, 27, 18, 28, 19, 29, 20, 30, 20, 31, 21, 32, 22, 33, 23, 34, 24, 34, 25, 35, 26, 35, 27, 36, 28, 36, 29, 36, 30, 37, 31, 37, 32, 37, 33, 37, 34, 37, 35, 37, 36, 37, 37, 37, 38, 36, 39, 36, 40, 36, 41, 36, 42, 36, 43, 35, 44, 35, 45, 35, 46, 35, 47, 35, 48, 35,…	822	223.1372	0.2074616	0	103.4975	171.6641	11.40175	11.5	10.54751	0.3091398	404	307	11	10	44	35	84	57	415	317	448	342	488	364	51115.37	25335.22	50967.52	25223.21	50788.31	25124.65
m:	WORM00134.bmp	00:00:55.15	87	12, 10, 12, 11, 12, 12, 12, 13, 13, 14, 13, 15, 13, 16, 13, 17, 14, 18, 15, 19, 15, 20, 16, 21, 17, 22, 18, 23, 19, 24, 20, 25, 21, 25, 22, 26, 23, 26, 24, 26, 25, 26, 26, 26, 27, 26, 28, 26, 29, 26, 30, 26, 31, 26, 32, 26, 33, 26, 34, 26, 35, 26, 36, 25, 37, 25, 38, 25, 39, 25, 40, 25, 41, 25, 42, 25, 43, 25, 44, 25, 45, 25, 46, 25, 47, 25, 48, 25, 49, 26, 50, 26, 51, 27, 52, 28, 53, 28, 54, 29,…	836	220.0661	0.2169251	0	99.66908	177.61	9.656604	8.732124	8.732124	0.2347345	408	317	12	10	51	27	88	45	420	327	459	344	496	362	51092.97	25290.42	50918.24	25214.25	50752.47	25133.61
m:	WORM00135.bmp	00:00:55.25	88	10, 8, 10, 9, 10, 10, 11, 11, 12, 12, 13, 13, 14, 13, 15, 14, 16, 15, 17, 15, 18, 15, 19, 16, 20, 16, 21, 16, 22, 16, 23, 16, 24, 16, 25, 16, 26, 16, 27, 16, 28, 16, 29, 16, 30, 16, 31, 16, 32, 15, 33, 15, 34, 15, 35, 15, 36, 15, 37, 15, 38, 14, 39, 14, 40, 14, 41, 15, 42, 15, 43, 15, 44, 15, 45, 16, 46, 16, 47, 17, 48, 18, 49, 18, 50, 19, 51, 20, 52, 21, 52, 22, 53, 23, 54, 24, 54, 25, 55, 26, 5…	865	226.5514	0.2117837	0	101.4975	172.875	9.433981	9.924717	9.055386	0.2667935	412	327	10	8	52	22	92	30	422	335	464	349	504	357	51084.01	25254.58	50895.84	25191.85	50716.63	25156.01
m:	WORM00136.bmp	00:00:56.05	89	11, 15, 12, 15, 13, 15, 14, 15, 15, 16, 16, 16, 17, 16, 18, 16, 19, 15, 20, 15, 21, 15, 22, 15, 23, 14, 24, 14, 25, 14, 26, 14, 27, 14, 28, 14, 29, 14, 30, 14, 31, 14, 32, 14, 33, 14, 34, 14, 35, 14, 36, 14, 37, 15, 38, 15, 39, 15, 40, 16, 41, 17, 42, 17, 43, 18, 44, 19, 45, 20, 45, 21, 46, 22, 46, 23, 47, 24, 48, 25, 48, 26, 49, 27, 50, 28, 51, 29, 52, 30, 53, 31, 54, 32, 55, 33, 56, 34, 57, 34,…	881	226.8945	0.2150491	0	102.4975	165.9345	9.617692	10.96586	11.33578	0.2947811	419	328	11	15	53	31	95	36	430	343	472	359	514	364	51048.17	25218.73	50860	25147.05	50671.82	25124.65
m:	WORM00137.bmp	00:00:56.15	90	9, 15, 10, 15, 11, 14, 12, 14, 13, 14, 14, 13, 15, 13, 16, 13, 17, 13, 18, 13, 19, 13, 20, 12, 21, 12, 22, 12, 23, 12, 24, 13, 25, 13, 26, 14, 27, 14, 28, 15, 29, 15, 30, 16, 31, 17, 32, 17, 33, 18, 33, 19, 34, 20, 35, 21, 35, 22, 36, 23, 37, 24, 38, 25, 38, 26, 39, 27, 40, 28, 41, 29, 42, 30, 43, 31, 44, 32, 45, 33, 46, 33, 47, 34, 48, 34, 49, 34, 50, 35, 51, 35, 52, 35, 53, 35, 54, 35, 55, 35, …	905	228.3088	0.2181791	0	105.1544	168.3781	10.04988	8.631338	9.192389	0.2320252	430	329	9	15	50	35	89	45	439	344	480	364	519	374	51007.85	25214.25	50824.15	25124.65	50649.42	25079.85
m:	WORM00138.bmp	00:00:56.25	82	10, 11, 11, 11, 12, 11, 13, 11, 14, 12, 15, 12, 16, 13, 17, 13, 18, 13, 19, 14, 20, 15, 21, 16, 22, 17, 23, 18, 24, 19, 25, 20, 26, 21, 26, 22, 27, 23, 28, 24, 28, 25, 29, 26, 30, 27, 31, 28, 32, 29, 33, 30, 34, 31, 35, 32, 36, 32, 37, 32, 38, 33, 39, 33, 40, 33, 41, 33, 42, 33, 43, 33, 44, 33, 45, 33, 46, 33, 47, 33, 48, 33, 49, 32, 50, 32, 51, 32, 52, 31, 53, 31, 54, 30, 55, 30, 56, 30, 57, 29,…	885	226.6935	0.2164088	0	98.397	173.2402	10.5119	10.79352	10.5119	0.2901483	440	330	10	11	49	32	87	47	450	341	489	362	527	377	50958.56	25227.7	50783.83	25133.61	50613.58	25066.4
m:	WORM00139.bmp	00:00:57.05	87	10, 10, 11, 11, 12, 12, 13, 13, 14, 14, 15, 15, 15, 16, 16, 17, 16, 18, 17, 19, 18, 20, 19, 21, 20, 22, 21, 23, 21, 24, 22, 25, 23, 25, 24, 26, 25, 26, 26, 27, 27, 27, 28, 27, 29, 28, 30, 28, 31, 28, 32, 28, 33, 28, 34, 28, 35, 28, 36, 28, 37, 27, 38, 27, 39, 27, 40, 26, 41, 26, 42, 26, 43, 26, 44, 25, 45, 25, 46, 25, 47, 24, 48, 24, 49, 24, 50, 24, 51, 24, 52, 24, 53, 24, 54, 24, 55, 24, 56, 24,…	772	218.5514	0.2031047	0	102.5686	179.1063	11.71537	11.5434	12.81601	0.3103064	450	335	10	10	51	24	90	38	460	345	501	359	540	373	50913.76	25209.77	50730.07	25147.05	50555.34	25084.33
m:	WORM00140.bmp	00:00:57.15	86	12, 11, 13, 12, 14, 13, 15, 14, 16, 15, 17, 15, 18, 16, 19, 16, 20, 17, 21, 17, 22, 17, 23, 17, 24, 17, 25, 17, 26, 17, 27, 17, 28, 17, 29, 17, 30, 17, 31, 17, 32, 17, 33, 16, 34, 16, 35, 16, 36, 15, 37, 15, 38, 15, 39, 14, 40, 14, 41, 14, 42, 14, 43, 14, 44, 14, 45, 14, 46, 14, 47, 14, 48, 14, 49, 14, 50, 14, 51, 15, 52, 15, 53, 16, 54, 17, 55, 17, 56, 18, 56, 19, 57, 20, 58, 21, 59, 22, 59, 23,…	824	220.5514	0.2128715	0	99.0833	175.5512	11.01136	10.40433	11.01136	0.2796862	456	345	12	11	56	19	95	23	468	356	512	364	551	368	50877.92	25160.49	50680.79	25124.65	50506.05	25106.73
m:	WORM00141.bmp	00:00:57.25	90	11, 17, 12, 17, 13, 18, 14, 18, 15, 17, 16, 17, 17, 18, 18, 18, 19, 18, 20, 18, 21, 18, 22, 17, 23, 17, 24, 17, 25, 16, 26, 16, 27, 16, 28, 15, 29, 15, 30, 15, 31, 14, 32, 14, 33, 14, 34, 14, 35, 14, 36, 14, 37, 14, 38, 14, 39, 14, 40, 14, 41, 14, 42, 14, 43, 14, 44, 15, 45, 16, 46, 17, 47, 17, 48, 18, 49, 19, 50, 20, 51, 21, 52, 22, 52, 23, 53, 24, 54, 25, 55, 26, 56, 27, 57, 28, 58, 29, 59, 30,…	837	222.8945	0.2117076	0	104.3259	169.7418	0	0	0	0	463	345	11	17	55	26	99	27	474	362	518	371	562	372	50851.04	25133.61	50653.9	25093.29	50456.77	25088.81
m:	WORM00142.bmp	00:00:58.05	0		0	0	0	0	0	0	0	0	0	0	561	391	0	0	0	0	0	0	0	0	0	0	0	0	0	0	0	0	0	0
m:	WORM00143.bmp	00:00:58.15	0		0	0	0	0	0	0	0	0	0	0	563	390	0	0	0	0	0	0	0	0	0	0	0	0	0	0	0	0	0	0
m:	WORM00144.bmp	00:00:58.25	0		2	0	0	0	0	0	0	0	0	0	561	390	0	0	0	0	0	0	0	0	0	0	0	0	0	0	0	0	0	0
m:	WORM00145.bmp	00:00:59.05	0		0	0	0	0	0	0	0	0	0	0	558	395	0	0	0	0	0	0	0	0	0	0	0	0	0	0	0	0	0	0
k:	MOVING.bmp	00:00:59.15	0		0	0	0	0	0	0	0	0	0	0	0	0	0	0	0	0	0	0	0	0	0	0	0	0	0	0	0	0	0	0
k:	MOVING.bmp	00:00:59.25	0		0	0	0	0	0	0	0	0	0	0	0	0	0	0	0	0	0	0	0	0	0	0	0	0	0	0	0	0	0	0
k:	MOVING.bmp	00:01:00.05	0		0	0	0	0	0	0	0	0	0	0	0	0	0	0	0	0	0	0	0	0	0	0	0	0	0	0	0	0	0	0
k:	MOVING.bmp	00:01:00.15	0		0	0	0	0	0	0	0	0	0	0	0	0	0	0	0	0	0	0	0	0	0	0	0	0	0	0	0	0	0	0
k:	MOVING.bmp	00:01:00.25	0		0	0	0	0	0	0	-1	-1	-1	0	0	0	0	0	0	0	0	0	0	0	0	0	0	0	0	0	0	0	0	0
m:	WORM00146.bmp	00:01:01.05	88	8, 10, 9, 10, 10, 10, 11, 11, 12, 12, 13, 13, 14, 14, 15, 15, 16, 16, 17, 17, 18, 18, 18, 19, 19, 20, 19, 21, 20, 22, 21, 23, 22, 24, 23, 25, 24, 26, 25, 27, 26, 28, 27, 28, 28, 29, 29, 29, 30, 30, 31, 30, 32, 30, 33, 30, 34, 30, 35, 30, 36, 30, 37, 30, 38, 30, 39, 30, 40, 30, 41, 30, 42, 30, 43, 30, 44, 29, 45, 29, 46, 29, 47, 29, 48, 29, 49, 29, 50, 29, 51, 29, 52, 29, 53, 29, 54, 29, 55, 30, 5…	769	223.6225	0.1932437	0	103.5686	179.8867	-1	-1	-1	0	289	219	8	10	50	29	90	47	297	229	339	248	379	266	50499.05	25077.49	50310.88	24992.36	50131.66	24911.72
m:	WORM00147.bmp	00:01:01.15	89	10, 8, 10, 9, 11, 10, 11, 11, 12, 12, 13, 13, 13, 14, 14, 15, 15, 16, 16, 17, 17, 18, 18, 19, 19, 20, 20, 20, 21, 21, 22, 21, 23, 21, 24, 22, 25, 22, 26, 22, 27, 22, 28, 22, 29, 22, 30, 22, 31, 22, 32, 22, 33, 22, 34, 21, 35, 21, 36, 21, 37, 21, 38, 21, 39, 21, 40, 21, 41, 21, 42, 21, 43, 21, 44, 21, 45, 21, 46, 21, 47, 22, 48, 22, 49, 22, 50, 23, 51, 23, 52, 24, 53, 25, 54, 26, 55, 27, 56, 28, 5…	760	221.9656	0.1938439	0	103.7402	172.4649	9.552486	8.746428	8.13941	0.235119	296	227	10	8	53	25	93	35	306	235	349	252	389	262	50458.72	25050.61	50266.07	24974.44	50086.86	24929.64
m:	WORM00148.bmp	00:01:01.25	88	10, 10, 11, 11, 12, 12, 13, 13, 14, 13, 15, 14, 16, 15, 17, 15, 18, 15, 19, 16, 20, 16, 21, 16, 22, 16, 23, 16, 24, 16, 25, 16, 26, 16, 27, 16, 28, 16, 29, 16, 30, 15, 31, 15, 32, 15, 33, 15, 34, 15, 35, 15, 36, 15, 37, 15, 38, 15, 39, 15, 40, 15, 41, 15, 42, 15, 43, 15, 44, 16, 45, 16, 46, 16, 47, 17, 48, 18, 49, 19, 50, 20, 51, 21, 52, 22, 53, 23, 54, 24, 54, 25, 55, 26, 56, 27, 56, 28, 57, 29,…	766	220.995	0.1970941	0	101.0833	170.6755	8.902246	9.219544	8.845903	0.2478372	300	233	10	10	54	24	95	30	310	243	354	257	395	263	50440.8	25014.76	50243.67	24952.04	50059.98	24925.16
m:	WORM00149.bmp	00:01:02.05	93	10, 14, 11, 14, 12, 14, 13, 14, 14, 14, 15, 14, 16, 14, 17, 14, 18, 14, 19, 14, 20, 14, 21, 14, 22, 14, 23, 14, 24, 14, 25, 13, 26, 13, 27, 13, 28, 13, 29, 13, 30, 12, 31, 12, 32, 12, 33, 12, 34, 13, 35, 13, 36, 13, 37, 14, 38, 14, 39, 15, 40, 15, 41, 16, 42, 17, 43, 18, 44, 19, 45, 20, 46, 21, 46, 22, 47, 23, 48, 24, 48, 25, 49, 26, 50, 27, 51, 28, 52, 29, 53, 30, 54, 31, 55, 31, 56, 32, 57, 32,…	765	224.3088	0.191064	0	106.9117	169.9162	7.615773	8.13941	9.552486	0.2188014	307	235	10	14	54	31	95	39	317	249	361	266	402	274	50409.44	24987.88	50212.31	24911.72	50028.62	24875.88
m:	WORM00150.bmp	00:01:02.15	89	9, 14, 10, 15, 11, 15, 12, 14, 13, 14, 14, 14, 15, 14, 16, 13, 17, 13, 18, 13, 19, 13, 20, 13, 21, 13, 22, 13, 23, 13, 24, 13, 25, 13, 26, 13, 27, 13, 28, 13, 29, 14, 30, 14, 31, 15, 32, 16, 33, 16, 34, 17, 35, 18, 36, 19, 37, 20, 38, 21, 38, 22, 39, 23, 40, 24, 40, 25, 41, 26, 42, 27, 43, 28, 44, 29, 45, 30, 46, 31, 47, 31, 48, 32, 49, 32, 50, 33, 51, 33, 52, 33, 53, 33, 54, 33, 55, 33, 56, 33, …	770	223.9656	0.1929025	0	103.7402	166.1981	6.5	5.59017	7.762087	0.1502734	315	235	9	14	51	33	94	41	324	249	366	268	409	276	50378.08	24987.88	50189.91	24902.76	49997.25	24866.91
m:	WORM00151.bmp	00:01:02.25	90	8, 13, 9, 13, 10, 12, 11, 12, 12, 12, 13, 11, 14, 12, 15, 12, 16, 11, 17, 11, 18, 11, 19, 12, 20, 12, 21, 13, 22, 13, 23, 13, 24, 14, 25, 15, 26, 16, 27, 16, 28, 17, 29, 18, 30, 19, 30, 20, 31, 21, 32, 22, 33, 23, 33, 24, 34, 25, 35, 26, 36, 27, 37, 28, 38, 29, 39, 29, 40, 30, 41, 31, 42, 31, 43, 32, 44, 32, 45, 32, 46, 32, 47, 32, 48, 32, 49, 32, 50, 32, 51, 32, 52, 32, 53, 31, 54, 31, 55, 30, 5…	769	226.4509	0.1884465	0	106.8112	168.1877	7.566373	7.648529	9	0.2056056	322	236	8	13	50	32	95	42	330	249	372	268	417	278	50351.2	24987.88	50163.02	24902.76	49961.41	24857.95
m:	WORM00152.bmp	00:01:03.05	91	7, 10, 8, 10, 9, 10, 10, 11, 11, 11, 12, 11, 13, 12, 14, 12, 15, 13, 16, 14, 17, 15, 18, 16, 19, 17, 19, 18, 20, 19, 21, 20, 21, 21, 22, 22, 23, 23, 24, 24, 25, 25, 26, 26, 27, 27, 28, 28, 29, 29, 30, 29, 31, 30, 32, 30, 33, 30, 34, 31, 35, 31, 36, 31, 37, 31, 38, 31, 39, 31, 40, 31, 41, 31, 42, 30, 43, 30, 44, 30, 45, 29, 46, 29, 47, 29, 48, 28, 49, 28, 50, 27, 51, 27, 52, 27, 53, 27, 54, 27, 55…	780	224.794	0.1939701	0	105.3259	170.25	10.11187	10.19804	8.944272	0.2741409	332	237	7	10	49	28	95	39	339	247	381	265	427	276	50310.88	24996.84	50122.7	24916.2	49916.61	24866.91
m:	WORM00153.bmp	00:01:03.15	88	10, 9, 10, 10, 11, 11, 12, 12, 12, 13, 13, 14, 13, 15, 14, 16, 15, 17, 16, 18, 16, 19, 17, 20, 18, 21, 19, 22, 20, 22, 21, 23, 22, 23, 23, 24, 24, 24, 25, 24, 26, 24, 27, 24, 28, 24, 29, 24, 30, 24, 31, 24, 32, 24, 33, 24, 34, 24, 35, 23, 36, 23, 37, 23, 38, 22, 39, 22, 40, 22, 41, 22, 42, 21, 43, 21, 44, 21, 45, 21, 46, 21, 47, 21, 48, 21, 49, 21, 50, 21, 51, 21, 52, 21, 53, 22, 54, 22, 55, 22, …	775	220.5514	0.2002129	0	101.9117	172.3802	10.63015	9.708244	8.381527	0.2609743	340	243	10	9	52	21	93	27	350	252	392	264	433	270	50261.59	24974.44	50073.42	24920.68	49889.73	24893.79
m:	WORM00154.bmp	00:01:03.25	89	10, 11, 11, 12, 12, 13, 13, 14, 14, 15, 15, 16, 16, 16, 17, 17, 18, 17, 19, 17, 20, 17, 21, 17, 22, 17, 23, 17, 24, 17, 25, 17, 26, 17, 27, 17, 28, 17, 29, 16, 30, 16, 31, 16, 32, 15, 33, 15, 34, 15, 35, 15, 36, 14, 37, 14, 38, 14, 39, 14, 40, 14, 41, 14, 42, 14, 43, 14, 44, 14, 45, 14, 46, 14, 47, 14, 48, 15, 49, 15, 50, 15, 51, 16, 52, 17, 53, 18, 54, 19, 55, 19, 56, 20, 57, 21, 58, 22, 59, 23,…	800	223.2377	0.2017274	0	101.2549	172.5824	9.604687	9.708244	10.29563	0.2609743	345	250	10	11	55	19	98	21	355	261	400	269	443	271	50239.19	24934.12	50037.58	24898.28	49844.93	24889.31
m:	WORM00155.bmp	00:01:04.05	91	10, 17, 11, 17, 12, 18, 13, 18, 14, 18, 15, 17, 16, 17, 17, 17, 18, 17, 19, 17, 20, 17, 21, 17, 22, 16, 23, 16, 24, 16, 25, 15, 26, 15, 27, 14, 28, 14, 29, 14, 30, 14, 31, 13, 32, 13, 33, 13, 34, 13, 35, 13, 36, 13, 37, 14, 38, 14, 39, 14, 40, 14, 41, 15, 42, 15, 43, 15, 44, 16, 45, 17, 46, 18, 47, 19, 48, 20, 49, 21, 50, 21, 51, 22, 52, 23, 53, 24, 54, 24, 55, 25, 56, 25, 57, 26, 58, 26, 59, 26,…	795	224.0661	0.198987	0	104.9117	176.7667	7.632169	8.062258	10.40433	0.2167274	352	250	10	17	56	25	99	30	362	267	408	275	451	280	50207.83	24907.24	50001.73	24871.39	49809.08	24848.99
m:	WORM00156.bmp	00:01:04.15	93	8, 18, 9, 18, 10, 17, 11, 17, 12, 16, 13, 16, 14, 16, 15, 15, 16, 14, 17, 14, 18, 14, 19, 14, 20, 13, 21, 13, 22, 13, 23, 13, 24, 12, 25, 12, 26, 12, 27, 12, 28, 12, 29, 12, 30, 13, 31, 13, 32, 14, 33, 14, 34, 15, 35, 15, 36, 15, 37, 16, 38, 17, 39, 18, 40, 19, 41, 20, 42, 20, 43, 21, 44, 22, 45, 23, 46, 23, 47, 24, 48, 24, 49, 25, 50, 25, 51, 26, 52, 26, 53, 26, 54, 26, 55, 26, 56, 26, 57, 26, 5…	778	222.3087	0.1978228	0	107.7402	174.8474	7.071068	7.5	8.602325	0.2016129	360	251	8	18	54	26	95	37	368	269	414	277	455	288	50180.95	24898.28	49974.85	24862.43	49791.16	24813.15
m:	WORM00157.bmp	00:01:04.25	93	8, 14, 9, 14, 10, 14, 11, 14, 12, 13, 13, 13, 14, 13, 15, 12, 16, 12, 17, 12, 18, 12, 19, 12, 20, 13, 21, 13, 22, 13, 23, 13, 24, 13, 25, 14, 26, 14, 27, 15, 28, 16, 29, 17, 30, 17, 31, 18, 32, 19, 33, 20, 34, 20, 35, 21, 36, 22, 37, 23, 38, 23, 39, 24, 40, 24, 41, 25, 42, 25, 43, 25, 44, 26, 45, 26, 46, 26, 47, 26, 48, 26, 49, 26, 50, 26, 51, 25, 52, 25, 53, 25, 54, 24, 55, 24, 56, 24, 57, 23, 5…	786	224.3088	0.1963089	0	107.7402	165.4464	9.486833	9.962429	9.486833	0.2678072	368	251	8	14	55	24	93	43	376	265	423	275	461	294	50145.11	24916.2	49934.53	24871.39	49764.28	24786.27
m:	WORM00158.bmp	00:01:05.05	93	7, 10, 8, 10, 9, 10, 10, 10, 11, 10, 12, 11, 13, 11, 14, 12, 15, 13, 16, 13, 17, 14, 18, 15, 19, 16, 20, 17, 21, 18, 22, 18, 23, 19, 24, 20, 25, 20, 26, 21, 27, 22, 28, 22, 29, 22, 30, 23, 31, 23, 32, 23, 33, 24, 34, 24, 35, 24, 36, 24, 37, 24, 38, 23, 39, 23, 40, 23, 41, 23, 42, 22, 43, 22, 44, 22, 45, 21, 46, 21, 47, 21, 48, 20, 49, 20, 50, 19, 51, 19, 52, 19, 53, 18, 54, 18, 55, 18, 56, 18, 57…	800	226.2083	0.196464	0	108.5686	159.761	11.67262	10.54751	10.11187	0.2835353	379	253	7	10	54	18	94	41	386	263	433	271	473	294	50100.3	24925.16	49889.73	24889.31	49710.52	24786.27
m:	WORM00159.bmp	00:01:05.15	89	12, 12, 13, 13, 13, 14, 14, 15, 15, 15, 16, 16, 17, 17, 18, 17, 19, 18, 20, 18, 21, 18, 22, 19, 23, 19, 24, 19, 25, 19, 26, 19, 27, 19, 28, 19, 29, 19, 30, 19, 31, 19, 32, 19, 33, 19, 34, 18, 35, 18, 36, 17, 37, 17, 38, 16, 39, 16, 40, 15, 41, 15, 42, 15, 43, 15, 44, 14, 45, 14, 46, 14, 47, 14, 48, 14, 49, 14, 50, 14, 51, 14, 52, 14, 53, 14, 54, 14, 55, 15, 56, 15, 57, 16, 58, 17, 59, 18, 60, 19,…	806	224.6519	0.2006896	0	101.2549	159.1373	10.54751	8.944272	8.5	0.2404374	387	257	12	12	57	16	94	34	399	269	444	273	481	291	50042.06	24898.28	49840.45	24880.36	49674.67	24799.71
m:	WORM00160.bmp	00:01:05.25	90	10, 17, 11, 18, 12, 18, 13, 18, 14, 19, 15, 19, 16, 19, 17, 20, 18, 20, 19, 20, 20, 20, 21, 20, 22, 19, 23, 19, 24, 19, 25, 18, 26, 18, 27, 18, 28, 18, 29, 17, 30, 17, 31, 17, 32, 16, 33, 16, 34, 15, 35, 15, 36, 14, 37, 14, 38, 14, 39, 14, 40, 14, 41, 14, 42, 14, 43, 14, 44, 14, 45, 14, 46, 14, 47, 14, 48, 15, 49, 16, 50, 17, 51, 17, 52, 18, 53, 19, 53, 20, 54, 21, 55, 22, 56, 23, 56, 24, 57, 25,…	810	223.9656	0.2029234	0	104.3259	176.1647	8.5	9.300538	9.340771	0.2500145	394	257	10	17	55	22	94	29	404	274	449	279	488	286	50019.66	24875.88	49818.04	24853.47	49643.31	24822.11
m:	WORM00161.bmp	00:01:06.05	90	10, 20, 11, 20, 12, 20, 13, 19, 14, 19, 15, 19, 16, 19, 17, 18, 18, 18, 19, 17, 20, 17, 21, 16, 22, 16, 23, 15, 24, 15, 25, 14, 26, 14, 27, 14, 28, 14, 29, 14, 30, 14, 31, 14, 32, 14, 33, 14, 34, 14, 35, 14, 36, 14, 37, 15, 38, 15, 39, 16, 40, 17, 41, 17, 42, 18, 42, 19, 43, 20, 44, 21, 45, 22, 46, 23, 46, 24, 47, 25, 47, 26, 48, 27, 48, 28, 49, 29, 50, 30, 51, 31, 52, 32, 53, 33, 54, 34, 55, 35,…	823	225.3798	0.2036009	0	104.3259	162.3791	9.5	9.219544	8.276473	0.2478372	404	257	10	20	51	31	95	29	414	277	455	288	499	286	49974.85	24862.43	49791.16	24813.15	49594.03	24822.11
m:	WORM00162.bmp	00:01:06.15	86	10, 16, 11, 16, 12, 16, 13, 15, 14, 14, 15, 14, 16, 14, 17, 13, 18, 13, 19, 13, 20, 13, 21, 12, 22, 12, 23, 12, 24, 12, 25, 13, 26, 13, 27, 13, 28, 14, 29, 14, 30, 15, 31, 16, 32, 17, 33, 18, 34, 19, 35, 20, 36, 21, 37, 22, 37, 23, 38, 24, 38, 25, 39, 26, 39, 27, 40, 28, 41, 29, 42, 30, 43, 31, 44, 32, 45, 33, 46, 34, 47, 34, 48, 35, 49, 35, 50, 36, 51, 36, 52, 36, 53, 36, 54, 36, 55, 36, 56, 36,…	830	221.9656	0.2116979	0	101.5686	153.435	8.544003	7.615773	8.602325	0.2047251	413	258	10	16	48	35	90	35	423	274	461	293	503	293	49934.53	24875.88	49764.28	24790.75	49576.11	24790.75
m:	WORM00163.bmp	00:01:06.25	87	8, 12, 9, 12, 10, 11, 11, 12, 12, 12, 13, 11, 14, 11, 15, 12, 16, 12, 17, 12, 18, 13, 19, 13, 20, 13, 21, 14, 22, 15, 23, 16, 24, 16, 25, 17, 26, 18, 26, 19, 27, 20, 28, 21, 28, 22, 29, 23, 29, 24, 30, 25, 31, 26, 31, 27, 32, 28, 33, 29, 34, 30, 35, 31, 36, 32, 37, 33, 38, 33, 39, 34, 40, 34, 41, 34, 42, 35, 43, 35, 44, 35, 45, 35, 46, 35, 47, 35, 48, 35, 49, 34, 50, 34, 51, 34, 52, 33, 53, 33, 5…	821	225.8651	0.2022343	0	104.2254	158.0011	7.158911	8.631338	10.54751	0.2320252	422	259	8	12	47	35	87	41	430	271	469	294	509	300	49903.17	24889.31	49728.44	24786.27	49549.23	24759.39
m:	WORM00164.bmp	00:01:07.05	91	7, 10, 8, 10, 9, 10, 10, 10, 11, 11, 12, 11, 13, 12, 14, 13, 15, 13, 16, 14, 17, 15, 17, 16, 18, 17, 19, 18, 20, 19, 20, 20, 21, 21, 21, 22, 22, 23, 23, 24, 23, 25, 24, 26, 25, 27, 25, 28, 26, 29, 27, 30, 28, 30, 29, 31, 30, 31, 31, 32, 32, 32, 33, 32, 34, 33, 35, 33, 36, 33, 37, 33, 38, 33, 39, 33, 40, 33, 41, 32, 42, 32, 43, 32, 44, 31, 45, 31, 46, 30, 47, 30, 48, 29, 49, 28, 50, 28, 51, 27, 52…	823	225.7646	0.2029074	0	108.6396	173.1706	8.246211	8.944272	9.5	0.2404374	430	261	7	10	48	29	91	43	437	271	478	290	521	304	49871.8	24889.31	49688.11	24804.19	49495.46	24741.47
m:	WORM00165.bmp	00:01:07.15	89	10, 9, 11, 10, 12, 11, 13, 12, 13, 13, 14, 14, 14, 15, 14, 16, 15, 17, 16, 18, 16, 19, 17, 20, 18, 21, 18, 22, 19, 23, 20, 24, 21, 25, 22, 25, 23, 26, 24, 27, 25, 27, 26, 27, 27, 27, 28, 28, 29, 28, 30, 28, 31, 28, 32, 28, 33, 27, 34, 27, 35, 27, 36, 27, 37, 26, 38, 26, 39, 25, 40, 25, 41, 24, 42, 24, 43, 23, 44, 23, 45, 22, 46, 21, 47, 21, 48, 20, 49, 20, 50, 19, 51, 19, 52, 19, 53, 19, 54, 19, …	839	223.6225	0.2108341	0	105.8112	177.7169	9.219544	7.762087	8.246211	0.2086583	436	266	10	9	49	20	92	34	446	275	485	286	528	300	49831.48	24871.39	49656.75	24822.11	49464.1	24759.39
m:	WORM00166.bmp	00:01:07.25	89	11, 11, 12, 12, 12, 13, 13, 14, 13, 15, 14, 16, 15, 17, 16, 18, 17, 19, 18, 19, 19, 20, 20, 21, 21, 21, 22, 21, 23, 21, 24, 22, 25, 22, 26, 22, 27, 22, 28, 22, 29, 22, 30, 21, 31, 21, 32, 20, 33, 20, 34, 19, 35, 19, 36, 18, 37, 18, 38, 17, 39, 17, 40, 16, 41, 16, 42, 15, 43, 15, 44, 14, 45, 14, 46, 14, 47, 13, 48, 13, 49, 13, 50, 13, 51, 13, 52, 13, 53, 14, 54, 14, 55, 15, 56, 15, 57, 16, 58, 17,…	865	226.8945	0.2111436	0	103.3259	166.4355	9.433981	7.762087	7.762087	0.2086583	440	272	11	11	53	14	97	28	451	283	493	286	537	300	49809.08	24835.55	49620.91	24822.11	49423.78	24759.39
m:	WORM00167.bmp	00:01:08.05	89	11, 19, 12, 20, 13, 20, 14, 21, 15, 21, 16, 22, 17, 22, 18, 22, 19, 22, 20, 22, 21, 22, 22, 21, 23, 21, 24, 21, 25, 21, 26, 21, 27, 21, 28, 20, 29, 20, 30, 19, 31, 18, 32, 18, 33, 17, 34, 17, 35, 16, 36, 16, 37, 15, 38, 15, 39, 14, 40, 14, 41, 14, 42, 13, 43, 13, 44, 13, 45, 13, 46, 13, 47, 14, 48, 14, 49, 14, 50, 15, 51, 15, 52, 16, 53, 17, 54, 17, 55, 18, 56, 19, 57, 20, 58, 21, 58, 22, 59, 23,…	871	225.2377	0.2157476	0	101.2549	160.6638	8.514693	8.902246	8.514693	0.2393077	445	272	11	19	55	18	98	32	456	291	500	290	543	304	49786.68	24799.71	49589.55	24804.19	49396.89	24741.47
m:	WORM00168.bmp	00:01:08.15	89	10, 22, 11, 22, 12, 22, 13, 22, 14, 22, 15, 22, 16, 21, 17, 21, 18, 20, 19, 20, 20, 19, 21, 19, 22, 18, 23, 18, 24, 17, 25, 17, 26, 16, 27, 16, 28, 15, 29, 15, 30, 14, 31, 14, 32, 14, 33, 14, 34, 14, 35, 13, 36, 13, 37, 13, 38, 14, 39, 14, 40, 15, 41, 15, 42, 16, 43, 16, 44, 17, 45, 18, 46, 19, 47, 20, 48, 21, 49, 22, 50, 23, 51, 24, 52, 25, 53, 25, 54, 26, 55, 27, 56, 28, 57, 28, 58, 28, 59, 29,…	899	228.3087	0.2167327	0	103.3259	165.9566	8.062258	8.902246	8.902246	0.2393077	454	272	10	22	53	25	96	39	464	294	507	297	550	311	49750.84	24786.27	49558.19	24772.83	49365.54	24710.1
m:	WORM00169.bmp	00:01:08.25	86	9, 21, 10, 21, 11, 20, 12, 19, 13, 18, 14, 18, 15, 17, 16, 16, 17, 16, 18, 15, 19, 15, 20, 14, 21, 14, 22, 14, 23, 14, 24, 14, 25, 14, 26, 14, 27, 14, 28, 14, 29, 14, 30, 14, 31, 15, 32, 15, 33, 16, 34, 17, 35, 18, 36, 18, 37, 19, 38, 20, 39, 21, 40, 22, 41, 23, 42, 24, 43, 25, 44, 25, 45, 26, 46, 27, 47, 28, 48, 28, 49, 28, 50, 28, 51, 29, 52, 29, 53, 29, 54, 29, 55, 29, 56, 29, 57, 29, 58, 29, …	901	225.3798	0.2228972	0	100.7402	172.75	8.077747	7.762087	8.062258	0.2086583	463	272	9	21	51	29	94	43	472	293	514	301	557	315	49715	24790.75	49526.82	24754.91	49334.17	24692.18
m:	WORM00170.bmp	00:01:09.05	88	9, 15, 10, 15, 11, 14, 12, 14, 13, 13, 14, 13, 15, 13, 16, 13, 17, 13, 18, 12, 19, 12, 20, 12, 21, 13, 22, 13, 23, 13, 24, 14, 25, 15, 26, 15, 27, 16, 28, 17, 29, 18, 30, 18, 31, 19, 32, 20, 33, 21, 34, 22, 35, 23, 36, 24, 37, 24, 38, 25, 39, 26, 40, 26, 41, 27, 42, 27, 43, 27, 44, 28, 45, 28, 46, 28, 47, 28, 48, 28, 49, 28, 50, 28, 51, 28, 52, 28, 53, 28, 54, 27, 55, 27, 56, 27, 57, 27, 58, 27, …	953	226.3088	0.2338299	0	101.4975	178.4337	9.394147	9.513149	9.394147	0.2557298	470	273	9	15	52	28	96	40	479	288	522	301	566	313	49683.63	24813.15	49490.98	24754.91	49293.85	24701.14
m:	WORM00171.bmp	00:01:09.15	86	10, 11, 11, 11, 12, 11, 13, 12, 14, 13, 15, 13, 16, 14, 17, 14, 18, 15, 19, 16, 20, 17, 21, 18, 22, 19, 23, 19, 24, 20, 25, 21, 26, 22, 27, 23, 28, 24, 29, 24, 30, 25, 31, 25, 32, 25, 33, 26, 34, 26, 35, 26, 36, 26, 37, 26, 38, 26, 39, 26, 40, 26, 41, 26, 42, 26, 43, 26, 44, 26, 45, 26, 46, 26, 47, 26, 48, 26, 49, 26, 50, 26, 51, 26, 52, 26, 53, 26, 54, 26, 55, 26, 56, 27, 57, 27, 58, 28, 59, 28,…	942	227.3798	0.2289586	0	99.91171	170.8641	9.013878	9.617692	10	0.2585401	479	274	10	11	54	26	95	33	489	285	533	300	574	307	49638.83	24826.59	49441.7	24759.39	49258.01	24728.03
m:	WORM00172.bmp	00:01:09.25	86	10, 10, 11, 11, 12, 12, 13, 13, 14, 14, 15, 15, 16, 16, 17, 17, 18, 18, 19, 18, 20, 19, 21, 19, 22, 20, 23, 20, 24, 20, 25, 21, 26, 21, 27, 21, 28, 21, 29, 21, 30, 21, 31, 21, 32, 21, 33, 21, 34, 21, 35, 21, 36, 21, 37, 21, 38, 21, 39, 21, 40, 20, 41, 20, 42, 20, 43, 21, 44, 21, 45, 21, 46, 21, 47, 21, 48, 21, 49, 22, 50, 22, 51, 23, 52, 24, 53, 24, 54, 25, 55, 26, 56, 26, 57, 27, 58, 28, 59, 29,…	853	220.5514	0.2203633	0	101.5686	156.9904	0	0	0	0	487	279	10	10	54	25	95	22	497	289	541	304	582	301	49602.99	24808.67	49405.86	24741.47	49222.16	24754.91
k:	MOVING.bmp	00:01:10.05	0		0	0	0	0	0	0	0	0	0	0	0	0	0	0	0	0	0	0	0	0	0	0	0	0	0	0	0	0	0	0
k:	MOVING.bmp	00:01:10.15	0		0	0	0	0	0	0	0	0	0	0	0	0	0	0	0	0	0	0	0	0	0	0	0	0	0	0	0	0	0	0
k:	MOVING.bmp	00:01:10.25	0		0	0	0	0	0	0	0	0	0	0	0	0	0	0	0	0	0	0	0	0	0	0	0	0	0	0	0	0	0	0
k:	MOVING.bmp	00:01:11.05	0		0	0	0	0	0	0	0	0	0	0	0	0	0	0	0	0	0	0	0	0	0	0	0	0	0	0	0	0	0	0
k:	MOVING.bmp	00:01:11.15	0		0	0	0	0	0	0	0	0	0	0	0	0	0	0	0	0	0	0	0	0	0	0	0	0	0	0	0	0	0	0
k:	MOVING.bmp	00:01:11.25	0		0	0	0	0	0	0	-1	-1	-1	0	0	0	0	0	0	0	0	0	0	0	0	0	0	0	0	0	0	0	0	0
m:	WORM00173.bmp	00:01:12.05	90	97, 17, 96, 17, 95, 17, 94, 16, 93, 15, 92, 15, 91, 15, 90, 15, 89, 15, 88, 16, 87, 16, 86, 16, 85, 17, 84, 18, 83, 18, 82, 19, 81, 20, 80, 21, 79, 22, 78, 23, 77, 24, 76, 25, 75, 25, 74, 26, 73, 27, 72, 28, 71, 28, 70, 29, 69, 29, 68, 29, 67, 29, 66, 29, 65, 29, 64, 29, 63, 29, 62, 29, 61, 29, 60, 28, 59, 28, 58, 27, 57, 27, 56, 26, 55, 25, 54, 24, 53, 23, 52, 22, 51, 21, 50, 20, 49, 19, 48, 19,…	788	224.1078	0.1971616	0	107.6396	176.2624	-1	-1	-1	0	289	231	97	17	52	22	8	24	386	248	341	253	297	255	48955.3	24716.36	49156.91	24693.96	49354.05	24685
m:	WORM00174.bmp	00:01:12.15	87	8, 23, 9, 22, 10, 22, 11, 21, 12, 20, 13, 19, 14, 19, 15, 18, 16, 17, 17, 17, 18, 16, 19, 15, 20, 15, 21, 15, 22, 14, 23, 14, 24, 14, 25, 13, 26, 13, 27, 13, 28, 13, 29, 14, 30, 14, 31, 14, 32, 15, 33, 15, 34, 16, 35, 16, 36, 17, 37, 18, 38, 19, 39, 19, 40, 20, 41, 21, 42, 22, 43, 23, 44, 24, 45, 25, 46, 26, 47, 26, 48, 27, 49, 28, 50, 28, 51, 29, 52, 29, 53, 29, 54, 29, 55, 29, 56, 29, 57, 29, 5…	770	220.9362	0.1982289	0	105.0539	163.7309	9.861542	10.30776	10.30776	0.2770905	299	231	92	23	51	29	8	23	391	254	350	260	307	254	48932.9	24689.48	49116.59	24662.6	49309.24	24689.48
m:	WORM00175.bmp	00:01:12.25	88	11, 15, 12, 15, 13, 14, 14, 13, 15, 13, 16, 13, 17, 13, 18, 13, 19, 13, 20, 13, 21, 13, 22, 13, 23, 13, 24, 13, 25, 13, 26, 14, 27, 14, 28, 15, 29, 15, 30, 16, 31, 17, 32, 18, 33, 19, 34, 20, 35, 21, 36, 22, 37, 22, 38, 23, 39, 24, 40, 25, 41, 25, 42, 26, 43, 26, 44, 27, 45, 27, 46, 28, 47, 28, 48, 28, 49, 28, 50, 28, 51, 28, 52, 28, 53, 27, 54, 27, 55, 26, 56, 26, 57, 25, 58, 24, 59, 24, 60, 23,…	789	223.2793	0.1988794	0	103.9828	166.2637	8.558621	7.905694	8.602325	0.2125187	305	232	98	26	56	26	11	15	403	258	361	258	316	247	48879.14	24671.56	49067.31	24671.56	49268.92	24720.84
m:	WORM00176.bmp	00:01:13.05	88	9, 11, 10, 11, 11, 11, 12, 11, 13, 11, 14, 11, 15, 11, 16, 11, 17, 12, 18, 13, 19, 13, 20, 13, 21, 14, 22, 14, 23, 15, 24, 16, 25, 17, 26, 18, 27, 19, 28, 20, 29, 21, 30, 22, 31, 22, 32, 23, 33, 24, 34, 24, 35, 25, 36, 26, 37, 26, 38, 26, 39, 27, 40, 27, 41, 27, 42, 27, 43, 27, 44, 27, 45, 27, 46, 26, 47, 26, 48, 25, 49, 24, 50, 24, 51, 23, 52, 22, 53, 22, 54, 21, 55, 20, 56, 19, 57, 18, 58, 18, …	789	225.8651	0.1943518	0	103.5686	167.296	8.062258	7.106335	6.670832	0.1910305	312	233	96	23	53	22	9	11	408	256	365	255	321	244	48856.73	24680.52	49049.39	24685	49246.52	24734.28
m:	WORM00177.bmp	00:01:13.15	89	8, 9, 9, 10, 10, 10, 11, 11, 12, 12, 13, 12, 14, 13, 15, 14, 16, 15, 17, 16, 18, 17, 19, 18, 20, 19, 21, 20, 22, 21, 23, 22, 24, 22, 25, 23, 26, 23, 27, 24, 28, 24, 29, 24, 30, 24, 31, 24, 32, 24, 33, 24, 34, 24, 35, 24, 36, 24, 37, 23, 38, 23, 39, 23, 40, 22, 41, 21, 42, 21, 43, 20, 44, 19, 45, 19, 46, 18, 47, 17, 48, 16, 49, 15, 50, 15, 51, 14, 52, 14, 53, 14, 54, 13, 55, 13, 56, 13, 57, 13, 58…	798	225.8651	0.1965687	0	106.2254	174.6405	8.845903	8.544003	9.192389	0.2296775	321	235	96	15	51	14	8	9	417	250	372	249	329	244	48816.41	24707.4	49018.02	24711.88	49210.68	24734.28
m:	WORM00178.bmp	00:01:13.25	86	93, 12, 92, 12, 91, 13, 90, 13, 89, 14, 88, 15, 87, 16, 87, 17, 86, 18, 85, 19, 85, 20, 84, 21, 83, 22, 82, 23, 81, 24, 80, 24, 79, 25, 78, 25, 77, 26, 76, 26, 75, 26, 74, 26, 73, 26, 72, 26, 71, 26, 70, 25, 69, 25, 68, 25, 67, 24, 66, 23, 65, 23, 64, 22, 63, 22, 62, 21, 61, 21, 60, 20, 59, 19, 58, 19, 57, 18, 56, 18, 55, 17, 54, 17, 53, 17, 52, 17, 51, 17, 50, 17, 49, 17, 48, 17, 47, 17, 46, 17,…	800	223.6225	0.2010338	0	101.1544	175.538	8.381527	8.13941	9.552486	0.2188014	328	232	93	12	53	17	10	19	421	244	381	249	338	251	48798.49	24734.28	48977.7	24711.88	49170.36	24702.92
m:	WORM00179.bmp	00:01:14.05	91	100, 14, 99, 14, 98, 14, 97, 13, 96, 12, 95, 12, 94, 12, 93, 12, 92, 12, 91, 12, 90, 12, 89, 13, 88, 13, 87, 14, 86, 15, 85, 15, 84, 16, 83, 17, 82, 18, 81, 19, 80, 20, 79, 21, 78, 22, 77, 23, 76, 23, 75, 24, 74, 25, 73, 26, 72, 26, 71, 26, 70, 26, 69, 26, 68, 26, 67, 26, 66, 26, 65, 26, 64, 26, 63, 25, 62, 25, 61, 25, 60, 24, 59, 23, 58, 23, 57, 22, 56, 22, 55, 21, 54, 21, 53, 20, 52, 19, 51, 19…	804	222.5514	0.2039883	0	105.7401	177.4984	10.79352	7.826238	7.81025	0.2103828	333	231	100	14	55	21	10	26	433	245	388	252	343	257	48744.73	24729.8	48946.34	24698.44	49147.95	24676.04
m:	WORM00180.bmp	00:01:14.15	93	100, 18, 99, 18, 98, 18, 97, 17, 96, 17, 95, 17, 94, 16, 93, 16, 92, 15, 91, 15, 90, 14, 89, 14, 88, 14, 87, 13, 86, 13, 85, 13, 84, 13, 83, 13, 82, 13, 81, 13, 80, 14, 79, 14, 78, 14, 77, 15, 76, 16, 75, 17, 74, 18, 73, 18, 72, 19, 71, 20, 70, 21, 69, 22, 68, 23, 67, 23, 66, 24, 65, 24, 64, 25, 63, 25, 62, 26, 61, 26, 60, 26, 59, 26, 58, 26, 57, 26, 56, 26, 55, 26, 54, 25, 53, 25, 52, 25, 51, 24…	812	225.1372	0.2013128	0	107.7402	177.869	9.300538	8.732124	8.5	0.2347345	342	231	100	18	53	25	8	30	442	249	395	256	350	261	48704.41	24711.88	48914.98	24680.52	49116.59	24658.12
m:	WORM00181.bmp	00:01:14.25	90	97, 25, 96, 24, 95, 23, 95, 22, 94, 21, 93, 20, 92, 20, 91, 19, 90, 18, 89, 18, 88, 17, 87, 17, 86, 16, 85, 16, 84, 15, 83, 15, 82, 14, 81, 14, 80, 14, 79, 14, 78, 13, 77, 13, 76, 13, 75, 13, 74, 13, 73, 13, 72, 14, 71, 14, 70, 14, 69, 15, 68, 15, 67, 16, 66, 16, 65, 17, 64, 18, 63, 19, 62, 20, 61, 21, 60, 21, 59, 22, 58, 23, 57, 24, 56, 24, 55, 24, 54, 25, 53, 25, 52, 26, 51, 26, 50, 26, 49, 26,…	799	221.3798	0.204871	0	105.5686	178.727	8.276473	9.340771	9.861542	0.251096	351	231	97	25	54	25	9	26	448	256	405	256	360	257	48677.52	24680.52	48870.18	24680.52	49071.79	24676.04
m:	WORM00182.bmp	00:01:15.05	91	11, 21, 12, 21, 13, 20, 14, 20, 15, 19, 16, 19, 17, 19, 18, 19, 19, 19, 20, 19, 21, 19, 22, 19, 23, 19, 24, 19, 25, 20, 26, 20, 27, 21, 28, 21, 29, 22, 30, 22, 31, 23, 32, 23, 33, 24, 34, 24, 35, 25, 36, 25, 37, 26, 38, 26, 39, 26, 40, 27, 41, 27, 42, 27, 43, 27, 44, 27, 45, 27, 46, 27, 47, 27, 48, 26, 49, 26, 50, 25, 51, 25, 52, 24, 53, 24, 54, 23, 55, 22, 56, 21, 57, 21, 58, 20, 59, 19, 60, 18,…	811	224.3087	0.2025528	0	104.4975	173.5169	7.615773	8.602325	8.321658	0.2312453	356	230	101	26	57	21	11	21	457	256	413	251	367	251	48637.2	24680.52	48834.33	24702.92	49040.43	24702.92
m:	WORM00183.bmp	00:01:15.15	89	9, 17, 10, 17, 11, 17, 12, 18, 13, 18, 14, 18, 15, 19, 16, 19, 17, 20, 18, 20, 19, 20, 20, 21, 21, 21, 22, 22, 23, 22, 24, 23, 25, 24, 26, 24, 27, 25, 28, 25, 29, 25, 30, 26, 31, 26, 32, 26, 33, 26, 34, 26, 35, 26, 36, 26, 37, 26, 38, 25, 39, 25, 40, 24, 41, 24, 42, 23, 43, 23, 44, 22, 45, 22, 46, 21, 47, 20, 48, 20, 49, 19, 50, 18, 51, 17, 52, 17, 53, 16, 54, 15, 55, 14, 56, 14, 57, 14, 58, 13, …	817	224.794	0.2031713	0	103.7402	172.1407	9.604687	7.826238	7.5	0.2103828	365	231	97	19	54	15	9	17	462	250	419	246	374	248	48614.8	24707.4	48807.45	24725.32	49009.07	24716.36
m:	WORM00184.bmp	00:01:15.25	91	98, 13, 97, 13, 96, 14, 95, 14, 94, 15, 93, 15, 92, 16, 91, 17, 90, 18, 89, 19, 88, 19, 87, 20, 86, 21, 85, 22, 84, 22, 83, 22, 82, 23, 81, 23, 80, 23, 79, 24, 78, 24, 77, 24, 76, 24, 75, 23, 74, 23, 73, 23, 72, 23, 71, 22, 70, 21, 69, 21, 68, 21, 67, 20, 66, 19, 65, 19, 64, 18, 63, 18, 62, 17, 61, 16, 60, 16, 59, 15, 58, 14, 57, 14, 56, 14, 55, 14, 54, 13, 53, 13, 52, 13, 51, 13, 50, 13, 49, 14,…	839	227.8651	0.2030561	0	106.9828	171.1582	8.860023	8.01561	10.06231	0.2154734	374	231	98	13	53	13	8	20	472	244	427	244	382	251	48570	24734.28	48771.61	24734.28	48973.22	24702.92
m:	WORM00185.bmp	00:01:16.05	88	96, 14, 95, 13, 94, 13, 93, 13, 92, 13, 91, 13, 90, 13, 89, 13, 88, 13, 87, 14, 86, 14, 85, 15, 84, 15, 83, 16, 82, 17, 81, 17, 80, 18, 79, 19, 78, 19, 77, 20, 76, 21, 75, 21, 74, 22, 73, 22, 72, 23, 71, 23, 70, 23, 69, 23, 68, 23, 67, 23, 66, 23, 65, 23, 64, 23, 63, 22, 62, 22, 61, 21, 60, 21, 59, 21, 58, 20, 57, 20, 56, 19, 55, 19, 54, 18, 53, 17, 52, 16, 51, 16, 50, 15, 49, 15, 48, 14, 47, 14,…	835	227.1372	0.2033855	0	101.0833	169.5107	8.13941	8.944272	10.12423	0.2404374	383	231	96	14	52	16	9	26	479	245	435	247	392	257	48538.63	24729.8	48735.77	24720.84	48928.42	24676.04
m:	WORM00186.bmp	00:01:16.15	88	95, 16, 94, 15, 93, 15, 92, 14, 91, 14, 90, 14, 89, 14, 88, 13, 87, 13, 86, 13, 85, 13, 84, 13, 83, 13, 82, 13, 81, 13, 80, 14, 79, 14, 78, 14, 77, 14, 76, 15, 75, 15, 74, 16, 73, 16, 72, 17, 71, 17, 70, 18, 69, 19, 68, 19, 67, 20, 66, 21, 65, 21, 64, 22, 63, 22, 62, 22, 61, 23, 60, 23, 59, 23, 58, 23, 57, 23, 56, 23, 55, 23, 54, 23, 53, 22, 52, 22, 51, 22, 50, 21, 49, 21, 48, 20, 47, 20, 46, 19,…	819	224.8945	0.2034867	0	101.4975	178.2101	9.394147	9.962429	9.962429	0.2678072	393	231	95	16	50	21	8	27	488	247	443	252	401	258	48498.31	24720.84	48699.93	24698.44	48888.1	24671.56
m:	WORM00187.bmp	00:01:16.25	86	11, 21, 12, 20, 13, 19, 14, 18, 15, 18, 16, 17, 17, 16, 18, 16, 19, 15, 20, 15, 21, 15, 22, 14, 23, 14, 24, 14, 25, 14, 26, 15, 27, 15, 28, 15, 29, 15, 30, 16, 31, 16, 32, 16, 33, 17, 34, 17, 35, 18, 36, 18, 37, 19, 38, 19, 39, 20, 40, 21, 41, 21, 42, 22, 43, 22, 44, 23, 45, 23, 46, 23, 47, 24, 48, 24, 49, 24, 50, 24, 51, 24, 52, 24, 53, 24, 54, 23, 55, 23, 56, 23, 57, 22, 58, 22, 59, 21, 60, 21,…	816	222.3088	0.2074851	0	99.91172	177.337	11.1018	10.11187	8.902246	0.2718246	400	230	96	23	54	23	11	21	496	253	454	253	411	251	48462.47	24693.96	48650.64	24693.96	48843.29	24702.92
m:	WORM00188.bmp	00:01:17.05	96	8, 16, 9, 16, 10, 15, 11, 14, 12, 14, 13, 14, 14, 13, 15, 13, 16, 14, 17, 14, 18, 14, 19, 14, 20, 14, 21, 14, 22, 14, 23, 14, 24, 15, 25, 15, 26, 16, 27, 17, 28, 17, 29, 18, 30, 18, 31, 19, 32, 19, 33, 20, 34, 20, 35, 21, 36, 21, 37, 22, 38, 22, 39, 22, 40, 22, 41, 23, 42, 23, 43, 23, 44, 23, 45, 23, 46, 23, 47, 22, 48, 22, 49, 22, 50, 21, 51, 21, 52, 20, 53, 20, 54, 19, 55, 18, 56, 18, 57, 17, 5…	851	226.4092	0.2086177	0	109.4975	178.8329	11.92686	9.394147	8.5	0.2525308	407	231	103	19	56	18	8	16	510	250	463	249	415	247	48399.75	24707.4	48610.32	24711.88	48825.37	24720.84
m:	WORM00189.bmp	00:01:17.15	93	99, 10, 98, 10, 97, 10, 96, 11, 95, 12, 94, 13, 94, 14, 93, 15, 92, 16, 92, 17, 91, 18, 90, 19, 89, 20, 88, 21, 87, 21, 86, 22, 85, 22, 84, 22, 83, 22, 82, 22, 81, 22, 80, 22, 79, 22, 78, 22, 77, 22, 76, 22, 75, 21, 74, 21, 73, 20, 72, 20, 71, 19, 70, 19, 69, 18, 68, 18, 67, 17, 66, 17, 65, 16, 64, 16, 63, 15, 62, 15, 61, 15, 60, 15, 59, 14, 58, 14, 57, 14, 56, 15, 55, 15, 54, 15, 53, 15, 52, 15,…	856	228.5514	0.2059282	0	108.1544	171.115	9.552486	9.552486	11.59741	0.2567873	417	230	99	10	54	15	9	13	516	240	471	245	426	243	48372.86	24752.21	48574.48	24729.8	48776.09	24738.76
m:	WORM00190.bmp	00:01:17.25	87	98, 12, 97, 12, 96, 12, 95, 12, 94, 13, 93, 13, 92, 13, 91, 14, 90, 15, 89, 15, 88, 16, 87, 17, 86, 18, 85, 19, 84, 20, 83, 21, 82, 22, 81, 23, 80, 24, 79, 25, 78, 26, 77, 26, 76, 26, 75, 27, 74, 27, 73, 27, 72, 27, 71, 27, 70, 27, 69, 27, 68, 27, 67, 27, 66, 26, 65, 26, 64, 26, 63, 25, 62, 25, 61, 24, 60, 24, 59, 23, 58, 23, 57, 22, 56, 22, 55, 21, 54, 21, 53, 20, 52, 20, 51, 20, 50, 20, 49, 20,…	869	223.4803	0.2186508	0	99.66907	170.508	8.514693	9.340771	10.97725	0.251096	426	225	98	12	56	22	12	25	524	237	482	247	438	250	48337.02	24765.64	48525.2	24720.84	48722.32	24707.4
m:	WORM00191.bmp	00:01:18.05	89	99, 14, 98, 14, 97, 13, 96, 13, 95, 13, 94, 13, 93, 12, 92, 12, 91, 12, 90, 12, 89, 13, 88, 13, 87, 13, 86, 13, 85, 13, 84, 14, 83, 14, 82, 15, 81, 16, 80, 16, 79, 17, 78, 18, 77, 19, 76, 20, 75, 21, 74, 22, 73, 23, 72, 24, 71, 25, 70, 25, 69, 26, 68, 26, 67, 27, 66, 27, 65, 27, 64, 27, 63, 27, 62, 27, 61, 27, 60, 27, 59, 27, 58, 26, 57, 26, 56, 26, 55, 25, 54, 25, 53, 24, 52, 24, 51, 23, 50, 23,…	887	228.8945	0.2127466	0	101.6691	171.1582	8.246211	6.964194	6.964194	0.1872095	434	225	99	14	55	25	11	29	533	239	489	250	445	254	48296.7	24756.69	48493.83	24707.4	48690.96	24689.48
m:	WORM00192.bmp	00:01:18.15	90	97, 17, 96, 17, 95, 16, 94, 16, 93, 15, 92, 15, 91, 15, 90, 15, 89, 14, 88, 14, 87, 14, 86, 14, 85, 13, 84, 13, 83, 13, 82, 13, 81, 13, 80, 13, 79, 13, 78, 13, 77, 14, 76, 14, 75, 15, 74, 16, 73, 16, 72, 17, 71, 18, 70, 19, 69, 19, 68, 20, 67, 21, 66, 22, 65, 23, 64, 24, 63, 25, 62, 25, 61, 26, 60, 27, 59, 27, 58, 27, 57, 28, 56, 28, 55, 28, 54, 28, 53, 28, 52, 28, 51, 28, 50, 28, 49, 27, 48, 27,…	906	223.723	0.2274662	0	103.9117	170.1642	8.321658	9.055386	9.013878	0.2434244	443	224	97	17	52	28	8	31	540	241	495	252	451	255	48265.34	24747.72	48466.95	24698.44	48664.08	24685
m:	WORM00193.bmp	00:01:18.25	86	10, 25, 11, 25, 12, 24, 13, 23, 14, 23, 15, 23, 16, 23, 17, 22, 18, 22, 19, 22, 20, 22, 21, 22, 22, 22, 23, 22, 24, 22, 25, 22, 26, 23, 27, 23, 28, 23, 29, 24, 30, 24, 31, 25, 32, 25, 33, 26, 34, 26, 35, 27, 36, 27, 37, 28, 38, 28, 39, 28, 40, 29, 41, 29, 42, 29, 43, 29, 44, 29, 45, 29, 46, 29, 47, 29, 48, 29, 49, 28, 50, 28, 51, 28, 52, 27, 53, 26, 54, 25, 55, 25, 56, 24, 57, 23, 58, 22, 59, 21,…	893	223.3798	0.2248917	0	100.7402	180	9.124144	11.41271	10.97725	0.3067934	452	223	95	25	55	25	10	25	547	248	507	248	462	248	48233.98	24716.36	48413.19	24716.36	48614.8	24716.36
m:	WORM00194.bmp	00:01:19.05	89	10, 21, 11, 22, 12, 22, 13, 22, 14, 22, 15, 22, 16, 23, 17, 23, 18, 23, 19, 23, 20, 24, 21, 24, 22, 25, 23, 25, 24, 26, 25, 26, 26, 26, 27, 27, 28, 27, 29, 28, 30, 28, 31, 28, 32, 28, 33, 29, 34, 29, 35, 29, 36, 29, 37, 29, 38, 29, 39, 29, 40, 28, 41, 28, 42, 28, 43, 27, 44, 27, 45, 26, 46, 25, 47, 24, 48, 24, 49, 23, 50, 22, 51, 21, 52, 20, 53, 20, 54, 19, 55, 18, 56, 17, 57, 16, 58, 16, 59, 15,…	938	228.2083	0.2263341	0	103.7402	172.195	9.708244	10.12423	10.5	0.2721567	460	223	98	21	55	18	10	21	558	244	515	241	470	244	48184.69	24734.28	48377.34	24747.72	48578.96	24734.28
m:	WORM00195.bmp	00:01:19.15	85	93, 14, 92, 15, 92, 16, 92, 17, 91, 18, 91, 19, 90, 20, 89, 21, 89, 22, 88, 23, 87, 23, 86, 24, 85, 24, 84, 24, 83, 24, 82, 24, 81, 24, 80, 24, 79, 24, 78, 24, 77, 24, 76, 24, 75, 24, 74, 23, 73, 23, 72, 22, 71, 21, 70, 21, 69, 20, 68, 19, 67, 19, 66, 18, 65, 17, 64, 17, 63, 16, 62, 16, 61, 15, 60, 15, 59, 15, 58, 14, 57, 14, 56, 14, 55, 14, 54, 14, 53, 14, 52, 14, 51, 15, 50, 15, 49, 15, 48, 16,…	793	217.1372	0.211356	0	98.49751	164.9816	10.30776	9.013878	10.12423	0.2423086	470	223	93	14	54	14	13	25	563	237	524	237	483	248	48162.29	24765.64	48337.02	24765.64	48520.71	24716.36
m:	WORM00196.bmp	00:01:19.25	90	92, 12, 91, 12, 90, 12, 89, 12, 88, 13, 87, 14, 86, 15, 85, 16, 85, 17, 84, 18, 84, 19, 83, 20, 83, 21, 83, 22, 82, 23, 82, 24, 82, 25, 81, 26, 80, 27, 80, 28, 79, 29, 78, 30, 77, 30, 76, 30, 75, 31, 74, 31, 73, 31, 72, 31, 71, 31, 70, 31, 69, 31, 68, 31, 67, 31, 66, 30, 65, 30, 64, 30, 63, 29, 62, 29, 61, 28, 60, 27, 59, 27, 58, 26, 57, 26, 56, 25, 55, 24, 54, 24, 53, 23, 52, 23, 51, 22, 50, 22,…	822	222.794	0.2081012	0	104.7402	176.5107	8.602325	8.276473	7.905694	0.2224859	479	216	92	12	54	24	10	35	571	228	533	240	489	251	48126.45	24805.97	48296.7	24752.21	48493.83	24702.92
m:	WORM00197.bmp	00:01:20.05	85	87, 14, 86, 14, 85, 13, 84, 13, 83, 14, 82, 14, 81, 14, 80, 15, 79, 16, 78, 17, 77, 17, 76, 18, 76, 19, 75, 20, 74, 21, 73, 22, 73, 23, 72, 24, 72, 25, 71, 26, 71, 27, 70, 28, 70, 29, 69, 30, 68, 31, 67, 32, 66, 33, 65, 33, 64, 33, 63, 34, 62, 34, 61, 34, 60, 34, 59, 34, 58, 34, 57, 34, 56, 34, 55, 33, 54, 33, 53, 33, 52, 32, 51, 32, 50, 31, 49, 31, 48, 30, 47, 29, 46, 29, 45, 28, 44, 27, 43, 27,…	847	221.0367	0.2178535	0	101.8112	168.2785	7.905694	9.192389	10.44031	0.2471072	490	213	87	14	49	31	8	40	577	227	539	244	498	253	48099.57	24810.45	48269.82	24734.28	48453.51	24693.96
m:	WORM00198.bmp	00:01:20.15	82	88, 20, 87, 19, 86, 19, 85, 18, 84, 17, 83, 16, 82, 15, 81, 15, 80, 14, 79, 14, 78, 14, 77, 14, 76, 14, 75, 14, 74, 14, 73, 15, 72, 15, 71, 16, 70, 17, 69, 18, 68, 19, 67, 20, 66, 21, 66, 22, 65, 23, 65, 24, 64, 25, 63, 26, 62, 27, 61, 28, 61, 29, 60, 30, 59, 31, 58, 31, 57, 32, 56, 33, 55, 33, 54, 34, 53, 34, 52, 34, 51, 34, 50, 34, 49, 34, 48, 34, 47, 34, 46, 33, 45, 33, 44, 32, 43, 32, 42, 31,…	887	217.9656	0.234616	0	96.74014	155.9568	0	0	0	0	498	213	88	20	52	34	11	32	586	233	550	247	509	245	48059.24	24783.57	48220.54	24720.84	48404.23	24729.8
k:	MOVING.bmp	00:01:20.25	0		0	0	0	0	0	0	0	0	0	0	0	0	0	0	0	0	0	0	0	0	0	0	0	0	0	0	0	0	0	0
k:	MOVING.bmp	00:01:21.05	0		0	0	0	0	0	0	0	0	0	0	0	0	0	0	0	0	0	0	0	0	0	0	0	0	0	0	0	0	0	0
k:	MOVING.bmp	00:01:21.15	0		0	0	0	0	0	0	0	0	0	0	0	0	0	0	0	0	0	0	0	0	0	0	0	0	0	0	0	0	0	0
k:	MOVING.bmp	00:01:21.25	0		0	0	0	0	0	0	0	0	0	0	0	0	0	0	0	0	0	0	0	0	0	0	0	0	0	0	0	0	0	0
k:	MOVING.bmp	00:01:22.05	0		0	0	0	0	0	0	0	0	0	0	0	0	0	0	0	0	0	0	0	0	0	0	0	0	0	0	0	0	0	0
k:	MOVING.bmp	00:01:22.15	0		0	0	0	0	0	0	-1	-1	-1	0	0	0	0	0	0	0	0	0	0	0	0	0	0	0	0	0	0	0	0	0
m:	WORM00199.bmp	00:01:22.25	88	95, 20, 94, 20, 93, 20, 92, 20, 91, 20, 90, 19, 89, 19, 88, 18, 87, 18, 86, 17, 85, 17, 84, 16, 83, 16, 82, 15, 81, 15, 80, 15, 79, 14, 78, 14, 77, 14, 76, 14, 75, 13, 74, 13, 73, 13, 72, 14, 71, 14, 70, 14, 69, 15, 68, 15, 67, 16, 66, 16, 65, 17, 64, 17, 63, 18, 62, 19, 61, 20, 60, 20, 59, 21, 58, 22, 57, 22, 56, 23, 55, 24, 54, 25, 53, 25, 52, 25, 51, 26, 50, 26, 49, 26, 48, 26, 47, 26, 46, 26,…	768	223.2377	0.1936583	0	101.4975	171.6142	-1	-1	-1	0	290	222	95	20	52	25	11	36	385	242	342	247	301	258	47814.78	24808.24	48007.43	24785.84	48191.13	24736.56
m:	WORM00200.bmp	00:01:23.05	93	100, 15, 99, 15, 98, 16, 97, 17, 96, 18, 95, 19, 94, 19, 93, 19, 92, 19, 91, 19, 90, 19, 89, 19, 88, 19, 87, 19, 86, 19, 85, 19, 84, 18, 83, 18, 82, 18, 81, 17, 80, 17, 79, 16, 78, 16, 77, 15, 76, 15, 75, 15, 74, 14, 73, 14, 72, 13, 71, 13, 70, 13, 69, 13, 68, 13, 67, 13, 66, 13, 65, 13, 64, 13, 63, 14, 62, 14, 61, 15, 60, 15, 59, 16, 58, 16, 57, 17, 56, 18, 55, 18, 54, 19, 53, 20, 52, 21, 51, 21…	777	223.5808	0.1953268	0	105.6691	175.9919	9.013878	7.632169	7.905694	0.2051658	296	223	100	15	53	20	8	28	396	238	349	243	304	251	47765.5	24826.16	47976.07	24803.76	48177.68	24767.92
m:	WORM00201.bmp	00:01:23.15	92	99, 12, 98, 13, 97, 14, 96, 15, 95, 16, 95, 17, 94, 18, 93, 19, 92, 20, 91, 21, 90, 21, 89, 21, 88, 22, 87, 22, 86, 22, 85, 22, 84, 22, 83, 22, 82, 22, 81, 22, 80, 22, 79, 22, 78, 21, 77, 21, 76, 21, 75, 20, 74, 20, 73, 19, 72, 19, 71, 18, 70, 18, 69, 18, 68, 17, 67, 17, 66, 17, 65, 16, 64, 16, 63, 16, 62, 16, 61, 16, 60, 17, 59, 17, 58, 17, 57, 17, 56, 18, 55, 18, 54, 19, 53, 19, 52, 20, 51, 20,…	801	225.8235	0.1973805	0	104.2549	178.7528	8.381527	8.544003	8.276473	0.2296775	301	220	99	12	54	19	9	25	400	232	355	239	310	245	47747.58	24853.05	47949.19	24821.69	48150.8	24794.8
m:	WORM00202.bmp	00:01:23.25	94	90, 9, 90, 10, 90, 11, 90, 12, 90, 13, 91, 14, 90, 15, 90, 16, 90, 17, 90, 18, 90, 19, 89, 20, 88, 21, 88, 22, 87, 23, 86, 24, 85, 25, 84, 26, 83, 27, 82, 27, 81, 28, 80, 28, 79, 29, 78, 29, 77, 29, 76, 29, 75, 29, 74, 29, 73, 29, 72, 29, 71, 29, 70, 29, 69, 29, 68, 28, 67, 28, 66, 28, 65, 27, 64, 27, 63, 26, 62, 26, 61, 25, 60, 25, 59, 25, 58, 24, 57, 24, 56, 24, 55, 24, 54, 24, 53, 23, 52, 23, …	787	224.6519	0.1959586	0	106.6691	166.0327	8.544003	9	9.055386	0.2419355	311	213	90	9	54	24	8	31	401	222	365	237	319	244	47743.1	24897.85	47904.39	24830.64	48110.48	24799.28
m:	WORM00203.bmp	00:01:24.05	92	87, 12, 86, 12, 85, 13, 84, 14, 83, 15, 83, 16, 83, 17, 83, 18, 82, 19, 82, 20, 82, 21, 81, 22, 81, 23, 81, 24, 81, 25, 80, 26, 80, 27, 80, 28, 80, 29, 80, 30, 79, 31, 79, 32, 78, 33, 77, 34, 76, 35, 75, 36, 74, 36, 73, 37, 72, 38, 71, 38, 70, 38, 69, 38, 68, 38, 67, 38, 66, 38, 65, 38, 64, 38, 63, 38, 62, 38, 61, 38, 60, 37, 59, 37, 58, 37, 57, 36, 56, 36, 55, 35, 54, 35, 53, 35, 52, 34, 51, 34,…	805	226.6519	0.1969187	0	104.2549	155.2053	8.062258	7.905694	8.860023	0.2125187	319	204	87	12	54	35	9	43	406	216	373	239	328	247	47720.7	24924.73	47868.54	24821.69	48070.16	24785.84
m:	WORM00204.bmp	00:01:24.15	92	86, 12, 85, 12, 84, 12, 83, 12, 82, 12, 81, 12, 80, 13, 79, 13, 78, 13, 77, 14, 76, 15, 75, 16, 74, 17, 74, 18, 73, 19, 73, 20, 72, 21, 72, 22, 71, 23, 71, 24, 71, 25, 71, 26, 71, 27, 70, 28, 70, 29, 70, 30, 70, 31, 69, 32, 69, 33, 68, 34, 67, 35, 67, 36, 66, 37, 65, 37, 64, 38, 63, 38, 62, 39, 61, 39, 60, 40, 59, 40, 58, 40, 57, 40, 56, 40, 55, 40, 54, 40, 53, 40, 52, 40, 51, 40, 50, 39, 49, 39,…	793	226.6519	0.1939833	0	105.4975	150.3797	8.558621	9.055386	9.617692	0.2434244	329	202	86	12	51	40	7	47	415	214	380	242	336	249	47680.37	24933.69	47837.18	24808.24	48034.32	24776.88
m:	WORM00205.bmp	00:01:24.25	88	85, 17, 84, 16, 83, 15, 82, 15, 81, 14, 80, 14, 79, 13, 78, 13, 77, 13, 76, 13, 75, 12, 74, 12, 73, 12, 72, 13, 71, 13, 70, 14, 69, 14, 68, 15, 67, 16, 66, 17, 66, 18, 65, 19, 64, 20, 64, 21, 63, 22, 63, 23, 63, 24, 63, 25, 62, 26, 62, 27, 62, 28, 62, 29, 61, 30, 61, 31, 61, 32, 60, 33, 59, 34, 59, 35, 58, 36, 57, 37, 56, 38, 55, 39, 54, 39, 53, 40, 52, 40, 51, 41, 50, 41, 49, 41, 48, 41, 47, 41,…	788	221.4803	0.2018672	0	102.3259	148.1938	10.5119	9.192389	9.433981	0.2471072	338	201	85	17	53	40	9	43	423	218	391	241	347	244	47644.53	24915.77	47787.9	24812.72	47985.03	24799.28
m:	WORM00206.bmp	00:01:25.05	95	92, 14, 91, 14, 90, 15, 89, 15, 88, 15, 87, 16, 86, 16, 85, 16, 84, 16, 83, 16, 82, 16, 81, 16, 80, 15, 79, 15, 78, 15, 77, 15, 76, 14, 75, 14, 74, 14, 73, 14, 72, 14, 71, 13, 70, 13, 69, 13, 68, 13, 67, 13, 66, 14, 65, 14, 64, 14, 63, 15, 62, 16, 61, 17, 60, 18, 59, 19, 58, 20, 58, 21, 57, 22, 57, 23, 57, 24, 57, 25, 56, 26, 56, 27, 56, 28, 55, 29, 55, 30, 55, 31, 54, 32, 54, 33, 53, 34, 52, 35,…	806	223.6813	0.202435	0	107.2549	157.9299	9.848858	8.321658	7.826238	0.2237005	344	201	92	14	53	34	8	38	436	215	397	235	352	239	47586.29	24929.21	47761.02	24839.61	47962.63	24821.69
m:	WORM00207.bmp	00:01:25.15	91	88, 12, 87, 13, 86, 14, 86, 15, 85, 16, 84, 16, 83, 17, 82, 17, 81, 18, 80, 18, 79, 18, 78, 18, 77, 18, 76, 19, 75, 19, 74, 19, 73, 19, 72, 19, 71, 18, 70, 18, 69, 18, 68, 18, 67, 18, 66, 18, 65, 17, 64, 17, 63, 17, 62, 17, 61, 17, 60, 17, 59, 17, 58, 17, 57, 17, 56, 17, 55, 18, 54, 18, 53, 19, 52, 20, 51, 21, 50, 22, 49, 23, 49, 24, 48, 25, 48, 26, 48, 27, 47, 28, 47, 29, 47, 30, 47, 31, 46, 32,…	810	223.5808	0.2036225	0	103.6691	171.8608	9.300538	9.617692	9.5	0.2585401	353	198	88	12	47	29	8	39	441	210	400	227	361	237	47563.89	24951.61	47747.58	24875.45	47922.31	24830.64
m:	WORM00208.bmp	00:01:25.25	89	84, 11, 83, 12, 82, 13, 81, 14, 81, 15, 80, 16, 80, 17, 79, 18, 78, 19, 78, 20, 77, 21, 77, 22, 76, 23, 75, 24, 74, 25, 73, 25, 72, 26, 71, 27, 70, 27, 69, 27, 68, 27, 67, 28, 66, 28, 65, 28, 64, 28, 63, 28, 62, 28, 61, 28, 60, 28, 59, 27, 58, 27, 57, 27, 56, 27, 55, 27, 54, 26, 53, 26, 52, 26, 51, 26, 50, 26, 49, 26, 48, 26, 47, 27, 46, 27, 45, 27, 44, 28, 43, 29, 42, 30, 41, 31, 40, 32, 39, 33,…	818	225.1372	0.2028004	0	103.3259	172.7389	10	9.219544	9.962429	0.2478372	363	189	84	11	43	29	8	50	447	200	406	218	371	239	47537	24996.42	47720.7	24915.77	47877.5	24821.69
m:	WORM00209.bmp	00:01:26.05	89	82, 11, 81, 11, 80, 12, 79, 13, 78, 14, 77, 14, 76, 15, 76, 16, 75, 17, 75, 18, 74, 19, 73, 20, 73, 21, 72, 22, 72, 23, 71, 24, 71, 25, 70, 26, 69, 27, 69, 28, 68, 29, 67, 30, 66, 30, 65, 31, 64, 32, 63, 32, 62, 33, 61, 33, 60, 34, 59, 34, 58, 34, 57, 34, 56, 34, 55, 34, 54, 34, 53, 34, 52, 34, 51, 33, 50, 33, 49, 33, 48, 33, 47, 33, 46, 32, 45, 32, 44, 32, 43, 32, 42, 32, 41, 32, 40, 32, 39, 33,…	808	223.6225	0.2030441	0	103.7401	168.8283	8.732124	10.01249	10.54751	0.269153	371	183	82	11	43	32	9	60	453	194	414	215	380	243	47510.12	25023.3	47684.85	24929.21	47837.18	24803.76
m:	WORM00210.bmp	00:01:26.15	86	82, 14, 81, 14, 80, 13, 79, 13, 78, 13, 77, 13, 76, 13, 75, 13, 74, 13, 73, 12, 72, 13, 71, 13, 70, 13, 69, 14, 68, 15, 67, 15, 66, 16, 65, 17, 64, 18, 64, 19, 63, 20, 62, 21, 62, 22, 61, 23, 61, 24, 60, 25, 59, 26, 58, 27, 58, 28, 57, 29, 56, 30, 55, 31, 54, 32, 53, 32, 52, 33, 51, 33, 50, 34, 49, 34, 48, 34, 47, 34, 46, 35, 45, 35, 44, 35, 43, 35, 42, 35, 41, 35, 40, 35, 39, 34, 38, 34, 37, 34,…	805	220.0661	0.2088812	0	100.7401	173.7088	9.708244	9.5	8.944272	0.2553764	382	182	82	14	44	35	10	59	464	196	426	217	392	241	47460.84	25014.34	47631.09	24920.25	47783.42	24812.72
m:	WORM00211.bmp	00:01:26.25	88	86, 16, 85, 16, 84, 15, 83, 15, 82, 15, 81, 15, 80, 14, 79, 14, 78, 14, 77, 13, 76, 13, 75, 13, 74, 13, 73, 12, 72, 12, 71, 12, 70, 13, 69, 13, 68, 13, 67, 13, 66, 14, 65, 14, 64, 15, 63, 16, 62, 17, 61, 18, 60, 19, 59, 20, 58, 21, 58, 22, 57, 23, 56, 24, 56, 25, 55, 26, 54, 27, 54, 28, 53, 29, 52, 30, 51, 31, 50, 31, 49, 32, 48, 33, 47, 33, 46, 34, 45, 34, 44, 34, 43, 35, 42, 35, 41, 35, 40, 35,…	800	220.8945	0.2060297	0	101.9117	175.1592	10	8.062258	8.276473	0.2167274	386	182	86	16	47	33	10	53	472	198	433	215	396	235	47425	25005.38	47599.73	24929.21	47765.5	24839.61
m:	WORM00212.bmp	00:01:27.05	91	96, 15, 95, 15, 94, 15, 93, 15, 92, 15, 91, 16, 90, 16, 89, 16, 88, 16, 87, 16, 86, 16, 85, 16, 84, 16, 83, 16, 82, 16, 81, 16, 80, 16, 79, 16, 78, 16, 77, 15, 76, 15, 75, 15, 74, 15, 73, 14, 72, 14, 71, 14, 70, 14, 69, 14, 68, 14, 67, 14, 66, 14, 65, 15, 64, 15, 63, 15, 62, 16, 61, 17, 60, 18, 59, 19, 58, 20, 57, 21, 56, 22, 55, 23, 55, 24, 54, 25, 54, 26, 53, 27, 52, 28, 52, 29, 51, 30, 50, 31,…	830	222.1666	0.2113151	0	102.8407	173.9395	9.552486	10.96586	10.29563	0.2947811	388	181	96	15	52	28	11	45	484	196	440	209	399	226	47371.23	25014.34	47568.37	24956.09	47752.06	24879.93
m:	WORM00213.bmp	00:01:27.15	91	91, 8, 91, 9, 91, 10, 91, 11, 91, 12, 92, 13, 91, 14, 91, 15, 91, 16, 90, 17, 89, 18, 89, 19, 88, 20, 87, 20, 86, 20, 85, 21, 84, 21, 83, 21, 82, 21, 81, 22, 80, 22, 79, 22, 78, 22, 77, 22, 76, 21, 75, 21, 74, 21, 73, 21, 72, 21, 71, 20, 70, 20, 69, 20, 68, 20, 67, 20, 66, 19, 65, 19, 64, 19, 63, 19, 62, 19, 61, 19, 60, 20, 59, 20, 58, 20, 57, 20, 56, 21, 55, 22, 54, 23, 53, 24, 52, 25, 51, 26, 5…	836	221.5808	0.2139695	0	103.2549	178.8693	10.30776	9.552486	9.013878	0.2567873	394	176	91	8	54	23	12	41	485	184	448	199	406	217	47366.75	25068.1	47532.52	25000.9	47720.7	24920.25
m:	WORM00214.bmp	00:01:27.25	89	84, 12, 83, 13, 82, 14, 82, 15, 82, 16, 81, 17, 81, 18, 81, 19, 81, 20, 81, 21, 81, 22, 80, 23, 80, 24, 80, 25, 80, 26, 79, 27, 78, 28, 78, 29, 77, 30, 76, 31, 75, 31, 74, 32, 73, 33, 72, 33, 71, 33, 70, 34, 69, 34, 68, 34, 67, 34, 66, 34, 65, 34, 64, 33, 63, 33, 62, 33, 61, 33, 60, 33, 59, 32, 58, 32, 57, 32, 56, 32, 55, 32, 54, 32, 53, 32, 52, 32, 51, 32, 50, 32, 49, 32, 48, 32, 47, 32, 46, 33,…	828	221.2377	0.2125798	0	102.4975	176.8202	9.552486	8.062258	9.013878	0.2167274	405	164	84	12	49	32	9	52	489	176	454	196	414	216	47348.83	25103.94	47505.64	25014.34	47684.85	24924.73
m:	WORM00215.bmp	00:01:28.05	88	84, 11, 83, 11, 82, 11, 81, 12, 80, 12, 79, 13, 78, 14, 77, 15, 76, 16, 75, 17, 74, 18, 74, 19, 73, 20, 73, 21, 73, 22, 73, 23, 72, 24, 72, 25, 72, 26, 72, 27, 71, 28, 71, 29, 71, 30, 70, 31, 70, 32, 69, 33, 68, 34, 68, 35, 67, 36, 66, 36, 65, 37, 64, 37, 63, 38, 62, 38, 61, 38, 60, 38, 59, 38, 58, 38, 57, 38, 56, 38, 55, 38, 54, 38, 53, 38, 52, 38, 51, 38, 50, 38, 49, 38, 48, 37, 47, 37, 46, 37,…	843	225.1372	0.2089984	0	102.3259	169.2458	10.59481	11.01136	11.04536	0.2960043	414	159	84	11	50	38	10	59	498	170	464	197	424	218	47308.51	25130.82	47460.84	25009.86	47640.05	24915.77
m:	WORM00216.bmp	00:01:28.15	88	84, 12, 83, 12, 82, 12, 81, 12, 80, 12, 79, 13, 78, 12, 77, 12, 76, 12, 75, 12, 74, 13, 73, 13, 72, 13, 71, 14, 70, 14, 69, 15, 68, 15, 67, 16, 66, 17, 65, 18, 64, 19, 64, 20, 63, 21, 63, 22, 62, 23, 62, 24, 62, 25, 61, 26, 61, 27, 61, 28, 61, 29, 60, 30, 60, 31, 59, 32, 59, 33, 58, 34, 57, 35, 57, 36, 56, 37, 55, 38, 54, 38, 53, 39, 52, 39, 51, 40, 50, 40, 49, 40, 48, 41, 47, 41, 46, 41, 45, 41,…	829	222.0661	0.2112515	0	102.3259	162.7114	10.04988	9.219544	9.17878	0.2478372	425	157	84	12	51	40	11	57	509	169	476	197	436	214	47259.23	25135.3	47407.07	25009.86	47586.29	24933.69
m:	WORM00217.bmp	00:01:28.25	92	88, 12, 87, 12, 86, 12, 85, 13, 84, 12, 83, 12, 82, 12, 81, 12, 80, 12, 79, 12, 78, 13, 77, 13, 76, 13, 75, 13, 74, 13, 73, 13, 72, 13, 71, 13, 70, 13, 69, 14, 68, 14, 67, 14, 66, 14, 65, 15, 64, 16, 63, 17, 62, 17, 61, 18, 61, 19, 60, 20, 59, 21, 58, 22, 58, 23, 57, 24, 57, 25, 56, 26, 56, 27, 56, 28, 55, 29, 55, 30, 55, 31, 54, 32, 54, 33, 53, 34, 53, 35, 53, 36, 52, 37, 51, 38, 50, 39, 49, 39,…	869	222.1666	0.2212443	0	104.2549	166.0766	9.300538	8.602325	8.746428	0.2312453	430	156	88	12	52	37	10	53	518	168	482	193	440	209	47218.9	25139.79	47380.2	25027.78	47568.37	24956.09
m:	WORM00218.bmp	00:01:29.05	92	87, 10, 87, 11, 86, 12, 86, 13, 85, 14, 85, 15, 84, 16, 83, 17, 82, 18, 81, 18, 80, 19, 79, 20, 78, 20, 77, 20, 76, 21, 75, 21, 74, 21, 73, 21, 72, 21, 71, 21, 70, 21, 69, 21, 68, 21, 67, 21, 66, 21, 65, 22, 64, 22, 63, 22, 62, 22, 61, 22, 60, 23, 59, 23, 58, 23, 57, 24, 56, 25, 55, 26, 54, 26, 53, 27, 53, 28, 52, 29, 51, 30, 51, 31, 50, 32, 50, 33, 49, 34, 49, 35, 49, 36, 49, 37, 48, 38, 48, 39,…	869	222.7524	0.2200822	0	103.8407	167.9772	10.30776	9.394147	9.219544	0.2525308	437	148	87	10	49	35	8	51	524	158	486	183	445	199	47192.02	25184.59	47362.27	25072.58	47545.96	25000.9
m:	WORM00219.bmp	00:01:29.15	90	79, 12, 78, 13, 78, 14, 78, 15, 77, 16, 77, 17, 77, 18, 77, 19, 77, 20, 77, 21, 76, 22, 76, 23, 75, 24, 75, 25, 74, 26, 73, 27, 72, 28, 71, 29, 70, 30, 69, 30, 68, 31, 67, 31, 66, 31, 65, 32, 64, 32, 63, 32, 62, 32, 61, 32, 60, 32, 59, 32, 58, 32, 57, 32, 56, 33, 55, 33, 54, 33, 53, 33, 52, 33, 51, 33, 50, 34, 49, 34, 48, 35, 47, 35, 46, 36, 45, 37, 44, 38, 43, 39, 42, 40, 41, 41, 41, 42, 40, 43,…	903	226.0661	0.2220377	0	103.4975	173.3865	10	9.552486	10	0.2567873	447	137	79	12	43	39	7	60	526	149	490	176	454	197	47183.06	25224.91	47344.35	25103.94	47505.64	25009.86
m:	WORM00220.bmp	00:01:29.25	90	83, 13, 82, 13, 81, 13, 80, 12, 79, 12, 78, 12, 77, 12, 76, 12, 75, 13, 74, 14, 73, 14, 72, 15, 71, 16, 70, 17, 69, 18, 68, 19, 68, 20, 68, 21, 67, 22, 67, 23, 66, 24, 66, 25, 65, 26, 65, 27, 64, 28, 63, 29, 63, 30, 62, 31, 61, 32, 60, 33, 59, 34, 58, 34, 57, 35, 56, 35, 55, 35, 54, 36, 53, 36, 52, 36, 51, 36, 50, 37, 49, 37, 48, 37, 47, 37, 46, 37, 45, 37, 44, 37, 43, 37, 42, 38, 41, 38, 40, 38,…	841	223.2793	0.2119868	0	106.8112	171.3196	12.09339	11.06797	12.51	0.2975262	457	133	83	13	43	37	8	66	540	146	500	170	465	199	47120.34	25238.35	47299.55	25130.82	47456.36	25000.9
m:	WORM00221.bmp	00:01:30.05	85	83, 14, 82, 14, 81, 14, 80, 14, 79, 14, 78, 14, 77, 14, 76, 14, 75, 14, 74, 14, 73, 14, 72, 14, 71, 14, 70, 14, 69, 14, 68, 14, 67, 14, 66, 15, 65, 15, 64, 15, 63, 16, 62, 17, 61, 18, 60, 19, 59, 20, 58, 21, 58, 22, 57, 23, 56, 24, 56, 25, 55, 26, 55, 27, 54, 28, 53, 29, 53, 30, 52, 31, 51, 32, 50, 33, 49, 34, 48, 34, 47, 35, 46, 36, 45, 36, 44, 37, 43, 37, 42, 37, 41, 38, 40, 38, 39, 38, 38, 38,…	803	219.9656	0.2085527	0	99.32594	170.3737	8.01561	8.246211	9.394147	0.2216724	467	132	83	14	44	37	12	64	550	146	511	169	479	196	47075.54	25238.35	47250.27	25135.3	47393.63	25014.34
m:	WORM00222.bmp	00:01:30.15	86	85, 13, 84, 13, 83, 13, 82, 13, 81, 13, 80, 13, 79, 13, 78, 14, 77, 14, 76, 14, 75, 14, 74, 14, 73, 14, 72, 14, 71, 14, 70, 14, 69, 14, 68, 14, 67, 14, 66, 14, 65, 14, 64, 14, 63, 14, 62, 15, 61, 15, 60, 15, 59, 16, 58, 17, 57, 18, 56, 19, 55, 20, 54, 21, 53, 22, 52, 23, 52, 24, 51, 25, 51, 26, 50, 27, 50, 28, 49, 29, 48, 30, 48, 31, 47, 32, 46, 33, 45, 34, 44, 34, 43, 35, 42, 36, 41, 36, 40, 37,…	814	220.0661	0.2112166	0	99.49751	171.3727	8.485281	9.219544	8.944272	0.2478372	471	132	85	13	45	34	11	59	556	145	516	166	482	191	47048.65	25242.83	47227.86	25148.75	47380.2	25036.74
m:	WORM00223.bmp	00:01:30.25	86	87, 12, 86, 13, 86, 14, 86, 15, 85, 16, 85, 17, 84, 18, 83, 19, 83, 20, 82, 21, 81, 22, 80, 22, 79, 23, 78, 23, 77, 23, 76, 23, 75, 24, 74, 24, 73, 24, 72, 24, 71, 24, 70, 24, 69, 24, 68, 24, 67, 24, 66, 24, 65, 24, 64, 24, 63, 24, 62, 24, 61, 24, 60, 24, 59, 25, 58, 25, 57, 25, 56, 26, 55, 26, 54, 27, 53, 28, 52, 28, 51, 29, 51, 30, 50, 31, 49, 32, 48, 33, 48, 34, 47, 35, 47, 36, 46, 37, 45, 38,…	860	219.4803	0.2243454	0	99.91173	173.5229	10.59481	10.70047	10.29563	0.287647	475	122	87	12	48	33	12	58	562	134	523	155	487	180	47021.77	25292.12	47196.5	25198.03	47357.79	25086.02
m:	WORM00224.bmp	00:01:31.05	88	82, 13, 82, 14, 82, 15, 82, 16, 81, 17, 81, 18, 81, 19, 81, 20, 81, 21, 81, 22, 81, 23, 81, 24, 80, 25, 80, 26, 79, 27, 79, 28, 78, 29, 77, 30, 76, 31, 75, 31, 74, 32, 73, 33, 72, 33, 71, 34, 70, 34, 69, 34, 68, 34, 67, 34, 66, 35, 65, 35, 64, 35, 63, 35, 62, 35, 61, 34, 60, 34, 59, 34, 58, 34, 57, 35, 56, 35, 55, 35, 54, 35, 53, 35, 52, 35, 51, 36, 50, 36, 49, 36, 48, 37, 47, 37, 46, 38, 45, 39,…	745	216.0661	0.2005362	0	101.0833	177.7518	9.219544	9.848858	9.617692	0.2647543	481	112	82	13	48	37	11	61	563	125	529	149	492	173	47017.29	25332.44	47169.62	25224.91	47335.39	25117.38
m:	WORM00225.bmp	00:01:31.15	85	83, 14, 82, 14, 81, 14, 80, 13, 79, 14, 78, 14, 77, 15, 76, 16, 75, 17, 74, 18, 73, 19, 72, 20, 72, 21, 72, 22, 72, 23, 71, 24, 71, 25, 71, 26, 71, 27, 70, 28, 70, 29, 70, 30, 70, 31, 69, 32, 69, 33, 68, 34, 67, 35, 66, 36, 65, 37, 64, 38, 63, 38, 62, 39, 61, 39, 60, 40, 59, 40, 58, 40, 57, 40, 56, 41, 55, 41, 54, 41, 53, 41, 52, 41, 51, 41, 50, 41, 49, 41, 48, 41, 47, 41, 46, 41, 45, 41, 44, 41,…	794	218.5514	0.2088927	0	100.1544	173.68	10.12423	11.1018	11.40175	0.2984356	491	106	83	14	50	41	13	65	574	120	541	147	504	171	46968.01	25354.84	47115.86	25233.87	47281.63	25126.34
m:	WORM00226.bmp	00:01:31.25	83	81, 14, 80, 14, 79, 14, 78, 14, 77, 14, 76, 14, 75, 14, 74, 15, 73, 15, 72, 15, 71, 15, 70, 15, 69, 16, 68, 17, 67, 17, 66, 18, 65, 19, 64, 20, 64, 21, 63, 22, 62, 23, 62, 24, 61, 25, 61, 26, 61, 27, 61, 28, 60, 29, 60, 30, 60, 31, 59, 32, 59, 33, 59, 34, 58, 35, 58, 36, 57, 37, 56, 38, 55, 39, 54, 40, 53, 41, 52, 41, 51, 41, 50, 42, 49, 42, 48, 42, 47, 42, 46, 43, 45, 43, 44, 43, 43, 43, 42, 43,…	699	212.3087	0.1948728	0	96.49751	167.4887	7.516648	8.381527	8.321658	0.2253099	501	104	81	14	50	42	13	63	582	118	551	146	514	167	46932.16	25363.8	47071.05	25238.35	47236.82	25144.27
m:	WORM00227.bmp	00:01:32.05	84	82, 18, 81, 18, 80, 17, 79, 17, 78, 17, 77, 16, 76, 15, 75, 15, 74, 15, 73, 14, 72, 14, 71, 14, 70, 14, 69, 15, 68, 15, 67, 15, 66, 15, 65, 15, 64, 16, 63, 17, 62, 18, 61, 19, 60, 20, 59, 21, 58, 22, 57, 23, 57, 24, 57, 25, 56, 26, 56, 27, 55, 28, 55, 29, 54, 30, 54, 31, 54, 32, 53, 33, 53, 34, 53, 35, 52, 36, 51, 37, 50, 38, 50, 39, 49, 40, 48, 40, 47, 41, 46, 42, 45, 43, 44, 43, 43, 43, 42, 43,…	742	212.8945	0.2057239	0	98.32594	173.8748	0	0	0	0	507	103	82	18	50	39	11	59	589	121	557	142	518	162	46900.8	25350.36	47044.17	25256.27	47218.9	25166.67
k:	MOVING.bmp	00:01:32.15	0		0	0	0	0	0	0	0	0	0	0	0	0	0	0	0	0	0	0	0	0	0	0	0	0	0	0	0	0	0	0
k:	MOVING.bmp	00:01:32.25	0		0	0	0	0	0	0	0	0	0	0	0	0	0	0	0	0	0	0	0	0	0	0	0	0	0	0	0	0	0	0
k:	MOVING.bmp	00:01:33.05	0		0	0	0	0	0	0	0	0	0	0	0	0	0	0	0	0	0	0	0	0	0	0	0	0	0	0	0	0	0	0
k:	MOVING.bmp	00:01:33.15	0		0	0	0	0	0	0	0	0	0	0	0	0	0	0	0	0	0	0	0	0	0	0	0	0	0	0	0	0	0	0
k:	MOVING.bmp	00:01:33.25	0		0	0	0	0	0	0	0	0	0	0	0	0	0	0	0	0	0	0	0	0	0	0	0	0	0	0	0	0	0	0
k:	MOVING.bmp	00:01:34.05	0		0	0	0	0	0	0	-1	-1	-1	0	0	0	0	0	0	0	0	0	0	0	0	0	0	0	0	0	0	0	0	0
m:	WORM00228.bmp	00:01:34.15	90	76, 11, 75, 12, 74, 13, 74, 14, 73, 15, 72, 15, 71, 16, 70, 16, 69, 17, 68, 17, 67, 18, 66, 18, 65, 18, 64, 19, 63, 19, 62, 19, 61, 19, 60, 19, 59, 20, 58, 20, 57, 20, 56, 20, 55, 21, 54, 21, 53, 22, 52, 23, 51, 23, 50, 24, 50, 25, 49, 26, 48, 27, 48, 28, 47, 29, 47, 30, 47, 31, 47, 32, 47, 33, 47, 34, 47, 35, 47, 36, 47, 37, 47, 38, 47, 39, 47, 40, 47, 41, 47, 42, 48, 43, 48, 44, 48, 45, 48, 46,…	788	220.2671	0.2040971	0	100.1838	156.6488	-1	-1	-1	0	302	186	76	11	47	41	11	56	378	197	349	227	313	242	46701.14	25567.86	46831.07	25433.45	46992.36	25366.24
m:	WORM00229.bmp	00:01:34.25	92	71, 10, 70, 11, 70, 12, 70, 13, 70, 14, 70, 15, 69, 16, 69, 17, 69, 18, 69, 19, 68, 20, 68, 21, 67, 22, 66, 23, 66, 24, 65, 25, 64, 26, 63, 27, 62, 27, 61, 28, 60, 28, 59, 28, 58, 28, 57, 29, 56, 29, 55, 29, 54, 30, 53, 30, 52, 30, 51, 30, 50, 31, 49, 31, 48, 32, 47, 32, 46, 33, 45, 33, 44, 34, 43, 35, 42, 36, 42, 37, 41, 38, 41, 39, 40, 40, 40, 41, 40, 42, 40, 43, 40, 44, 40, 45, 40, 46, 40, 47,…	790	222.1666	0.2011312	0	103.0122	171.5668	9	7.648529	6.519202	0.2056056	309	176	71	10	40	42	10	65	380	186	349	218	319	241	46692.18	25617.14	46831.07	25473.77	46965.48	25370.72
m:	WORM00230.bmp	00:01:35.05	92	60, 10, 60, 11, 61, 12, 61, 13, 62, 14, 62, 15, 62, 16, 62, 17, 62, 18, 62, 19, 62, 20, 62, 21, 62, 22, 62, 23, 61, 24, 61, 25, 61, 26, 60, 27, 60, 28, 59, 29, 58, 30, 57, 31, 56, 32, 55, 33, 54, 33, 53, 34, 52, 34, 51, 35, 50, 35, 49, 36, 48, 36, 47, 36, 46, 36, 45, 37, 44, 37, 43, 37, 42, 38, 41, 38, 40, 38, 39, 39, 38, 39, 37, 40, 36, 41, 35, 42, 34, 43, 33, 44, 32, 45, 32, 46, 31, 47, 31, 48,…	784	221.5808	0.2006603	0	103.0122	178.2469	7.516648	7.106335	8.732124	0.1910305	318	169	60	10	34	43	8	74	378	179	352	212	326	243	46701.14	25648.5	46817.63	25500.65	46934.12	25361.76
m:	WORM00231.bmp	00:01:35.15	90	51, 12, 51, 13, 50, 14, 50, 15, 50, 16, 49, 17, 49, 18, 49, 19, 50, 20, 50, 21, 50, 22, 50, 23, 50, 24, 50, 25, 51, 26, 51, 27, 51, 28, 51, 29, 51, 30, 51, 31, 51, 32, 51, 33, 51, 34, 51, 35, 51, 36, 50, 37, 50, 38, 49, 39, 48, 40, 47, 41, 46, 42, 45, 43, 44, 43, 43, 44, 42, 44, 41, 45, 40, 45, 39, 46, 38, 46, 37, 46, 36, 47, 35, 47, 34, 47, 33, 47, 32, 48, 31, 48, 30, 48, 29, 49, 28, 49, 27, 50,…	795	222.1666	0.2024041	0	103.0833	179.8121	8.13941	8.944272	10.04988	0.2404374	328	159	51	12	30	48	8	86	379	171	358	207	336	245	46696.66	25684.34	46790.75	25523.05	46889.32	25352.8
m:	WORM00232.bmp	00:01:35.25	92	55, 13, 54, 13, 53, 12, 52, 12, 51, 12, 50, 12, 49, 13, 48, 14, 47, 14, 46, 15, 45, 16, 45, 17, 44, 18, 44, 19, 44, 20, 43, 21, 43, 22, 43, 23, 43, 24, 43, 25, 43, 26, 43, 27, 43, 28, 43, 29, 43, 30, 43, 31, 44, 32, 44, 33, 44, 34, 44, 35, 44, 36, 44, 37, 44, 38, 43, 39, 43, 40, 43, 41, 42, 42, 41, 43, 41, 44, 40, 45, 39, 46, 38, 46, 37, 47, 36, 48, 35, 48, 34, 49, 33, 49, 32, 50, 31, 50, 30, 50,…	796	221.5808	0.2037317	0	105.0833	179.3059	10.68878	9.192389	8.845903	0.2471072	335	155	55	13	33	49	11	86	390	168	368	204	346	241	46647.38	25697.79	46745.95	25536.49	46844.51	25370.72
m:	WORM00233.bmp	00:01:36.05	93	64, 12, 63, 12, 62, 13, 61, 13, 60, 13, 59, 13, 58, 13, 57, 13, 56, 13, 55, 13, 54, 13, 53, 13, 52, 13, 51, 13, 50, 13, 49, 13, 48, 14, 47, 15, 46, 15, 45, 16, 44, 17, 44, 18, 43, 19, 43, 20, 42, 21, 42, 22, 42, 23, 42, 24, 42, 25, 42, 26, 42, 27, 42, 28, 42, 29, 42, 30, 42, 31, 42, 32, 42, 33, 42, 34, 42, 35, 42, 36, 42, 37, 42, 38, 42, 39, 42, 40, 41, 41, 41, 42, 40, 43, 39, 44, 39, 45, 38, 46,…	780	219.6813	0.2031039	0	104.0122	178.9129	8.860023	7.433034	8.062258	0.1998128	336	155	64	12	39	45	13	78	400	167	375	200	349	233	46602.58	25702.27	46714.59	25554.42	46831.07	25406.57
m:	WORM00234.bmp	00:01:36.15	90	71, 12, 70, 12, 69, 12, 68, 13, 67, 13, 66, 14, 65, 14, 64, 15, 63, 15, 62, 15, 61, 15, 60, 16, 59, 16, 58, 16, 57, 16, 56, 16, 55, 16, 54, 17, 53, 17, 52, 17, 51, 17, 50, 17, 49, 18, 48, 19, 47, 19, 46, 20, 45, 21, 45, 22, 44, 23, 43, 24, 43, 25, 42, 26, 42, 27, 42, 28, 42, 29, 42, 30, 42, 31, 42, 32, 42, 33, 42, 34, 42, 35, 42, 36, 42, 37, 42, 38, 42, 39, 42, 40, 42, 41, 42, 42, 42, 43, 42, 44,…	786	221.2377	0.2017968	0	102.2549	179.1234	8.602325	8.631338	9	0.2320252	336	151	71	12	42	42	12	74	407	163	378	193	348	225	46571.21	25720.19	46701.14	25585.78	46835.55	25442.41
m:	WORM00235.bmp	00:01:36.25	89	70, 10, 70, 11, 70, 12, 70, 13, 70, 14, 70, 15, 69, 16, 69, 17, 68, 18, 67, 19, 66, 20, 65, 21, 64, 22, 63, 22, 62, 22, 61, 23, 60, 23, 59, 23, 58, 24, 57, 24, 56, 24, 55, 24, 54, 24, 53, 24, 52, 24, 51, 25, 50, 25, 49, 25, 48, 25, 47, 26, 46, 26, 45, 26, 44, 27, 43, 28, 42, 29, 41, 30, 40, 31, 40, 32, 39, 33, 39, 34, 38, 35, 38, 36, 38, 37, 38, 38, 38, 39, 38, 40, 38, 41, 38, 42, 38, 43, 38, 44,…	786	219.8235	0.2044016	0	102.4975	175.3368	10.79352	10.11187	9.394147	0.2718246	340	143	70	10	38	40	9	72	410	153	378	183	349	215	46557.77	25764.99	46701.14	25630.58	46831.07	25487.21
m:	WORM00236.bmp	00:01:37.05	93	66, 9, 66, 10, 66, 11, 66, 12, 66, 13, 66, 14, 66, 15, 66, 16, 66, 17, 66, 18, 66, 19, 66, 20, 65, 21, 65, 22, 65, 23, 64, 24, 64, 25, 63, 26, 63, 27, 62, 28, 61, 29, 60, 30, 59, 31, 58, 31, 57, 32, 56, 32, 55, 33, 54, 33, 53, 33, 52, 34, 51, 34, 50, 34, 49, 34, 48, 34, 47, 35, 46, 35, 45, 35, 44, 35, 43, 35, 42, 36, 41, 36, 40, 36, 39, 37, 38, 37, 37, 38, 36, 39, 35, 40, 34, 41, 34, 42, 33, 43, …	785	222.4093	0.1994223	0	104.4264	170.5377	9.823442	8.602325	8.062258	0.2312453	346	133	66	9	35	40	10	75	412	142	381	173	356	208	46548.81	25814.27	46687.7	25675.38	46799.71	25518.57
m:	WORM00237.bmp	00:01:37.15	94	59, 9, 58, 10, 58, 11, 57, 12, 57, 13, 56, 14, 56, 15, 56, 16, 55, 17, 55, 18, 56, 19, 56, 20, 56, 21, 56, 22, 56, 23, 56, 24, 56, 25, 55, 26, 55, 27, 55, 28, 55, 29, 55, 30, 55, 31, 54, 32, 54, 33, 54, 34, 53, 35, 52, 36, 51, 37, 50, 38, 49, 39, 48, 39, 47, 40, 46, 40, 45, 41, 44, 41, 43, 42, 42, 42, 41, 42, 40, 42, 39, 42, 38, 43, 37, 43, 36, 43, 35, 43, 34, 43, 33, 44, 32, 44, 31, 44, 30, 44, …	798	223.924	0.1999915	0	107.0833	175.6931	8.062258	9.486833	10.12423	0.2550224	356	125	59	9	32	44	7	82	415	134	388	169	363	207	46535.37	25850.12	46656.34	25693.3	46768.35	25523.05
m:	WORM00238.bmp	00:01:37.25	92	62, 13, 61, 13, 60, 12, 59, 12, 58, 12, 57, 12, 56, 12, 55, 12, 54, 13, 53, 13, 52, 14, 51, 15, 50, 16, 50, 17, 49, 18, 49, 19, 48, 20, 48, 21, 48, 22, 48, 23, 47, 24, 47, 25, 47, 26, 47, 27, 47, 28, 47, 29, 47, 30, 47, 31, 47, 32, 47, 33, 46, 34, 46, 35, 46, 36, 46, 37, 45, 38, 44, 39, 44, 40, 43, 41, 42, 42, 41, 42, 40, 43, 39, 44, 38, 44, 37, 45, 36, 45, 35, 46, 34, 46, 33, 46, 32, 46, 31, 47,…	772	218.7524	0.2027316	0	103.0122	175.9282	10.44031	9.486833	9.219544	0.2550224	364	121	62	13	35	46	11	80	426	134	399	167	375	201	46486.09	25850.12	46607.06	25702.27	46714.59	25549.94
m:	WORM00239.bmp	00:01:38.05	93	71, 10, 70, 10, 69, 11, 68, 12, 67, 12, 66, 12, 65, 13, 64, 13, 63, 14, 62, 14, 61, 14, 60, 15, 59, 15, 58, 15, 57, 15, 56, 16, 55, 17, 54, 18, 53, 18, 52, 19, 51, 20, 50, 21, 50, 22, 49, 23, 49, 24, 48, 25, 48, 26, 48, 27, 47, 28, 47, 29, 47, 30, 47, 31, 47, 32, 47, 33, 47, 34, 47, 35, 46, 36, 46, 37, 46, 38, 46, 39, 45, 40, 45, 41, 44, 42, 43, 43, 43, 44, 42, 45, 41, 45, 40, 46, 39, 47, 38, 47,…	802	223.4803	0.2017928	0	105.6691	177.4597	8.746428	7.433034	7.071068	0.1998128	364	118	71	10	42	45	13	77	435	128	406	163	377	195	46445.77	25877	46575.7	25720.19	46705.63	25576.82
m:	WORM00240.bmp	00:01:38.15	90	76, 11, 75, 11, 74, 12, 73, 12, 72, 13, 71, 14, 70, 15, 69, 15, 68, 15, 67, 16, 66, 16, 65, 16, 64, 16, 63, 17, 62, 17, 61, 18, 60, 18, 59, 18, 58, 19, 57, 19, 56, 19, 55, 20, 54, 21, 53, 21, 52, 22, 51, 23, 50, 24, 49, 25, 49, 26, 48, 27, 48, 28, 47, 29, 47, 30, 47, 31, 46, 32, 46, 33, 46, 34, 46, 35, 46, 36, 46, 37, 45, 38, 45, 39, 45, 40, 45, 41, 45, 42, 45, 43, 44, 44, 44, 45, 43, 46, 42, 47,…	786	223.9656	0.1969109	0	104.3259	176.3643	8.746428	8.381527	9.513149	0.2253099	365	114	76	11	45	43	12	73	441	125	410	157	377	187	46418.89	25890.44	46557.77	25747.07	46705.63	25612.66
m:	WORM00241.bmp	00:01:38.25	88	75, 8, 74, 9, 73, 10, 73, 11, 73, 12, 73, 13, 72, 14, 72, 15, 72, 16, 71, 17, 71, 18, 70, 19, 69, 20, 69, 21, 68, 22, 67, 23, 66, 23, 65, 24, 64, 24, 63, 25, 62, 25, 61, 26, 60, 26, 59, 26, 58, 27, 57, 27, 56, 27, 55, 28, 54, 28, 53, 29, 52, 29, 51, 29, 50, 30, 49, 31, 48, 32, 47, 33, 46, 34, 45, 35, 44, 36, 44, 37, 43, 38, 43, 39, 43, 40, 43, 41, 42, 42, 42, 43, 42, 44, 42, 45, 41, 46, 41, 47, 4…	793	221.9656	0.2022608	0	104.397	175.4535	10.5119	9.962429	10.29563	0.2678072	369	105	75	8	42	42	9	71	444	113	411	147	378	176	46405.45	25944.2	46553.29	25791.87	46701.14	25661.94
m:	WORM00242.bmp	00:01:39.05	87	66, 9, 66, 10, 66, 11, 66, 12, 66, 13, 65, 14, 65, 15, 65, 16, 65, 17, 65, 18, 65, 19, 66, 20, 66, 21, 66, 22, 65, 23, 65, 24, 65, 25, 65, 26, 64, 27, 64, 28, 63, 29, 62, 30, 61, 31, 60, 32, 59, 33, 58, 34, 57, 34, 56, 35, 55, 35, 54, 36, 53, 36, 52, 37, 51, 37, 50, 37, 49, 38, 48, 38, 47, 38, 46, 39, 45, 39, 44, 39, 43, 40, 42, 41, 41, 42, 40, 43, 39, 44, 38, 45, 37, 46, 37, 47, 36, 48, 36, 49, …	802	220.3087	0.2076447	0	100.9117	174.3145	7.762087	8.514693	8.276473	0.2288896	376	95	66	9	40	43	11	74	442	104	416	138	387	169	46414.41	25984.52	46530.89	25832.19	46660.82	25693.3
m:	WORM00243.bmp	00:01:39.15	89	63, 11, 62, 11, 61, 12, 60, 13, 59, 14, 59, 15, 58, 16, 58, 17, 58, 18, 57, 19, 57, 20, 57, 21, 57, 22, 56, 23, 56, 24, 56, 25, 56, 26, 56, 27, 56, 28, 56, 29, 56, 30, 56, 31, 56, 32, 56, 33, 55, 34, 55, 35, 55, 36, 54, 37, 53, 38, 52, 39, 52, 40, 51, 41, 50, 41, 49, 42, 48, 42, 47, 43, 46, 43, 45, 44, 44, 44, 43, 45, 42, 45, 41, 45, 40, 45, 39, 46, 38, 46, 37, 47, 36, 47, 35, 47, 34, 48, 33, 49,…	824	222.5514	0.2090627	0	103.7402	176.1935	10.30776	8.944272	8.246211	0.2404374	385	87	63	11	37	47	8	82	448	98	422	134	393	169	46387.52	26011.4	46504.01	25850.12	46633.94	25693.3
m:	WORM00244.bmp	00:01:39.25	91	66, 11, 65, 11, 64, 12, 63, 12, 62, 12, 61, 12, 60, 12, 59, 12, 58, 12, 57, 12, 56, 13, 55, 13, 54, 13, 53, 14, 52, 15, 51, 15, 50, 16, 49, 17, 49, 18, 48, 19, 48, 20, 47, 21, 47, 22, 47, 23, 47, 24, 46, 25, 46, 26, 46, 27, 46, 28, 46, 29, 46, 30, 46, 31, 46, 32, 46, 33, 46, 34, 45, 35, 45, 36, 45, 37, 44, 38, 43, 39, 43, 40, 42, 41, 41, 42, 40, 43, 39, 43, 38, 44, 37, 45, 36, 45, 35, 46, 34, 46,…	817	222.3087	0.2077394	0	105.3259	179.1819	10.12423	9.17878	9.708244	0.2467414	395	85	66	11	37	45	8	80	461	96	432	130	403	165	46329.28	26020.37	46459.21	25868.04	46589.14	25711.23
m:	WORM00245.bmp	00:01:40.05	87	70, 11, 69, 12, 68, 13, 67, 13, 66, 14, 65, 14, 64, 15, 63, 15, 62, 16, 61, 16, 60, 16, 59, 17, 58, 17, 57, 17, 56, 18, 55, 18, 54, 18, 53, 19, 52, 19, 51, 20, 50, 21, 49, 22, 48, 23, 47, 24, 46, 25, 46, 26, 46, 27, 45, 28, 45, 29, 45, 30, 44, 31, 44, 32, 44, 33, 44, 34, 44, 35, 44, 36, 44, 37, 43, 38, 43, 39, 43, 40, 43, 41, 42, 42, 42, 43, 41, 44, 41, 45, 40, 46, 39, 47, 38, 48, 37, 49, 36, 49,…	833	222.794	0.210886	0	102.1544	179.1536	7.905694	7.632169	7.615773	0.2051658	397	80	70	11	41	45	12	78	467	91	438	125	409	158	46302.4	26042.77	46432.32	25890.44	46562.25	25742.59
m:	WORM00246.bmp	00:01:40.15	89	71, 10, 71, 11, 71, 12, 71, 13, 71, 14, 71, 15, 70, 16, 69, 17, 69, 18, 68, 19, 67, 20, 66, 20, 65, 21, 64, 21, 63, 22, 62, 22, 61, 22, 60, 23, 59, 23, 58, 23, 57, 24, 56, 24, 55, 24, 54, 25, 53, 25, 52, 25, 51, 26, 50, 26, 49, 27, 48, 28, 47, 29, 46, 30, 45, 31, 44, 32, 44, 33, 44, 34, 43, 35, 43, 36, 43, 37, 42, 38, 42, 39, 42, 40, 42, 41, 41, 42, 41, 43, 41, 44, 41, 45, 41, 46, 40, 47, 40, 48,…	814	223.2793	0.205181	0	104.9828	179.0662	8.5	9.219544	9.823442	0.2478372	399	73	71	10	41	44	10	78	470	83	440	117	409	151	46288.96	26078.61	46423.37	25926.28	46562.25	25773.95
m:	WORM00247.bmp	00:01:40.25	85	64, 10, 64, 11, 65, 12, 66, 13, 66, 14, 66, 15, 66, 16, 66, 17, 67, 18, 67, 19, 67, 20, 67, 21, 67, 22, 67, 23, 66, 24, 65, 25, 65, 26, 64, 27, 63, 28, 62, 29, 61, 30, 60, 30, 59, 31, 58, 31, 57, 31, 56, 32, 55, 32, 54, 33, 53, 33, 52, 33, 51, 34, 50, 34, 49, 34, 48, 35, 47, 35, 46, 36, 45, 37, 44, 37, 43, 38, 42, 39, 42, 40, 41, 41, 40, 42, 39, 43, 39, 44, 39, 45, 38, 46, 38, 47, 38, 48, 38, 49,…	873	224.2083	0.2182332	0	100.5686	175.9608	8.544003	8.732124	9.433981	0.2347345	403	64	64	10	39	43	11	75	467	74	442	107	414	139	46302.4	26118.93	46414.41	25971.08	46539.85	25827.71
m:	WORM00248.bmp	00:01:41.05	88	53, 13, 53, 14, 54, 15, 54, 16, 54, 17, 54, 18, 55, 19, 55, 20, 56, 21, 56, 22, 57, 23, 57, 24, 58, 25, 58, 26, 58, 27, 58, 28, 59, 29, 59, 30, 59, 31, 59, 32, 58, 33, 58, 34, 57, 35, 57, 36, 56, 37, 55, 38, 54, 39, 53, 40, 52, 40, 51, 41, 50, 41, 49, 42, 48, 42, 47, 42, 46, 43, 45, 43, 44, 43, 43, 44, 42, 44, 41, 44, 40, 45, 39, 45, 38, 46, 37, 47, 36, 47, 35, 48, 34, 49, 34, 50, 33, 51, 32, 52,…	855	224.2083	0.2137336	0	102.7402	167.0926	8.544003	9.708244	9.394147	0.2609743	411	54	53	13	36	47	8	81	464	67	447	101	419	135	46315.84	26150.29	46392	25997.96	46517.45	25845.63
m:	WORM00249.bmp	00:01:41.15	85	52, 12, 51, 12, 50, 13, 49, 13, 48, 14, 47, 15, 46, 16, 46, 17, 45, 18, 45, 19, 44, 20, 44, 21, 44, 22, 44, 23, 44, 24, 45, 25, 45, 26, 45, 27, 45, 28, 46, 29, 46, 30, 46, 31, 47, 32, 47, 33, 48, 34, 48, 35, 48, 36, 48, 37, 48, 38, 48, 39, 48, 40, 48, 41, 47, 42, 47, 43, 46, 44, 45, 45, 44, 46, 43, 47, 42, 48, 41, 49, 40, 49, 39, 49, 38, 50, 37, 50, 36, 51, 35, 51, 34, 52, 33, 52, 32, 52, 31, 53,…	833	218.3088	0.2196406	0	100.1544	163.8934	10.97725	10.06231	10.06231	0.2704921	421	46	52	12	37	50	10	85	473	58	458	96	431	131	46275.52	26190.62	46342.72	26020.37	46463.69	25863.55
m:	WORM00250.bmp	00:01:41.25	89	57, 13, 56, 13, 55, 13, 54, 13, 53, 13, 52, 13, 51, 13, 50, 14, 49, 14, 48, 14, 47, 14, 46, 15, 45, 16, 44, 16, 43, 17, 42, 18, 42, 19, 41, 20, 40, 21, 40, 22, 39, 23, 39, 24, 39, 25, 39, 26, 39, 27, 39, 28, 40, 29, 40, 30, 40, 31, 41, 32, 41, 33, 41, 34, 41, 35, 42, 36, 42, 37, 42, 38, 42, 39, 42, 40, 42, 41, 42, 42, 42, 43, 42, 44, 42, 45, 42, 46, 41, 47, 40, 48, 39, 49, 38, 50, 37, 51, 36, 52,…	740	216.0661	0.1991903	0	102.0833	167.0926	0	0	0	0	426	43	57	13	39	49	11	83	483	56	465	92	437	126	46230.71	26199.58	46311.36	26038.29	46436.8	25885.96
k:	MOVING.bmp	00:01:42.05	0		0	0	0	0	0	0	0	0	0	0	0	0	0	0	0	0	0	0	0	0	0	0	0	0	0	0	0	0	0	0
k:	MOVING.bmp	00:01:42.15	0		0	0	0	0	0	0	0	0	0	0	0	0	0	0	0	0	0	0	0	0	0	0	0	0	0	0	0	0	0	0
k:	MOVING.bmp	00:01:42.25	0		0	0	0	0	0	0	0	0	0	0	0	0	0	0	0	0	0	0	0	0	0	0	0	0	0	0	0	0	0	0
k:	MOVING.bmp	00:01:43.05	0		0	0	0	0	0	0	0	0	0	0	0	0	0	0	0	0	0	0	0	0	0	0	0	0	0	0	0	0	0	0
k:	MOVING.bmp	00:01:43.15	0		0	0	0	0	0	0	-1	-1	-1	0	0	0	0	0	0	0	0	0	0	0	0	0	0	0	0	0	0	0	0	0
m:	WORM00251.bmp	00:01:43.25	91	60, 10, 59, 11, 58, 12, 57, 13, 56, 13, 55, 14, 54, 14, 53, 15, 52, 15, 51, 15, 50, 16, 49, 16, 48, 17, 47, 18, 46, 19, 45, 20, 44, 21, 44, 22, 43, 23, 43, 24, 42, 25, 42, 26, 42, 27, 42, 28, 42, 29, 42, 30, 42, 31, 42, 32, 42, 33, 42, 34, 42, 35, 42, 36, 42, 37, 42, 38, 42, 39, 42, 40, 42, 41, 42, 42, 42, 43, 42, 44, 41, 45, 40, 46, 40, 47, 39, 48, 38, 49, 37, 49, 36, 50, 35, 51, 34, 52, 33, 52,…	786	221.2377	0.2017968	0	103.6691	178.3774	-1	-1	-1	0	309	173	60	10	37	49	15	84	369	183	346	222	324	257	46098.46	26416.58	46201.51	26241.85	46300.08	26085.04
m:	WORM00252.bmp	00:01:44.05	90	67, 11, 66, 11, 65, 12, 64, 12, 63, 12, 62, 12, 61, 12, 60, 13, 59, 13, 58, 13, 57, 13, 56, 14, 55, 14, 54, 15, 53, 15, 52, 16, 51, 17, 50, 17, 49, 18, 48, 19, 47, 20, 46, 21, 46, 22, 45, 23, 44, 24, 44, 25, 43, 26, 43, 27, 43, 28, 43, 29, 42, 30, 42, 31, 42, 32, 42, 33, 42, 34, 42, 35, 42, 36, 42, 37, 42, 38, 43, 39, 43, 40, 43, 41, 42, 42, 42, 43, 42, 44, 42, 45, 42, 46, 42, 47, 41, 48, 40, 49,…	783	221.2377	0.2010266	0	103.4975	174.3517	7.762087	7.905694	9.124144	0.2125187	309	171	67	11	42	46	14	78	376	182	351	217	323	249	46067.11	26421.06	46179.11	26264.25	46304.56	26120.88
m:	WORM00253.bmp	00:01:44.15	90	73, 10, 72, 11, 72, 12, 71, 13, 70, 14, 69, 14, 68, 15, 67, 15, 66, 15, 65, 15, 64, 15, 63, 16, 62, 16, 61, 16, 60, 16, 59, 16, 58, 16, 57, 16, 56, 16, 55, 16, 54, 16, 53, 16, 52, 17, 51, 17, 50, 18, 49, 18, 48, 19, 47, 19, 46, 20, 45, 21, 44, 22, 44, 23, 43, 24, 43, 25, 42, 26, 42, 27, 41, 28, 41, 29, 41, 30, 41, 31, 40, 32, 40, 33, 40, 34, 40, 35, 40, 36, 40, 37, 40, 38, 41, 39, 41, 40, 41, 41,…	776	220.0661	0.2013563	0	103.9117	173.4665	7.826238	10.54751	9.708244	0.2835353	311	169	73	10	40	38	10	70	384	179	351	207	321	239	46031.26	26434.5	46179.11	26309.05	46313.52	26165.69
m:	WORM00254.bmp	00:01:44.25	91	66, 9, 66, 10, 67, 11, 67, 12, 68, 13, 68, 14, 68, 15, 68, 16, 68, 17, 68, 18, 68, 19, 67, 20, 66, 21, 66, 22, 65, 23, 64, 23, 63, 24, 62, 24, 61, 25, 60, 25, 59, 25, 58, 25, 57, 26, 56, 26, 55, 26, 54, 26, 53, 26, 52, 26, 51, 27, 50, 27, 49, 27, 48, 27, 47, 27, 46, 27, 45, 28, 44, 28, 43, 29, 42, 29, 41, 30, 40, 31, 39, 32, 38, 33, 37, 34, 36, 35, 36, 36, 36, 37, 35, 38, 35, 39, 35, 40, 35, 41, …	794	218.7524	0.208509	0	103.2549	170.4304	10.01249	9.656604	9.604687	0.2595862	317	159	66	9	36	37	10	71	383	168	353	196	327	230	46035.74	26483.79	46170.15	26358.34	46286.64	26206.01
m:	WORM00255.bmp	00:01:45.05	90	56, 10, 56, 11, 56, 12, 56, 13, 56, 14, 57, 15, 56, 16, 57, 17, 57, 18, 57, 19, 58, 20, 58, 21, 58, 22, 58, 23, 58, 24, 58, 25, 58, 26, 57, 27, 57, 28, 57, 29, 56, 30, 55, 31, 54, 32, 53, 33, 52, 34, 51, 35, 50, 35, 49, 35, 48, 36, 47, 36, 46, 36, 45, 36, 44, 37, 43, 37, 42, 37, 41, 37, 40, 37, 39, 37, 38, 37, 37, 38, 36, 38, 35, 38, 34, 39, 33, 39, 32, 39, 31, 40, 30, 41, 29, 42, 28, 43, 27, 44,…	776	217.924	0.2053343	0	102.2549	170.263	8.860023	8.602325	11.06797	0.2312453	327	149	56	10	31	40	9	78	383	159	358	189	336	227	46035.74	26524.11	46147.75	26389.7	46246.32	26219.45
m:	WORM00256.bmp	00:01:45.15	89	51, 11, 50, 11, 49, 12, 49, 13, 48, 14, 47, 15, 47, 16, 47, 17, 47, 18, 46, 19, 46, 20, 46, 21, 46, 22, 46, 23, 46, 24, 46, 25, 46, 26, 47, 27, 47, 28, 47, 29, 47, 30, 47, 31, 47, 32, 47, 33, 47, 34, 47, 35, 47, 36, 47, 37, 46, 38, 46, 39, 45, 40, 44, 41, 43, 42, 42, 43, 41, 43, 40, 44, 39, 44, 38, 45, 37, 45, 36, 45, 35, 46, 34, 46, 33, 46, 32, 46, 31, 46, 30, 46, 29, 47, 28, 47, 27, 47, 26, 47,…	794	217.0955	0.2117038	0	98.76958	176.2174	8.902246	8.732124	9.013878	0.2347345	337	140	51	11	30	46	11	83	388	151	367	186	348	223	46013.34	26559.95	46107.43	26403.14	46192.55	26237.37
m:	WORM00257.bmp	00:01:45.25	91	59, 12, 58, 12, 57, 12, 56, 12, 55, 12, 54, 12, 53, 13, 52, 13, 51, 14, 50, 15, 49, 16, 48, 17, 47, 18, 47, 19, 46, 20, 46, 21, 46, 22, 45, 23, 45, 24, 45, 25, 45, 26, 45, 27, 45, 28, 45, 29, 45, 30, 46, 31, 46, 32, 46, 33, 46, 34, 46, 35, 46, 36, 46, 37, 46, 38, 46, 39, 46, 40, 45, 41, 45, 42, 44, 43, 43, 44, 43, 45, 42, 46, 41, 46, 40, 47, 39, 47, 38, 48, 37, 49, 36, 49, 35, 49, 34, 50, 33, 50,…	804	220.5098	0.2077831	0	101.1838	173.8656	11.28051	9.433981	8.631338	0.2536017	338	136	59	12	37	49	13	81	397	148	375	185	351	217	45973.02	26573.39	46071.59	26407.62	46179.11	26264.25
m:	WORM00258.bmp	00:01:46.05	92	71, 10, 70, 10, 69, 10, 68, 11, 67, 12, 66, 12, 65, 12, 64, 12, 63, 13, 62, 13, 61, 13, 60, 13, 59, 13, 58, 13, 57, 13, 56, 12, 55, 13, 54, 13, 53, 13, 52, 14, 51, 14, 50, 15, 49, 15, 48, 16, 47, 17, 47, 18, 46, 19, 45, 20, 45, 21, 45, 22, 44, 23, 44, 24, 44, 25, 44, 26, 44, 27, 44, 28, 44, 29, 44, 30, 44, 31, 45, 32, 45, 33, 45, 34, 45, 35, 45, 36, 45, 37, 45, 38, 45, 39, 44, 40, 44, 41, 44, 42,…	792	221.3382	0.2031526	0	104.2549	175.1396	10.29563	9.848858	10.5119	0.2647543	339	136	71	10	44	40	12	70	410	146	383	176	351	206	45914.77	26582.35	46035.74	26447.94	46179.11	26313.53
m:	WORM00259.bmp	00:01:46.15	89	74, 8, 74, 9, 74, 10, 73, 11, 73, 12, 72, 13, 71, 14, 70, 15, 69, 16, 68, 16, 67, 16, 66, 17, 65, 17, 64, 17, 63, 18, 62, 18, 61, 18, 60, 18, 59, 18, 58, 19, 57, 19, 56, 19, 55, 19, 54, 19, 53, 19, 52, 19, 51, 20, 50, 20, 49, 21, 48, 21, 47, 22, 46, 23, 45, 24, 45, 25, 44, 26, 43, 27, 43, 28, 43, 29, 43, 30, 42, 31, 42, 32, 42, 33, 42, 34, 42, 35, 42, 36, 42, 37, 42, 38, 43, 39, 43, 40, 43, 41, 4…	793	219.5808	0.206678	0	102.4975	179.0936	9.340771	9.552486	9.394147	0.2567873	341	130	74	8	42	37	11	66	415	138	383	167	352	196	45892.37	26618.19	46035.74	26488.27	46174.63	26358.34
m:	WORM00260.bmp	00:01:46.25	89	68, 8, 68, 9, 68, 10, 68, 11, 68, 12, 69, 13, 69, 14, 69, 15, 69, 16, 69, 17, 69, 18, 69, 19, 68, 20, 67, 21, 67, 22, 66, 23, 65, 24, 64, 25, 63, 26, 62, 26, 61, 27, 60, 27, 59, 27, 58, 28, 57, 28, 56, 28, 55, 28, 54, 28, 53, 28, 52, 29, 51, 29, 50, 29, 49, 29, 48, 29, 47, 30, 46, 30, 45, 30, 44, 31, 43, 31, 42, 32, 41, 33, 40, 34, 39, 35, 38, 36, 38, 37, 37, 38, 37, 39, 37, 40, 36, 41, 36, 42, 3…	802	219.3382	0.2094864	0	100.8407	173.1228	9	8.077747	7.632169	0.2171438	347	120	68	8	38	37	12	69	415	128	385	157	359	189	45892.37	26663	46026.78	26533.07	46143.27	26389.7
m:	WORM00261.bmp	00:01:47.05	92	58, 10, 58, 11, 58, 12, 58, 13, 59, 14, 59, 15, 59, 16, 59, 17, 59, 18, 59, 19, 59, 20, 60, 21, 60, 22, 60, 23, 59, 24, 59, 25, 59, 26, 59, 27, 59, 28, 58, 29, 58, 30, 57, 31, 56, 32, 56, 33, 55, 34, 54, 34, 53, 35, 52, 36, 51, 37, 50, 37, 49, 37, 48, 38, 47, 38, 46, 38, 45, 38, 44, 39, 43, 39, 42, 39, 41, 39, 40, 39, 39, 39, 38, 40, 37, 40, 36, 40, 35, 40, 34, 41, 33, 41, 32, 42, 31, 43, 30, 44,…	800	218.995	0.2096193	0	104.6691	174.5962	8.13941	8.062258	9.340771	0.2167274	357	110	58	10	32	42	8	78	415	120	389	152	365	188	45892.37	26698.84	46008.86	26555.47	46116.39	26394.18
m:	WORM00262.bmp	00:01:47.15	89	51, 10, 50, 11, 49, 12, 49, 13, 48, 14, 48, 15, 48, 16, 48, 17, 48, 18, 48, 19, 48, 20, 48, 21, 48, 22, 48, 23, 48, 24, 48, 25, 48, 26, 48, 27, 49, 28, 49, 29, 49, 30, 49, 31, 49, 32, 49, 33, 49, 34, 49, 35, 49, 36, 48, 37, 48, 38, 47, 39, 46, 40, 46, 41, 45, 42, 44, 43, 43, 43, 42, 44, 41, 44, 40, 45, 39, 45, 38, 46, 37, 46, 36, 46, 35, 46, 34, 47, 33, 47, 32, 47, 31, 47, 30, 47, 29, 47, 28, 48,…	797	214.8529	0.2169631	0	100.0122	175.0288	7.433034	8.860023	9.617692	0.2381727	367	102	51	10	32	47	10	82	418	112	399	149	377	184	45878.93	26734.68	45964.06	26568.91	46062.63	26412.1
m:	WORM00263.bmp	00:01:47.25	90	57, 12, 56, 12, 55, 12, 54, 12, 53, 12, 52, 13, 51, 13, 50, 14, 49, 15, 48, 16, 47, 17, 47, 18, 46, 19, 46, 20, 46, 21, 45, 22, 45, 23, 45, 24, 45, 25, 45, 26, 46, 27, 46, 28, 46, 29, 46, 30, 46, 31, 47, 32, 47, 33, 47, 34, 47, 35, 47, 36, 47, 37, 47, 38, 47, 39, 47, 40, 46, 41, 46, 42, 45, 43, 44, 44, 44, 45, 43, 46, 42, 47, 41, 47, 40, 48, 39, 48, 38, 49, 37, 49, 36, 50, 35, 50, 34, 50, 33, 51,…	806	219.0955	0.2109978	0	101.4264	171.5231	9.192389	7.615773	6.964194	0.2047251	369	98	57	12	37	49	13	81	426	110	406	147	382	179	45843.09	26743.64	45932.7	26577.87	46040.22	26434.5
m:	WORM00264.bmp	00:01:48.05	90	65, 12, 64, 12, 63, 13, 62, 14, 61, 14, 60, 15, 59, 15, 58, 15, 57, 16, 56, 16, 55, 17, 54, 17, 53, 17, 52, 18, 51, 19, 50, 19, 49, 20, 48, 21, 47, 22, 47, 23, 46, 24, 46, 25, 45, 26, 45, 27, 45, 28, 45, 29, 45, 30, 45, 31, 45, 32, 45, 33, 45, 34, 45, 35, 45, 36, 45, 37, 45, 38, 45, 39, 46, 40, 46, 41, 46, 42, 46, 43, 45, 44, 45, 45, 45, 46, 45, 47, 44, 48, 43, 49, 43, 50, 42, 51, 41, 52, 40, 52,…	811	222.995	0.2049464	0	103.9117	162.1577	9.552486	8.321658	9	0.2237005	370	93	65	12	43	50	12	78	435	105	413	143	382	171	45802.77	26766.04	45901.33	26595.79	46040.22	26470.34
m:	WORM00265.bmp	00:01:48.15	87	67, 10, 67, 11, 67, 12, 67, 13, 67, 14, 66, 15, 66, 16, 65, 17, 64, 18, 63, 19, 62, 20, 61, 20, 60, 21, 59, 21, 58, 22, 57, 22, 56, 23, 55, 23, 54, 23, 53, 24, 52, 24, 51, 25, 50, 25, 49, 26, 48, 27, 47, 28, 46, 29, 45, 30, 45, 31, 44, 32, 44, 33, 43, 34, 43, 35, 43, 36, 43, 37, 43, 38, 43, 39, 43, 40, 43, 41, 43, 42, 43, 43, 43, 44, 43, 45, 43, 46, 43, 47, 43, 48, 43, 49, 43, 50, 43, 51, 43, 52,…	806	219.9656	0.2093319	0	100.9117	163.2835	8.860023	9.552486	9.340771	0.2567873	372	86	67	10	43	47	10	75	439	96	415	133	382	161	45784.85	26806.37	45892.37	26640.6	46040.22	26515.15
m:	WORM00266.bmp	00:01:48.25	86	63, 12, 63, 13, 63, 14, 63, 15, 63, 16, 63, 17, 64, 18, 64, 19, 64, 20, 63, 21, 63, 22, 62, 23, 62, 24, 61, 25, 60, 26, 59, 27, 58, 28, 57, 29, 56, 30, 55, 30, 54, 31, 53, 31, 52, 32, 51, 32, 50, 33, 49, 33, 48, 34, 47, 34, 46, 35, 45, 36, 44, 37, 43, 38, 42, 39, 41, 40, 40, 41, 39, 42, 39, 43, 39, 44, 38, 45, 38, 46, 38, 47, 38, 48, 38, 49, 38, 50, 38, 51, 38, 52, 38, 53, 38, 54, 38, 55, 38, 56,…	831	217.2377	0.2212792	0	99.49751	170.7829	9.552486	8.631338	7.81025	0.2320252	377	76	63	12	38	48	10	77	440	88	415	124	387	153	45780.37	26842.21	45892.37	26680.92	46017.82	26550.99
m:	WORM00267.bmp	00:01:49.05	92	51, 11, 51, 12, 51, 13, 51, 14, 51, 15, 50, 16, 51, 17, 51, 18, 51, 19, 52, 20, 52, 21, 52, 22, 53, 23, 53, 24, 53, 25, 53, 26, 53, 27, 53, 28, 54, 29, 54, 30, 54, 31, 53, 32, 53, 33, 53, 34, 52, 35, 51, 36, 51, 37, 50, 38, 49, 39, 48, 39, 47, 40, 46, 40, 45, 41, 44, 42, 43, 42, 42, 43, 41, 43, 40, 44, 39, 44, 38, 44, 37, 45, 36, 46, 35, 47, 34, 48, 33, 49, 32, 50, 31, 51, 31, 52, 30, 53, 30, 54,…	825	223.2377	0.2080313	0	105.9117	171.5354	9.124144	7.905694	8.246211	0.2125187	386	66	51	11	32	50	8	85	437	77	418	116	394	151	45793.8	26891.49	45878.93	26716.76	45986.46	26559.95
m:	WORM00268.bmp	00:01:49.15	89	48, 11, 47, 12, 46, 13, 45, 14, 44, 15, 44, 16, 43, 17, 43, 18, 43, 19, 43, 20, 43, 21, 42, 22, 42, 23, 42, 24, 43, 25, 43, 26, 43, 27, 43, 28, 43, 29, 44, 30, 44, 31, 44, 32, 44, 33, 44, 34, 44, 35, 44, 36, 44, 37, 44, 38, 44, 39, 44, 40, 43, 41, 42, 42, 42, 43, 41, 44, 40, 45, 39, 46, 38, 47, 37, 48, 36, 48, 35, 49, 34, 49, 33, 50, 32, 50, 31, 51, 30, 51, 29, 52, 28, 52, 27, 53, 26, 54, 25, 55,…	837	221.4803	0.2144198	0	103.3259	175.9373	8.602325	8.321658	10.12423	0.2237005	395	59	48	11	29	52	8	90	443	70	424	111	403	149	45766.93	26922.85	45852.05	26739.16	45946.14	26568.91
m:	WORM00269.bmp	00:01:49.25	86	50, 13, 49, 13, 48, 14, 47, 15, 46, 15, 45, 16, 44, 16, 43, 17, 42, 18, 41, 19, 40, 20, 39, 21, 38, 22, 38, 23, 37, 24, 37, 25, 37, 26, 37, 27, 37, 28, 37, 29, 37, 30, 37, 31, 37, 32, 37, 33, 37, 34, 38, 35, 38, 36, 38, 37, 38, 38, 38, 39, 38, 40, 38, 41, 38, 42, 38, 43, 38, 44, 37, 45, 37, 46, 36, 47, 35, 48, 35, 49, 34, 50, 33, 51, 32, 52, 31, 53, 30, 53, 29, 54, 28, 54, 27, 55, 26, 55, 25, 56,…	867	220.4092	0.2242691	0	99.08329	178.2266	7.905694	7.905694	7.81025	0.2125187	401	54	50	13	31	53	12	90	451	67	432	107	413	144	45731.08	26936.29	45816.21	26757.08	45901.33	26591.31
m:	WORM00270.bmp	00:01:50.05	89	57, 13, 56, 13, 55, 13, 54, 13, 53, 13, 52, 13, 51, 13, 50, 14, 49, 14, 48, 15, 47, 15, 46, 15, 45, 16, 44, 17, 43, 18, 42, 19, 41, 20, 40, 21, 39, 22, 39, 23, 38, 24, 38, 25, 38, 26, 37, 27, 37, 28, 37, 29, 37, 30, 37, 31, 37, 32, 37, 33, 37, 34, 37, 35, 37, 36, 38, 37, 38, 38, 38, 39, 38, 40, 38, 41, 38, 42, 38, 43, 38, 44, 38, 45, 38, 46, 37, 47, 37, 48, 36, 49, 36, 50, 35, 51, 34, 52, 33, 53,…	865	223.2377	0.2181177	0	103.3259	178.8423	7.826238	8.276473	7.516648	0.2224859	401	52	57	13	36	50	14	87	458	65	437	102	415	139	45699.72	26945.25	45793.8	26779.48	45892.37	26613.71
m:	WORM00271.bmp	00:01:50.15	86	63, 11, 62, 12, 62, 13, 61, 14, 60, 15, 59, 15, 58, 16, 57, 16, 56, 17, 55, 17, 54, 17, 53, 17, 52, 17, 51, 17, 50, 18, 49, 18, 48, 18, 47, 18, 46, 19, 45, 19, 44, 19, 43, 20, 42, 21, 41, 22, 40, 23, 39, 24, 38, 25, 37, 26, 37, 27, 37, 28, 37, 29, 36, 30, 36, 31, 36, 32, 36, 33, 36, 34, 36, 35, 36, 36, 36, 37, 36, 38, 36, 39, 36, 40, 37, 41, 37, 42, 37, 43, 37, 44, 37, 45, 37, 46, 37, 47, 37, 48,…	850	220.8945	0.2189066	0	100.3259	174.9521	0	0	0	0	402	49	63	11	37	43	12	80	465	60	439	92	414	129	45668.36	26967.66	45784.85	26824.29	45896.85	26658.52
k:	MOVING.bmp	00:01:50.25	0		0	0	0	0	0	0	0	0	0	0	0	0	0	0	0	0	0	0	0	0	0	0	0	0	0	0	0	0	0	0
k:	MOVING.bmp	00:01:51.05	0		0	0	0	0	0	0	0	0	0	0	0	0	0	0	0	0	0	0	0	0	0	0	0	0	0	0	0	0	0	0
k:	MOVING.bmp	00:01:51.15	0		0	0	0	0	0	0	0	0	0	0	0	0	0	0	0	0	0	0	0	0	0	0	0	0	0	0	0	0	0	0
k:	MOVING.bmp	00:01:51.25	0		0	0	0	0	0	0	0	0	0	0	0	0	0	0	0	0	0	0	0	0	0	0	0	0	0	0	0	0	0	0
k:	MOVING.bmp	00:01:52.05	0		0	0	0	0	0	0	-1	-1	-1	0	0	0	0	0	0	0	0	0	0	0	0	0	0	0	0	0	0	0	0	0
m:	WORM00272.bmp	00:01:52.15	93	63, 10, 62, 10, 61, 10, 60, 11, 59, 12, 58, 12, 57, 13, 56, 14, 55, 14, 54, 14, 53, 15, 52, 15, 51, 15, 50, 16, 49, 16, 48, 17, 47, 18, 46, 18, 45, 19, 44, 20, 43, 21, 43, 22, 42, 23, 41, 24, 41, 25, 40, 26, 40, 27, 40, 28, 40, 29, 40, 30, 40, 31, 40, 32, 40, 33, 40, 34, 40, 35, 40, 36, 40, 37, 40, 38, 41, 39, 41, 40, 41, 41, 41, 42, 41, 43, 41, 44, 41, 45, 41, 46, 41, 47, 40, 48, 40, 49, 39, 50,…	803	222.3087	0.2041796	0	106.4975	173.5374	-1	-1	-1	0	297	180	63	10	40	48	13	83	360	190	337	228	310	263	45562.79	27171.22	45665.84	27000.97	45786.8	26844.16
m:	WORM00273.bmp	00:01:52.25	90	67, 13, 66, 13, 65, 13, 64, 13, 63, 13, 62, 13, 61, 13, 60, 13, 59, 13, 58, 13, 57, 13, 56, 13, 55, 13, 54, 13, 53, 13, 52, 13, 51, 14, 50, 14, 49, 15, 48, 16, 47, 16, 46, 17, 45, 18, 44, 19, 43, 20, 42, 21, 42, 22, 41, 23, 41, 24, 40, 25, 40, 26, 39, 27, 39, 28, 39, 29, 39, 30, 39, 31, 39, 32, 39, 33, 39, 34, 39, 35, 39, 36, 39, 37, 39, 38, 39, 39, 40, 40, 40, 41, 40, 42, 40, 43, 40, 44, 40, 45,…	788	219.2377	0.2060183	0	101.8406	178.354	6.576473	7	8.01561	0.1881721	298	180	67	13	40	42	11	75	365	193	338	222	309	255	45540.39	27157.78	45661.36	27027.85	45791.28	26880
m:	WORM00274.bmp	00:01:53.05	89	71, 11, 70, 12, 69, 12, 68, 13, 67, 13, 66, 13, 65, 14, 64, 14, 63, 14, 62, 14, 61, 14, 60, 14, 59, 14, 58, 13, 57, 13, 56, 13, 55, 13, 54, 13, 53, 13, 52, 13, 51, 13, 50, 13, 49, 13, 48, 13, 47, 13, 46, 13, 45, 14, 44, 15, 43, 15, 42, 16, 41, 17, 40, 18, 39, 19, 38, 20, 37, 21, 37, 22, 36, 23, 36, 24, 36, 25, 35, 26, 35, 27, 35, 28, 35, 29, 35, 30, 35, 31, 35, 32, 35, 33, 35, 34, 35, 35, 35, 36,…	798	220.7524	0.2057794	0	101.6691	159.6634	7.433034	9.013878	8.746428	0.2423086	302	181	71	11	35	33	9	66	373	192	337	214	311	247	45504.54	27162.26	45665.84	27063.69	45782.32	26915.84
m:	WORM00275.bmp	00:01:53.15	91	67, 10, 67, 11, 67, 12, 67, 13, 67, 14, 67, 15, 67, 16, 66, 17, 65, 18, 65, 19, 64, 20, 63, 21, 62, 21, 61, 22, 60, 22, 59, 22, 58, 22, 57, 23, 56, 23, 55, 23, 54, 23, 53, 23, 52, 23, 51, 23, 50, 23, 49, 23, 48, 23, 47, 22, 46, 22, 45, 22, 44, 22, 43, 22, 42, 23, 41, 23, 40, 23, 39, 24, 38, 24, 37, 24, 36, 25, 35, 26, 34, 27, 33, 28, 32, 29, 31, 30, 31, 31, 31, 32, 30, 33, 30, 34, 29, 35, 29, 36,…	792	219.0955	0.2073328	0	101.1838	151.686	8.558621	7.905694	7.632169	0.2125187	308	172	67	10	31	32	10	68	375	182	339	204	318	240	45495.59	27207.06	45656.88	27108.49	45750.96	26947.21
m:	WORM00276.bmp	00:01:53.25	92	59, 11, 59, 12, 59, 13, 60, 14, 60, 15, 60, 16, 60, 17, 60, 18, 60, 19, 60, 20, 60, 21, 60, 22, 60, 23, 59, 24, 58, 25, 58, 26, 57, 27, 56, 28, 55, 28, 54, 29, 53, 29, 52, 30, 51, 30, 50, 30, 49, 30, 48, 31, 47, 31, 46, 31, 45, 31, 44, 31, 43, 31, 42, 31, 41, 31, 40, 31, 39, 31, 38, 31, 37, 31, 36, 31, 35, 31, 34, 31, 33, 31, 32, 31, 31, 32, 30, 32, 29, 33, 28, 33, 27, 34, 26, 35, 25, 36, 24, 37,…	776	217.4387	0.2062519	0	102.598	150.2551	7.615773	7.5	7.905694	0.2016129	316	164	59	11	26	35	8	75	375	175	342	199	324	239	45495.59	27238.42	45643.43	27130.9	45724.08	26951.69
m:	WORM00277.bmp	00:01:54.05	92	58, 11, 57, 11, 56, 11, 55, 12, 54, 13, 53, 14, 53, 15, 53, 16, 52, 17, 52, 18, 52, 19, 52, 20, 52, 21, 53, 22, 53, 23, 53, 24, 52, 25, 52, 26, 52, 27, 52, 28, 52, 29, 51, 30, 51, 31, 51, 32, 50, 33, 49, 34, 48, 35, 47, 36, 46, 36, 45, 37, 44, 37, 43, 37, 42, 38, 41, 38, 40, 38, 39, 38, 38, 38, 37, 38, 36, 38, 35, 38, 34, 38, 33, 38, 32, 38, 31, 38, 30, 38, 29, 38, 28, 38, 27, 38, 26, 38, 25, 39,…	790	218.6102	0.2077284	0	102.598	156.215	7.106335	7.28011	7.905694	0.1957019	323	157	58	11	28	38	10	78	381	168	351	195	333	235	45468.7	27269.79	45603.11	27148.82	45683.76	26969.61
m:	WORM00278.bmp	00:01:54.15	91	63, 12, 62, 12, 61, 12, 60, 12, 59, 12, 58, 13, 57, 13, 56, 14, 55, 15, 55, 16, 54, 17, 54, 18, 53, 19, 53, 20, 53, 21, 53, 22, 52, 23, 52, 24, 52, 25, 52, 26, 52, 27, 52, 28, 52, 29, 52, 30, 52, 31, 51, 32, 51, 33, 51, 34, 50, 35, 49, 36, 48, 37, 47, 38, 46, 39, 45, 39, 44, 40, 43, 40, 42, 41, 41, 41, 40, 41, 39, 41, 38, 41, 37, 41, 36, 41, 35, 41, 34, 41, 33, 41, 32, 41, 31, 41, 30, 41, 29, 41,…	774	216.6102	0.2072969	0	100.3554	162.5246	7.433034	6.5	6.5	0.1747312	323	154	63	12	33	41	14	76	386	166	356	195	337	230	45446.3	27278.75	45580.71	27148.82	45665.84	26992.01
m:	WORM00279.bmp	00:01:54.25	92	71, 12, 70, 12, 69, 12, 68, 12, 67, 12, 66, 13, 65, 13, 64, 13, 63, 14, 62, 14, 61, 14, 60, 14, 59, 15, 58, 16, 57, 17, 56, 17, 55, 18, 55, 19, 54, 20, 54, 21, 53, 22, 52, 23, 52, 24, 52, 25, 51, 26, 51, 27, 51, 28, 51, 29, 51, 30, 51, 31, 51, 32, 50, 33, 50, 34, 50, 35, 50, 36, 49, 37, 48, 38, 48, 39, 47, 40, 46, 41, 45, 41, 44, 42, 43, 43, 42, 43, 41, 44, 40, 44, 39, 44, 38, 44, 37, 44, 36, 44,…	784	221.3382	0.2011006	0	103.4264	178.7883	9.013878	7.762087	7.5	0.2086583	324	151	71	12	40	44	14	72	395	163	364	195	338	223	45405.98	27292.19	45544.87	27148.82	45661.36	27023.37
m:	WORM00280.bmp	00:01:55.05	93	79, 14, 78, 14, 77, 15, 76, 15, 75, 14, 74, 15, 73, 15, 72, 15, 71, 15, 70, 14, 69, 14, 68, 14, 67, 14, 66, 13, 65, 13, 64, 13, 63, 13, 62, 13, 61, 14, 60, 14, 59, 14, 58, 15, 57, 15, 56, 16, 55, 17, 54, 18, 54, 19, 53, 20, 52, 21, 52, 22, 52, 23, 51, 24, 51, 25, 51, 26, 51, 27, 51, 28, 50, 29, 50, 30, 50, 31, 50, 32, 50, 33, 49, 34, 49, 35, 49, 36, 48, 37, 47, 38, 47, 39, 46, 40, 45, 41, 44, 41,…	793	221.924	0.2023367	0	106.4975	176.9838	8.732124	8.514693	9.013878	0.2288896	325	151	79	14	46	40	12	64	404	165	371	191	337	215	45365.66	27283.23	45513.5	27166.74	45665.84	27059.21
m:	WORM00281.bmp	00:01:55.15	90	85, 10, 84, 11, 84, 12, 83, 13, 82, 13, 81, 14, 80, 14, 79, 15, 78, 15, 77, 15, 76, 16, 75, 16, 74, 16, 73, 16, 72, 16, 71, 16, 70, 16, 69, 16, 68, 16, 67, 16, 66, 16, 65, 16, 64, 16, 63, 16, 62, 16, 61, 16, 60, 16, 59, 16, 58, 16, 57, 17, 56, 17, 55, 18, 54, 19, 53, 20, 52, 21, 51, 22, 51, 23, 50, 24, 50, 25, 49, 26, 49, 27, 49, 28, 48, 29, 48, 30, 48, 31, 48, 32, 48, 33, 48, 34, 47, 35, 47, 36,…	786	220.7524	0.202685	0	102.2549	179.319	7.632169	8.381527	8.246211	0.2253099	327	149	85	10	48	33	10	56	412	159	375	182	337	205	45329.81	27310.11	45495.59	27207.06	45665.84	27104.01
m:	WORM00282.bmp	00:01:55.25	91	80, 10, 80, 11, 81, 12, 81, 13, 81, 14, 81, 15, 80, 16, 80, 17, 79, 18, 79, 19, 78, 20, 77, 21, 76, 21, 75, 21, 74, 22, 73, 22, 72, 23, 71, 23, 70, 23, 69, 23, 68, 23, 67, 23, 66, 23, 65, 23, 64, 23, 63, 23, 62, 23, 61, 23, 60, 23, 59, 23, 58, 23, 57, 23, 56, 23, 55, 23, 54, 23, 53, 24, 52, 24, 51, 24, 50, 25, 49, 26, 48, 27, 47, 28, 46, 29, 46, 30, 45, 31, 45, 32, 44, 33, 44, 34, 44, 35, 43, 36,…	789	217.6813	0.2092399	0	102.4264	178.1351	8.246211	7.615773	7.905694	0.2047251	332	142	80	10	44	33	9	57	412	152	376	175	341	199	45329.81	27341.47	45491.11	27238.42	45647.91	27130.9
m:	WORM00283.bmp	00:01:56.05	90	76, 12, 75, 13, 75, 14, 74, 15, 74, 16, 74, 17, 73, 18, 73, 19, 73, 20, 73, 21, 73, 22, 73, 23, 73, 24, 72, 25, 72, 26, 72, 27, 71, 28, 70, 29, 69, 30, 68, 31, 67, 32, 66, 33, 65, 33, 64, 34, 63, 34, 62, 34, 61, 34, 60, 34, 59, 34, 58, 34, 57, 34, 56, 34, 55, 34, 54, 34, 53, 34, 52, 34, 51, 34, 50, 34, 49, 34, 48, 34, 47, 35, 46, 35, 45, 35, 44, 35, 43, 36, 42, 36, 41, 37, 40, 38, 39, 39, 38, 40,…	796	222.995	0.2011558	0	102.2549	173.4485	9.192389	8.321658	8.558621	0.2237005	340	131	76	12	41	37	10	65	416	143	381	168	350	196	45311.89	27381.79	45468.7	27269.79	45607.59	27144.34
m:	WORM00284.bmp	00:01:56.15	90	75, 12, 74, 12, 73, 12, 72, 12, 71, 13, 70, 13, 69, 14, 68, 15, 67, 16, 66, 17, 65, 18, 65, 19, 64, 20, 64, 21, 64, 22, 63, 23, 63, 24, 63, 25, 63, 26, 62, 27, 62, 28, 62, 29, 62, 30, 61, 31, 60, 32, 59, 33, 59, 34, 58, 35, 57, 35, 56, 36, 55, 37, 54, 37, 53, 38, 52, 38, 51, 38, 50, 38, 49, 38, 48, 38, 47, 39, 46, 39, 45, 39, 44, 39, 43, 39, 42, 38, 41, 38, 40, 39, 39, 39, 38, 39, 37, 39, 36, 39,…	797	223.4803	0.2005347	0	104.7402	173.557	9.656604	10.11187	10.79352	0.2718246	350	127	75	12	40	39	8	70	425	139	390	166	358	197	45271.57	27399.71	45428.38	27278.75	45571.75	27139.86
m:	WORM00285.bmp	00:01:56.25	86	75, 12, 74, 12, 73, 12, 72, 12, 71, 12, 70, 13, 69, 13, 68, 13, 67, 13, 66, 14, 65, 14, 64, 14, 63, 15, 62, 16, 61, 16, 60, 17, 59, 18, 58, 19, 58, 20, 57, 21, 56, 22, 56, 23, 55, 24, 55, 25, 55, 26, 54, 27, 54, 28, 54, 29, 54, 30, 53, 31, 53, 32, 52, 33, 52, 34, 51, 35, 50, 36, 49, 37, 48, 38, 47, 39, 46, 39, 45, 40, 44, 40, 43, 41, 42, 41, 41, 41, 40, 41, 39, 42, 38, 42, 37, 42, 36, 42, 35, 42,…	793	219.2377	0.2073255	0	98.66908	179.6058	8.514693	8.13941	8.602325	0.2188014	359	124	75	12	42	41	12	67	434	136	401	165	371	191	45231.25	27413.15	45379.1	27283.23	45513.5	27166.74
m:	WORM00286.bmp	00:01:57.05	90	80, 16, 79, 16, 78, 16, 77, 15, 76, 15, 75, 15, 74, 15, 73, 15, 72, 15, 71, 14, 70, 14, 69, 14, 68, 13, 67, 13, 66, 13, 65, 13, 64, 13, 63, 14, 62, 14, 61, 14, 60, 15, 59, 15, 58, 16, 57, 17, 56, 18, 55, 19, 54, 20, 54, 21, 53, 22, 53, 23, 53, 24, 52, 25, 52, 26, 52, 27, 51, 28, 51, 29, 51, 30, 50, 31, 50, 32, 49, 33, 49, 34, 48, 35, 47, 36, 46, 37, 45, 38, 44, 39, 43, 39, 42, 40, 41, 41, 40, 41,…	780	219.8235	0.2028413	0	103.9117	177.3565	9	8.13941	7.762087	0.2188014	362	124	80	16	44	39	10	63	442	140	406	163	372	187	45195.41	27395.23	45356.7	27292.19	45509.02	27184.66
m:	WORM00287.bmp	00:01:57.15	89	88, 12, 87, 12, 86, 13, 85, 14, 84, 15, 83, 15, 82, 15, 81, 15, 80, 15, 79, 15, 78, 15, 77, 15, 76, 15, 75, 15, 74, 15, 73, 15, 72, 15, 71, 15, 70, 15, 69, 14, 68, 14, 67, 14, 66, 14, 65, 14, 64, 14, 63, 14, 62, 14, 61, 14, 60, 14, 59, 15, 58, 15, 57, 15, 56, 16, 55, 17, 54, 18, 53, 19, 52, 20, 52, 21, 51, 22, 51, 23, 50, 24, 50, 25, 50, 26, 49, 27, 49, 28, 49, 29, 49, 30, 48, 31, 48, 32, 47, 33,…	799	218.7524	0.209822	0	100.8407	174.7066	8.845903	10.29563	10.30776	0.2767643	364	124	88	12	49	30	11	52	452	136	413	154	375	176	45150.6	27413.15	45325.33	27332.51	45495.59	27233.94
m:	WORM00288.bmp	00:01:57.25	88	84, 10, 84, 11, 84, 12, 84, 13, 84, 14, 84, 15, 83, 16, 83, 17, 82, 18, 81, 19, 80, 20, 79, 21, 78, 21, 77, 22, 76, 22, 75, 22, 74, 22, 73, 23, 72, 23, 71, 23, 70, 23, 69, 23, 68, 22, 67, 22, 66, 22, 65, 22, 64, 22, 63, 22, 62, 22, 61, 21, 60, 21, 59, 21, 58, 21, 57, 21, 56, 21, 55, 21, 54, 22, 53, 22, 52, 22, 51, 23, 50, 24, 49, 25, 48, 26, 47, 27, 46, 28, 45, 29, 45, 30, 45, 31, 44, 32, 44, 33,…	795	218.1666	0.2098942	0	100.2549	172.7721	9.124144	9.013878	8.602325	0.2423086	370	117	84	10	46	28	10	51	454	127	416	145	380	168	45141.64	27453.48	45311.89	27372.83	45473.18	27269.79
m:	WORM00289.bmp	00:01:58.05	89	76, 10, 76, 11, 76, 12, 77, 13, 76, 14, 76, 15, 76, 16, 77, 17, 77, 18, 77, 19, 77, 20, 77, 21, 76, 22, 76, 23, 75, 24, 75, 25, 74, 26, 73, 27, 72, 28, 71, 29, 70, 30, 69, 30, 68, 31, 67, 31, 66, 31, 65, 31, 64, 32, 63, 32, 62, 32, 61, 32, 60, 32, 59, 31, 58, 31, 57, 31, 56, 31, 55, 31, 54, 31, 53, 31, 52, 31, 51, 31, 50, 31, 49, 30, 48, 30, 47, 31, 46, 31, 45, 31, 44, 31, 43, 31, 42, 32, 41, 32,…	808	219.8235	0.2101228	0	102.9117	174.8212	8.732124	8.077747	8.514693	0.2171438	379	108	76	10	44	31	10	58	455	118	423	139	389	166	45137.16	27493.8	45280.53	27399.71	45432.86	27278.75
m:	WORM00290.bmp	00:01:58.15	90	61, 10, 60, 11, 61, 12, 61, 13, 61, 14, 61, 15, 62, 16, 62, 17, 63, 18, 64, 19, 64, 20, 65, 21, 65, 22, 65, 23, 66, 24, 66, 25, 66, 26, 66, 27, 66, 28, 66, 29, 66, 30, 66, 31, 66, 32, 65, 33, 64, 34, 63, 35, 62, 36, 61, 37, 60, 38, 59, 38, 58, 38, 57, 39, 56, 39, 55, 39, 54, 39, 53, 39, 52, 39, 51, 39, 50, 39, 49, 39, 48, 39, 47, 39, 46, 39, 45, 39, 44, 39, 43, 39, 42, 39, 41, 39, 40, 39, 39, 39,…	792	219.2377	0.207064	0	102.6691	162.7042	8.01561	9.5	9.340771	0.2553764	389	100	61	10	42	39	8	67	450	110	431	139	397	167	45159.56	27529.64	45244.69	27399.71	45397.02	27274.27
m:	WORM00291.bmp	00:01:58.25	89	59, 12, 58, 12, 57, 13, 56, 14, 56, 15, 55, 16, 55, 17, 54, 18, 54, 19, 54, 20, 54, 21, 54, 22, 54, 23, 54, 24, 54, 25, 54, 26, 55, 27, 55, 28, 56, 29, 56, 30, 56, 31, 57, 32, 57, 33, 57, 34, 58, 35, 58, 36, 58, 37, 58, 38, 58, 39, 58, 40, 58, 41, 57, 42, 56, 43, 56, 44, 55, 45, 54, 46, 53, 47, 52, 47, 51, 48, 50, 48, 49, 49, 48, 49, 47, 49, 46, 49, 45, 49, 44, 49, 43, 49, 42, 49, 41, 49, 40, 49,…	807	216.5098	0.2163358	0	99.59801	142.8779	10	9.552486	9.219544	0.2567873	397	90	59	12	45	49	10	71	456	102	442	139	407	161	45132.68	27565.48	45195.41	27399.71	45352.21	27301.15
m:	WORM00292.bmp	00:01:59.05	91	66, 12, 65, 12, 64, 12, 63, 13, 62, 13, 61, 13, 60, 14, 59, 14, 58, 15, 57, 16, 56, 16, 55, 17, 54, 18, 53, 19, 53, 20, 52, 21, 52, 22, 51, 23, 51, 24, 51, 25, 51, 26, 51, 27, 51, 28, 51, 29, 52, 30, 52, 31, 52, 32, 53, 33, 53, 34, 53, 35, 54, 36, 54, 37, 54, 38, 54, 39, 55, 40, 55, 41, 55, 42, 54, 43, 54, 44, 54, 45, 54, 46, 53, 47, 52, 48, 52, 49, 51, 50, 50, 51, 49, 51, 48, 52, 47, 52, 46, 53,…	822	220.1666	0.2130977	0	102.4264	137.0813	9.552486	8.514693	10.06231	0.2288896	400	86	66	12	50	51	11	69	466	98	450	137	411	155	45087.88	27583.4	45159.56	27408.67	45334.29	27328.03
m:	WORM00293.bmp	00:01:59.15	89	70, 15, 69, 15, 68, 15, 67, 15, 66, 15, 65, 15, 64, 15, 63, 14, 62, 14, 61, 14, 60, 14, 59, 14, 58, 14, 57, 14, 56, 14, 55, 14, 54, 14, 53, 15, 52, 16, 51, 17, 50, 18, 49, 19, 48, 20, 48, 21, 47, 22, 47, 23, 47, 24, 47, 25, 47, 26, 47, 27, 47, 28, 47, 29, 47, 30, 47, 31, 47, 32, 47, 33, 48, 34, 48, 35, 48, 36, 49, 37, 49, 38, 49, 39, 49, 40, 50, 41, 50, 42, 50, 43, 50, 44, 49, 45, 49, 46, 49, 47,…	831	218.3676	0.2189951	0	97.94115	146.5752	9.962429	10.04988	10.30776	0.270158	405	85	70	15	50	43	11	58	475	100	455	128	416	143	45047.55	27574.45	45137.16	27449	45311.89	27381.79
m:	WORM00294.bmp	00:01:59.25	90	72, 12, 71, 12, 70, 12, 69, 13, 68, 14, 67, 15, 66, 16, 65, 17, 64, 17, 63, 18, 62, 18, 61, 18, 60, 18, 59, 19, 58, 19, 57, 19, 56, 19, 55, 19, 54, 19, 53, 19, 52, 19, 51, 20, 50, 20, 49, 20, 48, 20, 47, 20, 46, 21, 45, 21, 44, 21, 43, 22, 42, 23, 41, 24, 40, 25, 40, 26, 39, 27, 39, 28, 39, 29, 38, 30, 38, 31, 38, 32, 38, 33, 38, 34, 39, 35, 39, 36, 39, 37, 39, 38, 40, 39, 40, 40, 40, 41, 40, 42,…	794	218.8529	0.2083175	0	100.1838	178.9895	11.88486	10.6066	8.631338	0.2851237	413	80	72	12	39	37	11	59	485	92	452	117	424	139	45002.75	27610.29	45150.6	27498.28	45276.05	27399.71
m:	WORM00295.bmp	00:02:00.05	92	61, 8, 61, 9, 61, 10, 61, 11, 61, 12, 61, 13, 61, 14, 61, 15, 61, 16, 61, 17, 61, 18, 60, 19, 60, 20, 60, 21, 59, 22, 58, 23, 57, 24, 57, 25, 56, 26, 55, 27, 54, 27, 53, 27, 52, 28, 51, 28, 50, 28, 49, 29, 48, 29, 47, 29, 46, 29, 45, 29, 44, 29, 43, 30, 42, 30, 41, 30, 40, 30, 39, 30, 38, 30, 37, 31, 36, 31, 35, 31, 34, 32, 33, 33, 32, 34, 31, 35, 30, 36, 29, 37, 29, 38, 29, 39, 29, 40, 28, 41, 2…	819	219.0955	0.2144009	0	101.7696	162.116	11.2361	8.944272	11.01136	0.2404374	423	70	61	8	29	37	10	70	484	78	452	107	433	140	45007.23	27673.01	45150.6	27543.08	45235.73	27395.23
m:	WORM00296.bmp	00:02:00.15	87	41, 11, 41, 12, 41, 13, 42, 14, 43, 15, 43, 16, 44, 17, 45, 18, 45, 19, 46, 20, 47, 21, 47, 22, 48, 23, 48, 24, 48, 25, 48, 26, 48, 27, 48, 28, 48, 29, 47, 30, 47, 31, 47, 32, 46, 33, 45, 34, 44, 35, 43, 36, 42, 36, 41, 37, 40, 37, 39, 37, 38, 38, 37, 38, 36, 38, 35, 39, 34, 39, 33, 39, 32, 39, 31, 39, 30, 39, 29, 39, 28, 39, 27, 40, 26, 40, 25, 40, 24, 41, 23, 41, 22, 41, 21, 42, 20, 43, 19, 44,…	814	217.8235	0.2155882	0	100.0833	170.2081	8.246211	9.394147	10.59481	0.2525308	436	60	41	11	24	41	10	80	477	71	460	101	446	140	45038.59	27704.37	45114.76	27569.96	45177.48	27395.23
m:	WORM00297.bmp	00:02:00.25	87	43, 13, 43, 14, 42, 15, 42, 16, 41, 17, 41, 18, 41, 19, 41, 20, 41, 21, 41, 22, 42, 23, 42, 24, 42, 25, 43, 26, 43, 27, 43, 28, 43, 29, 44, 30, 44, 31, 45, 32, 45, 33, 46, 34, 46, 35, 46, 36, 46, 37, 46, 38, 46, 39, 46, 40, 46, 41, 46, 42, 45, 43, 44, 44, 43, 45, 42, 46, 41, 47, 40, 48, 39, 48, 38, 49, 37, 49, 36, 49, 35, 50, 34, 50, 33, 50, 32, 50, 31, 50, 30, 50, 29, 50, 28, 50, 27, 51, 26, 51,…	702	210.0245	0.1999895	0	96.76958	171.3559	10.25914	9.962429	9.013878	0.2678072	437	49	43	13	32	50	16	84	480	62	469	99	453	133	45025.15	27744.7	45074.44	27578.92	45146.12	27426.6
m:	WORM00298.bmp	00:02:01.05	87	53, 13, 52, 13, 51, 14, 50, 14, 49, 15, 48, 15, 47, 16, 46, 16, 45, 17, 44, 18, 43, 19, 42, 20, 42, 21, 41, 22, 41, 23, 41, 24, 40, 25, 40, 26, 40, 27, 40, 28, 40, 29, 41, 30, 41, 31, 42, 32, 42, 33, 42, 34, 43, 35, 43, 36, 43, 37, 44, 38, 44, 39, 44, 40, 45, 41, 45, 42, 45, 43, 45, 44, 45, 45, 45, 46, 45, 47, 44, 48, 44, 49, 43, 50, 42, 51, 41, 52, 40, 53, 39, 54, 38, 55, 37, 55, 36, 55, 35, 55,…	751	214.1666	0.2057531	0	99.25486	153.1443	0	0	0	0	438	43	53	13	41	52	14	80	491	56	479	95	452	123	44975.87	27771.58	45029.63	27596.85	45150.6	27471.4
k:	MOVING.bmp	00:02:01.15	0		0	0	0	0	0	0	0	0	0	0	0	0	0	0	0	0	0	0	0	0	0	0	0	0	0	0	0	0	0	0
k:	MOVING.bmp	00:02:01.25	0		0	0	0	0	0	0	0	0	0	0	0	0	0	0	0	0	0	0	0	0	0	0	0	0	0	0	0	0	0	0
k:	MOVING.bmp	00:02:02.05	0		0	0	0	0	0	0	0	0	0	0	0	0	0	0	0	0	0	0	0	0	0	0	0	0	0	0	0	0	0	0
k:	MOVING.bmp	00:02:02.15	0		0	0	0	0	0	0	0	0	0	0	0	0	0	0	0	0	0	0	0	0	0	0	0	0	0	0	0	0	0	0
k:	MOVING.bmp	00:02:02.25	0		0	0	0	0	0	0	-1	-1	-1	0	0	0	0	0	0	0	0	0	0	0	0	0	0	0	0	0	0	0	0	0
m:	WORM00299.bmp	00:02:03.05	93	61, 11, 60, 11, 59, 11, 58, 12, 57, 12, 56, 12, 55, 12, 54, 13, 53, 14, 52, 14, 51, 15, 50, 16, 49, 17, 49, 18, 48, 19, 48, 20, 48, 21, 47, 22, 47, 23, 47, 24, 47, 25, 47, 26, 47, 27, 47, 28, 48, 29, 48, 30, 48, 31, 48, 32, 49, 33, 49, 34, 49, 35, 49, 36, 49, 37, 49, 38, 49, 39, 49, 40, 49, 41, 49, 42, 49, 43, 49, 44, 48, 45, 47, 46, 46, 47, 45, 48, 44, 49, 43, 50, 42, 50, 41, 51, 40, 51, 39, 51,…	778	217.4387	0.2067835	0	104.0122	162.0553	-1	-1	-1	0	308	175	61	11	42	50	16	77	369	186	350	225	324	252	44816.46	27975.14	44901.59	27800.41	45018.08	27679.44
m:	WORM00300.bmp	00:02:03.15	92	68, 9, 67, 10, 67, 11, 66, 12, 65, 13, 64, 14, 63, 14, 62, 15, 61, 15, 60, 15, 59, 15, 58, 16, 57, 16, 56, 16, 55, 16, 54, 17, 53, 18, 52, 18, 51, 19, 50, 20, 49, 21, 48, 22, 48, 23, 47, 24, 47, 25, 47, 26, 46, 27, 46, 28, 46, 29, 46, 30, 46, 31, 46, 32, 47, 33, 47, 34, 47, 35, 47, 36, 48, 37, 48, 38, 48, 39, 48, 40, 48, 41, 48, 42, 48, 43, 48, 44, 48, 45, 48, 46, 48, 47, 48, 48, 47, 49, 46, 50, …	800	220.7524	0.2062952	0	104.2549	152.5364	9.192389	9.192389	10.5119	0.2471072	309	171	68	9	48	47	12	72	377	180	357	218	321	243	44780.63	28002.02	44870.23	27831.77	45031.52	27719.76
m:	WORM00301.bmp	00:02:03.25	88	68, 10, 67, 11, 67, 12, 67, 13, 66, 14, 66, 15, 65, 16, 64, 17, 63, 18, 62, 19, 61, 20, 60, 20, 59, 21, 58, 22, 57, 22, 56, 22, 55, 23, 54, 23, 53, 24, 52, 24, 51, 25, 50, 25, 49, 26, 48, 26, 47, 27, 46, 28, 45, 29, 44, 30, 43, 31, 43, 32, 42, 33, 42, 34, 42, 35, 42, 36, 42, 37, 42, 38, 42, 39, 42, 40, 42, 41, 42, 42, 42, 43, 42, 44, 43, 45, 43, 46, 43, 47, 43, 48, 43, 49, 43, 50, 43, 51, 43, 52,…	810	217.3382	0.2154879	0	100.2549	159.6149	9.124144	10.5119	9.708244	0.2825779	314	163	68	10	43	45	9	68	382	173	357	208	323	231	44758.22	28033.38	44870.23	27876.57	45022.56	27773.53
m:	WORM00302.bmp	00:02:04.05	89	59, 10, 59, 11, 59, 12, 59, 13, 59, 14, 59, 15, 60, 16, 60, 17, 59, 18, 59, 19, 60, 20, 60, 21, 60, 22, 60, 23, 59, 24, 59, 25, 58, 26, 58, 27, 57, 28, 56, 29, 55, 30, 54, 31, 53, 32, 52, 32, 51, 33, 50, 33, 49, 34, 48, 34, 47, 35, 46, 35, 45, 35, 44, 36, 43, 36, 42, 37, 41, 37, 40, 38, 39, 39, 38, 40, 37, 41, 36, 42, 36, 43, 36, 44, 35, 45, 35, 46, 35, 47, 35, 48, 35, 49, 35, 50, 35, 51, 35, 52,…	789	219.3382	0.2060907	0	100.0122	175.7792	9.055386	7.566373	8.13941	0.2033971	321	152	59	10	35	45	11	75	380	162	356	197	332	227	44767.18	28082.67	44874.71	27925.86	44982.24	27791.45
m:	WORM00303.bmp	00:02:04.15	89	50, 10, 50, 11, 50, 12, 50, 13, 50, 14, 50, 15, 50, 16, 50, 17, 50, 18, 50, 19, 51, 20, 51, 21, 51, 22, 51, 23, 51, 24, 51, 25, 51, 26, 51, 27, 51, 28, 51, 29, 51, 30, 50, 31, 50, 32, 50, 33, 49, 34, 48, 35, 47, 36, 46, 37, 45, 38, 44, 38, 43, 39, 42, 40, 41, 40, 40, 41, 39, 41, 38, 42, 37, 42, 36, 42, 35, 43, 34, 43, 33, 44, 32, 45, 31, 46, 30, 47, 29, 48, 28, 49, 27, 50, 27, 51, 26, 52, 26, 53,…	802	218.7524	0.2106098	0	100.4264	179.1815	7.211102	6.726812	8	0.1808283	330	145	50	10	29	48	9	83	380	155	359	193	339	228	44767.18	28114.03	44861.27	27943.78	44950.88	27786.97
m:	WORM00304.bmp	00:02:04.25	89	48, 12, 47, 12, 46, 12, 45, 13, 44, 13, 43, 14, 42, 15, 42, 16, 41, 17, 41, 18, 40, 19, 40, 20, 40, 21, 40, 22, 40, 23, 40, 24, 40, 25, 40, 26, 40, 27, 40, 28, 40, 29, 40, 30, 40, 31, 40, 32, 40, 33, 40, 34, 40, 35, 40, 36, 40, 37, 40, 38, 40, 39, 39, 40, 38, 41, 38, 42, 37, 43, 36, 44, 35, 45, 34, 45, 33, 46, 32, 46, 31, 47, 30, 48, 29, 48, 28, 49, 27, 49, 26, 50, 25, 50, 24, 51, 23, 51, 22, 52,…	797	218.1666	0.2104222	0	101.6691	174.7066	9.394147	9.433981	9.394147	0.2536017	340	138	48	12	26	50	8	89	388	150	366	188	348	227	44731.34	28136.43	44829.91	27966.18	44910.55	27791.45
m:	WORM00305.bmp	00:02:05.05	88	55, 11, 54, 11, 53, 11, 52, 12, 51, 12, 50, 12, 49, 13, 48, 13, 47, 13, 46, 13, 45, 13, 44, 14, 43, 15, 42, 16, 41, 17, 40, 18, 39, 19, 39, 20, 38, 21, 38, 22, 38, 23, 38, 24, 38, 25, 38, 26, 38, 27, 38, 28, 38, 29, 38, 30, 38, 31, 38, 32, 38, 33, 38, 34, 38, 35, 38, 36, 38, 37, 38, 38, 38, 39, 38, 40, 37, 41, 37, 42, 36, 43, 35, 44, 35, 45, 34, 46, 33, 47, 32, 47, 31, 48, 30, 48, 29, 49, 28, 50,…	816	219.924	0.2120093	0	99.01222	175.7515	8.944272	8.20061	7.905694	0.2204465	342	136	55	11	33	47	14	84	397	147	375	183	356	220	44691.02	28149.87	44789.59	27988.58	44874.71	27822.81
m:	WORM00306.bmp	00:02:05.15	89	62, 10, 61, 10, 60, 11, 59, 12, 58, 12, 57, 12, 56, 13, 55, 13, 54, 14, 53, 14, 52, 14, 51, 15, 50, 15, 49, 15, 48, 16, 47, 17, 46, 17, 45, 18, 44, 18, 43, 19, 42, 20, 41, 21, 41, 22, 40, 23, 40, 24, 39, 25, 38, 26, 38, 27, 38, 28, 38, 29, 38, 30, 38, 31, 38, 32, 38, 33, 38, 34, 38, 35, 38, 36, 38, 37, 38, 38, 38, 39, 38, 40, 38, 41, 38, 42, 38, 43, 38, 44, 37, 45, 37, 46, 36, 47, 35, 48, 35, 49,…	788	217.4803	0.2093612	0	103.3259	176.6517	8.321658	7.433034	7.516648	0.1998128	342	132	62	10	37	46	15	82	404	142	379	178	357	214	44659.66	28172.27	44771.66	28010.98	44870.23	27849.69
m:	WORM00307.bmp	00:02:05.25	87	63, 9, 63, 10, 63, 11, 63, 12, 63, 13, 62, 14, 62, 15, 62, 16, 61, 17, 60, 18, 59, 19, 58, 20, 57, 21, 56, 21, 55, 22, 54, 22, 53, 22, 52, 23, 51, 23, 50, 24, 49, 24, 48, 24, 47, 25, 46, 25, 45, 26, 44, 26, 43, 27, 42, 28, 41, 29, 40, 30, 39, 31, 39, 32, 38, 33, 38, 34, 37, 35, 37, 36, 37, 37, 37, 38, 37, 39, 37, 40, 37, 41, 37, 42, 37, 43, 37, 44, 37, 45, 37, 46, 37, 47, 37, 48, 37, 49, 37, 50, …	796	219.3798	0.2078402	0	101.3259	178.9402	8.01561	9.013878	9.013878	0.2423086	343	124	63	9	37	45	12	81	406	133	380	169	355	205	44650.7	28212.6	44767.18	28051.3	44879.19	27890.01
m:	WORM00308.bmp	00:02:06.05	85	57, 9, 58, 10, 59, 11, 59, 12, 59, 13, 60, 14, 60, 15, 60, 16, 61, 17, 61, 18, 60, 19, 60, 20, 59, 21, 59, 22, 58, 23, 57, 24, 57, 25, 56, 26, 55, 26, 54, 27, 53, 28, 52, 28, 51, 29, 50, 29, 49, 30, 48, 30, 47, 30, 46, 31, 45, 31, 44, 32, 43, 32, 42, 33, 41, 33, 40, 34, 39, 35, 38, 36, 37, 37, 36, 38, 36, 39, 35, 40, 35, 41, 35, 42, 34, 43, 34, 44, 34, 45, 34, 46, 34, 47, 34, 48, 34, 49, 34, 50, …	809	217.3798	0.2151394	0	100.9828	179.6129	8.732124	8.246211	8.276473	0.2216724	346	117	57	9	34	43	10	79	403	126	380	160	356	196	44664.14	28243.96	44767.18	28091.63	44874.71	27930.34
m:	WORM00309.bmp	00:02:06.15	89	49, 10, 49, 11, 48, 12, 48, 13, 49, 14, 49, 15, 49, 16, 49, 17, 50, 18, 50, 19, 51, 20, 51, 21, 51, 22, 52, 23, 52, 24, 52, 25, 52, 26, 52, 27, 52, 28, 52, 29, 52, 30, 52, 31, 52, 32, 52, 33, 51, 34, 50, 35, 50, 36, 49, 37, 48, 37, 47, 38, 46, 39, 45, 39, 44, 40, 43, 41, 42, 41, 41, 41, 40, 42, 39, 42, 38, 42, 37, 43, 36, 43, 35, 44, 34, 44, 33, 45, 32, 46, 31, 47, 30, 48, 29, 49, 29, 50, 28, 51,…	797	217.4803	0.2117523	0	102.0833	175.2068	8.544003	7.778174	7.905694	0.2090907	353	106	49	10	31	47	9	84	402	116	384	153	362	190	44668.62	28288.76	44749.26	28122.99	44847.83	27957.22
m:	WORM00310.bmp	00:02:06.25	87	48, 11, 47, 11, 46, 12, 45, 13, 44, 14, 43, 15, 42, 16, 42, 17, 42, 18, 41, 19, 41, 20, 41, 21, 41, 22, 41, 23, 41, 24, 42, 25, 42, 26, 42, 27, 42, 28, 43, 29, 43, 30, 43, 31, 43, 32, 44, 33, 44, 34, 44, 35, 44, 36, 44, 37, 44, 38, 44, 39, 43, 40, 42, 41, 42, 42, 41, 43, 40, 44, 39, 45, 38, 46, 37, 46, 36, 47, 35, 47, 34, 48, 33, 48, 32, 49, 31, 49, 30, 50, 29, 50, 28, 51, 27, 51, 26, 52, 25, 53,…	807	216.0661	0.2172251	0	101.3259	174.7066	8.602325	8.5	8.276473	0.2284946	361	99	48	11	30	50	8	88	409	110	391	149	369	187	44637.25	28315.64	44717.9	28140.91	44816.46	27970.66
m:	WORM00311.bmp	00:02:07.05	89	50, 11, 49, 11, 48, 12, 47, 12, 46, 12, 45, 12, 44, 13, 43, 13, 42, 14, 41, 15, 40, 16, 39, 17, 38, 18, 37, 19, 37, 20, 37, 21, 36, 22, 36, 23, 36, 24, 36, 25, 36, 26, 36, 27, 37, 28, 37, 29, 37, 30, 37, 31, 38, 32, 38, 33, 38, 34, 38, 35, 38, 36, 39, 37, 39, 38, 39, 39, 39, 40, 39, 41, 39, 42, 38, 43, 38, 44, 37, 45, 37, 46, 36, 47, 35, 48, 34, 49, 33, 50, 32, 50, 31, 51, 30, 52, 29, 52, 28, 53,…	799	218.995	0.2093573	0	102.0833	173.4837	8.13941	8.514693	7.81025	0.2288896	366	95	50	11	33	50	11	88	416	106	399	145	377	183	44605.89	28333.56	44682.06	28158.83	44780.63	27988.58
m:	WORM00312.bmp	00:02:07.15	90	58, 12, 57, 12, 56, 12, 55, 13, 54, 13, 53, 13, 52, 13, 51, 13, 50, 13, 49, 13, 48, 13, 47, 13, 46, 13, 45, 13, 44, 13, 43, 14, 42, 14, 41, 15, 40, 15, 39, 16, 38, 17, 37, 18, 37, 19, 36, 20, 36, 21, 36, 22, 35, 23, 35, 24, 35, 25, 35, 26, 35, 27, 36, 28, 36, 29, 36, 30, 36, 31, 37, 32, 37, 33, 37, 34, 37, 35, 37, 36, 37, 37, 38, 38, 38, 39, 38, 40, 37, 41, 37, 42, 37, 43, 37, 44, 36, 45, 35, 46,…	806	218.995	0.2111914	0	101.8407	179.9315	9.192389	8.381527	9.055386	0.2253099	367	95	58	12	37	43	12	80	425	107	404	138	379	175	44565.57	28329.08	44659.66	28190.19	44771.66	28024.42
m:	WORM00313.bmp	00:02:07.25	88	65, 10, 64, 11, 63, 12, 63, 13, 62, 14, 61, 14, 60, 15, 59, 15, 58, 16, 57, 16, 56, 17, 55, 17, 54, 17, 53, 18, 52, 18, 51, 18, 50, 18, 49, 19, 48, 19, 47, 19, 46, 19, 45, 19, 44, 20, 43, 20, 42, 20, 41, 20, 40, 21, 39, 22, 38, 23, 37, 24, 36, 25, 36, 26, 35, 27, 35, 28, 35, 29, 35, 30, 34, 31, 34, 32, 34, 33, 34, 34, 35, 35, 35, 36, 35, 37, 35, 38, 35, 39, 36, 40, 36, 41, 36, 42, 36, 43, 36, 44,…	810	219.723	0.2108356	0	102.3259	170.7489	9.617692	9.013878	9.617692	0.2423086	368	89	65	10	36	40	11	76	433	99	404	129	379	165	44529.73	28364.92	44659.66	28230.52	44771.66	28069.23
m:	WORM00314.bmp	00:02:08.05	86	62, 11, 62, 12, 62, 13, 62, 14, 61, 15, 61, 16, 61, 17, 61, 18, 61, 19, 60, 20, 60, 21, 59, 22, 58, 23, 57, 24, 56, 25, 55, 26, 54, 26, 53, 27, 52, 27, 51, 27, 50, 28, 49, 28, 48, 28, 47, 28, 46, 28, 45, 28, 44, 29, 43, 29, 42, 29, 41, 29, 40, 30, 39, 30, 38, 30, 37, 31, 36, 31, 35, 32, 34, 33, 33, 34, 32, 35, 32, 36, 31, 37, 31, 38, 31, 39, 31, 40, 31, 41, 30, 42, 30, 43, 30, 44, 31, 45, 31, 46,…	815	219.2377	0.2130772	0	100.3259	164.3172	9.708244	8.631338	8.321658	0.2320252	372	79	62	11	31	41	10	77	434	90	403	120	382	156	44525.25	28405.25	44664.14	28270.84	44758.22	28109.55
m:	WORM00315.bmp	00:02:08.15	90	58, 10, 57, 11, 57, 12, 56, 13, 56, 14, 55, 15, 55, 16, 55, 17, 55, 18, 55, 19, 55, 20, 55, 21, 55, 22, 55, 23, 55, 24, 54, 25, 54, 26, 54, 27, 54, 28, 53, 29, 52, 30, 52, 31, 51, 32, 50, 33, 49, 33, 48, 34, 47, 35, 46, 35, 45, 36, 44, 36, 43, 37, 42, 37, 41, 37, 40, 37, 39, 37, 38, 38, 37, 38, 36, 38, 35, 38, 34, 38, 33, 39, 32, 39, 31, 39, 30, 40, 29, 41, 28, 42, 27, 43, 26, 44, 25, 45, 24, 46,…	838	220.8945	0.2158162	0	102.6691	162.822	8.514693	7.778174	8.746428	0.2090907	379	70	58	10	28	42	9	81	437	80	407	112	388	151	44511.8	28450.05	44646.21	28306.68	44731.34	28131.95
m:	WORM00316.bmp	00:02:08.25	86	58, 12, 57, 13, 56, 13, 55, 13, 54, 14, 53, 15, 52, 16, 51, 17, 50, 18, 49, 19, 49, 20, 48, 21, 48, 22, 48, 23, 47, 24, 47, 25, 47, 26, 47, 27, 46, 28, 46, 29, 46, 30, 46, 31, 45, 32, 45, 33, 44, 34, 43, 35, 43, 36, 42, 37, 41, 38, 40, 39, 39, 40, 38, 40, 37, 41, 36, 41, 35, 41, 34, 42, 33, 42, 32, 42, 31, 42, 30, 43, 29, 43, 28, 43, 27, 44, 26, 44, 25, 44, 24, 44, 23, 45, 22, 45, 21, 46, 20, 47,…	830	219.4803	0.2165194	0	99.49751	160.0116	10.54751	9.656604	9.300538	0.2595862	387	65	58	12	27	44	10	82	445	77	414	109	397	147	44475.96	28463.49	44614.85	28320.12	44691.02	28149.87
m:	WORM00317.bmp	00:02:09.05	90	70, 14, 69, 14, 68, 14, 67, 14, 66, 14, 65, 14, 64, 14, 63, 13, 62, 13, 61, 13, 60, 13, 59, 13, 58, 13, 57, 13, 56, 14, 55, 14, 54, 14, 53, 15, 52, 16, 51, 17, 50, 18, 49, 19, 48, 20, 48, 21, 48, 22, 47, 23, 47, 24, 47, 25, 46, 26, 46, 27, 46, 28, 46, 29, 45, 30, 45, 31, 45, 32, 44, 33, 44, 34, 43, 35, 42, 36, 42, 37, 41, 38, 40, 39, 39, 40, 38, 40, 37, 41, 36, 41, 35, 42, 34, 42, 33, 43, 32, 43,…	837	221.2377	0.2148905	0	102.2549	161.4417	9.656604	8.5	6.708204	0.2284946	388	64	70	14	37	41	15	76	458	78	425	105	403	140	44417.72	28459.01	44565.57	28338.04	44664.14	28181.23
m:	WORM00318.bmp	00:02:09.15	91	74, 12, 73, 12, 72, 12, 71, 12, 70, 13, 70, 14, 69, 15, 69, 16, 68, 17, 67, 17, 66, 18, 65, 18, 64, 19, 63, 19, 62, 19, 61, 19, 60, 20, 59, 20, 58, 20, 57, 20, 56, 20, 55, 21, 54, 21, 53, 22, 52, 23, 51, 23, 50, 24, 49, 25, 49, 26, 48, 27, 47, 28, 46, 29, 46, 30, 45, 31, 45, 32, 45, 33, 44, 34, 44, 35, 44, 36, 43, 37, 43, 38, 43, 39, 42, 40, 41, 41, 41, 42, 40, 43, 40, 44, 39, 45, 38, 46, 37, 46,…	859	224.2083	0.2147335	0	106.1544	169.7628	9.013878	6.103278	7.071068	0.1640666	389	58	74	12	40	43	14	77	463	70	429	101	403	135	44395.32	28494.85	44547.65	28355.96	44664.14	28203.63
m:	WORM00319.bmp	00:02:09.25	86	69, 12, 69, 13, 69, 14, 69, 15, 70, 16, 70, 17, 70, 18, 70, 19, 70, 20, 70, 21, 69, 22, 69, 23, 68, 24, 67, 25, 66, 26, 65, 27, 64, 28, 63, 28, 62, 29, 61, 29, 60, 30, 59, 30, 58, 30, 57, 31, 56, 31, 55, 31, 54, 32, 53, 32, 52, 32, 51, 33, 50, 34, 49, 35, 48, 36, 47, 37, 46, 38, 45, 39, 45, 40, 44, 41, 44, 42, 44, 43, 43, 44, 43, 45, 42, 46, 42, 47, 42, 48, 41, 49, 41, 50, 40, 51, 39, 52, 39, 53,…	796	219.0367	0.2084919	0	101.9828	172.6476	8.062258	7.158911	9.055386	0.1924438	390	48	69	12	42	47	11	78	459	60	432	95	401	126	44413.24	28539.66	44534.21	28382.85	44673.1	28243.96
m:	WORM00320.bmp	00:02:10.05	83	63, 12, 64, 13, 65, 13, 66, 14, 67, 15, 68, 16, 68, 17, 68, 18, 68, 19, 69, 20, 69, 21, 69, 22, 69, 23, 69, 24, 68, 25, 68, 26, 67, 27, 66, 28, 66, 29, 65, 30, 64, 31, 63, 31, 62, 31, 61, 32, 60, 33, 59, 33, 58, 34, 57, 34, 56, 34, 55, 35, 54, 35, 53, 35, 52, 36, 51, 36, 50, 37, 49, 38, 48, 38, 47, 39, 46, 40, 46, 41, 45, 42, 44, 43, 43, 44, 43, 45, 42, 46, 42, 47, 41, 48, 41, 49, 41, 50, 40, 51,…	793	217.2793	0.2110796	0	100.6397	162.4676	0	0	0	0	392	44	63	12	43	44	9	73	455	56	435	88	401	117	44431.16	28557.58	44520.77	28414.21	44673.1	28284.28
k:	MOVING.bmp	00:02:10.15	0		0	0	0	0	0	0	0	0	0	0	0	0	0	0	0	0	0	0	0	0	0	0	0	0	0	0	0	0	0	0
k:	MOVING.bmp	00:02:10.25	0		0	0	0	0	0	0	0	0	0	0	0	0	0	0	0	0	0	0	0	0	0	0	0	0	0	0	0	0	0	0
k:	MOVING.bmp	00:02:11.05	0		0	0	0	0	0	0	0	0	0	0	0	0	0	0	0	0	0	0	0	0	0	0	0	0	0	0	0	0	0	0
k:	MOVING.bmp	00:02:11.15	0		0	0	0	0	0	0	0	0	0	0	0	0	0	0	0	0	0	0	0	0	0	0	0	0	0	0	0	0	0	0
k:	MOVING.bmp	00:02:11.25	0		0	0	0	0	0	0	-1	-1	-1	0	0	0	0	0	0	0	0	0	0	0	0	0	0	0	0	0	0	0	0	0
m:	WORM00321.bmp	00:02:12.05	85	38, 11, 39, 12, 40, 13, 41, 14, 41, 15, 41, 16, 41, 17, 41, 18, 42, 19, 42, 20, 42, 21, 41, 22, 40, 23, 40, 24, 40, 25, 39, 26, 38, 27, 37, 28, 36, 29, 35, 30, 34, 31, 33, 32, 32, 33, 31, 34, 30, 35, 30, 36, 29, 37, 29, 38, 28, 39, 28, 40, 27, 41, 27, 42, 27, 43, 27, 44, 27, 45, 27, 46, 27, 47, 27, 48, 28, 49, 28, 50, 29, 51, 30, 52, 30, 53, 31, 54, 31, 55, 32, 56, 33, 57, 33, 58, 34, 59, 34, 60,…	764	217.0367	0.2038154	0	102.2254	154.7376	-1	-1	-1	0	287	173	38	11	31	54	9	86	325	184	318	227	296	259	44397.6	28770.1	44428.96	28577.45	44527.53	28434.08
m:	WORM00322.bmp	00:02:12.15	88	28, 9, 28, 10, 29, 11, 29, 12, 29, 13, 29, 14, 30, 15, 30, 16, 30, 17, 31, 18, 32, 19, 33, 20, 33, 21, 34, 22, 34, 23, 35, 24, 35, 25, 35, 26, 35, 27, 35, 28, 34, 29, 34, 30, 34, 31, 34, 32, 33, 33, 33, 34, 32, 35, 31, 36, 30, 37, 29, 38, 29, 39, 28, 40, 27, 41, 26, 42, 25, 43, 24, 44, 23, 45, 23, 46, 23, 47, 22, 48, 22, 49, 21, 50, 21, 51, 21, 52, 21, 53, 21, 54, 21, 55, 21, 56, 22, 57, 22, 58, …	758	217.1372	0.2020276	0	102.7402	172.2553	8.01561	8.062258	7.632169	0.2167274	293	165	28	9	21	52	10	88	321	174	314	217	303	253	44415.52	28814.9	44446.88	28622.25	44496.16	28460.96
m:	WORM00323.bmp	00:02:12.25	89	28, 11, 27, 11, 26, 12, 26, 13, 26, 14, 25, 15, 25, 16, 25, 17, 25, 18, 24, 19, 25, 20, 25, 21, 25, 22, 26, 23, 26, 24, 26, 25, 27, 26, 27, 27, 27, 28, 27, 29, 28, 30, 28, 31, 28, 32, 29, 33, 29, 34, 29, 35, 29, 36, 29, 37, 29, 38, 29, 39, 28, 40, 28, 41, 28, 42, 27, 43, 26, 44, 25, 45, 25, 46, 24, 47, 23, 48, 22, 49, 21, 50, 20, 51, 19, 52, 19, 53, 18, 54, 18, 55, 17, 56, 17, 57, 17, 58, 16, 59,…	784	221.1372	0.2014663	0	102.9117	176.8344	7.211102	5.59017	6.324555	0.1502734	298	157	28	11	18	54	11	94	326	168	316	211	309	251	44393.12	28841.79	44437.92	28649.13	44469.28	28469.92
m:	WORM00324.bmp	00:02:13.05	88	33, 11, 32, 11, 31, 12, 30, 12, 29, 13, 28, 14, 27, 14, 26, 15, 25, 16, 24, 17, 24, 18, 23, 19, 23, 20, 23, 21, 23, 22, 23, 23, 23, 24, 23, 25, 23, 26, 23, 27, 24, 28, 24, 29, 25, 30, 25, 31, 25, 32, 26, 33, 26, 34, 26, 35, 26, 36, 27, 37, 27, 38, 27, 39, 27, 40, 26, 41, 26, 42, 26, 43, 25, 44, 25, 45, 24, 46, 23, 47, 23, 48, 22, 49, 21, 50, 20, 51, 19, 52, 18, 53, 17, 54, 17, 55, 16, 56, 16, 57,…	779	218.8945	0.2043043	0	101.9117	166.5872	6.519202	5.700877	6.708204	0.1532494	300	155	33	11	19	52	15	94	333	166	319	207	315	249	44361.76	28850.75	44424.48	28667.05	44442.4	28478.88
m:	WORM00325.bmp	00:02:13.15	90	38, 15, 37, 15, 36, 15, 35, 14, 34, 13, 33, 13, 32, 13, 31, 13, 30, 13, 29, 13, 28, 13, 27, 13, 26, 14, 25, 15, 24, 16, 23, 17, 23, 18, 22, 19, 22, 20, 22, 21, 22, 22, 22, 23, 22, 24, 22, 25, 22, 26, 23, 27, 23, 28, 23, 29, 24, 30, 24, 31, 24, 32, 25, 33, 25, 34, 25, 35, 25, 36, 26, 37, 26, 38, 26, 39, 25, 40, 25, 41, 25, 42, 25, 43, 25, 44, 24, 45, 24, 46, 23, 47, 22, 48, 21, 49, 21, 50, 20, 51,…	784	217.3382	0.208571	0	102.6691	156.7966	6	5.700877	5.315073	0.1532494	301	154	38	15	22	48	20	91	339	169	323	202	321	245	44334.88	28837.3	44406.56	28689.46	44415.52	28496.8
m:	WORM00326.bmp	00:02:13.25	91	44, 12, 43, 12, 42, 12, 41, 13, 40, 13, 39, 13, 38, 13, 37, 13, 36, 13, 35, 13, 34, 13, 33, 13, 32, 13, 31, 13, 30, 13, 29, 13, 28, 14, 27, 15, 26, 15, 25, 16, 24, 17, 24, 18, 23, 19, 22, 20, 22, 21, 22, 22, 22, 23, 22, 24, 22, 25, 22, 26, 22, 27, 23, 28, 23, 29, 23, 30, 23, 31, 24, 32, 24, 33, 24, 34, 25, 35, 25, 36, 25, 37, 25, 38, 25, 39, 25, 40, 25, 41, 25, 42, 25, 43, 25, 44, 24, 45, 24, 46,…	786	218.5098	0.2068668	0	101.598	154.6148	7.106335	5.700877	5	0.1532494	301	154	44	12	25	44	21	87	345	166	326	198	322	241	44307.99	28850.75	44393.12	28707.38	44411.04	28514.72
m:	WORM00327.bmp	00:02:14.05	90	49, 12, 48, 13, 47, 14, 46, 15, 45, 16, 44, 17, 43, 17, 42, 17, 41, 18, 40, 18, 39, 18, 38, 18, 37, 18, 36, 18, 35, 18, 34, 19, 33, 19, 32, 19, 31, 19, 30, 20, 29, 20, 28, 20, 27, 21, 26, 21, 25, 22, 25, 23, 24, 24, 23, 25, 23, 26, 22, 27, 22, 28, 22, 29, 22, 30, 22, 31, 22, 32, 22, 33, 22, 34, 23, 35, 23, 36, 23, 37, 23, 38, 24, 39, 24, 40, 24, 41, 24, 42, 25, 43, 25, 44, 25, 45, 25, 46, 25, 47,…	789	221.5808	0.2019401	0	102.6691	148.7363	8.276473	7.648529	7.158911	0.2056056	301	148	49	12	25	43	20	87	350	160	326	191	321	235	44285.59	28877.63	44393.12	28738.74	44415.52	28541.61
m:	WORM00328.bmp	00:02:14.15	92	50, 10, 50, 11, 50, 12, 50, 13, 50, 14, 50, 15, 49, 16, 49, 17, 49, 18, 48, 19, 47, 20, 47, 21, 46, 22, 45, 22, 44, 23, 43, 24, 42, 24, 41, 24, 40, 25, 39, 25, 38, 25, 37, 25, 36, 25, 35, 25, 34, 26, 33, 26, 32, 26, 31, 26, 30, 27, 29, 27, 28, 27, 27, 28, 26, 29, 25, 29, 24, 30, 23, 31, 23, 32, 22, 33, 22, 34, 21, 35, 21, 36, 21, 37, 21, 38, 21, 39, 21, 40, 21, 41, 21, 42, 22, 43, 22, 44, 22, 45,…	773	219.3382	0.2019114	0	102.598	146.6574	10.01249	9.013878	9.013878	0.2423086	302	141	50	10	21	42	14	87	352	151	323	183	316	228	44276.63	28917.95	44406.56	28774.58	44437.92	28572.97
m:	WORM00329.bmp	00:02:14.25	91	46, 8, 46, 9, 46, 10, 46, 11, 46, 12, 47, 13, 47, 14, 48, 15, 48, 16, 48, 17, 48, 18, 48, 19, 49, 20, 49, 21, 49, 22, 49, 23, 49, 24, 48, 25, 48, 26, 47, 27, 47, 28, 46, 29, 45, 30, 44, 31, 43, 32, 42, 32, 41, 33, 40, 33, 39, 34, 38, 34, 37, 34, 36, 35, 35, 35, 34, 35, 33, 35, 32, 35, 31, 36, 30, 36, 29, 36, 28, 37, 27, 37, 26, 37, 25, 38, 24, 39, 23, 40, 22, 41, 21, 42, 21, 43, 21, 44, 20, 45, 2…	790	220.1666	0.2048019	0	103.2549	156.5014	8.544003	8.062258	9.124144	0.2167274	303	132	46	8	22	41	12	86	349	140	325	173	315	218	44290.07	28967.23	44397.6	28819.38	44442.4	28617.77
m:	WORM00330.bmp	00:02:15.05	88	38, 11, 38, 12, 38, 13, 38, 14, 39, 15, 39, 16, 39, 17, 40, 18, 40, 19, 41, 20, 42, 21, 42, 22, 43, 23, 43, 24, 43, 25, 43, 26, 44, 27, 44, 28, 44, 29, 44, 30, 44, 31, 43, 32, 43, 33, 43, 34, 43, 35, 42, 36, 41, 37, 40, 38, 39, 39, 38, 40, 37, 40, 36, 41, 35, 42, 34, 42, 33, 42, 32, 42, 31, 43, 30, 43, 29, 43, 28, 43, 27, 44, 26, 44, 25, 44, 24, 44, 23, 45, 22, 45, 21, 46, 20, 46, 19, 47, 18, 48,…	769	216.7524	0.2056877	0	99.84065	172.5079	6.184659	7.615773	7.632169	0.2047251	308	124	38	11	23	45	11	86	346	135	331	169	319	210	44303.51	28989.63	44370.72	28837.3	44424.48	28653.61
m:	WORM00331.bmp	00:02:15.15	90	43, 12, 42, 12, 41, 13, 40, 14, 40, 15, 39, 16, 39, 17, 39, 18, 38, 19, 38, 20, 38, 21, 38, 22, 38, 23, 39, 24, 39, 25, 39, 26, 39, 27, 39, 28, 40, 29, 40, 30, 41, 31, 41, 32, 41, 33, 42, 34, 42, 35, 42, 36, 42, 37, 42, 38, 42, 39, 42, 40, 42, 41, 42, 42, 41, 43, 40, 44, 40, 45, 39, 46, 38, 47, 37, 47, 36, 48, 35, 49, 34, 49, 33, 50, 32, 50, 31, 51, 30, 51, 29, 51, 28, 51, 27, 52, 26, 52, 25, 52,…	789	219.3382	0.2060907	0	101.0122	175.6013	10.70047	8.544003	7.158911	0.2296775	309	116	43	12	30	51	14	89	352	128	339	167	323	205	44276.63	29021	44334.88	28846.27	44406.56	28676.01
m:	WORM00332.bmp	00:02:15.25	91	53, 10, 52, 10, 51, 11, 50, 12, 49, 12, 48, 13, 47, 13, 46, 14, 45, 15, 44, 15, 43, 16, 42, 17, 41, 18, 40, 19, 39, 20, 38, 21, 38, 22, 37, 23, 37, 24, 37, 25, 37, 26, 37, 27, 37, 28, 37, 29, 38, 30, 38, 31, 38, 32, 39, 33, 39, 34, 40, 35, 40, 36, 40, 37, 40, 38, 41, 39, 41, 40, 41, 41, 41, 42, 41, 43, 41, 44, 41, 45, 41, 46, 40, 47, 39, 48, 38, 49, 38, 50, 37, 51, 36, 51, 35, 52, 34, 53, 33, 54,…	781	221.2377	0.2005131	0	104.4975	168.4127	9.300538	7.81025	7.5	0.209953	310	112	53	10	37	51	15	85	363	122	347	163	325	197	44227.35	29047.88	44299.03	28864.19	44397.6	28711.86
m:	WORM00333.bmp	00:02:16.05	90	57, 10, 56, 11, 56, 12, 55, 13, 54, 14, 53, 14, 52, 15, 51, 15, 50, 16, 49, 16, 48, 17, 47, 17, 46, 18, 45, 19, 44, 19, 43, 20, 42, 21, 41, 22, 41, 23, 40, 24, 39, 25, 39, 26, 38, 27, 38, 28, 38, 29, 38, 30, 38, 31, 38, 32, 38, 33, 38, 34, 38, 35, 38, 36, 38, 37, 39, 38, 39, 39, 39, 40, 40, 41, 40, 42, 40, 43, 40, 44, 41, 45, 41, 46, 41, 47, 41, 48, 41, 49, 41, 50, 40, 51, 40, 52, 39, 53, 38, 54,…	779	220.3087	0.2016897	0	103.0833	161.4873	7.158911	7.158911	8.13941	0.1924438	310	107	57	10	41	50	13	83	367	117	351	157	323	190	44209.43	29070.28	44281.11	28891.07	44406.56	28743.22
m:	WORM00334.bmp	00:02:16.15	87	57, 11, 57, 12, 57, 13, 57, 14, 57, 15, 57, 16, 56, 17, 56, 18, 55, 19, 54, 20, 54, 21, 53, 22, 52, 23, 51, 23, 50, 24, 49, 25, 48, 25, 47, 26, 46, 26, 45, 27, 44, 27, 43, 28, 42, 29, 41, 30, 40, 31, 39, 32, 38, 33, 38, 34, 37, 35, 37, 36, 36, 37, 36, 38, 36, 39, 36, 40, 36, 41, 36, 42, 36, 43, 36, 44, 36, 45, 37, 46, 37, 47, 37, 48, 37, 49, 38, 50, 38, 51, 38, 52, 38, 53, 38, 54, 38, 55, 39, 56,…	776	219.3798	0.2026181	0	102.1544	164.2218	7.905694	9.124144	9.823442	0.2452727	312	98	57	11	38	51	10	83	369	109	350	149	322	181	44200.46	29106.12	44285.59	28926.91	44411.04	28783.54
m:	WORM00335.bmp	00:02:16.25	82	45, 12, 46, 13, 47, 14, 48, 15, 49, 16, 50, 17, 51, 18, 51, 19, 51, 20, 51, 21, 51, 22, 51, 23, 51, 24, 51, 25, 50, 26, 50, 27, 49, 28, 48, 29, 47, 30, 46, 31, 45, 32, 44, 33, 43, 33, 42, 34, 41, 35, 40, 35, 39, 36, 38, 37, 37, 38, 36, 39, 35, 40, 34, 41, 33, 42, 33, 43, 32, 44, 32, 45, 32, 46, 31, 47, 31, 48, 31, 49, 31, 50, 31, 51, 31, 52, 31, 53, 31, 54, 31, 55, 32, 56, 32, 57, 32, 58, 32, 59,…	775	216.5514	0.2076776	0	95.91171	168.7202	10	9.013878	8.485281	0.2423086	317	90	45	12	31	49	11	81	362	102	348	139	328	171	44231.83	29137.48	44294.55	28971.71	44384.16	28828.34
m:	WORM00336.bmp	00:02:17.05	86	32, 11, 33, 12, 34, 13, 34, 14, 35, 15, 36, 16, 37, 17, 38, 18, 38, 19, 39, 20, 40, 21, 40, 22, 41, 23, 41, 24, 42, 25, 42, 26, 42, 27, 43, 28, 43, 29, 43, 30, 43, 31, 43, 32, 42, 33, 42, 34, 42, 35, 41, 36, 40, 37, 40, 38, 39, 39, 38, 40, 37, 40, 36, 41, 35, 41, 34, 42, 33, 43, 32, 44, 31, 44, 30, 45, 29, 46, 28, 47, 27, 48, 26, 49, 25, 50, 25, 51, 24, 52, 24, 53, 23, 54, 23, 55, 23, 56, 23, 57,…	777	217.3798	0.2066295	0	100.7402	164.8704	9.013878	8.602325	8.246211	0.2312453	325	82	32	11	26	49	9	87	357	93	351	131	334	169	44254.23	29177.81	44281.11	29007.55	44357.28	28837.3
m:	WORM00337.bmp	00:02:17.15	88	29, 11, 28, 11, 27, 11, 26, 12, 25, 13, 24, 14, 24, 15, 24, 16, 24, 17, 24, 18, 24, 19, 24, 20, 24, 21, 25, 22, 25, 23, 26, 24, 26, 25, 27, 26, 28, 27, 29, 28, 29, 29, 30, 30, 31, 31, 31, 32, 32, 33, 32, 34, 33, 35, 33, 36, 33, 37, 33, 38, 33, 39, 33, 40, 33, 41, 33, 42, 33, 43, 33, 44, 32, 45, 31, 46, 30, 47, 29, 48, 28, 49, 27, 50, 26, 50, 25, 51, 24, 52, 23, 53, 22, 53, 21, 54, 20, 55, 19, 56,…	773	216.8945	0.2064867	0	102.3259	168.518	8.514693	9.219544	8.5	0.2478372	334	73	29	11	24	52	10	94	363	84	358	125	344	167	44227.35	29218.13	44249.75	29034.44	44312.47	28846.27
m:	WORM00338.bmp	00:02:17.25	90	36, 12, 35, 12, 34, 11, 33, 11, 32, 11, 31, 11, 30, 11, 29, 12, 28, 12, 27, 13, 26, 14, 25, 15, 25, 16, 24, 17, 24, 18, 24, 19, 24, 20, 24, 21, 24, 22, 24, 23, 24, 24, 25, 25, 25, 26, 26, 27, 27, 28, 27, 29, 28, 30, 29, 31, 29, 32, 30, 33, 31, 34, 31, 35, 32, 36, 32, 37, 33, 38, 33, 39, 33, 40, 33, 41, 33, 42, 33, 43, 33, 44, 33, 45, 33, 46, 32, 47, 32, 48, 31, 49, 30, 50, 30, 51, 29, 52, 28, 53,…	791	217.4803	0.2101582	0	103.4975	166.8416	7.648529	7.905694	7.433034	0.2125187	334	70	36	12	31	49	15	91	370	82	365	119	349	161	44195.98	29227.09	44218.39	29061.32	44290.07	28873.15
m:	WORM00339.bmp	00:02:18.05	89	43, 12, 42, 12, 41, 12, 40, 12, 39, 12, 38, 12, 37, 13, 36, 13, 35, 13, 34, 12, 33, 12, 32, 12, 31, 12, 30, 13, 29, 13, 28, 14, 27, 14, 26, 15, 25, 16, 24, 17, 24, 18, 23, 19, 23, 20, 23, 21, 23, 22, 23, 23, 23, 24, 23, 25, 24, 26, 24, 27, 25, 28, 25, 29, 26, 30, 27, 31, 27, 32, 28, 33, 29, 34, 29, 35, 30, 36, 31, 37, 31, 38, 31, 39, 32, 40, 32, 41, 32, 42, 32, 43, 32, 44, 32, 45, 32, 46, 32, 47,…	771	218.5514	0.2028416	0	103.3259	175.834	8.514693	7.516648	8.062258	0.2020604	335	69	43	12	32	43	14	84	378	81	367	112	349	153	44160.14	29231.57	44209.43	29092.68	44290.07	28908.99
m:	WORM00340.bmp	00:02:18.15	87	47, 11, 47, 12, 47, 13, 46, 14, 45, 15, 45, 16, 44, 17, 43, 18, 42, 18, 41, 19, 40, 19, 39, 19, 38, 20, 37, 20, 36, 20, 35, 21, 34, 21, 33, 21, 32, 22, 31, 22, 30, 22, 29, 23, 28, 23, 27, 23, 26, 24, 25, 25, 24, 26, 24, 27, 23, 28, 23, 29, 23, 30, 22, 31, 22, 32, 22, 33, 23, 34, 23, 35, 23, 36, 24, 37, 24, 38, 25, 39, 25, 40, 26, 41, 26, 42, 27, 43, 28, 44, 28, 45, 29, 46, 30, 47, 30, 48, 30, 49,…	783	221.2793	0.2009509	0	104.2254	172.5891	10.11187	9.394147	9.513149	0.2525308	336	60	47	11	28	44	11	85	383	71	364	104	347	145	44137.74	29276.37	44222.87	29128.52	44299.03	28944.83
m:	WORM00341.bmp	00:02:18.25	84	42, 10, 42, 11, 42, 12, 43, 13, 44, 14, 44, 15, 44, 16, 44, 17, 45, 18, 45, 19, 45, 20, 44, 21, 44, 22, 43, 23, 42, 24, 41, 25, 40, 26, 39, 27, 38, 28, 37, 28, 36, 29, 35, 29, 34, 29, 33, 30, 32, 30, 31, 30, 30, 31, 29, 31, 28, 31, 27, 32, 26, 32, 25, 33, 24, 34, 23, 35, 22, 36, 21, 37, 21, 38, 20, 39, 20, 40, 20, 41, 20, 42, 20, 43, 20, 44, 20, 45, 21, 46, 21, 47, 22, 48, 22, 49, 23, 50, 23, 51,…	787	217.3798	0.2092888	0	99.9828	160.0894	8.860023	7.762087	8.544003	0.2086583	339	51	42	10	20	44	11	83	381	61	359	95	350	134	44146.7	29321.18	44245.27	29168.85	44285.59	28994.12
m:	WORM00342.bmp	00:02:19.05	86	33, 11, 34, 12, 34, 13, 35, 14, 36, 15, 36, 16, 37, 17, 37, 18, 38, 19, 38, 20, 38, 21, 38, 22, 38, 23, 38, 24, 38, 25, 38, 26, 38, 27, 38, 28, 38, 29, 37, 30, 36, 31, 36, 32, 35, 33, 34, 34, 33, 35, 32, 35, 31, 36, 30, 36, 29, 37, 28, 37, 27, 38, 26, 38, 25, 38, 24, 39, 23, 39, 22, 39, 21, 40, 20, 41, 19, 42, 18, 43, 17, 44, 16, 45, 15, 46, 15, 47, 15, 48, 14, 49, 14, 50, 14, 51, 14, 52, 14, 53,…	798	216.3088	0.2143209	0	100.3259	162.7101	0	0	0	0	345	43	33	11	15	46	8	86	378	54	360	89	353	129	44160.14	29352.54	44240.79	29195.73	44272.15	29016.52
k:	MOVING.bmp	00:02:19.15	0		0	0	0	0	0	0	0	0	0	0	0	0	0	0	0	0	0	0	0	0	0	0	0	0	0	0	0	0	0	0
k:	MOVING.bmp	00:02:19.25	0		0	0	0	0	0	0	0	0	0	0	0	0	0	0	0	0	0	0	0	0	0	0	0	0	0	0	0	0	0	0
k:	MOVING.bmp	00:02:20.05	0		0	0	0	0	0	0	0	0	0	0	0	0	0	0	0	0	0	0	0	0	0	0	0	0	0	0	0	0	0	0
k:	MOVING.bmp	00:02:20.15	0		0	0	0	0	0	0	0	0	0	0	0	0	0	0	0	0	0	0	0	0	0	0	0	0	0	0	0	0	0	0
k:	MOVING.bmp	00:02:20.25	0		0	0	0	0	0	0	-1	-1	-1	0	0	0	0	0	0	0	0	0	0	0	0	0	0	0	0	0	0	0	0	0
m:	WORM00343.bmp	00:02:21.05	88	47, 10, 48, 11, 48, 12, 49, 13, 49, 14, 49, 15, 49, 16, 49, 17, 49, 18, 48, 19, 47, 20, 46, 21, 46, 22, 45, 23, 44, 23, 43, 24, 42, 25, 41, 25, 40, 25, 39, 26, 38, 26, 37, 26, 36, 27, 35, 27, 34, 27, 33, 28, 32, 29, 31, 29, 30, 30, 29, 31, 28, 32, 27, 33, 27, 34, 26, 35, 26, 36, 26, 37, 26, 38, 26, 39, 26, 40, 26, 41, 26, 42, 26, 43, 27, 44, 27, 45, 28, 46, 28, 47, 29, 48, 30, 49, 30, 50, 31, 51,…	796	221.6225	0.2036551	0	103.9828	179.3839	-1	-1	-1	0	290	180	47	10	28	47	10	83	337	190	318	227	300	263	44072.84	29529.22	44157.96	29363.45	44238.61	29202.16
m:	WORM00344.bmp	00:02:21.15	87	38, 10, 38, 11, 39, 12, 39, 13, 40, 14, 40, 15, 41, 16, 41, 17, 42, 18, 42, 19, 43, 20, 43, 21, 43, 22, 43, 23, 43, 24, 43, 25, 42, 26, 42, 27, 42, 28, 41, 29, 40, 30, 39, 31, 38, 32, 37, 32, 36, 33, 35, 33, 34, 34, 33, 35, 32, 35, 31, 35, 30, 36, 29, 36, 28, 37, 27, 38, 26, 39, 25, 40, 24, 41, 23, 42, 22, 43, 22, 44, 22, 45, 22, 46, 21, 47, 21, 48, 21, 49, 21, 50, 22, 51, 22, 52, 22, 53, 23, 54,…	789	219.9656	0.2049166	0	102.9828	175.2568	7.905694	7.017834	7.071068	0.1886515	295	172	38	10	21	48	8	85	333	182	316	220	303	257	44090.76	29565.06	44166.92	29394.81	44225.16	29229.04
m:	WORM00345.bmp	00:02:21.25	87	31, 11, 31, 12, 30, 13, 31, 14, 31, 15, 31, 16, 31, 17, 31, 18, 32, 19, 33, 20, 33, 21, 34, 22, 34, 23, 35, 24, 35, 25, 36, 26, 36, 27, 36, 28, 37, 29, 37, 30, 37, 31, 37, 32, 37, 33, 36, 34, 36, 35, 36, 36, 35, 37, 34, 38, 33, 39, 32, 40, 31, 40, 30, 41, 29, 42, 28, 42, 27, 43, 26, 43, 25, 44, 24, 44, 23, 45, 22, 45, 21, 46, 20, 47, 19, 48, 18, 49, 17, 50, 17, 51, 16, 52, 16, 53, 16, 54, 15, 55,…	770	221.1372	0.1978687	0	102.5686	173.7943	7.826238	7.81025	8.5	0.209953	301	164	31	11	18	49	9	89	332	175	319	213	310	253	44095.24	29596.42	44153.48	29426.17	44193.8	29246.96
m:	WORM00346.bmp	00:02:22.05	90	37, 11, 36, 11, 35, 11, 34, 12, 33, 13, 32, 14, 31, 15, 30, 16, 30, 17, 30, 18, 30, 19, 29, 20, 29, 21, 29, 22, 30, 23, 30, 24, 30, 25, 30, 26, 30, 27, 31, 28, 31, 29, 32, 30, 32, 31, 33, 32, 33, 33, 33, 34, 34, 35, 34, 36, 34, 37, 34, 38, 34, 39, 34, 40, 34, 41, 34, 42, 33, 43, 32, 44, 32, 45, 31, 46, 30, 47, 29, 47, 28, 48, 27, 49, 26, 49, 25, 50, 24, 50, 23, 51, 22, 51, 21, 52, 20, 52, 19, 53,…	779	220.8945	0.2006215	0	103.9117	171.7509	7.81025	7.905694	8.20061	0.2125187	303	157	37	11	23	51	15	92	340	168	326	208	318	249	44059.39	29627.79	44122.12	29448.57	44157.96	29264.88
m:	WORM00347.bmp	00:02:22.15	86	41, 13, 40, 13, 39, 14, 38, 15, 37, 15, 36, 15, 35, 16, 34, 17, 33, 18, 32, 19, 31, 20, 30, 21, 30, 22, 29, 23, 29, 24, 29, 25, 29, 26, 29, 27, 29, 28, 30, 29, 30, 30, 30, 31, 31, 32, 31, 33, 32, 34, 32, 35, 32, 36, 33, 37, 33, 38, 34, 39, 34, 40, 34, 41, 34, 42, 34, 43, 34, 44, 34, 45, 34, 46, 33, 47, 33, 48, 32, 49, 31, 50, 31, 51, 30, 52, 29, 52, 28, 53, 27, 53, 26, 54, 25, 55, 24, 55, 23, 56,…	812	220.8945	0.2091202	0	99.91172	175.8919	6.519202	6.726812	6.324555	0.1808283	303	152	41	13	29	52	20	91	344	165	332	204	323	243	44041.47	29641.23	44095.24	29466.49	44135.56	29291.76
m:	WORM00348.bmp	00:02:22.25	87	48, 12, 47, 12, 46, 13, 45, 14, 44, 14, 43, 15, 42, 15, 41, 15, 40, 16, 39, 16, 38, 16, 37, 17, 36, 18, 35, 18, 34, 19, 33, 20, 32, 21, 32, 22, 31, 23, 31, 24, 30, 25, 30, 26, 29, 27, 29, 28, 29, 29, 29, 30, 29, 31, 30, 32, 30, 33, 30, 34, 31, 35, 31, 36, 32, 37, 32, 38, 32, 39, 33, 40, 33, 41, 33, 42, 34, 43, 34, 44, 34, 45, 34, 46, 34, 47, 34, 48, 34, 49, 33, 50, 33, 51, 32, 52, 31, 53, 31, 54,…	796	218.5514	0.2094188	0	102.1544	178.6839	7.433034	6.324555	6.5	0.1700149	303	149	48	12	33	50	19	88	351	161	336	199	322	237	44010.11	29659.15	44077.32	29488.9	44140.04	29318.64
m:	WORM00349.bmp	00:02:23.05	90	54, 11, 53, 11, 52, 12, 51, 12, 50, 12, 49, 12, 48, 13, 47, 13, 46, 13, 45, 13, 44, 13, 43, 13, 42, 14, 41, 14, 40, 14, 39, 15, 38, 15, 37, 16, 36, 16, 35, 17, 34, 17, 33, 18, 32, 19, 31, 20, 31, 21, 30, 22, 30, 23, 29, 24, 29, 25, 29, 26, 29, 27, 29, 28, 29, 29, 29, 30, 29, 31, 29, 32, 29, 33, 29, 34, 30, 35, 30, 36, 31, 37, 31, 38, 31, 39, 32, 40, 32, 41, 32, 42, 32, 43, 33, 44, 33, 45, 33, 46,…	798	219.4803	0.2081716	0	103.0833	170.2666	8.5	9.617692	8.544003	0.2585401	304	149	54	11	32	43	14	82	358	160	336	192	318	231	43978.75	29663.63	44077.32	29520.26	44157.96	29345.53
m:	WORM00350.bmp	00:02:23.15	89	53, 8, 53, 9, 54, 10, 54, 11, 54, 12, 55, 13, 55, 14, 55, 15, 54, 16, 54, 17, 54, 18, 53, 19, 52, 20, 52, 21, 51, 22, 50, 22, 49, 23, 48, 23, 47, 24, 46, 24, 45, 25, 44, 25, 43, 25, 42, 25, 41, 26, 40, 26, 39, 26, 38, 27, 37, 27, 36, 27, 35, 28, 34, 28, 33, 29, 32, 30, 31, 31, 30, 32, 29, 33, 28, 34, 28, 35, 28, 36, 27, 37, 27, 38, 27, 39, 27, 40, 27, 41, 27, 42, 27, 43, 27, 44, 27, 45, 28, 46, 2…	804	221.1372	0.2066057	0	104.5686	165.1152	11.59741	11	10.30776	0.2956989	306	138	53	8	27	42	10	83	359	146	333	180	316	221	43974.27	29726.35	44090.76	29574.02	44166.92	29390.33
m:	WORM00351.bmp	00:02:23.25	87	41, 11, 41, 12, 41, 13, 42, 14, 42, 15, 42, 16, 43, 17, 44, 18, 44, 19, 45, 20, 45, 21, 46, 22, 46, 23, 46, 24, 46, 25, 46, 26, 46, 27, 46, 28, 46, 29, 45, 30, 44, 31, 44, 32, 43, 33, 42, 34, 41, 34, 40, 35, 39, 36, 38, 36, 37, 37, 36, 37, 35, 37, 34, 38, 33, 38, 32, 38, 31, 38, 30, 39, 29, 39, 28, 39, 27, 40, 26, 40, 25, 41, 24, 42, 23, 43, 22, 44, 21, 45, 20, 46, 20, 47, 20, 48, 19, 49, 19, 50,…	805	219.2377	0.2104628	0	100.0833	167.6609	9.192389	9.300538	11.31371	0.2500145	314	126	41	11	22	44	9	85	355	137	336	170	323	211	43992.19	29766.67	44077.32	29618.82	44135.56	29435.13
m:	WORM00352.bmp	00:02:24.05	88	33, 10, 33, 11, 33, 12, 33, 13, 34, 14, 34, 15, 34, 16, 34, 17, 35, 18, 35, 19, 36, 20, 36, 21, 37, 22, 37, 23, 38, 24, 39, 25, 39, 26, 40, 27, 40, 28, 41, 29, 41, 30, 41, 31, 41, 32, 41, 33, 41, 34, 41, 35, 41, 36, 40, 37, 39, 38, 39, 39, 38, 40, 37, 41, 36, 41, 35, 42, 34, 42, 33, 43, 32, 43, 31, 44, 30, 44, 29, 44, 28, 45, 27, 45, 26, 45, 25, 46, 24, 46, 23, 46, 22, 47, 21, 47, 20, 48, 19, 49,…	803	217.5808	0.2131494	0	99.84065	175.8296	7.826238	8.944272	9.192389	0.2404374	319	119	33	10	25	46	13	86	352	129	344	165	332	205	44005.63	29802.52	44041.47	29641.23	44095.24	29462.01
m:	WORM00353.bmp	00:02:24.15	88	43, 12, 42, 12, 41, 12, 40, 13, 39, 13, 38, 14, 37, 15, 36, 16, 36, 17, 35, 18, 35, 19, 35, 20, 35, 21, 34, 22, 34, 23, 35, 24, 35, 25, 35, 26, 35, 27, 36, 28, 36, 29, 37, 30, 37, 31, 38, 32, 38, 33, 39, 34, 39, 35, 39, 36, 39, 37, 40, 38, 40, 39, 40, 40, 40, 41, 40, 42, 40, 43, 40, 44, 39, 45, 38, 46, 38, 47, 37, 48, 36, 49, 35, 50, 34, 50, 33, 51, 32, 51, 31, 52, 30, 52, 29, 53, 28, 53, 27, 54,…	800	220.4092	0.206938	0	100.2549	170.4189	8.860023	7.632169	7.158911	0.2051658	319	111	43	12	33	51	17	87	362	123	352	162	336	198	43960.83	29829.4	44005.63	29654.67	44077.32	29493.38
m:	WORM00354.bmp	00:02:24.25	87	49, 14, 48, 14, 47, 13, 46, 13, 45, 13, 44, 13, 43, 13, 42, 12, 41, 12, 40, 13, 39, 14, 38, 14, 37, 15, 36, 16, 35, 17, 35, 18, 34, 19, 34, 20, 33, 21, 33, 22, 33, 23, 33, 24, 34, 25, 34, 26, 34, 27, 34, 28, 35, 29, 35, 30, 36, 31, 36, 32, 37, 33, 37, 34, 38, 35, 38, 36, 38, 37, 38, 38, 39, 39, 39, 40, 39, 41, 39, 42, 39, 43, 39, 44, 39, 45, 38, 46, 37, 47, 37, 48, 36, 49, 35, 50, 34, 50, 33, 51,…	813	220.0661	0.2109571	0	100.4975	167.0779	8.062258	6.519202	6.800735	0.1752474	320	110	49	14	37	47	15	81	369	124	357	157	335	191	43929.46	29824.92	43983.23	29677.07	44081.8	29524.74
m:	WORM00355.bmp	00:02:25.05	88	58, 11, 57, 11, 56, 11, 55, 12, 54, 12, 53, 12, 52, 12, 51, 12, 50, 12, 49, 12, 48, 12, 47, 13, 46, 13, 45, 13, 44, 13, 43, 13, 42, 13, 41, 14, 40, 14, 39, 14, 38, 15, 37, 16, 36, 17, 35, 18, 35, 19, 34, 20, 34, 21, 34, 22, 34, 23, 34, 24, 34, 25, 34, 26, 34, 27, 34, 28, 35, 29, 35, 30, 36, 31, 36, 32, 37, 33, 37, 34, 38, 35, 38, 36, 38, 37, 38, 38, 39, 39, 39, 40, 39, 41, 39, 42, 39, 43, 39, 44,…	820	220.4092	0.2121114	0	101.4975	173.8937	8.746428	7	7.071068	0.1881721	320	110	58	11	39	41	12	75	378	121	359	151	332	185	43889.14	29838.36	43974.27	29703.95	44095.24	29551.62
m:	WORM00356.bmp	00:02:25.15	88	62, 10, 61, 11, 61, 12, 60, 13, 59, 14, 59, 15, 58, 16, 57, 16, 56, 16, 55, 16, 54, 17, 53, 17, 52, 17, 51, 17, 50, 17, 49, 17, 48, 18, 47, 18, 46, 18, 45, 18, 44, 18, 43, 18, 42, 18, 41, 18, 40, 18, 39, 19, 38, 19, 37, 20, 36, 20, 35, 21, 34, 22, 33, 23, 33, 24, 33, 25, 32, 26, 32, 27, 32, 28, 32, 29, 32, 30, 32, 31, 32, 32, 33, 33, 33, 34, 33, 35, 34, 36, 34, 37, 35, 38, 35, 39, 35, 40, 36, 41,…	800	220.0661	0.2075838	0	101.9117	171.2592	5.59017	5.85235	5.09902	0.1573212	322	105	62	10	35	38	11	72	384	115	357	143	333	177	43862.26	29865.24	43983.23	29739.79	44090.76	29587.46
m:	WORM00357.bmp	00:02:25.25	88	60, 9, 60, 10, 60, 11, 60, 12, 60, 13, 60, 14, 59, 15, 59, 16, 58, 17, 57, 18, 56, 19, 55, 19, 54, 20, 53, 20, 52, 20, 51, 21, 50, 21, 49, 21, 48, 21, 47, 21, 46, 21, 45, 21, 44, 21, 43, 21, 42, 21, 41, 21, 40, 22, 39, 22, 38, 22, 37, 22, 36, 23, 35, 24, 34, 25, 33, 26, 32, 27, 32, 28, 32, 29, 31, 30, 31, 31, 31, 32, 31, 33, 31, 34, 31, 35, 32, 36, 32, 37, 32, 38, 33, 39, 33, 40, 33, 41, 34, 42, …	803	218.4093	0.2115355	0	101.0833	166.9688	5.385165	3.640055	2.236068	0.09785095	323	102	60	9	32	38	11	73	383	111	355	140	334	175	43866.74	29883.16	43992.19	29753.23	44086.28	29596.42
m:	WORM00358.bmp	00:02:26.05	88	54, 10, 54, 11, 54, 12, 55, 13, 55, 14, 55, 15, 55, 16, 55, 17, 56, 18, 56, 19, 56, 20, 55, 21, 55, 22, 54, 23, 53, 24, 52, 25, 51, 26, 50, 27, 49, 27, 48, 28, 47, 28, 46, 28, 45, 28, 44, 28, 43, 28, 42, 28, 41, 28, 40, 29, 39, 29, 38, 29, 37, 29, 36, 29, 35, 30, 34, 31, 33, 31, 32, 32, 32, 33, 31, 34, 30, 35, 30, 36, 29, 37, 29, 38, 29, 39, 29, 40, 29, 41, 29, 42, 29, 43, 29, 44, 30, 45, 30, 46,…	811	217.8235	0.2147936	0	101.0833	169.5085	6.964194	4.527693	3.605551	0.1217122	326	95	54	10	29	41	9	78	380	105	355	136	335	173	43880.18	29910.04	43992.19	29771.15	44081.8	29605.38
m:	WORM00359.bmp	00:02:26.15	90	49, 8, 49, 9, 49, 10, 49, 11, 49, 12, 50, 13, 50, 14, 50, 15, 51, 16, 51, 17, 51, 18, 52, 19, 52, 20, 53, 21, 53, 22, 53, 23, 52, 24, 52, 25, 52, 26, 52, 27, 51, 28, 50, 29, 49, 30, 48, 31, 47, 32, 46, 32, 45, 32, 44, 33, 43, 33, 42, 33, 41, 33, 40, 33, 39, 33, 38, 34, 37, 34, 36, 34, 35, 34, 34, 34, 33, 35, 32, 35, 31, 36, 30, 37, 29, 38, 28, 39, 27, 40, 27, 41, 27, 42, 27, 43, 26, 44, 26, 45, 2…	808	219.5808	0.2105874	0	103.0833	171.6561	5.700877	4.472136	4.24264	0.1202187	329	90	49	8	27	41	9	79	378	98	356	131	338	169	43889.14	29941.4	43987.71	29793.55	44068.36	29623.3
m:	WORM00360.bmp	00:02:26.25	91	45, 8, 45, 9, 45, 10, 45, 11, 45, 12, 46, 13, 46, 14, 46, 15, 47, 16, 47, 17, 47, 18, 48, 19, 49, 20, 49, 21, 49, 22, 49, 23, 50, 24, 50, 25, 50, 26, 49, 27, 49, 28, 49, 29, 49, 30, 49, 31, 48, 32, 47, 33, 46, 34, 45, 35, 44, 35, 43, 36, 42, 36, 41, 37, 40, 37, 39, 37, 38, 37, 37, 37, 36, 37, 35, 38, 34, 38, 33, 38, 32, 38, 31, 39, 30, 39, 29, 40, 28, 41, 27, 42, 26, 43, 25, 44, 24, 45, 24, 46, 2…	800	220.4093	0.206938	0	103.6691	176.8779	4.031129	4.609772	4.924429	0.1239186	332	86	45	8	27	42	9	81	377	94	359	128	341	167	43893.63	29959.33	43974.27	29807	44054.91	29632.27
m:	WORM00361.bmp	00:02:27.05	89	44, 11, 43, 11, 42, 12, 42, 13, 41, 14, 41, 15, 41, 16, 40, 17, 40, 18, 40, 19, 41, 20, 41, 21, 41, 22, 41, 23, 41, 24, 42, 25, 42, 26, 42, 27, 42, 28, 43, 29, 43, 30, 43, 31, 43, 32, 43, 33, 43, 34, 43, 35, 43, 36, 42, 37, 41, 38, 41, 39, 40, 40, 39, 40, 38, 41, 37, 42, 36, 42, 35, 42, 34, 43, 33, 43, 32, 43, 31, 43, 30, 43, 29, 44, 28, 44, 27, 44, 26, 45, 25, 45, 24, 45, 23, 46, 22, 47, 21, 48,…	786	217.3382	0.209103	0	100.8407	172.6039	7.158911	4.924429	6.5	0.1323771	338	80	44	11	25	45	9	85	382	91	363	125	347	165	43871.22	29972.77	43956.35	29820.44	44028.03	29641.23
m:	WORM00362.bmp	00:02:27.15	87	49, 11, 48, 11, 47, 11, 46, 12, 45, 12, 44, 13, 43, 13, 42, 14, 41, 15, 40, 16, 39, 17, 39, 18, 38, 19, 38, 20, 38, 21, 38, 22, 38, 23, 38, 24, 38, 25, 38, 26, 38, 27, 38, 28, 38, 29, 39, 30, 39, 31, 39, 32, 39, 33, 39, 34, 39, 35, 39, 36, 39, 37, 39, 38, 38, 39, 37, 40, 37, 41, 36, 42, 35, 43, 34, 44, 33, 44, 32, 45, 31, 45, 30, 46, 29, 46, 28, 46, 27, 47, 26, 47, 25, 47, 24, 48, 23, 48, 22, 48,…	817	217.924	0.2161832	0	98.84065	170.1114	7.566373	5.85235	5.408327	0.1573212	341	77	49	11	27	47	12	85	390	88	368	124	353	162	43835.38	29986.21	43933.95	29824.92	44001.15	29654.67
m:	WORM00363.bmp	00:02:27.25	91	55, 13, 54, 13, 53, 12, 52, 12, 51, 12, 50, 12, 49, 12, 48, 12, 47, 12, 46, 12, 45, 12, 44, 13, 43, 13, 42, 14, 41, 14, 40, 15, 39, 16, 39, 17, 38, 18, 38, 19, 37, 20, 37, 21, 37, 22, 37, 23, 37, 24, 37, 25, 37, 26, 37, 27, 37, 28, 37, 29, 38, 30, 38, 31, 38, 32, 38, 33, 38, 34, 38, 35, 38, 36, 38, 37, 38, 38, 38, 39, 37, 40, 36, 41, 36, 42, 35, 43, 34, 44, 33, 45, 32, 45, 31, 46, 30, 46, 29, 47,…	825	218.8529	0.2164508	0	102.0122	169.6395	6.5	6.103278	4.924429	0.1640666	342	76	55	13	32	45	14	83	397	89	374	121	356	159	43804.02	29981.73	43907.07	29838.36	43987.71	29668.11
m:	WORM00364.bmp	00:02:28.05	90	61, 13, 60, 13, 59, 13, 58, 13, 57, 14, 56, 14, 55, 13, 54, 13, 53, 13, 52, 13, 51, 13, 50, 13, 49, 13, 48, 13, 47, 13, 46, 13, 45, 14, 44, 14, 43, 14, 42, 15, 41, 16, 40, 17, 39, 18, 39, 19, 38, 20, 37, 21, 37, 22, 37, 23, 37, 24, 37, 25, 37, 26, 37, 27, 37, 28, 37, 29, 37, 30, 38, 31, 38, 32, 38, 33, 38, 34, 38, 35, 38, 36, 38, 37, 38, 38, 38, 39, 38, 40, 37, 41, 36, 42, 36, 43, 35, 44, 34, 45,…	824	220.7524	0.212484	0	101.4264	169.4928	6.670832	5.408327	6	0.1453851	342	75	61	13	36	42	15	78	403	88	378	117	357	153	43777.14	29986.21	43889.14	29856.28	43983.23	29694.99
m:	WORM00365.bmp	00:02:28.15	91	67, 12, 66, 13, 65, 13, 64, 13, 63, 14, 62, 14, 61, 14, 60, 14, 59, 14, 58, 14, 57, 14, 56, 14, 55, 14, 54, 14, 53, 14, 52, 14, 51, 14, 50, 14, 49, 14, 48, 14, 47, 14, 46, 14, 45, 14, 44, 15, 43, 15, 42, 15, 41, 16, 40, 17, 39, 18, 38, 19, 37, 20, 37, 21, 37, 22, 37, 23, 36, 24, 36, 25, 36, 26, 36, 27, 36, 28, 36, 29, 36, 30, 36, 31, 37, 32, 37, 33, 37, 34, 37, 35, 37, 36, 37, 37, 37, 38, 37, 39,…	830	220.7524	0.2140312	0	102.8407	165.3534	7.5	7.017834	7.158911	0.1886515	343	74	67	12	37	38	13	73	410	86	380	112	356	147	43745.77	29995.17	43880.18	29878.68	43987.71	29721.87
m:	WORM00366.bmp	00:02:28.25	90	72, 10, 71, 11, 71, 12, 70, 13, 70, 14, 69, 15, 68, 16, 67, 17, 66, 17, 65, 18, 64, 18, 63, 19, 62, 19, 61, 19, 60, 19, 59, 19, 58, 19, 57, 19, 56, 19, 55, 19, 54, 19, 53, 19, 52, 19, 51, 19, 50, 19, 49, 19, 48, 19, 47, 19, 46, 19, 45, 19, 44, 20, 43, 20, 42, 21, 41, 22, 40, 22, 39, 23, 39, 24, 38, 25, 37, 26, 37, 27, 36, 28, 36, 29, 36, 30, 36, 31, 36, 32, 36, 33, 36, 34, 36, 35, 36, 36, 36, 37,…	837	220.995	0.2153626	0	103.0833	158.4679	9.340771	9.552486	9.124144	0.2567873	343	69	72	10	36	34	11	70	415	79	379	103	354	139	43723.37	30026.53	43884.66	29919	43996.67	29757.71
m:	WORM00367.bmp	00:02:29.05	90	67, 8, 67, 9, 67, 10, 67, 11, 67, 12, 67, 13, 67, 14, 67, 15, 67, 16, 67, 17, 67, 18, 66, 19, 66, 20, 65, 21, 65, 22, 64, 23, 63, 24, 62, 25, 61, 26, 60, 27, 59, 27, 58, 27, 57, 28, 56, 28, 55, 28, 54, 28, 53, 28, 52, 28, 51, 28, 50, 28, 49, 28, 48, 28, 47, 28, 46, 28, 45, 28, 44, 28, 43, 28, 42, 28, 41, 28, 40, 29, 39, 29, 38, 29, 37, 30, 36, 31, 35, 31, 34, 32, 34, 33, 33, 34, 32, 35, 32, 36, 3…	850	219.0955	0.2225163	0	100.598	159.7207	8.514693	7.826238	7.81025	0.2103828	348	60	67	8	34	33	11	69	415	68	382	93	359	129	43723.37	30075.81	43871.22	29963.81	43974.27	29802.52
m:	WORM00368.bmp	00:02:29.15	92	59, 10, 59, 11, 60, 12, 60, 13, 60, 14, 60, 15, 60, 16, 61, 17, 61, 18, 61, 19, 61, 20, 61, 21, 61, 22, 61, 23, 61, 24, 61, 25, 60, 26, 60, 27, 59, 28, 59, 29, 58, 30, 57, 31, 56, 32, 55, 33, 54, 34, 53, 34, 52, 34, 51, 35, 50, 35, 49, 36, 48, 36, 47, 36, 46, 36, 45, 36, 44, 36, 43, 36, 42, 36, 41, 36, 40, 36, 39, 36, 38, 36, 37, 36, 36, 36, 35, 36, 34, 36, 33, 37, 32, 37, 31, 37, 30, 38, 29, 39,…	865	219.3382	0.2259423	0	103.4264	164.027	6.5	6.964194	8.276473	0.1872095	355	52	59	10	31	37	9	75	414	62	386	89	364	127	43727.85	30102.7	43853.3	29981.73	43951.87	29811.48
m:	WORM00369.bmp	00:02:29.25	89	56, 12, 55, 12, 54, 13, 54, 14, 53, 15, 52, 16, 52, 17, 51, 18, 51, 19, 51, 20, 51, 21, 51, 22, 51, 23, 51, 24, 51, 25, 51, 26, 51, 27, 51, 28, 52, 29, 51, 30, 51, 31, 51, 32, 51, 33, 51, 34, 51, 35, 50, 36, 49, 37, 49, 38, 48, 39, 47, 40, 46, 41, 45, 42, 44, 43, 43, 43, 42, 43, 41, 43, 40, 44, 39, 44, 38, 44, 37, 44, 36, 44, 35, 44, 34, 44, 33, 44, 32, 44, 31, 44, 30, 44, 29, 44, 28, 44, 27, 44,…	898	222.8529	0.2272216	0	99.59801	173.7027	0	0	0	0	364	44	56	12	31	44	10	78	420	56	395	88	374	122	43700.97	30129.58	43812.98	29986.21	43907.07	29833.88
k:	MOVING.bmp	00:02:30.05	0		0	0	0	0	0	0	0	0	0	0	0	0	0	0	0	0	0	0	0	0	0	0	0	0	0	0	0	0	0	0
k:	MOVING.bmp	00:02:30.15	0		0	0	0	0	0	0	0	0	0	0	0	0	0	0	0	0	0	0	0	0	0	0	0	0	0	0	0	0	0	0
k:	MOVING.bmp	00:02:30.25	0		0	0	0	0	0	0	0	0	0	0	0	0	0	0	0	0	0	0	0	0	0	0	0	0	0	0	0	0	0	0
k:	MOVING.bmp	00:02:31.05	0		0	0	0	0	0	0	0	0	0	0	0	0	0	0	0	0	0	0	0	0	0	0	0	0	0	0	0	0	0	0
k:	MOVING.bmp	00:02:31.15	0		0	0	0	0	0	0	-1	-1	-1	0	0	0	0	0	0	0	0	0	0	0	0	0	0	0	0	0	0	0	0	0
m:	WORM00370.bmp	00:02:31.25	89	49, 11, 48, 12, 48, 13, 47, 14, 47, 15, 47, 16, 47, 17, 47, 18, 47, 19, 47, 20, 48, 21, 48, 22, 48, 23, 49, 24, 49, 25, 49, 26, 50, 27, 51, 28, 51, 29, 51, 30, 52, 31, 52, 32, 52, 33, 52, 34, 53, 35, 53, 36, 53, 37, 52, 38, 52, 39, 52, 40, 51, 41, 50, 42, 50, 43, 49, 44, 48, 44, 47, 45, 46, 45, 45, 46, 44, 46, 43, 47, 42, 47, 41, 48, 40, 48, 39, 48, 38, 49, 37, 49, 36, 50, 35, 50, 34, 51, 33, 52,…	831	224.5514	0.2070997	0	103.3259	158.8658	-1	-1	-1	0	296	176	49	11	37	49	9	84	345	187	333	225	305	260	43622.99	30328.66	43676.76	30158.41	43802.2	30001.6
m:	WORM00371.bmp	00:02:32.05	87	47, 12, 46, 12, 45, 12, 44, 13, 43, 13, 42, 14, 41, 15, 40, 16, 39, 17, 39, 18, 38, 19, 38, 20, 38, 21, 38, 22, 38, 23, 38, 24, 38, 25, 38, 26, 39, 27, 39, 28, 40, 29, 40, 30, 41, 31, 41, 32, 42, 33, 42, 34, 42, 35, 43, 36, 43, 37, 43, 38, 43, 39, 43, 40, 43, 41, 43, 42, 43, 43, 43, 44, 42, 45, 41, 46, 41, 47, 40, 48, 39, 49, 38, 50, 37, 50, 36, 51, 35, 51, 34, 52, 33, 52, 32, 53, 31, 53, 30, 54,…	827	222.0661	0.2107419	0	101.3259	161.2651	8.746428	7.632169	7.826238	0.2051658	305	171	47	12	35	51	9	87	352	183	340	222	314	258	43591.63	30346.58	43645.39	30171.85	43761.88	30010.56
m:	WORM00372.bmp	00:02:32.15	89	52, 11, 51, 11, 50, 12, 49, 12, 48, 12, 47, 13, 46, 13, 45, 14, 44, 14, 43, 15, 42, 16, 41, 17, 40, 17, 39, 18, 38, 19, 38, 20, 37, 21, 36, 22, 36, 23, 35, 24, 35, 25, 35, 26, 35, 27, 35, 28, 35, 29, 35, 30, 36, 31, 36, 32, 37, 33, 37, 34, 37, 35, 38, 36, 38, 37, 39, 38, 39, 39, 39, 40, 39, 41, 40, 42, 40, 43, 40, 44, 40, 45, 40, 46, 40, 47, 40, 48, 39, 49, 38, 50, 37, 51, 37, 52, 36, 53, 35, 54,…	803	220.3087	0.2079036	0	103.7402	162.8769	8.631338	7.632169	6.519202	0.2051658	308	167	52	11	38	50	11	86	360	178	346	217	319	253	43555.79	30368.98	43618.51	30194.25	43739.48	30032.96
m:	WORM00373.bmp	00:02:32.25	92	59, 12, 58, 12, 57, 11, 56, 12, 55, 11, 54, 11, 53, 12, 52, 12, 51, 12, 50, 12, 49, 12, 48, 12, 47, 12, 46, 12, 45, 12, 44, 12, 43, 13, 42, 13, 41, 14, 40, 14, 39, 15, 38, 16, 37, 17, 36, 18, 35, 19, 35, 20, 34, 21, 34, 22, 34, 23, 33, 24, 33, 25, 33, 26, 33, 27, 34, 28, 34, 29, 34, 30, 35, 31, 35, 32, 35, 33, 36, 34, 36, 35, 36, 36, 37, 37, 37, 38, 37, 39, 38, 40, 38, 41, 38, 42, 38, 43, 38, 44,…	832	222.6519	0.2109018	0	106.7402	179.4851	7.28011	7	8.13941	0.1881721	310	168	59	12	38	41	11	79	369	180	348	209	321	247	43515.46	30360.02	43609.55	30230.09	43730.52	30059.84
m:	WORM00374.bmp	00:02:33.05	87	62, 11, 61, 12, 60, 13, 59, 14, 58, 15, 57, 15, 56, 16, 55, 16, 54, 16, 53, 17, 52, 17, 51, 17, 50, 17, 49, 17, 48, 17, 47, 17, 46, 17, 45, 17, 44, 18, 43, 18, 42, 18, 41, 18, 40, 18, 39, 19, 38, 19, 37, 20, 36, 21, 35, 22, 34, 23, 33, 24, 33, 25, 32, 26, 32, 27, 32, 28, 32, 29, 32, 30, 32, 31, 32, 32, 32, 33, 32, 34, 32, 35, 32, 36, 33, 37, 33, 38, 34, 39, 34, 40, 34, 41, 35, 42, 35, 43, 35, 44,…	830	222.0661	0.2115063	0	101.3259	171.2227	8.860023	9.219544	10.30776	0.2478372	312	163	62	11	34	40	10	74	374	174	346	203	322	237	43493.07	30386.9	43618.51	30256.97	43726.04	30104.64
m:	WORM00375.bmp	00:02:33.15	89	56, 10, 56, 11, 56, 12, 57, 13, 57, 14, 57, 15, 57, 16, 57, 17, 57, 18, 57, 19, 56, 20, 55, 21, 55, 22, 54, 23, 53, 24, 52, 25, 51, 25, 50, 26, 49, 26, 48, 26, 47, 27, 46, 27, 45, 27, 44, 27, 43, 27, 42, 28, 41, 28, 40, 28, 39, 28, 38, 28, 37, 28, 36, 28, 35, 29, 34, 29, 33, 29, 32, 30, 31, 31, 30, 31, 29, 32, 29, 33, 28, 34, 27, 35, 26, 36, 26, 37, 26, 38, 26, 39, 26, 40, 26, 41, 26, 42, 26, 43,…	827	220.7524	0.2132576	0	100.4264	155.093	9.5	8.514693	7.81025	0.2288896	318	153	56	10	26	38	11	75	374	163	344	191	329	228	43493.07	30436.19	43627.47	30310.74	43694.68	30144.97
m:	WORM00376.bmp	00:02:33.25	90	48, 10, 48, 11, 49, 12, 49, 13, 49, 14, 49, 15, 49, 16, 49, 17, 50, 18, 50, 19, 50, 20, 50, 21, 50, 22, 50, 23, 49, 24, 49, 25, 49, 26, 48, 27, 48, 28, 47, 29, 46, 30, 45, 31, 44, 32, 43, 32, 42, 33, 41, 34, 40, 34, 39, 34, 38, 35, 37, 35, 36, 35, 35, 35, 34, 36, 33, 36, 32, 36, 31, 36, 30, 36, 29, 36, 28, 37, 27, 37, 26, 37, 25, 37, 24, 38, 23, 39, 22, 40, 21, 41, 20, 42, 19, 43, 19, 44, 18, 45,…	798	218.7524	0.2095594	0	103.4975	156.5376	8.13941	7.433034	8.732124	0.1998128	326	145	48	10	21	41	8	82	374	155	347	186	334	227	43493.07	30472.03	43614.03	30333.14	43672.28	30149.45
m:	WORM00377.bmp	00:02:34.05	89	42, 11, 42, 12, 42, 13, 42, 14, 42, 15, 42, 16, 42, 17, 43, 18, 43, 19, 44, 20, 44, 21, 44, 22, 45, 23, 45, 24, 46, 25, 46, 26, 46, 27, 46, 28, 47, 29, 47, 30, 47, 31, 47, 32, 47, 33, 46, 34, 46, 35, 45, 36, 44, 37, 44, 38, 43, 39, 42, 40, 41, 41, 40, 41, 39, 42, 38, 42, 37, 43, 36, 43, 35, 44, 34, 44, 33, 44, 32, 44, 31, 44, 30, 45, 29, 45, 28, 45, 27, 45, 26, 45, 25, 46, 24, 46, 23, 46, 22, 46,…	816	219.3382	0.2131432	0	100.4264	168.8351	7.158911	8.544003	8.845903	0.2296775	329	136	42	11	26	45	16	85	371	147	355	181	345	221	43506.5	30507.87	43578.19	30355.54	43622.99	30176.33
m:	WORM00378.bmp	00:02:34.15	91	50, 12, 49, 12, 48, 12, 47, 13, 46, 13, 45, 14, 44, 15, 43, 16, 43, 17, 43, 18, 42, 19, 42, 20, 42, 21, 42, 22, 42, 23, 42, 24, 42, 25, 42, 26, 43, 27, 43, 28, 43, 29, 44, 30, 44, 31, 44, 32, 44, 33, 45, 34, 45, 35, 45, 36, 45, 37, 45, 38, 45, 39, 45, 40, 44, 41, 44, 42, 43, 43, 42, 44, 42, 45, 41, 46, 40, 47, 39, 47, 38, 48, 37, 48, 36, 49, 35, 49, 34, 50, 33, 50, 32, 50, 31, 50, 30, 51, 29, 51,…	829	221.0955	0.2131103	0	102.4264	179.5351	10.77033	9.013878	8.5	0.2423086	330	130	50	12	33	50	17	85	380	142	363	180	347	215	43466.18	30530.27	43542.35	30360.02	43614.03	30203.21
m:	WORM00379.bmp	00:02:34.25	90	61, 11, 60, 11, 59, 11, 58, 12, 57, 12, 56, 12, 55, 12, 54, 12, 53, 12, 52, 13, 51, 13, 50, 13, 49, 14, 48, 15, 47, 15, 46, 16, 45, 17, 44, 18, 44, 19, 43, 20, 43, 21, 42, 22, 42, 23, 42, 24, 42, 25, 42, 26, 42, 27, 43, 28, 43, 29, 43, 30, 43, 31, 43, 32, 44, 33, 44, 34, 44, 35, 44, 36, 44, 37, 44, 38, 44, 39, 44, 40, 44, 41, 44, 42, 44, 43, 44, 44, 43, 45, 42, 46, 42, 47, 41, 48, 40, 49, 39, 49,…	829	220.5098	0.2142441	0	101.4264	164.8695	10.04988	8.514693	9.340771	0.2288896	330	128	61	11	42	47	15	76	391	139	372	175	345	204	43416.9	30543.71	43502.02	30382.42	43622.99	30252.49
m:	WORM00380.bmp	00:02:35.05	91	69, 13, 68, 13, 67, 13, 66, 13, 65, 13, 64, 13, 63, 13, 62, 13, 61, 13, 60, 13, 59, 13, 58, 13, 57, 12, 56, 12, 55, 13, 54, 13, 53, 13, 52, 13, 51, 13, 50, 14, 49, 14, 48, 14, 47, 15, 46, 16, 45, 17, 44, 18, 44, 19, 43, 20, 43, 21, 42, 22, 42, 23, 42, 24, 41, 25, 41, 26, 41, 27, 42, 28, 42, 29, 42, 30, 42, 31, 42, 32, 42, 33, 43, 34, 43, 35, 43, 36, 43, 37, 43, 38, 43, 39, 43, 40, 43, 41, 43, 42,…	820	222.995	0.2072208	0	102.8407	177.0715	9.708244	10	9.552486	0.2688172	331	127	69	13	43	40	11	70	400	140	374	167	342	197	43376.58	30539.23	43493.07	30418.27	43636.43	30283.86
m:	WORM00381.bmp	00:02:35.15	90	71, 9, 70, 10, 70, 11, 70, 12, 70, 13, 69, 14, 68, 15, 68, 16, 67, 17, 66, 18, 65, 19, 64, 19, 63, 20, 62, 20, 61, 20, 60, 21, 59, 21, 58, 21, 57, 21, 56, 21, 55, 21, 54, 21, 53, 21, 52, 21, 51, 21, 50, 21, 49, 22, 48, 22, 47, 22, 46, 22, 45, 22, 44, 22, 43, 23, 42, 24, 41, 25, 40, 26, 39, 27, 38, 28, 38, 29, 37, 30, 37, 31, 37, 32, 36, 33, 36, 34, 36, 35, 36, 36, 37, 37, 37, 38, 37, 39, 37, 40, …	822	218.7524	0.2158619	0	102.2549	167.4532	11.88486	10.5119	9.552486	0.2825779	336	119	71	9	36	36	11	66	407	128	372	155	347	185	43345.21	30593	43502.02	30472.03	43614.03	30337.62
m:	WORM00382.bmp	00:02:35.25	93	59, 11, 59, 12, 59, 13, 59, 14, 59, 15, 59, 16, 58, 17, 59, 18, 59, 19, 59, 20, 59, 21, 59, 22, 59, 23, 58, 24, 58, 25, 58, 26, 58, 27, 57, 28, 56, 29, 56, 30, 55, 31, 54, 31, 53, 32, 52, 32, 51, 33, 50, 33, 49, 33, 48, 34, 47, 34, 46, 34, 45, 34, 44, 34, 43, 34, 42, 34, 41, 34, 40, 35, 39, 35, 38, 35, 37, 35, 36, 35, 35, 35, 34, 35, 33, 36, 32, 36, 31, 37, 30, 38, 29, 39, 28, 40, 27, 41, 27, 42,…	837	223.0955	0.2113263	0	104.0122	161.4839	10.01249	9.219544	10.44031	0.2478372	347	106	59	11	28	40	8	77	406	117	375	146	355	183	43349.7	30642.28	43488.59	30512.35	43578.19	30346.58
m:	WORM00383.bmp	00:02:36.05	92	50, 11, 50, 12, 49, 13, 49, 14, 48, 15, 48, 16, 48, 17, 48, 18, 48, 19, 48, 20, 48, 21, 48, 22, 48, 23, 48, 24, 48, 25, 48, 26, 48, 27, 48, 28, 48, 29, 48, 30, 48, 31, 48, 32, 48, 33, 48, 34, 47, 35, 47, 36, 46, 37, 45, 38, 45, 39, 44, 40, 43, 40, 42, 41, 41, 41, 40, 42, 39, 42, 38, 43, 37, 43, 36, 43, 35, 43, 34, 43, 33, 43, 32, 43, 31, 43, 30, 44, 29, 44, 28, 44, 27, 44, 26, 44, 25, 44, 24, 44,…	815	217.7818	0.2159356	0	100.5269	168.0749	9.219544	9.962429	10.29563	0.2678072	358	97	50	11	26	44	9	82	408	108	384	141	367	179	43340.73	30682.6	43448.26	30534.75	43524.43	30364.5
m:	WORM00384.bmp	00:02:36.15	90	60, 11, 59, 11, 58, 12, 57, 12, 56, 13, 55, 13, 54, 14, 53, 15, 52, 16, 51, 17, 50, 18, 50, 19, 49, 20, 49, 21, 48, 22, 48, 23, 48, 24, 48, 25, 48, 26, 48, 27, 48, 28, 48, 29, 48, 30, 48, 31, 48, 32, 48, 33, 48, 34, 48, 35, 48, 36, 48, 37, 47, 38, 47, 39, 47, 40, 46, 41, 45, 42, 45, 43, 44, 44, 43, 45, 42, 45, 41, 46, 40, 46, 39, 47, 38, 47, 37, 48, 36, 48, 35, 48, 34, 48, 33, 48, 32, 49, 31, 49,…	829	218.7524	0.2177002	0	101.4264	179.5018	8.732124	8.732124	8.077747	0.2347345	358	92	60	11	36	48	15	81	418	103	394	140	373	173	43295.93	30705	43403.46	30539.23	43497.54	30391.38
m:	WORM00385.bmp	00:02:36.25	88	65, 12, 64, 12, 63, 12, 62, 13, 61, 13, 60, 13, 59, 13, 58, 14, 57, 14, 56, 15, 55, 16, 54, 16, 53, 17, 52, 18, 51, 19, 50, 20, 50, 21, 49, 22, 49, 23, 48, 24, 48, 25, 47, 26, 47, 27, 47, 28, 47, 29, 47, 30, 47, 31, 47, 32, 47, 33, 47, 34, 47, 35, 47, 36, 47, 37, 47, 38, 47, 39, 47, 40, 46, 41, 46, 42, 46, 43, 45, 44, 44, 45, 44, 46, 43, 47, 42, 48, 41, 49, 40, 49, 39, 50, 38, 50, 37, 50, 36, 51,…	828	220.7524	0.2135155	0	99.01222	166.5324	6.708204	6.103278	7.566373	0.1640666	359	89	65	12	42	48	14	75	424	101	401	137	373	164	43269.05	30713.96	43372.1	30552.67	43497.54	30431.71
m:	WORM00386.bmp	00:02:37.05	88	70, 13, 69, 14, 68, 14, 67, 15, 66, 15, 65, 16, 64, 16, 63, 16, 62, 17, 61, 17, 60, 18, 59, 18, 58, 19, 57, 19, 56, 20, 55, 20, 54, 20, 53, 21, 52, 22, 51, 23, 50, 24, 49, 25, 48, 26, 48, 27, 48, 28, 47, 29, 47, 30, 47, 31, 46, 32, 46, 33, 46, 34, 46, 35, 46, 36, 46, 37, 46, 38, 46, 39, 46, 40, 46, 41, 46, 42, 46, 43, 46, 44, 46, 45, 46, 46, 45, 47, 45, 48, 44, 49, 43, 50, 43, 51, 42, 52, 41, 53,…	835	221.2377	0.214377	0	101.4975	162.9843	7.826238	8.381527	9.013878	0.2253099	360	84	70	13	44	49	11	74	430	97	404	133	371	158	43242.17	30731.88	43358.66	30570.6	43506.5	30458.59
m:	WORM00387.bmp	00:02:37.15	85	68, 11, 69, 12, 69, 13, 69, 14, 69, 15, 69, 16, 69, 17, 68, 18, 68, 19, 67, 20, 66, 21, 65, 22, 64, 23, 63, 23, 62, 24, 61, 24, 60, 25, 59, 25, 58, 26, 57, 26, 56, 27, 55, 27, 54, 27, 53, 28, 52, 28, 51, 29, 50, 30, 49, 31, 48, 32, 47, 33, 46, 34, 45, 35, 44, 36, 44, 37, 44, 38, 44, 39, 43, 40, 43, 41, 43, 42, 43, 43, 43, 44, 43, 45, 43, 46, 43, 47, 43, 48, 43, 49, 43, 50, 43, 51, 43, 52, 43, 53,…	842	218.6519	0.2213174	0	98.08329	164.3256	10.04988	9.617692	8.077747	0.2585401	363	76	68	11	43	45	11	70	431	87	406	121	374	146	43237.69	30776.69	43349.7	30624.36	43493.07	30512.35
m:	WORM00388.bmp	00:02:37.25	91	59, 10, 59, 11, 60, 12, 60, 13, 60, 14, 61, 15, 61, 16, 62, 17, 62, 18, 62, 19, 62, 20, 62, 21, 62, 22, 62, 23, 62, 24, 62, 25, 62, 26, 62, 27, 61, 28, 60, 29, 60, 30, 59, 31, 58, 31, 57, 32, 56, 33, 55, 33, 54, 34, 53, 34, 52, 35, 51, 35, 50, 36, 49, 36, 48, 37, 47, 37, 46, 38, 45, 38, 44, 39, 43, 40, 42, 41, 41, 42, 40, 43, 40, 44, 39, 45, 38, 46, 38, 47, 38, 48, 38, 49, 37, 50, 37, 51, 37, 52,…	842	220.6519	0.2173235	0	103.6691	163.6068	7.632169	6.964194	6.324555	0.1872095	369	67	59	10	38	47	8	76	428	77	407	114	377	143	43251.13	30821.49	43345.21	30655.72	43479.63	30525.79
m:	WORM00389.bmp	00:02:38.05	86	47, 11, 48, 12, 49, 13, 50, 14, 51, 15, 52, 16, 53, 17, 54, 18, 54, 19, 55, 20, 55, 21, 55, 22, 56, 23, 56, 24, 56, 25, 56, 26, 56, 27, 56, 28, 56, 29, 55, 30, 55, 31, 54, 32, 53, 33, 53, 34, 52, 35, 51, 36, 50, 36, 49, 37, 48, 37, 47, 38, 46, 38, 45, 39, 44, 39, 43, 40, 42, 40, 41, 41, 40, 41, 39, 42, 38, 43, 37, 44, 36, 44, 35, 45, 34, 46, 34, 47, 33, 48, 32, 49, 31, 50, 31, 51, 30, 52, 30, 53,…	823	221.3798	0.2110249	0	100.7401	163.1132	7.106335	7.071068	8.558621	0.1900825	376	63	47	11	35	45	10	79	423	74	411	108	386	142	43273.53	30834.93	43327.29	30682.6	43439.3	30530.27
m:	WORM00390.bmp	00:02:38.15	85	34, 10, 34, 11, 34, 12, 34, 13, 35, 14, 35, 15, 36, 16, 36, 17, 37, 18, 38, 19, 39, 20, 40, 21, 41, 22, 42, 23, 43, 24, 44, 25, 45, 26, 45, 27, 46, 28, 46, 29, 47, 30, 47, 31, 47, 32, 47, 33, 47, 34, 47, 35, 47, 36, 46, 37, 46, 38, 45, 39, 44, 40, 43, 41, 42, 42, 41, 43, 40, 44, 39, 44, 38, 45, 37, 46, 36, 46, 35, 46, 34, 47, 33, 47, 32, 48, 31, 48, 30, 49, 29, 50, 28, 50, 27, 51, 26, 52, 25, 53,…	844	220.2083	0.2187183	0	101.397	151.1468	6.519202	7.382411	8.381527	0.1984519	385	56	34	10	32	48	9	85	419	66	417	104	394	141	43291.45	30870.77	43300.41	30700.52	43403.46	30534.75
m:	WORM00391.bmp	00:02:38.25	84	33, 12, 32, 12, 31, 13, 30, 14, 30, 15, 29, 16, 29, 17, 29, 18, 29, 19, 29, 20, 29, 21, 30, 22, 31, 23, 31, 24, 32, 25, 33, 26, 34, 27, 34, 28, 35, 29, 36, 30, 36, 31, 37, 32, 38, 33, 39, 34, 39, 35, 40, 36, 40, 37, 40, 38, 41, 39, 41, 40, 41, 41, 40, 42, 40, 43, 40, 44, 39, 45, 39, 46, 38, 47, 37, 48, 36, 49, 35, 50, 34, 51, 33, 52, 32, 52, 31, 52, 30, 53, 29, 53, 28, 54, 27, 54, 26, 55, 25, 55,…	872	218.794	0.2289051	0	99.15437	148.5704	7.382411	7.905694	7.778174	0.2125187	391	49	33	12	33	52	11	88	424	61	424	101	402	137	43269.05	30893.18	43269.05	30713.96	43367.62	30552.67
m:	WORM00392.bmp	00:02:39.05	83	39, 13, 38, 13, 37, 13, 36, 13, 35, 13, 34, 14, 33, 14, 32, 14, 31, 15, 30, 16, 29, 17, 28, 18, 28, 19, 28, 20, 27, 21, 27, 22, 28, 23, 28, 24, 28, 25, 28, 26, 29, 27, 30, 28, 31, 29, 31, 30, 32, 31, 33, 32, 34, 33, 35, 34, 35, 35, 36, 36, 37, 37, 37, 38, 37, 39, 38, 40, 38, 41, 38, 42, 38, 43, 38, 44, 38, 45, 38, 46, 38, 47, 37, 48, 37, 49, 36, 50, 35, 51, 34, 52, 33, 53, 32, 54, 31, 54, 30, 55,…	875	219.9656	0.2272523	0	97.74015	147.6422	0	0	0	0	393	46	39	13	37	49	12	84	432	59	430	95	405	130	43233.21	30902.14	43242.17	30740.85	43354.18	30584.04
k:	MOVING.bmp	00:02:39.15	0		0	0	0	0	0	0	0	0	0	0	0	0	0	0	0	0	0	0	0	0	0	0	0	0	0	0	0	0	0	0
k:	MOVING.bmp	00:02:39.25	0		0	0	0	0	0	0	0	0	0	0	0	0	0	0	0	0	0	0	0	0	0	0	0	0	0	0	0	0	0	0
k:	MOVING.bmp	00:02:40.05	0		0	0	0	0	0	0	0	0	0	0	0	0	0	0	0	0	0	0	0	0	0	0	0	0	0	0	0	0	0	0
k:	MOVING.bmp	00:02:40.15	0		0	0	0	0	0	0	0	0	0	0	0	0	0	0	0	0	0	0	0	0	0	0	0	0	0	0	0	0	0	0
k:	MOVING.bmp	00:02:40.25	0		0	0	0	0	0	0	-1	-1	-1	0	0	0	0	0	0	0	0	0	0	0	0	0	0	0	0	0	0	0	0	0
m:	WORM00393.bmp	00:02:41.05	88	38, 11, 37, 11, 36, 11, 35, 12, 34, 12, 33, 13, 32, 14, 31, 14, 30, 15, 30, 16, 29, 17, 29, 18, 28, 19, 28, 20, 28, 21, 28, 22, 28, 23, 28, 24, 28, 25, 28, 26, 29, 27, 29, 28, 29, 29, 30, 30, 30, 31, 31, 32, 31, 33, 31, 34, 32, 35, 32, 36, 32, 37, 33, 38, 33, 39, 33, 40, 33, 41, 33, 42, 33, 43, 33, 44, 33, 45, 32, 46, 32, 47, 31, 48, 31, 49, 30, 50, 29, 51, 28, 52, 27, 53, 26, 54, 25, 55, 24, 56,…	815	220.5514	0.2105464	0	102.7402	173.246	-1	-1	-1	0	310	171	38	11	28	52	23	93	348	182	338	223	333	264	43168.55	31137.06	43213.36	30953.37	43235.76	30769.68
m:	WORM00394.bmp	00:02:41.15	87	45, 11, 44, 11, 43, 11, 42, 11, 41, 12, 41, 13, 40, 14, 39, 14, 38, 14, 37, 15, 36, 15, 35, 16, 34, 17, 33, 17, 32, 18, 31, 19, 30, 20, 29, 21, 29, 22, 28, 23, 28, 24, 27, 25, 27, 26, 27, 27, 27, 28, 27, 29, 27, 30, 28, 31, 28, 32, 28, 33, 29, 34, 29, 35, 30, 36, 30, 37, 30, 38, 31, 39, 31, 40, 31, 41, 31, 42, 32, 43, 32, 44, 32, 45, 32, 46, 32, 47, 32, 48, 32, 49, 31, 50, 31, 51, 30, 52, 29, 53,…	810	218.2083	0.2137728	0	102.9828	177.8132	6.403124	5.59017	6.041523	0.1502734	311	167	45	11	32	49	20	89	356	178	343	216	331	256	43132.71	31154.98	43190.95	30984.73	43244.72	30805.52
m:	WORM00395.bmp	00:02:41.25	85	47, 12, 46, 13, 45, 14, 44, 15, 43, 16, 42, 16, 41, 17, 40, 18, 39, 18, 38, 19, 37, 19, 36, 20, 35, 21, 34, 21, 33, 22, 32, 23, 31, 24, 30, 25, 29, 26, 29, 27, 28, 28, 28, 29, 27, 30, 27, 31, 27, 32, 27, 33, 27, 34, 28, 35, 28, 36, 28, 37, 28, 38, 29, 39, 29, 40, 29, 41, 30, 42, 30, 43, 31, 44, 31, 45, 31, 46, 31, 47, 32, 48, 32, 49, 32, 50, 32, 51, 32, 52, 32, 53, 32, 54, 31, 55, 31, 56, 30, 57,…	805	219.0367	0.2108492	0	101.8112	179.5185	7.762087	6.082763	6.519202	0.1635151	311	162	47	12	32	51	17	91	358	174	343	213	328	253	43123.75	31172.9	43190.95	30998.17	43258.16	30818.96
m:	WORM00396.bmp	00:02:42.05	87	48, 9, 48, 10, 48, 11, 48, 12, 48, 13, 48, 14, 47, 15, 47, 16, 47, 17, 47, 18, 46, 19, 45, 20, 45, 21, 44, 22, 43, 23, 42, 24, 41, 25, 40, 25, 39, 26, 38, 26, 37, 27, 36, 28, 35, 28, 34, 29, 33, 30, 32, 31, 31, 32, 30, 33, 29, 34, 28, 35, 28, 36, 27, 37, 27, 38, 27, 39, 27, 40, 27, 41, 27, 42, 27, 43, 27, 44, 27, 45, 27, 46, 28, 47, 28, 48, 28, 49, 29, 50, 29, 51, 29, 52, 30, 53, 30, 54, 30, 55, …	817	220.4509	0.2112556	0	103.397	177.6569	9.486833	10.68878	10.01249	0.2873328	312	154	48	9	29	50	12	91	360	163	341	204	324	245	43114.79	31222.19	43199.91	31038.49	43276.08	30854.8
m:	WORM00397.bmp	00:02:42.15	84	36, 8, 36, 9, 36, 10, 37, 11, 38, 11, 39, 12, 40, 13, 41, 14, 42, 15, 43, 16, 43, 17, 44, 18, 44, 19, 44, 20, 44, 21, 43, 22, 43, 23, 43, 24, 42, 25, 41, 26, 41, 27, 40, 28, 39, 29, 38, 29, 37, 30, 36, 31, 35, 32, 34, 32, 33, 33, 32, 34, 31, 34, 30, 35, 29, 36, 28, 37, 27, 38, 26, 39, 25, 40, 24, 41, 24, 42, 24, 43, 23, 44, 23, 45, 23, 46, 23, 47, 23, 48, 23, 49, 23, 50, 23, 51, 23, 52, 23, 53, 2…	773	217.0367	0.2062163	0	99.98279	176.4586	9.861542	9.617692	9.617692	0.2585401	316	148	36	8	23	44	11	85	352	156	339	192	327	233	43150.63	31253.55	43208.88	31092.26	43262.64	30908.57
m:	WORM00398.bmp	00:02:42.25	87	27, 8, 26, 9, 27, 10, 27, 11, 27, 12, 28, 13, 28, 14, 28, 15, 29, 16, 29, 17, 30, 18, 31, 19, 32, 20, 32, 21, 33, 22, 33, 23, 34, 24, 34, 25, 35, 26, 35, 27, 35, 28, 36, 29, 36, 30, 36, 31, 36, 32, 36, 33, 35, 34, 35, 35, 35, 36, 34, 37, 33, 38, 32, 39, 31, 40, 30, 41, 29, 41, 28, 42, 27, 43, 26, 43, 25, 44, 24, 45, 23, 45, 22, 46, 21, 47, 20, 48, 19, 49, 18, 50, 18, 51, 17, 52, 17, 53, 16, 54, 1…	779	217.1372	0.2076246	0	102.1544	174.3968	8.062258	7.778174	8.902246	0.2090907	323	138	27	8	21	47	10	90	350	146	344	185	333	228	43159.59	31298.35	43186.47	31123.62	43235.76	30930.97
m:	WORM00399.bmp	00:02:43.05	85	29, 11, 28, 12, 27, 13, 27, 14, 26, 15, 26, 16, 26, 17, 26, 18, 26, 19, 26, 20, 26, 21, 26, 22, 26, 23, 26, 24, 27, 25, 27, 26, 28, 27, 28, 28, 29, 29, 30, 30, 30, 31, 31, 32, 32, 33, 32, 34, 32, 35, 33, 36, 33, 37, 33, 38, 33, 39, 33, 40, 33, 41, 33, 42, 33, 43, 33, 44, 32, 45, 31, 46, 31, 47, 30, 48, 29, 49, 28, 50, 27, 50, 26, 51, 25, 52, 24, 52, 23, 53, 22, 54, 21, 55, 20, 56, 19, 57, 18, 58,…	787	214.995	0.2139576	0	96.84065	173.1914	7.5	6.800735	7.106335	0.1828155	325	129	29	11	25	52	16	93	354	140	350	181	341	222	43141.67	31325.23	43159.59	31141.54	43199.91	30957.85
m:	WORM00400.bmp	00:02:43.15	86	34, 11, 33, 12, 32, 13, 31, 14, 30, 15, 29, 16, 29, 17, 28, 18, 27, 19, 27, 20, 27, 21, 26, 22, 26, 23, 26, 24, 26, 25, 26, 26, 25, 27, 26, 28, 26, 29, 26, 30, 27, 31, 27, 32, 28, 33, 29, 34, 29, 35, 30, 36, 31, 37, 31, 38, 32, 39, 32, 40, 32, 41, 33, 42, 33, 43, 33, 44, 33, 45, 33, 46, 33, 47, 33, 48, 33, 49, 33, 50, 32, 51, 31, 52, 31, 53, 30, 54, 29, 55, 28, 56, 27, 57, 26, 57, 25, 58, 24, 59,…	784	219.1372	0.2051605	0	101.1544	167.3104	8.13941	7.211102	6.5	0.1938469	325	123	34	11	30	54	17	94	359	134	355	177	342	217	43119.27	31352.12	43137.19	31159.46	43195.43	30980.25
m:	WORM00401.bmp	00:02:43.25	86	39, 10, 38, 10, 37, 11, 37, 12, 36, 13, 36, 14, 35, 15, 34, 16, 33, 17, 32, 18, 31, 19, 30, 20, 29, 20, 28, 21, 28, 22, 27, 23, 27, 24, 26, 25, 26, 26, 25, 27, 25, 28, 25, 29, 25, 30, 25, 31, 25, 32, 25, 33, 25, 34, 26, 35, 26, 36, 26, 37, 27, 38, 28, 39, 28, 40, 29, 41, 29, 42, 30, 43, 30, 44, 31, 45, 31, 46, 32, 47, 32, 48, 32, 49, 32, 50, 32, 51, 32, 52, 32, 53, 32, 54, 32, 55, 31, 56, 30, 57,…	784	215.6225	0.2119034	0	100.7402	166.6633	7.905694	7.516648	8.13941	0.2020604	326	118	39	10	32	51	15	91	365	128	358	169	341	209	43092.39	31379	43123.75	31195.3	43199.91	31016.09
m:	WORM00402.bmp	00:02:44.05	85	38, 10, 38, 11, 39, 12, 39, 13, 39, 14, 39, 15, 39, 16, 39, 17, 39, 18, 38, 19, 38, 20, 37, 21, 37, 22, 36, 23, 35, 24, 34, 25, 33, 26, 32, 27, 31, 28, 30, 29, 29, 30, 28, 31, 28, 32, 27, 33, 27, 34, 26, 35, 26, 36, 25, 37, 25, 38, 25, 39, 25, 40, 25, 41, 25, 42, 26, 43, 26, 44, 26, 45, 27, 46, 27, 47, 28, 48, 28, 49, 28, 50, 29, 51, 29, 52, 30, 53, 31, 54, 31, 55, 31, 56, 32, 57, 32, 58, 32, 59,…	796	215.6225	0.2151468	0	100.9828	166.9869	8.381527	7.433034	8.246211	0.1998128	326	109	38	10	30	53	13	92	364	119	356	162	339	201	43096.87	31419.32	43132.71	31226.67	43208.88	31051.94
m:	WORM00403.bmp	00:02:44.15	85	31, 10, 32, 11, 33, 12, 34, 13, 34, 14, 35, 15, 36, 16, 36, 17, 36, 18, 36, 19, 37, 20, 36, 21, 36, 22, 36, 23, 35, 24, 35, 25, 35, 26, 35, 27, 34, 28, 33, 29, 32, 30, 32, 31, 31, 32, 30, 33, 29, 34, 28, 35, 27, 36, 26, 37, 26, 38, 25, 39, 24, 40, 24, 41, 23, 42, 23, 43, 23, 44, 23, 45, 22, 46, 22, 47, 22, 48, 22, 49, 22, 50, 23, 51, 23, 52, 24, 53, 24, 54, 24, 55, 25, 56, 26, 57, 26, 58, 26, 59,…	787	217.0367	0.2099512	0	102.2254	166.4125	9.219544	8.732124	8.544003	0.2347345	329	102	31	10	24	53	8	91	360	112	353	155	337	193	43114.79	31450.68	43146.15	31258.03	43217.84	31087.78
m:	WORM00404.bmp	00:02:44.25	84	16, 10, 16, 11, 17, 12, 18, 13, 19, 14, 20, 15, 21, 16, 22, 17, 23, 18, 24, 19, 25, 19, 26, 20, 27, 21, 27, 22, 28, 23, 28, 24, 28, 25, 29, 26, 29, 27, 29, 28, 29, 29, 29, 30, 28, 31, 28, 32, 28, 33, 28, 34, 27, 35, 26, 36, 26, 37, 25, 38, 24, 39, 23, 40, 23, 41, 22, 42, 21, 43, 20, 44, 19, 45, 18, 46, 18, 47, 17, 48, 17, 49, 16, 50, 16, 51, 16, 52, 16, 53, 15, 54, 15, 55, 15, 56, 15, 57, 16, 58,…	795	216.2083	0.2137138	0	100.397	170.0738	9.013878	8.732124	10.70047	0.2347345	336	95	16	10	16	50	9	90	352	105	352	145	345	185	43150.63	31482.04	43150.63	31302.83	43181.99	31123.62
m:	WORM00405.bmp	00:02:45.05	86	17, 11, 17, 12, 17, 13, 16, 14, 16, 15, 16, 16, 16, 17, 16, 18, 16, 19, 16, 20, 17, 21, 17, 22, 17, 23, 18, 24, 19, 25, 20, 26, 21, 27, 21, 28, 22, 29, 22, 30, 23, 31, 24, 32, 25, 33, 26, 34, 26, 35, 27, 36, 27, 37, 27, 38, 27, 39, 27, 40, 27, 41, 27, 42, 27, 43, 27, 44, 27, 45, 26, 46, 25, 47, 24, 48, 24, 49, 23, 50, 23, 51, 22, 52, 21, 53, 20, 54, 19, 55, 18, 56, 17, 57, 17, 58, 16, 59, 16, 60,…	783	216.0661	0.2107649	0	99.08329	171.9235	9.300538	8.902246	8.845903	0.2393077	337	84	17	11	20	54	17	96	354	95	357	138	354	180	43141.67	31526.85	43128.23	31334.19	43141.67	31146.02
m:	WORM00406.bmp	00:02:45.15	87	25, 11, 24, 12, 23, 12, 22, 13, 21, 13, 20, 14, 19, 14, 18, 15, 17, 16, 17, 17, 16, 18, 16, 19, 15, 20, 15, 21, 15, 22, 15, 23, 15, 24, 15, 25, 15, 26, 16, 27, 16, 28, 17, 29, 18, 30, 18, 31, 19, 32, 20, 33, 21, 34, 22, 35, 22, 36, 23, 37, 24, 38, 24, 39, 25, 40, 25, 41, 26, 42, 26, 43, 26, 44, 26, 45, 26, 46, 26, 47, 26, 48, 26, 49, 26, 50, 25, 51, 25, 52, 24, 53, 23, 54, 22, 55, 22, 56, 21, 57,…	785	219.1372	0.2054222	0	101.7402	173.211	9.219544	8.276473	6.670832	0.2224859	338	79	25	11	25	52	20	94	363	90	363	131	358	173	43101.35	31549.25	43101.35	31365.55	43123.75	31177.38
m:	WORM00407.bmp	00:02:45.25	86	30, 11, 29, 11, 28, 12, 27, 13, 26, 14, 25, 15, 24, 16, 23, 17, 22, 18, 21, 19, 20, 20, 20, 21, 19, 22, 18, 23, 17, 24, 17, 25, 16, 26, 16, 27, 15, 28, 15, 29, 15, 30, 15, 31, 15, 32, 16, 33, 16, 34, 16, 35, 17, 36, 18, 37, 18, 38, 19, 39, 19, 40, 20, 41, 21, 42, 22, 43, 22, 44, 23, 45, 24, 46, 25, 47, 25, 48, 25, 49, 26, 50, 26, 51, 26, 52, 26, 53, 26, 54, 26, 55, 26, 56, 25, 57, 25, 58, 24, 59,…	778	215.6225	0.2102817	0	102.397	176.6711	7.762087	7.071068	6.5	0.1900825	338	72	30	11	26	51	19	95	368	83	364	123	357	167	43078.95	31580.61	43096.87	31401.4	43128.23	31204.27
m:	WORM00408.bmp	00:02:46.05	87	28, 11, 28, 12, 29, 13, 29, 14, 29, 15, 28, 16, 28, 17, 28, 18, 28, 19, 27, 20, 26, 21, 26, 22, 25, 23, 24, 24, 23, 25, 22, 26, 21, 27, 20, 28, 19, 29, 18, 30, 17, 31, 17, 32, 16, 33, 15, 34, 15, 35, 15, 36, 14, 37, 14, 38, 14, 39, 14, 40, 15, 41, 15, 42, 15, 43, 16, 44, 16, 45, 17, 46, 17, 47, 18, 48, 19, 49, 20, 50, 20, 51, 21, 52, 22, 53, 23, 54, 23, 55, 24, 56, 24, 57, 24, 58, 25, 59, 25, 60,…	796	217.6225	0.2112105	0	103.397	177.8253	7.615773	7.211102	7.615773	0.1938469	339	64	28	11	22	53	14	97	367	75	361	117	353	161	43083.43	31616.45	43110.31	31428.28	43146.15	31231.15
m:	WORM00409.bmp	00:02:46.15	86	23, 11, 24, 12, 25, 13, 26, 13, 27, 14, 28, 15, 28, 16, 29, 17, 29, 18, 29, 19, 29, 20, 29, 21, 28, 22, 28, 23, 28, 24, 28, 25, 27, 26, 26, 27, 25, 28, 25, 29, 24, 30, 23, 31, 22, 32, 21, 33, 20, 34, 19, 35, 18, 36, 17, 37, 17, 38, 16, 39, 16, 40, 15, 41, 15, 42, 15, 43, 15, 44, 15, 45, 15, 46, 15, 47, 15, 48, 15, 49, 16, 50, 16, 51, 17, 52, 17, 53, 18, 54, 19, 55, 20, 56, 20, 57, 21, 58, 22, 59,…	804	218.6935	0.2112487	0	102.397	178.6589	8.514693	9.192389	10.04988	0.2471072	339	58	23	11	17	53	12	95	362	69	356	111	351	153	43105.83	31643.33	43132.71	31455.16	43155.11	31266.99
m:	WORM00410.bmp	00:02:46.25	84	16, 11, 17, 12, 18, 12, 19, 13, 20, 14, 21, 14, 22, 15, 23, 16, 24, 17, 25, 18, 25, 19, 26, 20, 26, 21, 27, 22, 27, 23, 27, 24, 28, 25, 28, 26, 28, 27, 27, 28, 27, 29, 27, 30, 27, 31, 26, 32, 26, 33, 25, 34, 24, 35, 24, 36, 23, 37, 22, 38, 21, 39, 20, 40, 19, 41, 19, 42, 18, 43, 17, 44, 16, 45, 15, 46, 15, 47, 15, 48, 14, 49, 14, 50, 14, 51, 14, 52, 14, 53, 14, 54, 14, 55, 14, 56, 15, 57, 15, 58,…	787	214.4509	0.2150448	0	99.15437	175.59	8.944272	8.558621	8.944272	0.2300705	340	51	16	11	14	49	15	90	356	62	354	100	355	141	43132.71	31674.7	43141.67	31504.45	43137.19	31320.75
m:	WORM00411.bmp	00:02:47.05	85	14, 11, 14, 12, 14, 13, 14, 14, 14, 15, 15, 16, 15, 17, 16, 18, 16, 19, 17, 20, 18, 21, 19, 22, 20, 23, 21, 24, 22, 25, 23, 26, 24, 27, 25, 28, 25, 29, 26, 30, 27, 31, 27, 32, 27, 33, 27, 34, 28, 35, 28, 36, 28, 37, 27, 38, 27, 39, 27, 40, 26, 41, 26, 42, 25, 43, 24, 44, 24, 45, 23, 46, 22, 47, 21, 48, 20, 49, 19, 50, 19, 51, 18, 52, 17, 53, 16, 54, 16, 55, 15, 56, 15, 57, 15, 58, 14, 59, 14, 60,…	808	219.2793	0.2111669	0	100.9828	175.76	0	0	0	0	340	42	14	11	18	52	19	95	354	53	358	94	359	137	43141.67	31715.02	43123.75	31531.33	43119.27	31338.67
k:	MOVING.bmp	00:02:47.15	0		0	0	0	0	0	0	0	0	0	0	0	0	0	0	0	0	0	0	0	0	0	0	0	0	0	0	0	0	0	0
k:	MOVING.bmp	00:02:47.25	0		0	0	0	0	0	0	0	0	0	0	0	0	0	0	0	0	0	0	0	0	0	0	0	0	0	0	0	0	0	0
k:	MOVING.bmp	00:02:48.05	0		0	0	0	0	0	0	0	0	0	0	0	0	0	0	0	0	0	0	0	0	0	0	0	0	0	0	0	0	0	0
k:	MOVING.bmp	00:02:48.15	0		0	0	0	0	0	0	0	0	0	0	0	0	0	0	0	0	0	0	0	0	0	0	0	0	0	0	0	0	0	0
k:	MOVING.bmp	00:02:48.25	0		0	0	0	0	0	0	-1	-1	-1	0	0	0	0	0	0	0	0	0	0	0	0	0	0	0	0	0	0	0	0	0
m:	WORM00412.bmp	00:02:49.05	88	14, 11, 13, 11, 12, 12, 12, 13, 12, 14, 12, 15, 12, 16, 12, 17, 12, 18, 13, 19, 13, 20, 14, 21, 14, 22, 15, 23, 16, 24, 17, 25, 18, 26, 19, 27, 19, 28, 20, 29, 21, 30, 22, 31, 23, 32, 23, 33, 24, 34, 24, 35, 25, 36, 25, 37, 25, 38, 25, 39, 25, 40, 25, 41, 25, 42, 25, 43, 25, 44, 25, 45, 24, 46, 24, 47, 23, 48, 23, 49, 22, 50, 22, 51, 21, 52, 21, 53, 20, 54, 20, 55, 20, 56, 19, 57, 19, 58, 18, 59,…	789	219.1372	0.2064689	0	101.4975	176.1422	-1	-1	-1	0	304	165	14	11	20	54	23	96	318	176	324	219	327	261	43143.96	31949.94	43117.08	31757.29	43103.64	31569.12
m:	WORM00413.bmp	00:02:49.15	91	23, 11, 22, 11, 21, 11, 20, 12, 19, 13, 18, 14, 17, 15, 16, 16, 16, 17, 15, 18, 15, 19, 14, 20, 14, 21, 14, 22, 14, 23, 14, 24, 14, 25, 14, 26, 14, 27, 15, 28, 15, 29, 16, 30, 17, 31, 17, 32, 18, 33, 19, 34, 20, 35, 21, 36, 22, 37, 22, 38, 23, 39, 24, 40, 25, 41, 25, 42, 25, 43, 26, 44, 26, 45, 26, 46, 26, 47, 26, 48, 26, 49, 26, 50, 26, 51, 26, 52, 25, 53, 25, 54, 25, 55, 24, 56, 24, 57, 23, 58,…	796	221.3798	0.2041018	0	106.1544	178.8489	7.905694	7.433034	7.433034	0.1998128	303	158	23	11	25	54	28	99	326	169	328	212	331	257	43108.12	31981.3	43099.16	31788.65	43085.72	31587.04
m:	WORM00414.bmp	00:02:49.25	86	24, 11, 23, 12, 22, 13, 21, 14, 20, 15, 19, 16, 18, 17, 17, 18, 17, 19, 16, 20, 16, 21, 15, 22, 15, 23, 15, 24, 14, 25, 14, 26, 14, 27, 14, 28, 14, 29, 14, 30, 14, 31, 14, 32, 15, 33, 15, 34, 16, 35, 16, 36, 17, 37, 18, 38, 18, 39, 19, 40, 20, 41, 21, 42, 21, 43, 22, 44, 23, 45, 24, 46, 24, 47, 25, 48, 25, 49, 25, 50, 26, 51, 26, 52, 26, 53, 26, 54, 26, 55, 26, 56, 26, 57, 26, 58, 25, 59, 25, 60,…	792	218.5514	0.2083665	0	100.7402	178.6407	6.964194	7.017834	7.071068	0.1886515	303	152	24	11	26	53	29	95	327	163	329	205	332	247	43103.64	32008.19	43094.68	31820.01	43081.24	31631.84
m:	WORM00415.bmp	00:02:50.05	88	28, 10, 28, 11, 28, 12, 27, 13, 27, 14, 26, 15, 26, 16, 25, 17, 24, 18, 23, 19, 23, 20, 22, 21, 21, 22, 20, 23, 19, 24, 18, 25, 17, 26, 17, 27, 16, 28, 16, 29, 15, 30, 14, 31, 14, 32, 14, 33, 14, 34, 14, 35, 14, 36, 14, 37, 14, 38, 15, 39, 15, 40, 16, 41, 16, 42, 17, 43, 17, 44, 18, 45, 19, 46, 20, 47, 20, 48, 21, 49, 22, 50, 23, 51, 24, 52, 24, 53, 25, 54, 25, 55, 25, 56, 26, 57, 26, 58, 26, 59,…	795	219.723	0.2069313	0	103.5686	172.0149	7.5	8.062258	7.106335	0.2167274	303	146	28	10	24	52	26	97	331	156	327	198	329	243	43085.72	32039.55	43103.64	31851.38	43094.68	31649.76
m:	WORM00416.bmp	00:02:50.15	89	24, 10, 25, 11, 26, 12, 27, 13, 27, 14, 28, 15, 28, 16, 28, 17, 28, 18, 28, 19, 28, 20, 27, 21, 27, 22, 26, 23, 26, 24, 25, 25, 24, 26, 23, 27, 23, 28, 22, 29, 21, 30, 20, 31, 19, 32, 18, 33, 17, 34, 17, 35, 16, 36, 16, 37, 15, 38, 15, 39, 14, 40, 14, 41, 14, 42, 14, 43, 14, 44, 14, 45, 15, 46, 15, 47, 15, 48, 16, 49, 16, 50, 17, 51, 17, 52, 18, 53, 19, 54, 19, 55, 20, 56, 21, 57, 22, 58, 23, 59,…	788	220.2083	0.2042062	0	103.7401	169.5117	8.20061	9.013878	8.732124	0.2423086	303	138	24	10	18	53	20	98	327	148	321	191	323	236	43103.64	32075.39	43130.52	31882.74	43121.56	31681.13
m:	WORM00417.bmp	00:02:50.25	87	18, 11, 19, 12, 20, 12, 21, 13, 22, 14, 23, 14, 24, 15, 25, 16, 26, 17, 27, 18, 27, 19, 28, 20, 28, 21, 28, 22, 28, 23, 28, 24, 27, 25, 27, 26, 27, 27, 27, 28, 26, 29, 26, 30, 25, 31, 24, 32, 23, 33, 23, 34, 22, 35, 21, 36, 20, 37, 19, 38, 19, 39, 18, 40, 17, 41, 16, 42, 16, 43, 15, 44, 15, 45, 15, 46, 15, 47, 14, 48, 14, 49, 14, 50, 14, 51, 15, 52, 15, 53, 15, 54, 16, 55, 16, 56, 17, 57, 17, 58,…	781	218.2083	0.2061193	0	102.1544	167.8063	8.746428	8.062258	8.631338	0.2167274	303	132	18	11	14	51	19	95	321	143	317	183	322	227	43130.52	32097.79	43148.44	31918.58	43126.04	31721.45
m:	WORM00418.bmp	00:02:51.05	89	11, 10, 11, 11, 12, 12, 13, 13, 14, 13, 15, 14, 16, 14, 17, 14, 18, 14, 19, 15, 20, 15, 21, 15, 22, 16, 23, 16, 24, 17, 25, 18, 26, 18, 27, 19, 28, 20, 28, 21, 29, 22, 29, 23, 29, 24, 30, 25, 30, 26, 30, 27, 30, 28, 29, 29, 29, 30, 29, 31, 29, 32, 28, 33, 27, 34, 26, 35, 26, 36, 25, 37, 24, 38, 23, 39, 23, 40, 22, 41, 21, 42, 20, 43, 19, 44, 19, 45, 18, 46, 18, 47, 17, 48, 17, 49, 17, 50, 16, 51,…	788	220.2083	0.2042062	0	104.5686	178.0359	8.20061	8.5	9.192389	0.2284946	301	129	11	10	18	46	25	90	312	139	319	175	326	219	43170.84	32115.71	43139.48	31954.42	43108.12	31757.29
m:	WORM00419.bmp	00:02:51.15	86	13, 11, 13, 12, 13, 13, 13, 14, 13, 15, 13, 16, 13, 17, 14, 18, 15, 19, 15, 20, 16, 21, 17, 22, 18, 23, 19, 23, 20, 24, 21, 24, 22, 25, 23, 25, 24, 26, 25, 26, 26, 27, 27, 27, 28, 28, 29, 29, 30, 30, 31, 31, 31, 32, 32, 33, 32, 34, 32, 35, 32, 36, 32, 37, 32, 38, 32, 39, 32, 40, 32, 41, 32, 42, 31, 43, 30, 44, 29, 45, 29, 46, 28, 47, 27, 48, 27, 49, 26, 50, 25, 51, 24, 52, 23, 53, 22, 54, 22, 55,…	777	220.6935	0.200471	0	101.1544	165.2155	7.28011	7.5	7.648529	0.2016129	298	119	13	11	27	49	31	91	311	130	325	168	329	210	43175.32	32156.04	43112.6	31985.79	43094.68	31797.61
m:	WORM00420.bmp	00:02:51.25	84	18, 11, 17, 11, 16, 12, 15, 13, 14, 14, 13, 15, 13, 16, 13, 17, 13, 18, 13, 19, 13, 20, 13, 21, 13, 22, 14, 23, 15, 24, 16, 25, 17, 26, 18, 27, 19, 28, 20, 29, 21, 29, 22, 30, 23, 30, 24, 31, 25, 31, 26, 32, 27, 33, 28, 34, 29, 35, 30, 36, 31, 37, 32, 38, 32, 39, 32, 40, 32, 41, 32, 42, 32, 43, 32, 44, 32, 45, 32, 46, 32, 47, 31, 48, 30, 49, 30, 50, 29, 51, 28, 52, 28, 53, 27, 54, 26, 55, 25, 56,…	775	218.1078	0.2047243	0	101.6396	163.8716	8.13941	7.905694	7.905694	0.2125187	298	114	18	11	30	49	31	90	316	125	328	163	329	204	43152.92	32178.44	43099.16	32008.19	43094.68	31824.49
m:	WORM00421.bmp	00:02:52.05	84	25, 12, 24, 12, 23, 12, 22, 13, 21, 14, 21, 15, 20, 16, 19, 17, 18, 18, 18, 19, 17, 20, 16, 21, 15, 22, 15, 23, 14, 24, 14, 25, 14, 26, 14, 27, 14, 28, 14, 29, 15, 30, 15, 31, 16, 32, 17, 33, 18, 34, 19, 35, 20, 36, 21, 37, 22, 37, 23, 38, 24, 38, 25, 39, 26, 40, 27, 41, 28, 42, 29, 42, 30, 43, 30, 44, 31, 45, 32, 46, 33, 47, 33, 48, 33, 49, 33, 50, 33, 51, 33, 52, 33, 53, 33, 54, 33, 55, 32, 56,…	769	216.1078	0.2069167	0	100.397	158.9949	8.544003	7.566373	7.905694	0.2033971	297	106	25	12	33	47	27	89	322	118	330	153	324	195	43126.04	32209.8	43090.2	32052.99	43117.08	31864.82
m:	WORM00422.bmp	00:02:52.15	86	24, 11, 23, 12, 23, 13, 23, 14, 23, 15, 22, 16, 22, 17, 22, 18, 21, 19, 21, 20, 20, 21, 19, 22, 19, 23, 18, 24, 18, 25, 17, 26, 16, 27, 16, 28, 15, 29, 15, 30, 14, 31, 14, 32, 14, 33, 13, 34, 13, 35, 13, 36, 14, 37, 14, 38, 15, 39, 15, 40, 16, 41, 17, 42, 18, 43, 19, 44, 20, 45, 21, 45, 22, 46, 23, 46, 24, 47, 25, 48, 26, 49, 27, 50, 28, 50, 29, 51, 29, 52, 30, 53, 31, 54, 32, 55, 32, 56, 32, 57,…	786	217.8651	0.2080928	0	102.8112	166.2005	9.219544	6.726812	6.103278	0.1808283	298	98	24	11	28	50	22	93	322	109	326	148	320	191	43126.04	32250.12	43108.12	32075.39	43135	31882.74
m:	WORM00423.bmp	00:02:52.25	88	20, 8, 20, 9, 21, 10, 22, 11, 23, 12, 23, 13, 23, 14, 23, 15, 24, 16, 24, 17, 24, 18, 24, 19, 24, 20, 24, 21, 23, 22, 22, 23, 22, 24, 22, 25, 21, 26, 20, 27, 20, 28, 19, 29, 18, 30, 18, 31, 17, 32, 16, 33, 16, 34, 16, 35, 15, 36, 15, 37, 14, 38, 14, 39, 14, 40, 14, 41, 14, 42, 14, 43, 15, 44, 15, 45, 16, 46, 16, 47, 17, 48, 18, 49, 19, 50, 20, 51, 21, 51, 22, 52, 23, 52, 24, 53, 25, 54, 26, 55, 2…	799	219.8651	0.2077036	0	104.8112	173.2125	8.062258	7.5	7.071068	0.2016129	298	92	20	8	22	52	19	93	318	100	320	144	317	185	43143.96	32290.45	43135	32093.31	43148.44	31909.62
m:	WORM00424.bmp	00:02:53.05	85	16, 10, 16, 11, 17, 12, 18, 13, 18, 14, 19, 15, 20, 16, 21, 17, 21, 18, 22, 19, 22, 20, 23, 21, 23, 22, 23, 23, 23, 24, 23, 25, 23, 26, 23, 27, 23, 28, 23, 29, 23, 30, 22, 31, 22, 32, 21, 33, 21, 34, 20, 35, 19, 36, 19, 37, 18, 38, 17, 39, 17, 40, 16, 41, 16, 42, 16, 43, 15, 44, 15, 45, 15, 46, 14, 47, 14, 48, 14, 49, 15, 50, 15, 51, 15, 52, 16, 53, 16, 54, 17, 55, 18, 56, 19, 57, 20, 58, 21, 59,…	781	216.1078	0.2101455	0	101.397	173.991	7.211102	7.382411	7.615773	0.1984519	298	85	16	10	16	54	20	92	314	95	314	139	318	177	43161.88	32312.85	43161.88	32115.71	43143.96	31945.46
m:	WORM00425.bmp	00:02:53.15	85	10, 10, 11, 11, 12, 12, 13, 12, 14, 13, 15, 13, 16, 14, 17, 14, 18, 15, 19, 16, 20, 17, 21, 17, 22, 18, 23, 19, 24, 20, 24, 21, 25, 22, 25, 23, 25, 24, 25, 25, 25, 26, 25, 27, 25, 28, 25, 29, 25, 30, 25, 31, 25, 32, 25, 33, 24, 34, 24, 35, 23, 36, 22, 37, 22, 38, 21, 39, 20, 40, 20, 41, 19, 42, 19, 43, 18, 44, 18, 45, 18, 46, 17, 47, 17, 48, 17, 49, 17, 50, 17, 51, 17, 52, 17, 53, 17, 54, 17, 55,…	787	217.9656	0.2081655	0	101.397	176.1393	6.708204	6.519202	7.071068	0.1752474	296	82	10	10	17	49	27	89	306	92	313	131	323	171	43197.72	32326.29	43166.36	32151.55	43121.56	31972.34
m:	WORM00426.bmp	00:02:53.25	86	13, 10, 13, 11, 13, 12, 13, 13, 12, 14, 12, 15, 12, 16, 12, 17, 13, 18, 14, 19, 14, 20, 15, 21, 16, 22, 17, 23, 18, 24, 19, 25, 20, 26, 21, 27, 22, 28, 23, 29, 24, 30, 25, 31, 25, 32, 26, 33, 26, 34, 26, 35, 26, 36, 26, 37, 26, 38, 26, 39, 26, 40, 26, 41, 26, 42, 25, 43, 25, 44, 24, 45, 23, 46, 23, 47, 22, 48, 21, 49, 21, 50, 20, 51, 20, 52, 20, 53, 19, 54, 19, 55, 18, 56, 18, 57, 18, 58, 18, 59,…	785	217.6225	0.2082917	0	101.9828	171.6537	8.321658	6.708204	6.519202	0.1803281	295	73	13	10	20	53	33	94	308	83	315	126	328	167	43188.76	32366.61	43157.4	32173.96	43099.16	31990.27
m:	WORM00427.bmp	00:02:54.05	86	21, 10, 20, 10, 19, 10, 18, 11, 17, 12, 17, 13, 16, 14, 15, 15, 15, 16, 14, 17, 14, 18, 14, 19, 14, 20, 14, 21, 14, 22, 14, 23, 15, 24, 16, 25, 17, 26, 17, 27, 18, 28, 19, 29, 20, 30, 21, 31, 22, 32, 23, 33, 24, 34, 25, 35, 26, 36, 26, 37, 27, 38, 27, 39, 27, 40, 27, 41, 27, 42, 27, 43, 27, 44, 27, 45, 27, 46, 27, 47, 26, 48, 26, 49, 25, 50, 25, 51, 24, 52, 23, 53, 23, 54, 22, 55, 22, 56, 21, 57,…	803	218.6935	0.2109859	0	102.397	170.5538	7.905694	7.158911	7.017834	0.1924438	294	68	21	10	25	51	36	92	315	78	319	119	330	160	43157.4	32389.01	43139.48	32205.32	43090.2	32021.63
m:	WORM00428.bmp	00:02:54.15	85	27, 10, 26, 10, 25, 11, 24, 12, 23, 13, 22, 14, 21, 14, 20, 14, 19, 15, 18, 16, 17, 17, 16, 18, 15, 19, 15, 20, 14, 21, 14, 22, 14, 23, 14, 24, 14, 25, 14, 26, 15, 27, 15, 28, 16, 29, 16, 30, 17, 31, 18, 32, 19, 33, 20, 34, 21, 35, 22, 36, 23, 37, 24, 38, 25, 39, 25, 40, 26, 41, 26, 42, 26, 43, 27, 44, 27, 45, 27, 46, 27, 47, 27, 48, 27, 49, 27, 50, 27, 51, 26, 52, 26, 53, 25, 54, 25, 55, 24, 56,…	792	220.1078	0.2054302	0	102.6396	168.6901	5.830952	4.609772	4.924429	0.1239186	294	64	27	10	27	49	35	89	321	74	321	113	329	153	43130.52	32406.93	43130.52	32232.2	43094.68	32052.99
m:	WORM00429.bmp	00:02:54.25	86	26, 10, 25, 11, 25, 12, 24, 13, 24, 14, 23, 15, 22, 16, 21, 17, 21, 18, 20, 19, 19, 20, 18, 21, 17, 22, 16, 23, 16, 24, 15, 25, 15, 26, 14, 27, 13, 28, 13, 29, 13, 30, 13, 31, 14, 32, 14, 33, 14, 34, 15, 35, 16, 36, 16, 37, 17, 38, 18, 39, 19, 40, 19, 41, 20, 42, 21, 43, 22, 44, 23, 45, 24, 46, 24, 47, 25, 48, 25, 49, 25, 50, 26, 51, 26, 52, 26, 53, 26, 54, 26, 55, 26, 56, 25, 57, 25, 58, 25, 59,…	788	217.8651	0.2086223	0	103.6396	173.047	5.52268	4.123106	4.24264	0.1108362	295	58	26	10	26	52	31	93	321	68	321	110	326	151	43130.52	32433.81	43130.52	32245.64	43108.12	32061.95
m:	WORM00430.bmp	00:02:55.05	88	27, 10, 27, 11, 26, 12, 27, 13, 26, 14, 26, 15, 26, 16, 25, 17, 25, 18, 24, 19, 23, 20, 23, 21, 22, 22, 21, 23, 20, 24, 19, 25, 18, 26, 17, 27, 17, 28, 16, 29, 15, 30, 15, 31, 14, 32, 14, 33, 14, 34, 14, 35, 14, 36, 14, 37, 14, 38, 15, 39, 15, 40, 16, 41, 16, 42, 17, 43, 17, 44, 18, 45, 19, 46, 20, 47, 21, 48, 22, 49, 23, 50, 23, 51, 24, 52, 25, 53, 25, 54, 25, 55, 25, 56, 26, 57, 26, 58, 26, 59,…	780	218.2083	0.2058553	0	104.397	170.474	5.385165	5.147815	5	0.1383821	295	53	27	10	24	52	28	94	322	63	319	105	323	147	43126.04	32456.21	43139.48	32268.04	43121.56	32079.87
m:	WORM00431.bmp	00:02:55.15	88	22, 9, 23, 10, 24, 11, 25, 12, 26, 13, 26, 14, 26, 15, 26, 16, 26, 17, 26, 18, 26, 19, 26, 20, 25, 21, 25, 22, 24, 23, 23, 24, 22, 25, 22, 26, 21, 27, 20, 28, 19, 29, 18, 30, 17, 31, 17, 32, 16, 33, 16, 34, 15, 35, 15, 36, 14, 37, 14, 38, 14, 39, 14, 40, 14, 41, 14, 42, 15, 43, 15, 44, 16, 45, 16, 46, 17, 47, 17, 48, 18, 49, 19, 50, 20, 51, 21, 52, 22, 53, 23, 54, 23, 55, 24, 56, 25, 57, 25, 58, …	785	218.3087	0.2069842	0	103.1544	176.0652	0	0	0	0	295	49	22	9	21	52	23	96	317	58	316	101	318	145	43148.44	32478.62	43152.92	32285.96	43143.96	32088.83
k:	MOVING.bmp	00:02:55.25	0		0	0	0	0	0	0	0	0	0	0	0	0	0	0	0	0	0	0	0	0	0	0	0	0	0	0	0	0	0	0
k:	MOVING.bmp	00:02:56.05	0		0	0	0	0	0	0	0	0	0	0	0	0	0	0	0	0	0	0	0	0	0	0	0	0	0	0	0	0	0	0
k:	MOVING.bmp	00:02:56.15	0		0	0	0	0	0	0	0	0	0	0	0	0	0	0	0	0	0	0	0	0	0	0	0	0	0	0	0	0	0	0
k:	MOVING.bmp	00:02:56.25	0		0	0	0	0	0	0	0	0	0	0	0	0	0	0	0	0	0	0	0	0	0	0	0	0	0	0	0	0	0	0
k:	MOVING.bmp	00:02:57.05	0		0	0	0	0	0	0	-1	-1	-1	0	0	0	0	0	0	0	0	0	0	0	0	0	0	0	0	0	0	0	0	0
m:	WORM00432.bmp	00:02:57.15	90	15, 11, 15, 12, 15, 13, 15, 14, 15, 15, 15, 16, 15, 17, 15, 18, 15, 19, 15, 20, 14, 21, 14, 22, 14, 23, 14, 24, 14, 25, 14, 26, 14, 27, 14, 28, 14, 29, 15, 30, 15, 31, 16, 32, 17, 33, 17, 34, 18, 35, 19, 36, 20, 37, 21, 38, 21, 39, 22, 40, 23, 41, 23, 42, 23, 43, 24, 44, 24, 45, 24, 46, 24, 47, 24, 48, 23, 49, 23, 50, 23, 51, 22, 52, 21, 53, 21, 54, 20, 55, 20, 56, 19, 57, 18, 58, 18, 59, 17, 60,…	833	222.3088	0.2118077	0	102.2549	177.5603	-1	-1	-1	0	298	190	15	11	20	56	23	100	313	201	318	246	321	290	43173.36	32623.94	43150.96	32422.32	43137.52	32225.19
m:	WORM00433.bmp	00:02:57.25	88	19, 12, 18, 13, 18, 14, 17, 15, 16, 16, 16, 17, 15, 18, 15, 19, 15, 20, 14, 21, 14, 22, 14, 23, 14, 24, 14, 25, 14, 26, 14, 27, 14, 28, 14, 29, 15, 30, 15, 31, 16, 32, 17, 33, 17, 34, 18, 35, 19, 36, 20, 37, 20, 38, 21, 39, 22, 40, 23, 41, 23, 42, 24, 43, 24, 44, 24, 45, 24, 46, 25, 47, 25, 48, 25, 49, 25, 50, 24, 51, 24, 52, 24, 53, 23, 54, 23, 55, 22, 56, 21, 57, 21, 58, 20, 59, 19, 60, 19, 61,…	808	222.2083	0.2056368	0	102.7402	179.9096	5.147815	4.472136	5.024938	0.1202187	297	188	19	12	22	56	25	99	316	200	319	244	322	287	43159.92	32628.42	43146.48	32431.28	43133.04	32238.63
m:	WORM00434.bmp	00:02:58.05	85	25, 10, 24, 11, 24, 12, 23, 13, 22, 14, 21, 15, 20, 16, 19, 17, 18, 18, 17, 19, 16, 20, 15, 21, 15, 22, 14, 23, 14, 24, 13, 25, 13, 26, 13, 27, 13, 28, 14, 29, 14, 30, 14, 31, 15, 32, 15, 33, 16, 34, 17, 35, 17, 36, 18, 37, 19, 38, 20, 39, 20, 40, 21, 41, 22, 42, 22, 43, 23, 44, 24, 45, 24, 46, 24, 47, 24, 48, 25, 49, 25, 50, 25, 51, 25, 52, 24, 53, 24, 54, 24, 55, 23, 56, 22, 57, 22, 58, 21, 59,…	807	219.6225	0.210247	0	102.2254	180	5.408327	5.09902	5.09902	0.1370704	297	186	25	10	25	52	25	94	322	196	322	238	322	280	43133.04	32646.34	43133.04	32458.16	43133.04	32269.99
m:	WORM00435.bmp	00:02:58.15	87	25, 11, 25, 12, 25, 13, 25, 14, 25, 15, 24, 16, 24, 17, 23, 18, 22, 19, 22, 20, 21, 21, 20, 22, 19, 23, 18, 24, 17, 25, 16, 26, 16, 27, 15, 28, 15, 29, 14, 30, 14, 31, 14, 32, 14, 33, 14, 34, 14, 35, 14, 36, 14, 37, 15, 38, 16, 39, 16, 40, 17, 41, 17, 42, 18, 43, 19, 44, 19, 45, 20, 46, 21, 47, 21, 48, 22, 49, 23, 50, 23, 51, 24, 52, 24, 53, 24, 54, 24, 55, 24, 56, 24, 57, 24, 58, 24, 59, 24, 60,…	793	218.3087	0.2090936	0	101.7402	180	5.024938	4.743416	4.031129	0.1275112	297	180	25	11	24	54	23	97	322	191	321	234	320	277	43133.04	32668.74	43137.52	32476.09	43142	32283.43
m:	WORM00436.bmp	00:02:58.25	88	24, 10, 24, 11, 24, 12, 24, 13, 25, 14, 25, 15, 25, 16, 24, 17, 24, 18, 24, 19, 24, 20, 23, 21, 23, 22, 22, 23, 22, 24, 21, 25, 20, 26, 19, 27, 18, 28, 17, 29, 17, 30, 16, 31, 16, 32, 15, 33, 15, 34, 14, 35, 14, 36, 14, 37, 14, 38, 14, 39, 14, 40, 15, 41, 15, 42, 16, 43, 16, 44, 16, 45, 17, 46, 18, 47, 18, 48, 19, 49, 20, 50, 21, 51, 21, 52, 22, 53, 23, 54, 23, 55, 24, 56, 24, 57, 24, 58, 24, 59,…	796	218.8945	0.2087628	0	102.3259	178.6389	4.301163	3.354102	2.915476	0.09016404	297	176	24	10	22	53	21	97	321	186	319	229	318	273	43137.52	32691.14	43146.48	32498.49	43150.96	32301.36
m:	WORM00437.bmp	00:02:59.05	89	20, 10, 21, 11, 22, 12, 23, 13, 24, 14, 24, 15, 25, 16, 25, 17, 25, 18, 25, 19, 25, 20, 24, 21, 24, 22, 23, 23, 23, 24, 22, 25, 21, 26, 20, 27, 20, 28, 19, 29, 18, 30, 17, 31, 17, 32, 16, 33, 16, 34, 15, 35, 15, 36, 15, 37, 14, 38, 14, 39, 14, 40, 14, 41, 15, 42, 15, 43, 15, 44, 16, 45, 16, 46, 16, 47, 17, 48, 18, 49, 18, 50, 19, 51, 20, 52, 20, 53, 21, 54, 22, 55, 23, 56, 23, 57, 24, 58, 24, 59,…	811	220.5514	0.2095131	0	104.5686	177.3961	4.031129	2.5	2.828427	0.0672043	297	174	20	10	21	54	20	98	317	184	318	228	317	272	43155.44	32700.1	43150.96	32502.97	43155.44	32305.84
m:	WORM00438.bmp	00:02:59.15	89	17, 11, 18, 12, 19, 12, 20, 13, 21, 14, 22, 15, 23, 16, 24, 17, 24, 18, 25, 19, 25, 20, 25, 21, 25, 22, 24, 23, 24, 24, 24, 25, 23, 26, 23, 27, 22, 28, 21, 29, 20, 30, 20, 31, 19, 32, 18, 33, 18, 34, 17, 35, 17, 36, 16, 37, 15, 38, 15, 39, 15, 40, 14, 41, 14, 42, 14, 43, 14, 44, 14, 45, 15, 46, 15, 47, 16, 48, 16, 49, 17, 50, 17, 51, 18, 52, 18, 53, 19, 54, 20, 55, 21, 56, 22, 57, 22, 58, 23, 59,…	789	219.723	0.2053695	0	104.9828	174.7344	3.605551	3.605551	3.605551	0.09692343	297	171	17	11	19	54	17	98	314	182	316	225	314	269	43168.88	32709.06	43159.92	32516.41	43168.88	32319.28
m:	WORM00439.bmp	00:02:59.25	89	14, 11, 15, 12, 16, 12, 17, 13, 18, 14, 19, 15, 20, 15, 21, 16, 22, 17, 23, 18, 24, 19, 24, 20, 24, 21, 24, 22, 24, 23, 24, 24, 24, 25, 24, 26, 24, 27, 23, 28, 23, 29, 22, 30, 21, 31, 20, 32, 20, 33, 19, 34, 18, 35, 18, 36, 17, 37, 17, 38, 16, 39, 15, 40, 15, 41, 15, 42, 14, 43, 14, 44, 14, 45, 14, 46, 14, 47, 15, 48, 15, 49, 16, 50, 16, 51, 17, 52, 17, 53, 18, 54, 19, 55, 19, 56, 20, 57, 21, 58,…	780	220.5514	0.2015045	0	103.7402	174.6124	3.905125	4.472136	4.609772	0.1202187	297	169	14	11	17	53	16	97	311	180	314	222	313	266	43182.32	32718.02	43168.88	32529.85	43173.36	32332.72
m:	WORM00440.bmp	00:03:00.05	86	12, 11, 12, 12, 13, 13, 14, 14, 15, 15, 16, 16, 17, 16, 18, 17, 19, 18, 20, 19, 21, 20, 22, 21, 23, 22, 23, 23, 23, 24, 24, 25, 24, 26, 24, 27, 24, 28, 24, 29, 24, 30, 24, 31, 23, 32, 23, 33, 22, 34, 21, 35, 21, 36, 20, 37, 19, 38, 18, 39, 18, 40, 17, 41, 16, 42, 16, 43, 16, 44, 15, 45, 15, 46, 15, 47, 14, 48, 14, 49, 14, 50, 15, 51, 15, 52, 15, 53, 16, 54, 16, 55, 17, 56, 17, 57, 18, 58, 19, 59,…	783	218.794	0.205542	0	101.5686	175.8151	3.905125	4.609772	5.52268	0.1239186	297	165	12	11	15	52	15	95	309	176	312	217	312	260	43191.28	32735.94	43177.84	32552.25	43177.84	32359.6
m:	WORM00441.bmp	00:03:00.15	86	12, 11, 13, 12, 14, 13, 15, 14, 16, 14, 17, 15, 18, 15, 19, 16, 20, 16, 21, 17, 22, 18, 23, 18, 24, 19, 25, 20, 26, 21, 27, 22, 27, 23, 27, 24, 28, 25, 28, 26, 28, 27, 28, 28, 28, 29, 28, 30, 28, 31, 27, 32, 27, 33, 27, 34, 26, 35, 25, 36, 24, 37, 24, 38, 23, 39, 22, 40, 22, 41, 21, 42, 20, 43, 20, 44, 20, 45, 19, 46, 19, 47, 19, 48, 19, 49, 19, 50, 19, 51, 19, 52, 19, 53, 19, 54, 19, 55, 20, 56,…	779	218.2083	0.2055914	0	100.7402	169.5625	5.385165	5.59017	5.385165	0.1502734	293	164	12	11	19	49	19	91	305	175	312	213	312	255	43209.2	32740.42	43177.84	32570.17	43177.84	32382
m:	WORM00442.bmp	00:03:00.25	87	13, 10, 12, 11, 13, 12, 13, 13, 13, 14, 13, 15, 13, 16, 13, 17, 14, 18, 15, 19, 15, 20, 16, 21, 17, 22, 18, 23, 19, 23, 20, 24, 21, 25, 22, 25, 23, 26, 24, 27, 25, 28, 26, 29, 27, 30, 28, 31, 28, 32, 28, 33, 29, 34, 29, 35, 29, 36, 29, 37, 29, 38, 29, 39, 29, 40, 28, 41, 28, 42, 27, 43, 26, 44, 26, 45, 25, 46, 24, 47, 24, 48, 23, 49, 22, 50, 22, 51, 22, 52, 21, 53, 21, 54, 20, 55, 20, 56, 20, 57,…	787	216.5514	0.2108932	0	102.1544	169.9222	7.382411	7.158911	6.403124	0.1924438	292	156	13	10	22	50	24	94	305	166	314	206	316	250	43209.2	32780.75	43168.88	32601.53	43159.92	32404.4
m:	WORM00443.bmp	00:03:01.05	89	20, 12, 19, 12, 18, 12, 17, 12, 16, 13, 15, 14, 15, 15, 14, 16, 14, 17, 13, 18, 13, 19, 13, 20, 13, 21, 13, 22, 14, 23, 14, 24, 15, 25, 16, 26, 16, 27, 17, 28, 18, 28, 19, 29, 20, 30, 21, 30, 22, 31, 23, 32, 24, 33, 25, 34, 26, 35, 27, 36, 28, 37, 28, 38, 28, 39, 28, 40, 29, 41, 29, 42, 29, 43, 29, 44, 28, 45, 28, 46, 28, 47, 27, 48, 27, 49, 26, 50, 26, 51, 25, 52, 24, 53, 24, 54, 23, 55, 23, 56,…	794	220.2083	0.2057611	0	103.3259	173.5722	5	4.301163	5.147815	0.1156227	292	150	20	12	26	50	28	95	312	162	318	200	320	245	43177.84	32798.67	43150.96	32628.42	43142	32426.8
m:	WORM00444.bmp	00:03:01.15	84	19, 13, 18, 14, 18, 15, 17, 16, 16, 17, 16, 18, 15, 19, 14, 20, 14, 21, 14, 22, 14, 23, 13, 24, 13, 25, 13, 26, 14, 27, 14, 28, 15, 29, 15, 30, 16, 31, 17, 32, 18, 33, 19, 34, 20, 35, 21, 36, 22, 37, 23, 38, 24, 39, 25, 40, 26, 41, 27, 42, 27, 43, 28, 44, 28, 45, 28, 46, 28, 47, 28, 48, 28, 49, 28, 50, 28, 51, 28, 52, 28, 53, 27, 54, 27, 55, 26, 56, 25, 57, 25, 58, 24, 59, 23, 60, 23, 61, 22, 62,…	780	217.9656	0.2063139	0	98.74014	171.6854	5.830952	4.123106	4.527693	0.1108362	292	145	19	13	27	54	29	96	311	158	319	199	321	241	43182.32	32816.59	43146.48	32632.9	43137.52	32444.72
m:	WORM00445.bmp	00:03:01.25	87	27, 12, 26, 12, 25, 12, 24, 13, 24, 14, 23, 15, 23, 16, 22, 17, 21, 18, 20, 19, 19, 20, 18, 21, 17, 22, 17, 23, 16, 24, 15, 25, 15, 26, 14, 27, 14, 28, 14, 29, 14, 30, 14, 31, 15, 32, 15, 33, 16, 34, 17, 35, 17, 36, 18, 37, 19, 38, 20, 39, 21, 40, 22, 41, 23, 42, 24, 43, 25, 44, 26, 45, 27, 46, 28, 47, 28, 48, 29, 49, 29, 50, 29, 51, 29, 52, 29, 53, 29, 54, 29, 55, 29, 56, 29, 57, 29, 58, 28, 59,…	780	218.6935	0.2049427	0	103.8112	178.4395	7.648529	7.071068	6.082763	0.1900825	291	140	27	12	29	52	30	96	318	152	320	192	321	236	43150.96	32843.47	43142	32664.26	43137.52	32467.13
m:	WORM00446.bmp	00:03:02.05	88	22, 9, 22, 10, 23, 11, 23, 12, 24, 13, 24, 14, 24, 15, 24, 16, 23, 17, 23, 18, 23, 19, 22, 20, 21, 21, 21, 22, 20, 23, 19, 24, 18, 25, 18, 26, 17, 27, 16, 28, 16, 29, 15, 30, 15, 31, 14, 32, 14, 33, 13, 34, 13, 35, 13, 36, 14, 37, 14, 38, 14, 39, 15, 40, 16, 41, 16, 42, 17, 43, 18, 44, 19, 45, 20, 46, 21, 47, 22, 48, 23, 49, 24, 50, 25, 51, 25, 52, 26, 53, 27, 54, 27, 55, 27, 56, 28, 57, 28, 58, …	777	217.0367	0.2072834	0	104.397	178.517	7.615773	6.264982	6.264982	0.1684135	292	134	22	9	25	51	27	95	314	143	317	185	319	229	43168.88	32883.79	43155.44	32695.62	43146.48	32498.49
m:	WORM00447.bmp	00:03:02.15	88	19, 11, 20, 12, 21, 13, 21, 14, 22, 15, 22, 16, 23, 17, 23, 18, 23, 19, 23, 20, 23, 21, 23, 22, 23, 23, 22, 24, 22, 25, 22, 26, 21, 27, 21, 28, 20, 29, 19, 30, 19, 31, 18, 32, 17, 33, 17, 34, 16, 35, 16, 36, 15, 37, 14, 38, 14, 39, 14, 40, 14, 41, 14, 42, 14, 43, 14, 44, 14, 45, 14, 46, 15, 47, 15, 48, 16, 49, 17, 50, 18, 51, 19, 52, 20, 53, 21, 54, 22, 55, 23, 56, 23, 57, 24, 58, 25, 59, 26, 60,…	784	219.723	0.2040681	0	101.4975	178.6389	6.726812	6.800735	7.158911	0.1828155	293	127	19	11	21	54	22	98	312	138	314	181	315	225	43177.84	32906.2	43168.88	32713.54	43164.4	32516.41
m:	WORM00448.bmp	00:03:02.25	87	12, 10, 12, 11, 13, 12, 14, 12, 15, 13, 16, 14, 17, 14, 18, 15, 19, 15, 20, 16, 21, 17, 22, 18, 22, 19, 23, 20, 23, 21, 23, 22, 23, 23, 23, 24, 23, 25, 23, 26, 23, 27, 23, 28, 22, 29, 22, 30, 22, 31, 21, 32, 20, 33, 20, 34, 19, 35, 18, 36, 18, 37, 17, 38, 17, 39, 16, 40, 16, 41, 15, 42, 15, 43, 15, 44, 14, 45, 14, 46, 14, 47, 15, 48, 15, 49, 15, 50, 16, 51, 16, 52, 17, 53, 17, 54, 18, 55, 19, 56,…	780	219.1372	0.2041138	0	101.3259	179.8681	8.13941	8.077747	9	0.2171438	293	123	12	10	16	51	20	93	305	133	309	174	313	216	43209.2	32928.59	43191.28	32744.9	43173.36	32556.73
m:	WORM00449.bmp	00:03:03.05	84	11, 11, 11, 12, 12, 13, 13, 14, 13, 15, 14, 16, 15, 17, 16, 17, 17, 18, 18, 19, 19, 20, 20, 21, 21, 21, 22, 22, 23, 23, 24, 24, 25, 25, 26, 26, 26, 27, 26, 28, 27, 29, 27, 30, 27, 31, 27, 32, 27, 33, 27, 34, 27, 35, 26, 36, 26, 37, 26, 38, 25, 39, 24, 40, 24, 41, 23, 42, 23, 43, 22, 44, 21, 45, 21, 46, 20, 47, 20, 48, 20, 49, 19, 50, 19, 51, 19, 52, 19, 53, 19, 54, 19, 55, 19, 56, 19, 57, 19, 58,…	783	217.3798	0.2082251	0	98.74014	178.0966	7.433034	6.519202	6.041523	0.1752474	289	116	11	11	19	50	26	91	300	127	308	166	315	207	43231.61	32955.48	43195.76	32780.75	43164.4	32597.05
m:	WORM00450.bmp	00:03:03.15	87	13, 10, 12, 11, 12, 12, 13, 13, 13, 14, 12, 15, 12, 16, 12, 17, 13, 18, 13, 19, 14, 20, 14, 21, 15, 22, 16, 23, 17, 24, 18, 25, 19, 26, 20, 27, 21, 28, 22, 29, 23, 30, 24, 31, 25, 32, 26, 33, 27, 34, 27, 35, 28, 36, 28, 37, 28, 38, 28, 39, 28, 40, 28, 41, 28, 42, 28, 43, 28, 44, 27, 45, 27, 46, 26, 47, 26, 48, 25, 49, 24, 50, 24, 51, 23, 52, 23, 53, 22, 54, 22, 55, 21, 56, 21, 57, 20, 58, 20, 59,…	771	220.4509	0.1993611	0	103.397	176.9124	8.514693	6.103278	5	0.1640666	287	109	13	10	23	52	31	96	300	119	310	161	318	205	43231.61	32991.32	43186.8	32803.15	43150.96	32606.01
m:	WORM00451.bmp	00:03:03.25	90	13, 9, 13, 10, 13, 11, 13, 12, 14, 13, 14, 14, 14, 15, 14, 16, 13, 17, 13, 18, 13, 19, 13, 20, 13, 21, 13, 22, 13, 23, 13, 24, 13, 25, 13, 26, 14, 27, 14, 28, 15, 29, 15, 30, 16, 31, 17, 32, 18, 33, 19, 34, 20, 35, 21, 36, 22, 37, 23, 38, 24, 39, 25, 40, 26, 41, 27, 42, 28, 43, 28, 44, 28, 45, 28, 46, 28, 47, 28, 48, 28, 49, 28, 50, 28, 51, 28, 52, 28, 53, 27, 54, 27, 55, 26, 56, 26, 57, 25, 58, …	771	220.7941	0.1987419	0	105.5686	171.016	6.519202	6.519202	6.800735	0.1752474	288	101	13	9	27	55	33	98	301	110	315	156	321	199	43227.13	33031.64	43164.4	32825.55	43137.52	32632.9
m:	WORM00452.bmp	00:03:04.05	86	20, 11, 19, 11, 18, 12, 17, 13, 16, 14, 16, 15, 15, 16, 15, 17, 14, 18, 14, 19, 14, 20, 14, 21, 14, 22, 14, 23, 14, 24, 14, 25, 14, 26, 14, 27, 14, 28, 14, 29, 14, 30, 15, 31, 16, 32, 17, 33, 17, 34, 18, 35, 19, 36, 20, 37, 21, 38, 22, 39, 23, 40, 24, 41, 25, 42, 26, 43, 27, 44, 28, 45, 28, 46, 29, 47, 29, 48, 29, 49, 29, 50, 30, 51, 30, 52, 30, 53, 30, 54, 30, 55, 29, 56, 29, 57, 29, 58, 29, 59,…	757	218.7941	0.1987169	0	102.397	173.3965	6.403124	6.519202	6.184659	0.1752474	287	97	20	11	30	53	35	95	307	108	317	150	322	192	43200.24	33040.6	43155.44	32852.43	43133.04	32664.26
m:	WORM00453.bmp	00:03:04.15	86	24, 10, 24, 11, 24, 12, 24, 13, 23, 14, 22, 15, 22, 16, 21, 17, 20, 18, 19, 19, 19, 20, 18, 21, 17, 22, 16, 23, 15, 24, 15, 25, 14, 26, 14, 27, 14, 28, 14, 29, 14, 30, 14, 31, 14, 32, 14, 33, 14, 34, 15, 35, 16, 36, 16, 37, 17, 38, 18, 39, 18, 40, 19, 41, 20, 42, 21, 43, 22, 44, 23, 45, 24, 46, 25, 47, 26, 48, 27, 49, 28, 50, 29, 51, 29, 52, 29, 53, 30, 54, 30, 55, 30, 56, 30, 57, 30, 58, 30, 59,…	752	219.2793	0.1965316	0	101.9828	175.6496	7.158911	7.158911	7.106335	0.1924438	287	92	24	10	29	51	31	95	311	102	316	143	318	187	43182.32	33067.48	43159.92	32883.79	43150.96	32686.66
m:	WORM00454.bmp	00:03:04.25	89	22, 11, 23, 12, 23, 13, 24, 14, 24, 15, 24, 16, 24, 17, 24, 18, 24, 19, 24, 20, 23, 21, 23, 22, 22, 23, 21, 24, 21, 25, 20, 26, 20, 27, 19, 28, 18, 29, 17, 30, 17, 31, 16, 32, 15, 33, 15, 34, 14, 35, 14, 36, 14, 37, 14, 38, 14, 39, 13, 40, 14, 41, 14, 42, 14, 43, 14, 44, 15, 45, 16, 46, 16, 47, 17, 48, 18, 49, 18, 50, 19, 51, 20, 52, 21, 53, 22, 53, 23, 54, 24, 55, 25, 56, 26, 57, 27, 58, 27, 59,…	742	218.5514	0.1952121	0	103.7402	178.7297	8.732124	8.514693	8.062258	0.2288896	288	83	22	11	23	54	25	98	310	94	311	137	313	181	43186.8	33103.33	43182.32	32910.68	43173.36	32713.54
m:	WORM00455.bmp	00:03:05.05	88	16, 10, 17, 11, 17, 12, 18, 13, 19, 14, 20, 15, 21, 16, 21, 17, 22, 18, 23, 19, 23, 20, 24, 21, 24, 22, 24, 23, 24, 24, 24, 25, 24, 26, 23, 27, 23, 28, 23, 29, 22, 30, 22, 31, 21, 32, 21, 33, 20, 34, 20, 35, 19, 36, 18, 37, 18, 38, 17, 39, 16, 40, 16, 41, 15, 42, 15, 43, 15, 44, 14, 45, 14, 46, 14, 47, 14, 48, 14, 49, 15, 50, 15, 51, 16, 52, 16, 53, 17, 54, 17, 55, 18, 56, 19, 57, 20, 58, 21, 59,…	744	220.6935	0.1919568	0	104.397	174.6694	8.321658	8.5	8	0.2284946	288	76	16	10	17	54	22	97	304	86	305	130	310	173	43213.68	33139.17	43209.2	32942.04	43186.8	32749.38
m:	WORM00456.bmp	00:03:05.15	90	10, 11, 11, 11, 12, 11, 13, 12, 14, 12, 15, 12, 16, 12, 17, 12, 18, 13, 19, 13, 20, 14, 21, 14, 22, 15, 23, 16, 24, 17, 25, 18, 25, 19, 26, 20, 26, 21, 27, 22, 27, 23, 27, 24, 27, 25, 27, 26, 27, 27, 26, 28, 26, 29, 26, 30, 25, 31, 25, 32, 24, 33, 24, 34, 23, 35, 23, 36, 22, 37, 22, 38, 21, 39, 20, 40, 20, 41, 19, 42, 19, 43, 18, 44, 18, 45, 18, 46, 17, 47, 17, 48, 17, 49, 17, 50, 18, 51, 18, 52,…	716	219.3798	0.1869517	0	105.5686	177.6212	7.632169	7.516648	8.062258	0.2020604	286	74	10	11	17	48	27	91	296	85	303	122	313	165	43249.53	33143.65	43218.16	32977.88	43173.36	32785.23
m:	WORM00457.bmp	00:03:05.25	90	11, 10, 11, 11, 12, 12, 12, 13, 13, 14, 14, 15, 15, 16, 16, 16, 17, 17, 18, 17, 19, 17, 20, 18, 21, 18, 22, 18, 23, 18, 24, 19, 25, 19, 26, 20, 27, 21, 28, 21, 29, 22, 30, 23, 31, 24, 31, 25, 32, 26, 32, 27, 33, 28, 33, 29, 33, 30, 33, 31, 33, 32, 33, 33, 33, 34, 32, 35, 32, 36, 31, 37, 31, 38, 31, 39, 30, 40, 30, 41, 29, 42, 29, 43, 28, 44, 27, 45, 27, 46, 26, 47, 25, 48, 25, 49, 24, 50, 24, 51,…	726	220.794	0.1871422	0	105.9828	173.1872	7.433034	7.158911	7.826238	0.1924438	280	68	11	10	26	47	38	91	291	78	306	115	318	159	43271.93	33175.01	43204.72	33009.24	43150.96	32812.11
m:	WORM00458.bmp	00:03:06.05	87	13, 11, 12, 12, 12, 13, 12, 14, 12, 15, 12, 16, 12, 17, 13, 18, 13, 19, 14, 20, 15, 21, 16, 22, 17, 23, 18, 24, 19, 24, 20, 24, 21, 25, 22, 25, 23, 26, 24, 26, 25, 27, 26, 27, 27, 28, 28, 29, 29, 29, 30, 30, 31, 31, 32, 32, 32, 33, 33, 34, 33, 35, 33, 36, 34, 37, 34, 38, 34, 39, 34, 40, 34, 41, 33, 42, 33, 43, 33, 44, 33, 45, 32, 46, 32, 47, 31, 48, 31, 49, 30, 50, 30, 51, 29, 52, 29, 53, 28, 54,…	732	221.6225	0.1872808	0	103.8112	169.3302	7.071068	6.324555	7.071068	0.1700149	278	60	13	11	31	49	42	91	291	71	309	109	320	151	43271.93	33206.37	43191.28	33036.12	43142	32847.95
m:	WORM00459.bmp	00:03:06.15	87	18, 11, 17, 12, 17, 13, 16, 14, 16, 15, 15, 16, 15, 17, 14, 18, 14, 19, 14, 20, 14, 21, 14, 22, 14, 23, 14, 24, 15, 25, 15, 26, 16, 27, 17, 28, 18, 29, 19, 30, 20, 31, 21, 31, 22, 32, 23, 32, 24, 33, 25, 33, 26, 34, 27, 34, 28, 35, 29, 35, 30, 36, 31, 37, 32, 38, 33, 39, 34, 40, 34, 41, 35, 42, 35, 43, 35, 44, 35, 45, 35, 46, 35, 47, 35, 48, 35, 49, 35, 50, 35, 51, 34, 52, 34, 53, 34, 54, 33, 55,…	747	220.4509	0.1931553	0	103.397	164.5778	6.041523	6.020797	7.211102	0.1618494	275	53	18	11	35	50	41	92	293	64	310	103	316	145	43262.97	33237.73	43186.8	33063	43159.92	32874.83
m:	WORM00460.bmp	00:03:06.25	85	22, 11, 21, 12, 21, 13, 20, 14, 19, 15, 18, 16, 17, 17, 17, 18, 16, 19, 15, 20, 15, 21, 15, 22, 15, 23, 14, 24, 14, 25, 14, 26, 14, 27, 14, 28, 15, 29, 16, 30, 17, 31, 18, 32, 19, 33, 20, 34, 21, 35, 22, 35, 23, 36, 24, 36, 25, 37, 26, 37, 27, 38, 28, 38, 29, 39, 30, 40, 31, 41, 32, 42, 33, 43, 34, 44, 35, 45, 35, 46, 35, 47, 36, 48, 36, 49, 36, 50, 36, 51, 36, 52, 36, 53, 35, 54, 35, 55, 35, 56,…	732	218.4509	0.1927584	0	102.6396	162.0007	0	0	0	0	274	49	22	11	36	48	38	90	296	60	310	97	312	139	43249.53	33255.66	43186.8	33089.89	43177.84	32901.71
k:	MOVING.bmp	00:03:07.05	0		0	0	0	0	0	0	0	0	0	0	0	0	0	0	0	0	0	0	0	0	0	0	0	0	0	0	0	0	0	0
k:	MOVING.bmp	00:03:07.15	0		0	0	0	0	0	0	0	0	0	0	0	0	0	0	0	0	0	0	0	0	0	0	0	0	0	0	0	0	0	0
k:	MOVING.bmp	00:03:07.25	0		0	0	0	0	0	0	0	0	0	0	0	0	0	0	0	0	0	0	0	0	0	0	0	0	0	0	0	0	0	0
k:	MOVING.bmp	00:03:08.05	0		0	0	0	0	0	0	0	0	0	0	0	0	0	0	0	0	0	0	0	0	0	0	0	0	0	0	0	0	0	0
k:	MOVING.bmp	00:03:08.15	0		0	0	0	0	0	0	-1	-1	-1	0	0	0	0	0	0	0	0	0	0	0	0	0	0	0	0	0	0	0	0	0
m:	WORM00461.bmp	00:03:08.25	88	18, 12, 17, 12, 16, 12, 15, 13, 15, 14, 15, 15, 14, 16, 14, 17, 13, 18, 13, 19, 13, 20, 13, 21, 13, 22, 14, 23, 14, 24, 14, 25, 14, 26, 15, 27, 16, 28, 17, 29, 18, 30, 19, 31, 20, 32, 21, 33, 22, 34, 23, 35, 24, 36, 25, 37, 26, 38, 26, 39, 27, 40, 27, 41, 27, 42, 28, 43, 28, 44, 28, 45, 28, 46, 28, 47, 28, 48, 27, 49, 27, 50, 27, 51, 27, 52, 26, 53, 26, 54, 25, 55, 25, 56, 24, 57, 24, 58, 23, 59,…	747	222.9362	0.1888728	0	105.2254	166.2206	-1	-1	-1	0	299	178	18	12	25	55	42	95	317	190	324	233	341	273	43292.44	33459.22	43261.08	33266.57	43184.91	33087.36
m:	WORM00462.bmp	00:03:09.05	86	20, 11, 20, 12, 19, 13, 19, 14, 18, 15, 17, 16, 17, 17, 16, 18, 16, 19, 16, 20, 15, 21, 15, 22, 14, 23, 14, 24, 14, 25, 14, 26, 14, 27, 14, 28, 15, 29, 15, 30, 15, 31, 16, 32, 17, 33, 18, 34, 19, 35, 20, 36, 21, 37, 22, 38, 23, 39, 24, 40, 25, 41, 26, 42, 27, 43, 27, 44, 27, 45, 28, 46, 28, 47, 28, 48, 28, 49, 29, 50, 29, 51, 29, 52, 28, 53, 28, 54, 28, 55, 28, 56, 28, 57, 27, 58, 27, 59, 27, 60,…	743	220.4509	0.192121	0	103.6397	170.7923	6.184659	7.071068	8.062258	0.1900825	298	173	20	11	28	54	42	93	318	184	326	227	340	266	43287.96	33486.1	43252.12	33293.45	43189.39	33118.72
m:	WORM00463.bmp	00:03:09.15	85	22, 11, 22, 12, 22, 13, 22, 14, 22, 15, 22, 16, 21, 17, 21, 18, 20, 19, 19, 20, 18, 21, 18, 22, 17, 23, 16, 24, 16, 25, 15, 26, 15, 27, 15, 28, 14, 29, 14, 30, 14, 31, 14, 32, 14, 33, 14, 34, 15, 35, 15, 36, 15, 37, 16, 38, 17, 39, 18, 40, 19, 41, 20, 42, 20, 43, 21, 44, 22, 45, 23, 46, 24, 47, 25, 48, 26, 49, 27, 50, 27, 51, 28, 52, 28, 53, 28, 54, 29, 55, 29, 56, 29, 57, 29, 58, 29, 59, 28, 60,…	742	219.0367	0.194348	0	99.74016	178.3994	8.01561	8.077747	8.514693	0.2171438	298	167	22	11	28	52	35	92	320	178	326	219	333	259	43279	33512.98	43252.12	33329.29	43220.76	33150.08
m:	WORM00464.bmp	00:03:09.25	89	18, 9, 18, 10, 19, 11, 19, 12, 20, 13, 20, 14, 21, 15, 21, 16, 21, 17, 21, 18, 21, 19, 21, 20, 21, 21, 21, 22, 20, 23, 20, 24, 19, 25, 19, 26, 18, 27, 18, 28, 17, 29, 17, 30, 16, 31, 16, 32, 15, 33, 14, 34, 14, 35, 14, 36, 14, 37, 14, 38, 14, 39, 13, 40, 14, 41, 14, 42, 14, 43, 14, 44, 15, 45, 16, 46, 16, 47, 17, 48, 18, 49, 18, 50, 19, 51, 20, 52, 21, 53, 22, 54, 23, 55, 24, 56, 25, 57, 26, 58, …	757	221.3798	0.1941018	0	103.3259	174.6544	8.20061	7.433034	6.264982	0.1998128	299	159	18	9	21	53	28	96	317	168	320	212	327	255	43292.44	33557.79	43279	33360.65	43247.64	33168
m:	WORM00465.bmp	00:03:10.05	92	11, 11, 12, 12, 13, 13, 14, 13, 15, 13, 16, 14, 17, 15, 18, 16, 19, 16, 20, 17, 20, 18, 21, 19, 21, 20, 21, 21, 21, 22, 21, 23, 21, 24, 21, 25, 21, 26, 20, 27, 20, 28, 19, 29, 19, 30, 19, 31, 18, 32, 18, 33, 17, 34, 17, 35, 16, 36, 16, 37, 15, 38, 15, 39, 15, 40, 14, 41, 14, 42, 14, 43, 14, 44, 14, 45, 14, 46, 14, 47, 14, 48, 15, 49, 15, 50, 16, 51, 16, 52, 17, 53, 17, 54, 18, 55, 19, 56, 20, 57,…	767	221.2377	0.1969187	0	104.6691	179.6512	8.246211	6.519202	6.103278	0.1752474	299	154	11	11	17	54	23	99	310	165	316	208	322	253	43323.8	33571.23	43296.92	33378.57	43270.04	33176.96
m:	WORM00466.bmp	00:03:10.15	93	10, 12, 11, 12, 12, 12, 13, 12, 14, 12, 15, 12, 16, 12, 17, 12, 18, 12, 19, 13, 20, 13, 21, 14, 22, 14, 23, 15, 24, 16, 25, 16, 26, 17, 26, 18, 27, 19, 28, 20, 28, 21, 28, 22, 28, 23, 28, 24, 28, 25, 28, 26, 28, 27, 28, 28, 28, 29, 28, 30, 28, 31, 27, 32, 27, 33, 26, 34, 26, 35, 26, 36, 25, 37, 25, 38, 24, 39, 24, 40, 23, 41, 23, 42, 23, 43, 22, 44, 22, 45, 22, 46, 22, 47, 22, 48, 22, 49, 22, 50,…	752	221.4803	0.1926448	0	106.0833	171.0703	7.826238	7.566373	8.062258	0.2033971	291	152	10	12	22	49	29	93	301	164	313	201	320	245	43364.13	33575.71	43310.36	33409.93	43279	33212.8
m:	WORM00467.bmp	00:03:10.25	90	12, 11, 12, 12, 13, 13, 14, 13, 15, 14, 16, 15, 17, 15, 18, 16, 19, 16, 20, 16, 21, 17, 22, 17, 23, 17, 24, 17, 25, 18, 26, 18, 27, 18, 28, 19, 29, 20, 30, 20, 31, 21, 32, 22, 33, 23, 34, 24, 34, 25, 35, 26, 35, 27, 35, 28, 35, 29, 36, 30, 36, 31, 36, 32, 35, 33, 35, 34, 35, 35, 35, 36, 34, 37, 34, 38, 34, 39, 33, 40, 33, 41, 32, 42, 32, 43, 31, 44, 31, 45, 30, 46, 30, 47, 30, 48, 29, 49, 29, 50,…	734	220.5514	0.1896209	0	104.7402	165.5882	8.246211	8.381527	8.732124	0.2253099	284	147	12	11	30	46	40	90	296	158	314	193	324	237	43386.53	33602.59	43305.88	33445.78	43261.08	33248.64
m:	WORM00468.bmp	00:03:11.05	90	14, 10, 13, 11, 13, 12, 13, 13, 13, 14, 13, 15, 13, 16, 13, 17, 13, 18, 14, 19, 14, 20, 15, 21, 16, 22, 17, 23, 18, 24, 19, 24, 20, 25, 21, 25, 22, 25, 23, 26, 24, 26, 25, 27, 26, 27, 27, 27, 28, 28, 29, 28, 30, 29, 31, 30, 32, 30, 33, 31, 34, 32, 35, 33, 35, 34, 36, 35, 36, 36, 36, 37, 36, 38, 36, 39, 36, 40, 36, 41, 36, 42, 36, 43, 36, 44, 36, 45, 35, 46, 35, 47, 35, 48, 34, 49, 34, 50, 33, 51,…	745	222.5514	0.189019	0	103.9117	161.9823	8.732124	7.433034	7.158911	0.1998128	283	138	14	10	35	47	44	91	297	148	318	185	327	229	43382.05	33647.39	43287.96	33481.62	43247.64	33284.49
m:	WORM00469.bmp	00:03:11.15	90	17, 10, 16, 11, 16, 12, 16, 13, 16, 14, 15, 15, 14, 16, 14, 17, 14, 18, 14, 19, 13, 20, 13, 21, 13, 22, 13, 23, 13, 24, 14, 25, 14, 26, 14, 27, 15, 28, 16, 29, 17, 30, 18, 31, 19, 31, 20, 32, 21, 32, 22, 33, 23, 33, 24, 33, 25, 34, 26, 34, 27, 35, 28, 35, 29, 36, 30, 36, 31, 37, 32, 38, 33, 39, 34, 40, 35, 41, 35, 42, 36, 43, 36, 44, 36, 45, 36, 46, 36, 47, 36, 48, 36, 49, 36, 50, 36, 51, 36, 52,…	752	223.3798	0.1893825	0	105.5686	163.7398	6.5	6	6.184659	0.1612903	283	131	17	10	36	48	44	92	300	141	319	179	327	223	43368.61	33678.75	43283.48	33508.5	43247.64	33311.37
m:	WORM00470.bmp	00:03:11.25	89	20, 10, 19, 11, 18, 12, 18, 13, 17, 14, 17, 15, 16, 16, 15, 17, 15, 18, 15, 19, 14, 20, 14, 21, 14, 22, 14, 23, 14, 24, 14, 25, 14, 26, 14, 27, 14, 28, 14, 29, 14, 30, 15, 31, 16, 32, 17, 33, 18, 34, 19, 35, 20, 36, 21, 37, 22, 37, 23, 38, 24, 38, 25, 38, 26, 39, 27, 39, 28, 40, 29, 40, 30, 41, 31, 41, 32, 42, 33, 43, 34, 44, 35, 45, 36, 46, 36, 47, 36, 48, 37, 49, 37, 50, 37, 51, 37, 52, 37, 53,…	735	220.3087	0.1902978	0	103.3259	164.3799	6.519202	6.264982	6.403124	0.1684135	282	126	20	10	36	47	42	91	302	136	318	173	324	217	43359.64	33701.15	43287.96	33535.38	43261.08	33338.25
m:	WORM00471.bmp	00:03:12.05	92	19, 9, 19, 10, 20, 11, 19, 12, 19, 13, 19, 14, 19, 15, 19, 16, 18, 17, 18, 18, 18, 19, 18, 20, 18, 21, 17, 22, 17, 23, 16, 24, 16, 25, 15, 26, 15, 27, 14, 28, 14, 29, 14, 30, 14, 31, 14, 32, 14, 33, 14, 34, 14, 35, 14, 36, 15, 37, 15, 38, 16, 39, 17, 40, 18, 41, 19, 42, 20, 43, 21, 44, 22, 44, 23, 45, 24, 45, 25, 46, 26, 46, 27, 47, 28, 47, 29, 47, 30, 48, 31, 49, 32, 49, 33, 50, 34, 51, 35, 52, …	743	221.2377	0.190757	0	105.0833	170.8954	7.615773	6.800735	7.433034	0.1828155	282	119	19	9	31	49	37	94	301	128	313	168	319	213	43364.13	33737	43310.36	33557.79	43283.48	33356.17
m:	WORM00472.bmp	00:03:12.15	90	14, 11, 15, 12, 16, 13, 17, 14, 18, 15, 18, 16, 18, 17, 19, 18, 19, 19, 19, 20, 19, 21, 19, 22, 19, 23, 19, 24, 19, 25, 18, 26, 18, 27, 18, 28, 17, 29, 17, 30, 16, 31, 16, 32, 16, 33, 15, 34, 15, 35, 15, 36, 14, 37, 14, 38, 14, 39, 14, 40, 14, 41, 14, 42, 14, 43, 15, 44, 15, 45, 16, 46, 16, 47, 17, 48, 18, 49, 19, 50, 20, 50, 21, 51, 22, 52, 23, 53, 24, 53, 25, 54, 26, 54, 27, 54, 28, 55, 29, 56,…	752	220.4093	0.1945217	0	104.3259	175.3394	8.902246	8.321658	8.381527	0.2237005	282	111	14	11	25	54	32	95	296	122	307	165	314	206	43386.53	33763.88	43337.24	33571.23	43305.88	33387.54
m:	WORM00473.bmp	00:03:12.25	89	11, 10, 12, 11, 13, 12, 14, 13, 15, 13, 16, 14, 17, 14, 18, 15, 19, 15, 20, 16, 21, 17, 22, 18, 23, 19, 24, 20, 24, 21, 25, 22, 25, 23, 25, 24, 25, 25, 25, 26, 25, 27, 25, 28, 25, 29, 24, 30, 24, 31, 24, 32, 23, 33, 23, 34, 23, 35, 22, 36, 22, 37, 22, 38, 21, 39, 21, 40, 21, 41, 20, 42, 20, 43, 20, 44, 20, 45, 20, 46, 20, 47, 21, 48, 21, 49, 22, 50, 23, 51, 23, 52, 24, 53, 25, 54, 26, 54, 27, 55,…	735	221.9656	0.1874674	0	104.9828	174.4044	8.902246	8.514693	8.631338	0.2288896	276	107	11	10	23	52	38	90	287	117	299	159	314	197	43426.85	33786.28	43373.09	33598.11	43305.88	33427.86
m:	WORM00474.bmp	00:03:13.05	86	12, 11, 13, 12, 14, 13, 15, 14, 16, 15, 17, 16, 18, 17, 19, 17, 20, 18, 21, 19, 22, 20, 23, 21, 24, 21, 25, 22, 26, 23, 27, 24, 28, 25, 28, 26, 29, 27, 29, 28, 30, 29, 30, 30, 30, 31, 30, 32, 30, 33, 30, 34, 30, 35, 30, 36, 30, 37, 30, 38, 30, 39, 30, 40, 29, 41, 29, 42, 29, 43, 28, 44, 28, 45, 28, 46, 27, 47, 27, 48, 27, 49, 26, 50, 26, 51, 26, 52, 26, 53, 27, 54, 27, 55, 27, 56, 28, 57, 28, 58,…	731	219.6225	0.1904468	0	102.397	169.2753	7.566373	7.516648	8.077747	0.2020604	270	100	12	11	26	52	47	89	282	111	296	152	317	189	43449.25	33813.16	43386.53	33629.47	43292.44	33463.7
m:	WORM00475.bmp	00:03:13.15	89	16, 11, 15, 11, 14, 12, 14, 13, 14, 14, 14, 15, 13, 16, 13, 17, 13, 18, 14, 19, 14, 20, 15, 21, 15, 22, 16, 23, 17, 24, 18, 25, 19, 26, 20, 27, 21, 28, 22, 29, 23, 29, 24, 30, 25, 31, 26, 31, 27, 32, 28, 33, 29, 34, 29, 35, 30, 36, 30, 37, 31, 38, 31, 39, 31, 40, 31, 41, 31, 42, 31, 43, 31, 44, 31, 45, 31, 46, 31, 47, 31, 48, 30, 49, 30, 50, 30, 51, 30, 52, 29, 53, 29, 54, 29, 55, 28, 56, 28, 57,…	733	219.0367	0.1919907	0	104.9828	167.13	9.055386	7.762087	7.071068	0.2086583	269	91	16	11	29	53	51	91	285	102	298	144	320	182	43435.81	33853.48	43377.57	33665.31	43279	33495.06
m:	WORM00476.bmp	00:03:13.25	89	14, 10, 14, 11, 14, 12, 14, 13, 14, 14, 14, 15, 14, 16, 14, 17, 14, 18, 13, 19, 13, 20, 13, 21, 13, 22, 13, 23, 13, 24, 13, 25, 14, 26, 14, 27, 14, 28, 14, 29, 14, 30, 15, 31, 16, 32, 17, 33, 18, 34, 19, 35, 20, 36, 21, 36, 22, 37, 23, 38, 24, 39, 25, 40, 26, 41, 27, 42, 28, 43, 29, 44, 29, 45, 29, 46, 30, 47, 30, 48, 30, 49, 30, 50, 30, 51, 30, 52, 30, 53, 30, 54, 30, 55, 30, 56, 30, 57, 29, 58,…	738	220.8945	0.1900624	0	103.3259	173.4181	7.566373	7.516648	7.826238	0.2020604	270	83	14	10	30	54	49	92	284	93	300	137	319	175	43440.29	33893.8	43368.61	33696.68	43283.48	33526.42
m:	WORM00477.bmp	00:03:14.05	89	18, 10, 18, 11, 18, 12, 18, 13, 17, 14, 17, 15, 17, 16, 16, 17, 16, 18, 15, 19, 15, 20, 15, 21, 15, 22, 14, 23, 14, 24, 14, 25, 14, 26, 14, 27, 13, 28, 13, 29, 13, 30, 14, 31, 14, 32, 14, 33, 14, 34, 15, 35, 16, 36, 17, 37, 18, 38, 18, 39, 19, 40, 20, 41, 21, 41, 22, 42, 23, 43, 24, 44, 25, 45, 26, 46, 27, 47, 28, 48, 29, 49, 30, 50, 30, 51, 30, 52, 31, 53, 31, 54, 31, 55, 31, 56, 31, 57, 31, 58,…	738	216.8945	0.1971374	0	102.4975	176.1986	6.946222	6.800735	6.800735	0.1828155	269	77	18	10	30	52	44	91	287	87	299	129	313	168	43426.85	33920.69	43373.09	33732.52	43310.36	33557.79
m:	WORM00478.bmp	00:03:14.15	90	23, 10, 23, 11, 22, 12, 22, 13, 22, 14, 22, 15, 22, 16, 21, 17, 21, 18, 20, 19, 20, 20, 19, 21, 19, 22, 18, 23, 18, 24, 17, 25, 16, 26, 16, 27, 15, 28, 15, 29, 14, 30, 14, 31, 14, 32, 14, 33, 14, 34, 14, 35, 14, 36, 14, 37, 15, 38, 15, 39, 16, 40, 16, 41, 17, 42, 18, 43, 18, 44, 19, 45, 20, 46, 21, 47, 22, 48, 23, 48, 24, 49, 25, 50, 26, 51, 27, 52, 28, 53, 29, 54, 30, 55, 30, 56, 31, 57, 31, 58,…	756	220.3087	0.1957349	0	104.7402	171.0397	6.576473	7.433034	7.615773	0.1998128	268	71	23	10	28	53	40	96	291	81	296	124	308	167	43408.93	33947.57	43386.53	33754.92	43332.76	33562.27
m:	WORM00479.bmp	00:03:14.25	91	17, 11, 18, 12, 19, 13, 20, 13, 21, 14, 21, 15, 21, 16, 22, 17, 22, 18, 22, 19, 22, 20, 22, 21, 22, 22, 22, 23, 22, 24, 21, 25, 21, 26, 20, 27, 20, 28, 19, 29, 19, 30, 18, 31, 18, 32, 17, 33, 17, 34, 16, 35, 16, 36, 15, 37, 15, 38, 15, 39, 14, 40, 14, 41, 14, 42, 14, 43, 14, 44, 14, 45, 15, 46, 15, 47, 16, 48, 16, 49, 17, 50, 17, 51, 18, 52, 19, 53, 20, 54, 21, 55, 22, 55, 23, 56, 24, 57, 25, 58,…	762	219.4803	0.1987804	0	104.0833	172.3902	9.300538	8.845903	8.485281	0.2377931	268	63	17	11	21	55	31	99	285	74	289	118	299	162	43435.81	33978.93	43417.89	33781.8	43373.09	33584.67
m:	WORM00480.bmp	00:03:15.05	92	8, 11, 9, 11, 10, 11, 11, 11, 12, 11, 13, 11, 14, 12, 15, 13, 16, 14, 17, 14, 18, 15, 19, 16, 20, 17, 21, 18, 21, 19, 21, 20, 22, 21, 22, 22, 22, 23, 22, 24, 22, 25, 22, 26, 21, 27, 21, 28, 21, 29, 20, 30, 20, 31, 20, 32, 19, 33, 19, 34, 18, 35, 18, 36, 17, 37, 17, 38, 16, 39, 16, 40, 16, 41, 15, 42, 15, 43, 15, 44, 14, 45, 14, 46, 14, 47, 14, 48, 15, 49, 15, 50, 15, 51, 16, 52, 16, 53, 17, 54, 1…	755	222.794	0.1911392	0	107.5686	175.7858	9.604687	8.544003	8.5	0.2296775	268	59	8	11	16	52	28	96	276	70	284	111	296	155	43476.13	33996.85	43440.29	33813.16	43386.53	33616.03
m:	WORM00481.bmp	00:03:15.15	89	11, 9, 11, 10, 12, 11, 12, 12, 13, 13, 14, 14, 15, 15, 16, 16, 17, 16, 18, 17, 19, 17, 20, 18, 21, 18, 22, 18, 23, 19, 24, 19, 25, 20, 26, 21, 27, 22, 28, 23, 29, 24, 29, 25, 30, 26, 30, 27, 30, 28, 31, 29, 31, 30, 31, 31, 31, 32, 30, 33, 30, 34, 30, 35, 30, 36, 29, 37, 29, 38, 29, 39, 28, 40, 28, 41, 27, 42, 27, 43, 26, 44, 26, 45, 25, 46, 25, 47, 25, 48, 24, 49, 24, 50, 24, 51, 24, 52, 24, 53, …	737	220.5514	0.190396	0	105.397	177.5943	8.077747	8.062258	9.340771	0.2167274	259	53	11	9	24	49	40	92	270	62	283	102	299	145	43503.02	34032.7	43444.77	33853.48	43373.09	33660.83
m:	WORM00482.bmp	00:03:15.25	88	13, 11, 13, 12, 13, 13, 13, 14, 13, 15, 12, 16, 12, 17, 13, 18, 13, 19, 14, 20, 14, 21, 15, 22, 16, 23, 17, 24, 18, 24, 19, 25, 20, 25, 21, 26, 22, 27, 23, 27, 24, 28, 25, 28, 26, 29, 27, 29, 28, 30, 29, 31, 30, 32, 31, 33, 31, 34, 31, 35, 32, 36, 32, 37, 32, 38, 32, 39, 32, 40, 32, 41, 32, 42, 32, 43, 32, 44, 32, 45, 31, 46, 31, 47, 31, 48, 30, 49, 30, 50, 29, 51, 29, 52, 28, 53, 28, 54, 27, 55,…	743	220.794	0.1915243	0	104.397	177.8524	0	0	0	0	257	44	13	11	29	51	44	93	270	55	286	95	301	137	43503.02	34064.06	43431.33	33884.85	43364.13	33696.68
k:	MOVING.bmp	00:03:16.05	0		0	0	0	0	0	0	0	0	0	0	0	0	0	0	0	0	0	0	0	0	0	0	0	0	0	0	0	0	0	0
k:	MOVING.bmp	00:03:16.15	0		0	0	0	0	0	0	0	0	0	0	0	0	0	0	0	0	0	0	0	0	0	0	0	0	0	0	0	0	0	0
k:	MOVING.bmp	00:03:16.25	0		0	0	0	0	0	0	0	0	0	0	0	0	0	0	0	0	0	0	0	0	0	0	0	0	0	0	0	0	0	0
k:	MOVING.bmp	00:03:17.05	0		0	0	0	0	0	0	0	0	0	0	0	0	0	0	0	0	0	0	0	0	0	0	0	0	0	0	0	0	0	0
k:	MOVING.bmp	00:03:17.15	0		0	0	0	0	0	0	-1	-1	-1	0	0	0	0	0	0	0	0	0	0	0	0	0	0	0	0	0	0	0	0	0
m:	WORM00483.bmp	00:03:17.25	87	16, 11, 15, 12, 15, 13, 14, 14, 14, 15, 13, 16, 13, 17, 13, 18, 13, 19, 13, 20, 13, 21, 13, 22, 13, 23, 14, 24, 14, 25, 15, 26, 15, 27, 16, 28, 17, 29, 18, 30, 18, 31, 19, 32, 20, 33, 21, 34, 22, 35, 22, 36, 23, 37, 23, 38, 24, 39, 24, 40, 24, 41, 24, 42, 24, 43, 24, 44, 24, 45, 24, 46, 24, 47, 24, 48, 24, 49, 23, 50, 23, 51, 22, 52, 21, 53, 21, 54, 20, 55, 19, 56, 19, 57, 18, 58, 18, 59, 17, 60,…	759	221.6225	0.1941887	0	102.5686	166.7595	-1	-1	-1	0	309	164	16	11	20	55	34	97	325	175	329	219	343	261	43491.6	34312.42	43473.68	34115.29	43410.95	33927.12
m:	WORM00484.bmp	00:03:18.05	89	21, 10, 20, 11, 20, 12, 19, 13, 18, 14, 18, 15, 17, 16, 16, 17, 16, 18, 15, 19, 15, 20, 15, 21, 14, 22, 14, 23, 14, 24, 14, 25, 14, 26, 14, 27, 14, 28, 14, 29, 14, 30, 15, 31, 15, 32, 16, 33, 17, 34, 17, 35, 18, 36, 19, 37, 20, 38, 21, 39, 21, 40, 22, 41, 23, 42, 23, 43, 24, 44, 24, 45, 24, 46, 25, 47, 25, 48, 25, 49, 25, 50, 25, 51, 25, 52, 25, 53, 25, 54, 25, 55, 24, 56, 24, 57, 24, 58, 23, 59,…	749	221.0367	0.1926473	0	104.5686	172.3992	8.13941	8.13941	9.394147	0.2188014	308	157	21	10	25	55	34	95	329	167	333	212	342	252	43473.68	34348.27	43455.76	34146.65	43415.43	33967.44
m:	WORM00485.bmp	00:03:18.15	87	20, 10, 20, 11, 20, 12, 21, 13, 21, 14, 21, 15, 21, 16, 20, 17, 20, 18, 20, 19, 20, 20, 19, 21, 19, 22, 18, 23, 18, 24, 17, 25, 16, 26, 16, 27, 15, 28, 15, 29, 14, 30, 14, 31, 14, 32, 14, 33, 14, 34, 14, 35, 14, 36, 14, 37, 14, 38, 15, 39, 15, 40, 16, 41, 16, 42, 17, 43, 18, 44, 19, 45, 19, 46, 20, 47, 21, 48, 22, 49, 22, 50, 23, 51, 24, 52, 24, 53, 24, 54, 25, 55, 25, 56, 25, 57, 25, 58, 25, 59,…	762	218.8945	0.1998458	0	100.9117	178.9905	8.514693	9.013878	9.192389	0.2423086	308	149	20	10	24	54	27	95	328	159	332	203	335	244	43478.16	34384.11	43460.24	34186.98	43446.8	34003.28
m:	WORM00486.bmp	00:03:18.25	93	9, 12, 10, 12, 11, 11, 12, 11, 13, 11, 14, 11, 15, 11, 16, 12, 17, 13, 18, 13, 19, 14, 20, 15, 21, 16, 21, 17, 21, 18, 21, 19, 21, 20, 21, 21, 21, 22, 21, 23, 20, 24, 20, 25, 20, 26, 20, 27, 19, 28, 19, 29, 18, 30, 18, 31, 17, 32, 17, 33, 17, 34, 16, 35, 16, 36, 16, 37, 16, 38, 15, 39, 15, 40, 15, 41, 16, 42, 16, 43, 16, 44, 17, 45, 17, 46, 18, 47, 18, 48, 19, 49, 19, 50, 20, 51, 21, 52, 21, 53, …	786	224.0661	0.1967343	0	106.0833	166.8514	9.708244	9.17878	7.81025	0.2467414	307	144	9	12	20	51	22	95	316	156	327	195	329	239	43531.92	34397.55	43482.64	34222.82	43473.68	34025.68
m:	WORM00487.bmp	00:03:19.05	92	11, 13, 12, 13, 13, 12, 14, 13, 15, 13, 16, 12, 17, 12, 18, 12, 19, 12, 20, 12, 21, 12, 22, 13, 23, 13, 24, 13, 25, 14, 26, 15, 27, 15, 28, 16, 28, 17, 29, 18, 29, 19, 30, 20, 30, 21, 30, 22, 30, 23, 30, 24, 30, 25, 29, 26, 29, 27, 29, 28, 29, 29, 28, 30, 28, 31, 28, 32, 27, 33, 27, 34, 26, 35, 26, 36, 26, 37, 25, 38, 25, 39, 25, 40, 25, 41, 25, 42, 25, 43, 25, 44, 25, 45, 25, 46, 26, 47, 26, 48,…	754	217.924	0.199513	0	103.4264	158.9154	7.5	7.648529	7.071068	0.2056056	298	142	11	13	25	45	27	90	309	155	323	187	325	232	43563.28	34402.03	43500.56	34258.66	43491.6	34057.05
m:	WORM00488.bmp	00:03:19.15	93	11, 15, 12, 15, 13, 16, 14, 16, 15, 15, 16, 15, 17, 15, 18, 15, 19, 15, 20, 15, 21, 14, 22, 14, 23, 14, 24, 14, 25, 14, 26, 13, 27, 13, 28, 13, 29, 13, 30, 13, 31, 13, 32, 14, 33, 15, 34, 15, 35, 16, 36, 17, 37, 18, 37, 19, 37, 20, 38, 21, 38, 22, 38, 23, 38, 24, 38, 25, 38, 26, 38, 27, 38, 28, 37, 29, 37, 30, 37, 31, 36, 32, 36, 33, 36, 34, 35, 35, 35, 36, 34, 37, 34, 38, 34, 39, 34, 40, 33, 41,…	759	221.0955	0.1951155	0	104.8407	140.0329	7.433034	6.670832	7.158911	0.1793235	290	141	11	15	34	39	37	84	301	156	324	180	327	225	43599.13	34397.55	43496.08	34290.02	43482.64	34088.41
m:	WORM00489.bmp	00:03:19.25	93	11, 10, 11, 11, 12, 12, 13, 13, 14, 14, 15, 15, 16, 15, 17, 16, 18, 16, 19, 16, 20, 16, 21, 16, 22, 16, 23, 16, 24, 16, 25, 16, 26, 15, 27, 15, 28, 15, 29, 15, 30, 15, 31, 14, 32, 14, 33, 14, 34, 14, 35, 14, 36, 14, 37, 15, 38, 16, 39, 16, 40, 17, 41, 18, 42, 19, 43, 20, 43, 21, 44, 22, 44, 23, 44, 24, 44, 25, 44, 26, 44, 27, 44, 28, 44, 29, 43, 30, 43, 31, 43, 32, 43, 33, 42, 34, 42, 35, 41, 36,…	765	222.5098	0.194166	0	104.8407	134.087	7.905694	6.324555	6.946222	0.1700149	284	140	11	10	42	34	47	79	295	150	326	174	331	219	43626.01	34424.43	43487.12	34316.9	43464.72	34115.29
m:	WORM00490.bmp	00:03:20.05	92	11, 11, 11, 12, 12, 13, 13, 14, 13, 15, 13, 16, 14, 17, 14, 18, 15, 19, 16, 20, 17, 21, 18, 22, 19, 22, 20, 23, 21, 23, 22, 23, 23, 23, 24, 23, 25, 23, 26, 23, 27, 23, 28, 23, 29, 23, 30, 23, 31, 23, 32, 23, 33, 23, 34, 22, 35, 22, 36, 22, 37, 22, 38, 23, 39, 23, 40, 24, 41, 24, 42, 25, 43, 26, 44, 27, 45, 28, 46, 29, 47, 30, 47, 31, 47, 32, 47, 33, 47, 34, 47, 35, 47, 36, 47, 37, 46, 38, 46, 39,…	765	223.5808	0.1923101	0	105.4975	132.3725	8.062258	7	7.017834	0.1881721	281	132	11	11	47	36	53	81	292	143	328	168	334	213	43639.45	34455.79	43478.16	34343.79	43451.28	34142.17
m:	WORM00491.bmp	00:03:20.15	94	13, 10, 13, 11, 13, 12, 13, 13, 13, 14, 13, 15, 13, 16, 13, 17, 13, 18, 13, 19, 13, 20, 13, 21, 13, 22, 14, 23, 14, 24, 14, 25, 14, 26, 15, 27, 16, 28, 17, 29, 18, 30, 19, 30, 20, 30, 21, 31, 22, 31, 23, 31, 24, 31, 25, 31, 26, 31, 27, 31, 28, 31, 29, 31, 30, 31, 31, 31, 32, 31, 33, 31, 34, 31, 35, 31, 36, 31, 37, 31, 38, 31, 39, 31, 40, 31, 41, 32, 42, 32, 43, 33, 44, 34, 45, 35, 46, 36, 47, 37,…	759	222.2671	0.193064	0	103.3554	135.8285	7.158911	7.632169	7.615773	0.2051658	280	124	13	10	46	36	52	81	293	134	326	160	332	205	43634.97	34496.11	43487.12	34379.63	43460.24	34178.02
m:	WORM00492.bmp	00:03:20.25	92	16, 11, 16, 12, 15, 13, 16, 14, 16, 15, 15, 16, 15, 17, 14, 18, 14, 19, 14, 20, 14, 21, 14, 22, 14, 23, 13, 24, 13, 25, 13, 26, 13, 27, 14, 28, 14, 29, 14, 30, 15, 31, 16, 32, 17, 33, 18, 34, 19, 35, 20, 36, 21, 36, 22, 36, 23, 37, 24, 37, 25, 37, 26, 37, 27, 37, 28, 37, 29, 37, 30, 37, 31, 37, 32, 37, 33, 37, 34, 37, 35, 37, 36, 37, 37, 37, 38, 37, 39, 37, 40, 37, 41, 37, 42, 38, 43, 38, 44, 39,…	762	218.8529	0.1999219	0	102.598	146.4281	7	6.964194	7.211102	0.1872095	279	118	16	11	41	37	49	81	295	129	320	155	328	199	43626.01	34518.52	43514	34402.03	43478.16	34204.89
m:	WORM00493.bmp	00:03:21.05	95	14, 10, 14, 11, 14, 12, 15, 13, 15, 14, 15, 15, 15, 16, 15, 17, 15, 18, 15, 19, 15, 20, 15, 21, 15, 22, 15, 23, 15, 24, 15, 25, 14, 26, 14, 27, 14, 28, 14, 29, 14, 30, 13, 31, 13, 32, 13, 33, 13, 34, 13, 35, 14, 36, 14, 37, 14, 38, 15, 39, 16, 40, 17, 41, 18, 42, 19, 43, 20, 44, 21, 44, 22, 45, 23, 45, 24, 45, 25, 45, 26, 45, 27, 45, 28, 45, 29, 45, 30, 45, 31, 45, 32, 45, 33, 45, 34, 45, 35, 45,…	764	221.196	0.1962224	0	103.9411	166.3995	8.845903	8.5	7.762087	0.2284946	279	110	14	10	34	45	45	83	293	120	313	155	324	193	43634.97	34558.84	43545.36	34402.03	43496.08	34231.78
m:	WORM00494.bmp	00:03:21.15	93	10, 10, 11, 10, 12, 11, 13, 12, 14, 12, 15, 12, 16, 13, 17, 14, 18, 14, 19, 15, 20, 16, 20, 17, 21, 18, 21, 19, 21, 20, 21, 21, 21, 22, 21, 23, 21, 24, 21, 25, 21, 26, 21, 27, 21, 28, 21, 29, 20, 30, 20, 31, 20, 32, 20, 33, 20, 34, 20, 35, 20, 36, 20, 37, 20, 38, 20, 39, 20, 40, 20, 41, 21, 42, 21, 43, 22, 44, 23, 45, 24, 46, 25, 47, 26, 48, 27, 48, 28, 48, 29, 49, 30, 49, 31, 49, 32, 49, 33, 49,…	746	221.3382	0.1913533	0	104.0122	171.24	9.848858	8.13941	8.13941	0.2188014	273	106	10	10	30	49	51	78	283	116	303	155	324	184	43679.77	34576.76	43590.16	34402.03	43496.08	34272.1
m:	WORM00495.bmp	00:03:21.25	93	9, 10, 10, 11, 11, 11, 12, 12, 13, 12, 14, 12, 15, 13, 16, 13, 17, 14, 18, 14, 19, 15, 20, 15, 21, 15, 22, 16, 23, 17, 24, 18, 25, 19, 26, 20, 26, 21, 27, 22, 27, 23, 27, 24, 28, 25, 28, 26, 28, 27, 28, 28, 28, 29, 28, 30, 28, 31, 28, 32, 28, 33, 27, 34, 27, 35, 27, 36, 27, 37, 27, 38, 27, 39, 27, 40, 27, 41, 27, 42, 27, 43, 27, 44, 28, 45, 28, 46, 29, 47, 29, 48, 30, 49, 31, 50, 32, 50, 33, 51, …	746	221.0955	0.1917736	0	105.6691	158.6164	6.324555	6.020797	6.5	0.1618494	266	102	9	10	31	50	61	75	275	112	297	152	327	177	43715.61	34594.68	43617.05	34415.47	43482.64	34303.46
m:	WORM00496.bmp	00:03:22.05	93	11, 11, 12, 12, 13, 12, 14, 13, 15, 13, 16, 13, 17, 13, 18, 13, 19, 14, 20, 14, 21, 14, 22, 14, 23, 14, 24, 15, 25, 15, 26, 15, 27, 16, 28, 17, 29, 18, 30, 18, 31, 19, 31, 20, 32, 21, 32, 22, 33, 23, 33, 24, 33, 25, 34, 26, 34, 27, 34, 28, 34, 29, 34, 30, 34, 31, 34, 32, 34, 33, 34, 34, 33, 35, 33, 36, 33, 37, 33, 38, 33, 39, 33, 40, 33, 41, 33, 42, 33, 43, 33, 44, 33, 45, 34, 46, 34, 47, 35, 48,…	742	220.5097	0.1917601	0	104.4264	158.8483	5.830952	6.800735	6.082763	0.1828155	260	101	11	11	34	46	69	71	271	112	294	147	329	172	43733.54	34594.68	43630.49	34437.87	43473.68	34325.86
m:	WORM00497.bmp	00:03:22.15	95	12, 9, 11, 10, 12, 11, 12, 12, 12, 13, 12, 14, 13, 15, 13, 16, 14, 17, 14, 18, 15, 19, 16, 19, 17, 20, 18, 20, 19, 21, 20, 21, 21, 21, 22, 22, 23, 22, 24, 22, 25, 23, 26, 23, 27, 23, 28, 24, 29, 24, 30, 25, 31, 26, 32, 26, 33, 27, 34, 28, 35, 29, 35, 30, 36, 31, 36, 32, 36, 33, 37, 34, 37, 35, 37, 36, 37, 37, 37, 38, 37, 39, 37, 40, 37, 41, 37, 42, 37, 43, 36, 44, 36, 45, 36, 46, 36, 47, 36, 48, …	745	223.5808	0.1872824	0	107.6691	158.8071	9.055386	8.5	8.276473	0.2284946	257	93	12	9	36	46	72	72	269	102	293	139	329	165	43742.5	34639.48	43634.97	34473.71	43473.68	34357.23
m:	WORM00498.bmp	00:03:22.25	91	12, 9, 12, 10, 12, 11, 12, 12, 12, 13, 12, 14, 13, 15, 13, 16, 12, 17, 12, 18, 12, 19, 12, 20, 12, 21, 13, 22, 13, 23, 14, 24, 14, 25, 15, 26, 16, 27, 17, 28, 18, 28, 19, 29, 20, 29, 21, 29, 22, 30, 23, 30, 24, 30, 25, 31, 26, 31, 27, 31, 28, 32, 29, 33, 30, 33, 31, 34, 32, 35, 33, 36, 34, 37, 35, 38, 36, 39, 36, 40, 36, 41, 37, 42, 37, 43, 37, 44, 37, 45, 37, 46, 37, 47, 37, 48, 37, 49, 37, 50, …	752	221.0955	0.193316	0	102.4264	168.7362	6.5	6.5	7.106335	0.1747312	257	85	12	9	37	45	65	72	269	94	294	130	322	157	43742.5	34675.33	43630.49	34514.04	43505.04	34393.07
m:	WORM00499.bmp	00:03:23.05	91	13, 10, 13, 11, 13, 12, 13, 13, 14, 14, 14, 15, 14, 16, 13, 17, 13, 18, 13, 19, 13, 20, 13, 21, 13, 22, 13, 23, 13, 24, 13, 25, 13, 26, 13, 27, 14, 28, 14, 29, 15, 30, 16, 31, 17, 32, 18, 33, 19, 34, 20, 34, 21, 35, 22, 35, 23, 36, 24, 36, 25, 37, 26, 37, 27, 37, 28, 38, 29, 39, 30, 39, 31, 40, 32, 40, 33, 41, 34, 42, 35, 43, 36, 44, 36, 45, 37, 46, 37, 47, 38, 48, 38, 49, 38, 50, 38, 51, 38, 52,…	748	222.1666	0.1904381	0	102.4264	173.1638	6.946222	4.924429	5	0.1323771	256	79	13	10	37	47	62	77	269	89	293	126	318	156	43742.5	34697.73	43634.97	34531.96	43522.96	34397.55
m:	WORM00500.bmp	00:03:23.15	92	10, 10, 11, 11, 12, 12, 13, 13, 14, 14, 14, 15, 15, 16, 15, 17, 16, 18, 16, 19, 17, 20, 17, 21, 17, 22, 17, 23, 17, 24, 17, 25, 17, 26, 17, 27, 17, 28, 17, 29, 17, 30, 17, 31, 17, 32, 18, 33, 18, 34, 18, 35, 19, 36, 20, 37, 21, 38, 22, 39, 23, 40, 24, 41, 25, 42, 26, 43, 27, 43, 28, 44, 29, 44, 30, 44, 31, 45, 32, 45, 33, 46, 34, 46, 35, 47, 36, 47, 37, 48, 38, 49, 39, 50, 40, 51, 40, 52, 41, 53,…	738	224.0661	0.18472	0	105.9117	175.7532	9.192389	8.20061	8.514693	0.2204465	252	72	10	10	38	49	60	85	262	82	290	121	312	157	43773.86	34729.09	43648.41	34554.36	43549.84	34393.07
m:	WORM00501.bmp	00:03:23.25	90	11, 12, 12, 12, 13, 12, 14, 12, 15, 12, 16, 12, 17, 12, 18, 12, 19, 13, 20, 13, 21, 13, 22, 14, 23, 15, 24, 16, 25, 17, 26, 18, 27, 19, 27, 20, 27, 21, 28, 22, 28, 23, 28, 24, 28, 25, 28, 26, 28, 27, 28, 28, 28, 29, 28, 30, 28, 31, 28, 32, 29, 33, 29, 34, 29, 35, 29, 36, 30, 37, 31, 38, 31, 39, 32, 40, 33, 41, 34, 42, 35, 43, 36, 44, 37, 44, 38, 45, 39, 46, 40, 46, 41, 46, 42, 47, 43, 47, 44, 48,…	756	220.6519	0.1951265	0	102.6691	168.8283	8.558621	8.746428	9.013878	0.235119	241	70	11	12	39	46	60	85	252	82	280	116	301	155	43818.66	34729.09	43693.21	34576.76	43599.13	34402.03
m:	WORM00502.bmp	00:03:24.05	90	11, 16, 12, 16, 13, 15, 14, 14, 15, 14, 16, 13, 17, 13, 18, 13, 19, 13, 20, 13, 21, 13, 22, 13, 23, 13, 24, 13, 25, 13, 26, 14, 27, 15, 28, 15, 29, 16, 30, 17, 31, 18, 32, 19, 33, 20, 33, 21, 34, 22, 34, 23, 34, 24, 35, 25, 35, 26, 35, 27, 35, 28, 35, 29, 35, 30, 35, 31, 35, 32, 35, 33, 36, 34, 36, 35, 36, 36, 36, 37, 37, 38, 37, 39, 38, 40, 38, 41, 39, 42, 40, 43, 41, 44, 42, 45, 43, 46, 44, 46,…	742	220.0661	0.192534	0	104.7402	160.1747	7.566373	7.106335	6.946222	0.1910305	234	68	11	16	41	44	61	83	245	84	275	112	295	151	43850.02	34720.13	43715.61	34594.68	43626.01	34419.95
m:	WORM00503.bmp	00:03:24.15	90	12, 16, 13, 16, 14, 16, 15, 16, 16, 16, 17, 16, 18, 16, 19, 16, 20, 16, 21, 16, 22, 15, 23, 15, 24, 14, 25, 14, 26, 14, 27, 13, 28, 13, 29, 13, 30, 13, 31, 13, 32, 13, 33, 13, 34, 13, 35, 14, 36, 15, 37, 15, 38, 16, 39, 17, 40, 18, 41, 19, 42, 20, 42, 21, 43, 22, 43, 23, 43, 24, 44, 25, 44, 26, 44, 27, 44, 28, 44, 29, 44, 30, 45, 31, 45, 32, 45, 33, 45, 34, 45, 35, 45, 36, 46, 37, 46, 38, 46, 39,…	747	223.2377	0.1883629	0	103.4975	152.8864	7.5	8.077747	7.5	0.2171438	225	68	12	16	46	37	69	75	237	84	271	105	294	143	43885.86	34720.13	43733.54	34626.04	43630.49	34455.79
m:	WORM00504.bmp	00:03:24.25	91	12, 10, 12, 11, 12, 12, 12, 13, 13, 14, 13, 15, 14, 16, 15, 17, 16, 18, 17, 18, 18, 18, 19, 18, 20, 18, 21, 18, 22, 18, 23, 18, 24, 18, 25, 18, 26, 18, 27, 18, 28, 17, 29, 17, 30, 17, 31, 17, 32, 17, 33, 17, 34, 17, 35, 17, 36, 17, 37, 17, 38, 17, 39, 18, 40, 18, 41, 19, 42, 19, 43, 20, 44, 21, 45, 22, 46, 23, 46, 24, 47, 25, 47, 26, 47, 27, 48, 28, 48, 29, 48, 30, 48, 31, 48, 32, 49, 33, 49, 34,…	744	222.5514	0.1887653	0	104.4975	155.1196	8.631338	7.648529	8.01561	0.2056056	221	65	12	10	48	32	74	71	233	75	269	97	295	136	43903.79	34760.45	43742.5	34661.89	43626.01	34487.15
m:	WORM00505.bmp	00:03:25.05	89	14, 11, 13, 12, 13, 13, 13, 14, 13, 15, 13, 16, 13, 17, 13, 18, 13, 19, 13, 20, 13, 21, 14, 22, 14, 23, 15, 24, 16, 25, 17, 26, 18, 26, 19, 27, 20, 27, 21, 27, 22, 27, 23, 27, 24, 27, 25, 27, 26, 27, 27, 27, 28, 27, 29, 26, 30, 26, 31, 26, 32, 26, 33, 26, 34, 26, 35, 26, 36, 26, 37, 26, 38, 26, 39, 27, 40, 27, 41, 28, 42, 28, 43, 29, 44, 30, 45, 31, 46, 32, 47, 33, 48, 34, 48, 35, 48, 36, 49, 37,…	741	222.3087	0.1884148	0	103.3259	160.1965	8	7.632169	8.944272	0.2051658	220	56	14	11	48	34	75	71	234	67	268	90	295	127	43899.3	34796.29	43746.98	34693.25	43626.01	34527.48
m:	WORM00506.bmp	00:03:25.15	89	14, 11, 14, 12, 13, 13, 14, 14, 14, 15, 13, 16, 13, 17, 13, 18, 13, 19, 13, 20, 13, 21, 13, 22, 13, 23, 13, 24, 13, 25, 13, 26, 14, 27, 14, 28, 14, 29, 15, 30, 16, 31, 17, 32, 18, 33, 19, 34, 20, 34, 21, 35, 22, 35, 23, 35, 24, 35, 25, 35, 26, 35, 27, 35, 28, 35, 29, 35, 30, 35, 31, 35, 32, 35, 33, 35, 34, 34, 35, 34, 36, 34, 37, 34, 38, 34, 39, 34, 40, 35, 41, 35, 42, 36, 43, 36, 44, 37, 45, 37,…	755	222.995	0.1907947	0	101.6691	167.5979	8.062258	7.211102	6.800735	0.1938469	219	48	14	11	42	36	68	72	233	59	261	84	287	120	43903.79	34832.14	43778.34	34720.13	43661.85	34558.84
m:	WORM00507.bmp	00:03:25.25	93	14, 9, 14, 10, 14, 11, 14, 12, 14, 13, 15, 14, 15, 15, 14, 16, 14, 17, 15, 18, 15, 19, 15, 20, 15, 21, 15, 22, 15, 23, 15, 24, 14, 25, 14, 26, 14, 27, 14, 28, 14, 29, 14, 30, 14, 31, 14, 32, 14, 33, 14, 34, 15, 35, 16, 36, 17, 37, 18, 38, 19, 39, 20, 40, 21, 40, 22, 41, 23, 41, 24, 41, 25, 41, 26, 41, 27, 41, 28, 41, 29, 41, 30, 41, 31, 41, 32, 41, 33, 41, 34, 41, 35, 40, 36, 40, 37, 40, 38, 40, …	768	221.924	0.1959578	0	106.0833	179.3701	0	0	0	0	218	42	14	9	38	40	66	77	232	51	256	82	284	119	43908.27	34867.98	43800.74	34729.09	43675.29	34563.32
k:	MOVING.bmp	00:03:26.05	0		0	0	0	0	0	0	0	0	0	0	0	0	0	0	0	0	0	0	0	0	0	0	0	0	0	0	0	0	0	0
k:	MOVING.bmp	00:03:26.15	0		0	0	0	0	0	0	0	0	0	0	0	0	0	0	0	0	0	0	0	0	0	0	0	0	0	0	0	0	0	0
k:	MOVING.bmp	00:03:26.25	0		0	0	0	0	0	0	0	0	0	0	0	0	0	0	0	0	0	0	0	0	0	0	0	0	0	0	0	0	0	0
k:	MOVING.bmp	00:03:27.05	0		0	0	0	0	0	0	0	0	0	0	0	0	0	0	0	0	0	0	0	0	0	0	0	0	0	0	0	0	0	0
k:	MOVING.bmp	00:03:27.15	0		0	0	0	0	0	0	-1	-1	-1	0	0	0	0	0	0	0	0	0	0	0	0	0	0	0	0	0	0	0	0	0
m:	WORM00508.bmp	00:03:27.25	88	21, 10, 20, 11, 20, 12, 19, 13, 18, 14, 17, 15, 16, 16, 16, 17, 15, 18, 15, 19, 14, 20, 14, 21, 14, 22, 13, 23, 13, 24, 13, 25, 13, 26, 14, 27, 14, 28, 15, 29, 16, 30, 17, 31, 18, 32, 19, 33, 20, 34, 21, 34, 22, 35, 23, 35, 24, 36, 25, 36, 26, 37, 27, 38, 28, 39, 29, 40, 30, 41, 31, 42, 32, 43, 32, 44, 33, 45, 33, 46, 33, 47, 33, 48, 34, 49, 34, 50, 34, 51, 34, 52, 34, 53, 34, 54, 34, 55, 35, 56,…	760	221.723	0.1942684	0	103.5686	142.8739	-1	-1	-1	0	289	184	21	10	34	49	69	73	310	194	323	233	358	257	43963.8	35013.3	43905.56	34838.57	43748.75	34731.04
m:	WORM00509.bmp	00:03:28.05	87	30, 13, 29, 13, 28, 12, 27, 12, 26, 12, 25, 12, 24, 12, 23, 12, 22, 12, 21, 13, 20, 13, 19, 14, 18, 15, 17, 16, 16, 17, 15, 18, 14, 19, 14, 20, 14, 21, 14, 22, 14, 23, 14, 24, 14, 25, 15, 26, 15, 27, 16, 28, 17, 29, 18, 30, 19, 31, 20, 32, 21, 32, 22, 33, 23, 34, 24, 34, 25, 35, 26, 35, 27, 36, 28, 37, 29, 38, 30, 39, 31, 40, 32, 41, 33, 42, 33, 43, 33, 44, 34, 45, 34, 46, 34, 47, 35, 48, 35, 49,…	739	221.4803	0.1893146	0	100.9117	135.1404	5.385165	5.147815	4.743416	0.1383821	288	185	30	13	32	41	63	68	318	198	320	226	351	253	43927.96	34995.38	43919	34869.93	43780.11	34748.96
m:	WORM00510.bmp	00:03:28.15	88	31, 10, 30, 11, 30, 12, 29, 13, 28, 14, 28, 15, 27, 16, 26, 16, 25, 17, 24, 17, 23, 18, 22, 18, 21, 19, 20, 19, 19, 19, 18, 20, 17, 21, 16, 22, 15, 23, 14, 24, 14, 25, 13, 26, 13, 27, 13, 28, 13, 29, 13, 30, 14, 31, 15, 32, 16, 33, 16, 34, 17, 35, 18, 36, 19, 36, 20, 37, 21, 38, 22, 39, 23, 39, 24, 40, 25, 40, 26, 41, 27, 42, 28, 43, 29, 44, 30, 45, 31, 46, 31, 47, 32, 48, 32, 49, 33, 50, 33, 51,…	747	223.0367	0.1887026	0	104.397	130.6944	5.52268	2.12132	2.061553	0.05702474	289	180	31	10	29	44	60	74	320	190	318	224	349	254	43919	35031.22	43927.96	34878.89	43789.07	34744.48
m:	WORM00511.bmp	00:03:28.25	88	30, 10, 30, 11, 30, 12, 30, 13, 30, 14, 29, 15, 29, 16, 28, 17, 27, 18, 26, 19, 25, 19, 24, 20, 23, 20, 22, 21, 21, 21, 20, 22, 19, 23, 18, 24, 17, 24, 16, 25, 16, 26, 15, 27, 14, 28, 14, 29, 14, 30, 14, 31, 14, 32, 14, 33, 14, 34, 15, 35, 16, 36, 17, 37, 17, 38, 18, 39, 19, 39, 20, 40, 21, 41, 22, 41, 23, 42, 24, 43, 25, 43, 26, 44, 27, 45, 28, 46, 29, 47, 30, 48, 31, 49, 31, 50, 32, 51, 32, 52,…	748	222.2083	0.1903667	0	103.5686	132.7594	5.408327	3.201562	3	0.0860635	289	177	30	10	28	46	58	77	319	187	317	223	347	254	43923.48	35044.66	43932.44	34883.37	43798.03	34744.48
m:	WORM00512.bmp	00:03:29.05	86	24, 10, 25, 11, 26, 12, 27, 13, 28, 14, 28, 15, 28, 16, 28, 17, 28, 18, 28, 19, 28, 20, 27, 21, 26, 22, 26, 23, 25, 24, 24, 25, 23, 26, 22, 26, 21, 27, 20, 28, 19, 29, 18, 29, 17, 30, 17, 31, 16, 32, 15, 33, 15, 34, 14, 35, 14, 36, 14, 37, 14, 38, 14, 39, 14, 40, 15, 41, 15, 42, 16, 43, 17, 44, 18, 45, 19, 46, 20, 47, 21, 47, 22, 48, 23, 49, 24, 50, 25, 51, 26, 52, 27, 53, 28, 54, 29, 55, 30, 56,…	745	222.9362	0.1883671	0	103.6396	137.1075	6.726812	4.301163	4.031129	0.1156227	290	171	24	10	23	49	53	83	314	181	313	220	343	254	43945.88	35071.54	43950.36	34896.81	43815.95	34744.48
m:	WORM00513.bmp	00:03:29.15	84	19, 10, 19, 11, 20, 12, 21, 12, 22, 13, 23, 14, 24, 15, 25, 16, 26, 17, 26, 18, 27, 19, 27, 20, 27, 21, 27, 22, 26, 23, 26, 24, 25, 25, 25, 26, 24, 27, 23, 28, 22, 29, 21, 30, 20, 31, 19, 32, 18, 33, 17, 34, 17, 35, 16, 36, 16, 37, 15, 38, 14, 39, 14, 40, 14, 41, 14, 42, 14, 43, 14, 44, 15, 45, 15, 46, 16, 47, 16, 48, 17, 49, 18, 50, 19, 51, 20, 52, 21, 53, 22, 54, 23, 55, 24, 56, 25, 57, 26, 58,…	739	219.4215	0.1928839	0	103.7107	141.9112	6.519202	4.609772	5.024938	0.1239186	291	167	19	10	19	51	48	88	310	177	310	218	339	255	43963.8	35089.46	43963.8	34905.77	43833.88	34740
m:	WORM00514.bmp	00:03:29.25	86	10, 13, 11, 13, 12, 12, 13, 12, 14, 12, 15, 12, 16, 12, 17, 12, 18, 12, 19, 12, 20, 12, 21, 13, 22, 13, 23, 14, 24, 15, 25, 16, 26, 17, 26, 18, 26, 19, 26, 20, 26, 21, 26, 22, 26, 23, 26, 24, 25, 25, 25, 26, 24, 27, 23, 28, 22, 29, 21, 30, 21, 31, 20, 32, 19, 33, 18, 34, 18, 35, 17, 36, 16, 37, 16, 38, 15, 39, 15, 40, 15, 41, 15, 42, 15, 43, 15, 44, 16, 45, 16, 46, 16, 47, 17, 48, 18, 49, 19, 50,…	739	218.1078	0.1952145	0	103.2254	157.281	7.5	5.220153	5.147815	0.1403267	291	167	10	13	16	46	42	86	301	180	307	213	333	253	44004.13	35076.02	43977.24	34928.17	43860.76	34748.96
m:	WORM00515.bmp	00:03:30.05	89	9, 11, 10, 11, 11, 11, 12, 11, 13, 11, 14, 12, 15, 12, 16, 12, 17, 12, 18, 12, 19, 12, 20, 12, 21, 12, 22, 13, 23, 13, 24, 13, 25, 13, 26, 14, 27, 15, 28, 15, 29, 16, 30, 17, 30, 18, 31, 19, 31, 20, 31, 21, 31, 22, 31, 23, 31, 24, 31, 25, 30, 26, 30, 27, 29, 28, 28, 29, 27, 30, 27, 31, 26, 32, 25, 33, 24, 34, 24, 35, 23, 36, 23, 37, 22, 38, 22, 39, 21, 40, 21, 41, 21, 42, 21, 43, 21, 44, 21, 45, …	737	219.6225	0.19201	0	104.5686	172.4553	5.830952	5.09902	4.609772	0.1370704	286	166	9	11	21	42	44	84	295	177	307	208	330	250	44031.01	35089.46	43977.24	34950.57	43874.2	34762.4
m:	WORM00516.bmp	00:03:30.15	89	10, 11, 11, 11, 12, 12, 13, 12, 14, 13, 15, 13, 16, 13, 17, 13, 18, 14, 19, 14, 20, 14, 21, 14, 22, 14, 23, 15, 24, 15, 25, 15, 26, 15, 27, 15, 28, 15, 29, 16, 30, 16, 31, 17, 32, 18, 33, 18, 34, 19, 35, 20, 35, 21, 36, 22, 36, 23, 36, 24, 36, 25, 36, 26, 36, 27, 36, 28, 35, 29, 35, 30, 35, 31, 34, 32, 33, 33, 32, 34, 31, 35, 30, 36, 30, 37, 29, 38, 29, 39, 28, 40, 27, 41, 27, 42, 26, 43, 26, 44,…	728	220.2083	0.1886575	0	104.5686	170.887	6.800735	5.830952	5.147815	0.156746	281	163	10	11	28	40	46	83	291	174	309	203	327	246	44048.93	35102.9	43968.28	34972.98	43887.64	34780.32
m:	WORM00517.bmp	00:03:30.25	90	10, 10, 11, 11, 12, 12, 12, 13, 13, 14, 14, 15, 14, 16, 15, 17, 16, 18, 17, 19, 18, 19, 19, 20, 20, 20, 21, 20, 22, 21, 23, 21, 24, 21, 25, 21, 26, 21, 27, 21, 28, 22, 29, 22, 30, 22, 31, 22, 32, 22, 33, 23, 34, 23, 35, 24, 36, 25, 37, 25, 38, 26, 39, 27, 39, 28, 39, 29, 40, 30, 40, 31, 40, 32, 40, 33, 40, 34, 40, 35, 39, 36, 39, 37, 39, 38, 38, 39, 37, 40, 36, 41, 36, 42, 35, 43, 34, 44, 33, 45,…	734	223.8651	0.1840488	0	107.2254	156.4989	6.184659	5.700877	5.385165	0.1532494	277	156	10	10	36	42	48	85	287	166	313	198	325	241	44066.85	35138.75	43950.36	34995.38	43896.6	34802.72
m:	WORM00518.bmp	00:03:31.05	88	11, 9, 11, 10, 11, 11, 11, 12, 11, 13, 12, 14, 12, 15, 12, 16, 13, 17, 13, 18, 14, 19, 15, 20, 16, 21, 17, 21, 18, 22, 19, 22, 20, 23, 21, 23, 22, 23, 23, 24, 24, 24, 25, 24, 26, 24, 27, 24, 28, 24, 29, 24, 30, 25, 31, 25, 32, 25, 33, 26, 34, 27, 35, 27, 36, 28, 37, 29, 38, 30, 39, 31, 39, 32, 40, 33, 40, 34, 40, 35, 40, 36, 40, 37, 40, 38, 39, 39, 39, 40, 39, 41, 38, 42, 38, 43, 37, 44, 36, 45, …	748	221.8651	0.1909561	0	103.5686	148.2764	5.52268	5.85235	6.324555	0.1573212	277	153	11	9	39	41	46	83	288	162	316	194	323	236	44062.37	35156.67	43936.92	35013.3	43905.56	34825.13
m:	WORM00519.bmp	00:03:31.15	89	12, 10, 12, 11, 12, 12, 12, 13, 12, 14, 13, 15, 13, 16, 13, 17, 13, 18, 13, 19, 13, 20, 14, 21, 14, 22, 15, 23, 15, 24, 15, 25, 16, 26, 17, 27, 18, 28, 19, 29, 20, 30, 21, 30, 22, 30, 23, 31, 24, 31, 25, 31, 26, 31, 27, 32, 28, 32, 29, 32, 30, 32, 31, 32, 32, 33, 33, 33, 34, 33, 35, 34, 36, 34, 37, 35, 38, 35, 39, 36, 40, 37, 41, 38, 42, 39, 42, 40, 43, 41, 43, 42, 43, 43, 43, 44, 43, 45, 43, 46,…	741	222.2083	0.1885852	0	104.1544	141.3497	6.082763	6.082763	6.519202	0.1635151	274	145	12	10	43	42	47	84	286	155	317	187	321	229	44071.33	35188.03	43932.44	35044.66	43914.52	34856.49
m:	WORM00520.bmp	00:03:31.25	90	17, 11, 16, 12, 16, 13, 16, 14, 15, 15, 14, 16, 14, 17, 14, 18, 13, 19, 13, 20, 13, 21, 13, 22, 13, 23, 13, 24, 14, 25, 14, 26, 14, 27, 14, 28, 15, 29, 15, 30, 16, 31, 17, 32, 18, 33, 19, 34, 20, 35, 21, 35, 22, 36, 23, 36, 24, 36, 25, 37, 26, 37, 27, 37, 28, 37, 29, 38, 30, 38, 31, 38, 32, 38, 33, 39, 34, 39, 35, 39, 36, 40, 37, 40, 38, 41, 39, 41, 40, 42, 41, 43, 42, 44, 43, 45, 43, 46, 43, 47,…	734	223.1372	0.1852516	0	104.7402	145.7931	7.28011	6.726812	7.433034	0.1808283	273	139	17	11	41	43	43	86	290	150	314	182	316	225	44053.41	35210.43	43945.88	35067.06	43936.92	34874.41
m:	WORM00521.bmp	00:03:32.05	92	17, 10, 17, 11, 17, 12, 17, 13, 18, 14, 18, 15, 18, 16, 18, 17, 17, 18, 17, 19, 17, 20, 17, 21, 17, 22, 16, 23, 16, 24, 15, 25, 15, 26, 14, 27, 14, 28, 14, 29, 14, 30, 14, 31, 14, 32, 14, 33, 14, 34, 14, 35, 14, 36, 15, 37, 16, 38, 17, 39, 17, 40, 18, 41, 19, 41, 20, 42, 21, 43, 22, 44, 23, 44, 24, 45, 25, 45, 26, 45, 27, 45, 28, 46, 29, 46, 30, 46, 31, 46, 32, 46, 33, 46, 34, 47, 35, 47, 36, 48,…	739	219.5808	0.1926041	0	103.8407	159.5081	7.433034	8.077747	7.632169	0.2171438	273	131	17	10	34	47	37	88	290	141	307	178	310	219	44053.41	35250.75	43977.24	35084.98	43963.8	34901.29
m:	WORM00522.bmp	00:03:32.15	89	11, 11, 12, 12, 13, 13, 14, 14, 15, 15, 15, 16, 16, 17, 16, 18, 16, 19, 16, 20, 17, 21, 17, 22, 17, 23, 16, 24, 16, 25, 16, 26, 16, 27, 15, 28, 15, 29, 14, 30, 14, 31, 14, 32, 14, 33, 14, 34, 13, 35, 13, 36, 13, 37, 13, 38, 13, 39, 13, 40, 13, 41, 14, 42, 14, 43, 15, 44, 16, 45, 16, 46, 17, 47, 18, 48, 19, 48, 20, 49, 21, 50, 22, 50, 23, 51, 24, 51, 25, 51, 26, 51, 27, 52, 28, 52, 29, 52, 30, 52,…	750	220.0661	0.1946098	0	102.4975	174.7462	7.826238	7.433034	6.5	0.1998128	274	125	11	11	25	51	34	87	285	136	299	176	308	212	44075.81	35273.15	44013.09	35093.94	43972.76	34932.65
m:	WORM00523.bmp	00:03:32.25	91	9, 10, 10, 11, 11, 11, 12, 11, 13, 11, 14, 11, 15, 12, 16, 12, 17, 12, 18, 13, 19, 14, 20, 14, 21, 15, 22, 16, 22, 17, 23, 18, 23, 19, 23, 20, 23, 21, 23, 22, 23, 23, 23, 24, 23, 25, 23, 26, 23, 27, 23, 28, 22, 29, 22, 30, 22, 31, 21, 32, 21, 33, 21, 34, 21, 35, 21, 36, 20, 37, 20, 38, 20, 39, 20, 40, 20, 41, 20, 42, 21, 43, 21, 44, 22, 45, 23, 46, 23, 47, 24, 48, 25, 48, 26, 49, 27, 50, 28, 51, …	741	222.3088	0.1884148	0	104.9117	176.2969	7.632169	6.103278	5.59017	0.1640666	267	124	9	10	26	49	43	82	276	134	293	173	310	206	44116.13	35282.11	44039.97	35107.38	43963.8	34959.54
m:	WORM00524.bmp	00:03:33.05	90	10, 10, 11, 11, 12, 12, 13, 13, 14, 13, 15, 14, 16, 15, 17, 16, 18, 16, 19, 17, 20, 17, 21, 18, 22, 19, 23, 20, 24, 20, 25, 21, 25, 22, 26, 23, 27, 24, 27, 25, 28, 26, 28, 27, 28, 28, 28, 29, 28, 30, 28, 31, 28, 32, 28, 33, 28, 34, 27, 35, 27, 36, 27, 37, 27, 38, 26, 39, 26, 40, 26, 41, 25, 42, 25, 43, 25, 44, 25, 45, 25, 46, 25, 47, 26, 48, 26, 49, 26, 50, 27, 51, 28, 52, 29, 53, 30, 54, 31, 55,…	717	219.1372	0.1876277	0	104.7402	166.4932	6.964194	5.830952	5.408327	0.156746	262	118	10	10	27	51	51	84	272	128	289	169	313	202	44134.05	35309	44057.89	35125.3	43950.36	34977.46
m:	WORM00525.bmp	00:03:33.15	90	11, 10, 11, 11, 12, 12, 12, 13, 12, 14, 12, 15, 13, 16, 13, 17, 14, 18, 15, 19, 16, 20, 17, 21, 18, 22, 19, 22, 20, 23, 21, 24, 22, 24, 23, 25, 24, 26, 25, 26, 26, 27, 27, 28, 27, 29, 28, 30, 29, 31, 29, 32, 29, 33, 30, 34, 30, 35, 30, 36, 30, 37, 30, 38, 30, 39, 30, 40, 29, 41, 29, 42, 29, 43, 29, 44, 29, 45, 28, 46, 28, 47, 28, 48, 28, 49, 28, 50, 27, 51, 27, 52, 27, 53, 27, 54, 28, 55, 28, 56,…	723	221.9656	0.1844067	0	105.5686	160.3922	7	5.52268	6.041523	0.1484592	260	111	11	10	27	52	56	86	271	121	287	163	316	197	44138.54	35340.36	44066.85	35152.19	43936.92	34999.86
m:	WORM00526.bmp	00:03:33.25	91	12, 10, 12, 11, 13, 12, 12, 13, 12, 14, 12, 15, 12, 16, 12, 17, 12, 18, 12, 19, 12, 20, 12, 21, 13, 22, 13, 23, 14, 24, 14, 25, 15, 26, 16, 27, 17, 28, 18, 29, 19, 30, 20, 30, 21, 31, 22, 32, 23, 32, 24, 33, 25, 34, 26, 35, 27, 36, 28, 37, 28, 38, 29, 39, 29, 40, 29, 41, 30, 42, 30, 43, 30, 44, 30, 45, 30, 46, 30, 47, 30, 48, 29, 49, 29, 50, 29, 51, 29, 52, 28, 53, 28, 54, 28, 55, 28, 56, 28, 57,…	737	224.2083	0.1842359	0	106.9828	157.7094	7.5	6.670832	7.017834	0.1793235	260	104	12	10	28	54	58	87	272	114	288	158	318	191	44134.05	35371.72	44062.37	35174.59	43927.96	35026.74
m:	WORM00527.bmp	00:03:34.05	91	12, 9, 12, 10, 12, 11, 13, 12, 13, 13, 13, 14, 14, 15, 14, 16, 14, 17, 14, 18, 13, 19, 13, 20, 13, 21, 13, 22, 13, 23, 14, 24, 14, 25, 14, 26, 14, 27, 14, 28, 14, 29, 15, 30, 15, 31, 16, 32, 17, 33, 18, 34, 19, 35, 20, 36, 21, 37, 22, 38, 23, 39, 24, 39, 25, 40, 26, 41, 27, 42, 28, 43, 29, 44, 29, 45, 29, 46, 30, 47, 30, 48, 30, 49, 31, 50, 31, 51, 31, 52, 31, 53, 31, 54, 31, 55, 30, 56, 30, 57, …	736	222.0661	0.1875526	0	105.3259	166.2089	6.184659	6.519202	7.5	0.1752474	259	97	12	9	31	53	56	86	271	106	290	150	315	183	44138.54	35407.56	44053.41	35210.43	43941.4	35062.58
m:	WORM00528.bmp	00:03:34.15	89	17, 9, 17, 10, 17, 11, 17, 12, 17, 13, 16, 14, 16, 15, 16, 16, 15, 17, 15, 18, 15, 19, 14, 20, 14, 21, 14, 22, 14, 23, 14, 24, 14, 25, 14, 26, 14, 27, 14, 28, 14, 29, 14, 30, 14, 31, 14, 32, 15, 33, 15, 34, 16, 35, 17, 36, 18, 37, 19, 38, 20, 39, 21, 40, 22, 41, 23, 42, 24, 43, 25, 44, 26, 45, 27, 46, 28, 47, 29, 48, 30, 49, 30, 50, 31, 51, 31, 52, 31, 53, 32, 54, 32, 55, 32, 56, 32, 57, 32, 58, …	711	217.4803	0.1889033	0	102.4975	167.5687	5.09902	6.041523	6.5	0.1624065	258	93	17	9	31	52	51	86	275	102	289	145	309	179	44120.61	35425.48	44057.89	35232.83	43968.28	35080.5
m:	WORM00529.bmp	00:03:34.25	90	15, 9, 15, 10, 16, 11, 17, 12, 17, 13, 18, 14, 18, 15, 18, 16, 18, 17, 18, 18, 17, 19, 17, 20, 17, 21, 17, 22, 16, 23, 16, 24, 16, 25, 15, 26, 15, 27, 14, 28, 14, 29, 14, 30, 14, 31, 13, 32, 13, 33, 13, 34, 14, 35, 14, 36, 14, 37, 14, 38, 15, 39, 15, 40, 16, 41, 17, 42, 18, 43, 18, 44, 19, 45, 20, 45, 21, 46, 22, 47, 23, 48, 24, 49, 25, 50, 26, 51, 27, 52, 28, 53, 29, 54, 30, 55, 30, 56, 31, 57, …	723	220.0661	0.1876039	0	104.3259	170.8177	6.020797	6.403124	6.670832	0.172127	258	87	15	9	27	52	45	91	273	96	285	139	303	178	44129.57	35452.37	44075.81	35259.71	43995.16	35084.98
m:	WORM00530.bmp	00:03:35.05	91	11, 11, 12, 11, 13, 11, 14, 12, 15, 12, 16, 13, 17, 13, 18, 14, 19, 15, 20, 16, 20, 17, 20, 18, 20, 19, 21, 20, 20, 21, 20, 22, 20, 23, 20, 24, 20, 25, 19, 26, 19, 27, 19, 28, 19, 29, 18, 30, 18, 31, 18, 32, 17, 33, 17, 34, 17, 35, 17, 36, 17, 37, 17, 38, 17, 39, 17, 40, 17, 41, 17, 42, 18, 43, 18, 44, 19, 45, 20, 46, 21, 47, 21, 48, 22, 49, 23, 49, 24, 50, 25, 51, 26, 52, 27, 53, 28, 53, 29, 54,…	732	217.8235	0.1938705	0	104.0833	180	7.433034	6.363961	7.158911	0.1710742	255	83	11	11	26	52	41	93	266	94	281	135	296	176	44160.93	35461.33	44093.73	35277.63	44026.53	35093.94
m:	WORM00531.bmp	00:03:35.15	90	12, 12, 13, 12, 14, 13, 15, 13, 16, 13, 17, 13, 18, 14, 19, 14, 20, 15, 21, 15, 22, 16, 23, 16, 24, 17, 25, 18, 26, 19, 27, 20, 27, 21, 28, 22, 28, 23, 28, 24, 28, 25, 28, 26, 28, 27, 28, 28, 28, 29, 28, 30, 28, 31, 27, 32, 27, 33, 27, 34, 26, 35, 26, 36, 26, 37, 26, 38, 25, 39, 25, 40, 25, 41, 25, 42, 25, 43, 25, 44, 25, 45, 26, 46, 26, 47, 26, 48, 27, 49, 28, 50, 29, 51, 30, 52, 30, 53, 31, 54,…	717	218.1666	0.1893008	0	102.6691	174.8827	8.321658	7.905694	6.800735	0.2125187	247	79	12	12	29	51	43	93	259	91	276	130	290	172	44192.3	35474.77	44116.13	35300.04	44053.41	35111.86
m:	WORM00532.bmp	00:03:35.25	90	11, 10, 11, 11, 12, 12, 13, 12, 14, 12, 15, 13, 16, 13, 17, 14, 18, 14, 19, 15, 20, 15, 21, 16, 22, 16, 23, 16, 24, 17, 25, 17, 26, 18, 27, 19, 28, 20, 29, 20, 30, 21, 31, 22, 31, 23, 32, 24, 32, 25, 33, 26, 33, 27, 34, 28, 34, 29, 34, 30, 34, 31, 34, 32, 34, 33, 34, 34, 33, 35, 33, 36, 33, 37, 33, 38, 32, 39, 32, 40, 32, 41, 32, 42, 32, 43, 31, 44, 31, 45, 31, 46, 31, 47, 31, 48, 32, 49, 32, 50,…	727	221.723	0.185833	0	104.3259	172.0169	7.632169	7.158911	6.519202	0.1924438	241	75	11	10	31	47	47	90	252	85	272	122	288	165	44223.66	35501.65	44134.05	35335.88	44062.37	35143.23
m:	WORM00533.bmp	00:03:36.05	89	12, 11, 12, 12, 12, 13, 12, 14, 12, 15, 13, 16, 13, 17, 14, 18, 15, 19, 16, 20, 17, 21, 18, 22, 19, 22, 20, 22, 21, 23, 22, 23, 23, 24, 24, 24, 25, 25, 26, 25, 27, 26, 28, 27, 29, 27, 30, 28, 31, 29, 32, 30, 33, 31, 34, 32, 34, 33, 35, 34, 35, 35, 36, 36, 36, 37, 36, 38, 36, 39, 36, 40, 36, 41, 36, 42, 35, 43, 35, 44, 35, 45, 35, 46, 35, 47, 34, 48, 34, 49, 34, 50, 34, 51, 34, 52, 34, 53, 34, 54,…	716	220.2083	0.1855478	0	103.3259	170.3413	7.566373	6.670832	7.158911	0.1793235	239	67	12	11	34	49	50	92	251	78	273	116	289	159	44228.14	35533.01	44129.57	35362.76	44057.89	35170.11
m:	WORM00534.bmp	00:03:36.15	88	16, 11, 16, 12, 16, 13, 16, 14, 15, 15, 14, 16, 14, 17, 14, 18, 14, 19, 14, 20, 14, 21, 14, 22, 14, 23, 14, 24, 15, 25, 15, 26, 16, 27, 17, 28, 18, 29, 19, 30, 20, 30, 21, 31, 22, 31, 23, 32, 24, 32, 25, 33, 26, 33, 27, 34, 28, 34, 29, 35, 30, 35, 31, 36, 32, 37, 33, 38, 34, 39, 35, 40, 35, 41, 36, 42, 36, 43, 36, 44, 36, 45, 37, 46, 37, 47, 37, 48, 37, 49, 37, 50, 36, 51, 36, 52, 36, 53, 36, 54,…	745	222.6935	0.1887778	0	103.9828	172.5537	7.905694	7.516648	7.5	0.2020604	238	59	16	11	37	50	53	92	254	70	275	109	291	151	44214.7	35568.85	44120.61	35394.12	44048.93	35205.95
m:	WORM00535.bmp	00:03:36.25	89	18, 10, 17, 11, 17, 12, 17, 13, 16, 14, 16, 15, 15, 16, 15, 17, 15, 18, 14, 19, 14, 20, 14, 21, 14, 22, 14, 23, 13, 24, 13, 25, 13, 26, 13, 27, 14, 28, 14, 29, 14, 30, 15, 31, 16, 32, 16, 33, 17, 34, 18, 34, 19, 35, 20, 36, 21, 37, 22, 37, 23, 38, 24, 38, 25, 39, 26, 39, 27, 40, 28, 40, 29, 41, 30, 41, 31, 42, 32, 43, 33, 44, 34, 45, 35, 46, 35, 47, 36, 48, 36, 49, 36, 50, 36, 51, 37, 52, 37, 53,…	755	219.9656	0.1960863	0	104.5686	173.8845	6.800735	7.615773	7.211102	0.2047251	238	53	18	10	36	48	51	91	256	63	274	101	289	144	44205.74	35600.21	44125.09	35429.96	44057.89	35237.31
m:	WORM00536.bmp	00:03:37.05	87	25, 11, 25, 12, 24, 13, 24, 14, 23, 15, 23, 16, 22, 17, 21, 18, 20, 19, 19, 20, 18, 21, 18, 22, 17, 23, 16, 24, 15, 25, 14, 26, 14, 27, 14, 28, 14, 29, 14, 30, 14, 31, 14, 32, 14, 33, 14, 34, 15, 35, 16, 36, 17, 37, 17, 38, 18, 39, 19, 39, 20, 40, 21, 41, 22, 42, 23, 42, 24, 43, 25, 43, 26, 44, 27, 44, 28, 45, 29, 45, 30, 46, 31, 47, 32, 47, 33, 48, 34, 49, 35, 50, 36, 51, 36, 52, 36, 53, 37, 54,…	742	220.794	0.1912666	0	102.9828	173.3534	0	0	0	0	237	48	25	11	32	47	46	91	262	59	269	95	283	139	44178.86	35618.14	44147.5	35456.85	44084.77	35259.71
k:	MOVING.bmp	00:03:37.15	0		0	0	0	0	0	0	0	0	0	0	0	0	0	0	0	0	0	0	0	0	0	0	0	0	0	0	0	0	0	0
k:	MOVING.bmp	00:03:37.25	0		0	0	0	0	0	0	0	0	0	0	0	0	0	0	0	0	0	0	0	0	0	0	0	0	0	0	0	0	0	0
k:	MOVING.bmp	00:03:38.05	0		0	0	0	0	0	0	0	0	0	0	0	0	0	0	0	0	0	0	0	0	0	0	0	0	0	0	0	0	0	0
k:	MOVING.bmp	00:03:38.15	0		0	0	0	0	0	0	0	0	0	0	0	0	0	0	0	0	0	0	0	0	0	0	0	0	0	0	0	0	0	0
k:	MOVING.bmp	00:03:38.25	0		0	0	0	0	0	0	-1	-1	-1	0	0	0	0	0	0	0	0	0	0	0	0	0	0	0	0	0	0	0	0	0
m:	WORM00537.bmp	00:03:39.05	92	16, 9, 15, 10, 16, 11, 15, 12, 15, 13, 15, 14, 15, 15, 15, 16, 14, 17, 14, 18, 14, 19, 14, 20, 14, 21, 14, 22, 14, 23, 14, 24, 14, 25, 14, 26, 13, 27, 14, 28, 14, 29, 14, 30, 14, 31, 15, 32, 16, 33, 16, 34, 17, 35, 18, 35, 19, 36, 20, 37, 21, 38, 22, 38, 23, 39, 24, 39, 25, 39, 26, 40, 27, 40, 28, 41, 29, 41, 30, 42, 31, 42, 32, 42, 33, 43, 34, 44, 35, 45, 36, 46, 37, 47, 37, 48, 38, 49, 38, 50, …	759	221.723	0.1940127	0	107.5686	159.2037	-1	-1	-1	0	287	175	16	9	37	47	43	89	303	184	324	222	330	264	44284.16	35844.1	44190.08	35673.85	44163.2	35485.68
m:	WORM00538.bmp	00:03:39.15	88	18, 10, 18, 11, 17, 12, 18, 13, 18, 14, 17, 15, 17, 16, 17, 17, 16, 18, 16, 19, 16, 20, 16, 21, 16, 22, 16, 23, 15, 24, 15, 25, 15, 26, 14, 27, 14, 28, 14, 29, 14, 30, 14, 31, 14, 32, 14, 33, 14, 34, 14, 35, 15, 36, 15, 37, 16, 38, 17, 39, 18, 40, 19, 41, 20, 42, 21, 43, 22, 44, 23, 44, 24, 45, 25, 45, 26, 46, 27, 46, 28, 46, 29, 47, 30, 47, 31, 48, 32, 48, 33, 49, 34, 49, 35, 50, 36, 51, 37, 52,…	751	218.4093	0.1978371	0	101.4975	163.9601	6.264982	7.211102	7.5	0.1938469	286	169	18	10	32	48	35	89	304	179	318	217	321	258	44279.68	35866.5	44216.96	35696.25	44203.52	35512.56
m:	WORM00539.bmp	00:03:39.25	90	11, 11, 12, 12, 13, 12, 14, 13, 14, 14, 15, 15, 16, 16, 16, 17, 17, 18, 17, 19, 17, 20, 18, 21, 18, 22, 17, 23, 17, 24, 17, 25, 17, 26, 17, 27, 16, 28, 16, 29, 16, 30, 15, 31, 15, 32, 15, 33, 15, 34, 15, 35, 14, 36, 14, 37, 14, 38, 14, 39, 14, 40, 15, 41, 15, 42, 15, 43, 16, 44, 17, 45, 17, 46, 18, 47, 19, 48, 20, 49, 21, 50, 22, 50, 23, 51, 24, 52, 25, 52, 26, 52, 27, 53, 28, 53, 29, 54, 30, 54,…	766	221.723	0.195802	0	104.7402	168.2304	8.077747	6.708204	5.700877	0.1803281	286	162	11	11	26	52	32	93	297	173	312	214	318	255	44311.05	35893.38	44243.84	35709.69	44216.96	35526
m:	WORM00540.bmp	00:03:40.05	90	11, 13, 12, 13, 13, 13, 14, 13, 15, 12, 16, 12, 17, 12, 18, 13, 19, 13, 20, 14, 21, 14, 22, 15, 23, 16, 24, 17, 24, 18, 25, 19, 25, 20, 25, 21, 25, 22, 25, 23, 25, 24, 25, 25, 25, 26, 25, 27, 25, 28, 24, 29, 24, 30, 24, 31, 24, 32, 24, 33, 23, 34, 23, 35, 23, 36, 23, 37, 23, 38, 23, 39, 23, 40, 23, 41, 23, 42, 23, 43, 23, 44, 23, 45, 24, 46, 25, 47, 25, 48, 26, 49, 27, 50, 28, 51, 29, 51, 30, 52,…	763	219.8235	0.1984204	0	103.0833	174.3327	9.219544	8.13941	8.860023	0.2188014	278	160	11	13	28	51	40	87	289	173	306	211	318	247	44346.89	35893.38	44270.72	35723.13	44216.96	35561.84
m:	WORM00541.bmp	00:03:40.15	90	10, 11, 11, 11, 12, 11, 13, 12, 14, 12, 15, 12, 16, 12, 17, 12, 18, 12, 19, 13, 20, 13, 21, 13, 22, 13, 23, 14, 24, 14, 25, 14, 26, 14, 27, 15, 28, 16, 29, 17, 30, 17, 31, 18, 32, 19, 32, 20, 33, 21, 33, 22, 34, 23, 34, 24, 34, 25, 34, 26, 34, 27, 34, 28, 34, 29, 34, 30, 34, 31, 34, 32, 33, 33, 33, 34, 33, 35, 33, 36, 32, 37, 32, 38, 32, 39, 32, 40, 32, 41, 32, 42, 32, 43, 32, 44, 32, 45, 32, 46,…	745	219.8235	0.1937395	0	102.2549	177.7395	9.552486	8.732124	8.5	0.2347345	269	158	10	11	32	44	54	80	279	169	301	202	323	238	44391.69	35911.3	44293.13	35763.46	44194.56	35602.16
m:	WORM00542.bmp	00:03:40.25	91	11, 9, 11, 10, 12, 11, 11, 12, 12, 13, 12, 14, 13, 15, 13, 16, 14, 17, 15, 18, 16, 18, 17, 19, 18, 19, 19, 20, 20, 20, 21, 20, 22, 21, 23, 21, 24, 21, 25, 21, 26, 21, 27, 22, 28, 22, 29, 23, 30, 23, 31, 24, 32, 24, 33, 25, 34, 26, 35, 27, 36, 28, 37, 29, 37, 30, 37, 31, 38, 32, 38, 33, 38, 34, 38, 35, 38, 36, 38, 37, 38, 38, 38, 39, 38, 40, 38, 41, 37, 42, 37, 43, 37, 44, 37, 45, 36, 46, 36, 47, …	739	221.3798	0.1894865	0	106.1544	175.6686	8.01561	7.071068	6.576473	0.1900825	265	150	11	9	37	44	61	82	276	159	302	194	326	232	44405.13	35956.11	44288.64	35799.3	44181.12	35629.05
m:	WORM00543.bmp	00:03:41.05	89	14, 11, 14, 12, 14, 13, 14, 14, 13, 15, 13, 16, 13, 17, 12, 18, 12, 19, 13, 20, 13, 21, 13, 22, 14, 23, 15, 24, 16, 25, 17, 26, 18, 27, 19, 27, 20, 28, 21, 28, 22, 28, 23, 29, 24, 29, 25, 29, 26, 29, 27, 30, 28, 30, 29, 30, 30, 31, 31, 31, 32, 32, 33, 32, 34, 33, 35, 34, 36, 35, 37, 36, 38, 37, 38, 38, 38, 39, 39, 40, 39, 41, 39, 42, 39, 43, 39, 44, 39, 45, 39, 46, 39, 47, 39, 48, 38, 49, 38, 50,…	745	222.5514	0.189019	0	104.1544	175.1978	7.615773	8.062258	9.013878	0.2167274	264	142	14	11	39	46	61	83	278	153	303	188	325	225	44396.17	35982.99	44284.16	35826.18	44185.6	35660.41
m:	WORM00544.bmp	00:03:41.15	86	19, 10, 19, 11, 18, 12, 18, 13, 18, 14, 18, 15, 17, 16, 16, 17, 16, 18, 16, 19, 15, 20, 15, 21, 15, 22, 14, 23, 14, 24, 14, 25, 14, 26, 14, 27, 14, 28, 14, 29, 15, 30, 16, 31, 17, 32, 18, 33, 19, 34, 20, 34, 21, 35, 22, 35, 23, 35, 24, 36, 25, 36, 26, 36, 27, 37, 28, 37, 29, 37, 30, 38, 31, 38, 32, 39, 33, 39, 34, 40, 35, 41, 36, 42, 37, 43, 38, 44, 39, 45, 39, 46, 39, 47, 40, 48, 40, 49, 40, 50,…	743	220.6519	0.1917712	0	99.49751	173.6957	8.01561	7.158911	6.800735	0.1924438	263	135	19	10	37	43	53	82	282	145	300	178	316	217	44378.25	36018.83	44297.61	35870.98	44225.92	35696.25
m:	WORM00545.bmp	00:03:41.25	91	13, 10, 13, 11, 14, 12, 14, 13, 15, 14, 15, 15, 15, 16, 15, 17, 15, 18, 16, 19, 16, 20, 16, 21, 16, 22, 16, 23, 16, 24, 15, 25, 15, 26, 15, 27, 14, 28, 14, 29, 14, 30, 14, 31, 14, 32, 13, 33, 14, 34, 14, 35, 14, 36, 14, 37, 15, 38, 16, 39, 17, 40, 18, 41, 19, 42, 20, 43, 21, 43, 22, 44, 23, 44, 24, 44, 25, 45, 26, 45, 27, 45, 28, 46, 29, 46, 30, 47, 31, 47, 32, 47, 33, 48, 34, 49, 35, 50, 36, 51,…	768	222.4093	0.1951036	0	105.3259	174.2777	8.602325	6.264982	5.147815	0.1684135	264	127	13	10	33	48	50	90	277	137	297	175	314	217	44400.65	36054.68	44311.05	35884.42	44234.88	35696.25
m:	WORM00546.bmp	00:03:42.05	93	10, 11, 11, 11, 12, 11, 13, 11, 14, 11, 15, 12, 16, 12, 17, 13, 18, 14, 19, 14, 20, 15, 21, 16, 21, 17, 22, 18, 22, 19, 22, 20, 22, 21, 22, 22, 22, 23, 22, 24, 22, 25, 21, 26, 21, 27, 21, 28, 21, 29, 21, 30, 20, 31, 20, 32, 20, 33, 20, 34, 20, 35, 20, 36, 20, 37, 20, 38, 20, 39, 21, 40, 22, 41, 23, 42, 23, 43, 24, 44, 25, 44, 26, 45, 27, 46, 28, 47, 29, 47, 30, 47, 31, 48, 32, 48, 33, 48, 34, 49,…	745	220.7524	0.1921123	0	104.4264	174.6499	8.01561	7.382411	7.106335	0.1984519	258	124	10	11	31	48	49	88	268	135	289	172	307	212	44440.98	36063.63	44346.89	35897.86	44266.24	35718.65
m:	WORM00547.bmp	00:03:42.15	91	10, 15, 11, 15, 12, 14, 13, 14, 14, 14, 15, 13, 16, 12, 17, 12, 18, 12, 19, 12, 20, 12, 21, 12, 22, 13, 23, 13, 24, 14, 25, 15, 26, 16, 27, 17, 28, 18, 28, 19, 28, 20, 29, 21, 29, 22, 29, 23, 29, 24, 29, 25, 29, 26, 28, 27, 28, 28, 28, 29, 28, 30, 28, 31, 28, 32, 28, 33, 27, 34, 27, 35, 27, 36, 27, 37, 28, 38, 28, 39, 28, 40, 29, 41, 30, 42, 30, 43, 31, 44, 32, 45, 33, 45, 34, 46, 35, 47, 36, 48,…	738	218.4092	0.1944125	0	104.9117	167.9315	7.566373	6.363961	6.041523	0.1710742	251	123	10	15	33	45	52	85	261	138	284	168	303	208	44472.34	36050.2	44369.29	35915.79	44284.16	35736.57
m:	WORM00548.bmp	00:03:42.25	92	11, 15, 12, 15, 13, 16, 14, 16, 15, 16, 16, 15, 17, 15, 18, 15, 19, 15, 20, 14, 21, 14, 22, 14, 23, 14, 24, 14, 25, 13, 26, 13, 27, 13, 28, 13, 29, 13, 30, 13, 31, 14, 32, 15, 33, 15, 34, 16, 35, 17, 36, 18, 36, 19, 37, 20, 37, 21, 37, 22, 38, 23, 38, 24, 38, 25, 38, 26, 38, 27, 38, 28, 38, 29, 37, 30, 37, 31, 37, 32, 37, 33, 37, 34, 37, 35, 37, 36, 37, 37, 37, 38, 37, 39, 37, 40, 38, 41, 38, 42,…	745	220.995	0.1916907	0	105.0833	163.9877	7.615773	6.964194	7	0.1872095	242	122	11	15	38	41	60	79	253	137	280	163	302	201	44508.18	36054.68	44387.21	35938.19	44288.64	35767.93
m:	WORM00549.bmp	00:03:43.05	92	11, 10, 11, 11, 12, 12, 13, 12, 14, 13, 15, 14, 16, 14, 17, 15, 18, 15, 19, 15, 20, 15, 21, 15, 22, 15, 23, 15, 24, 15, 25, 14, 26, 14, 27, 14, 28, 14, 29, 14, 30, 14, 31, 14, 32, 13, 33, 13, 34, 13, 35, 13, 36, 14, 37, 14, 38, 15, 39, 16, 40, 16, 41, 17, 42, 18, 42, 19, 43, 20, 43, 21, 43, 22, 43, 23, 44, 24, 44, 25, 44, 26, 44, 27, 44, 28, 44, 29, 43, 30, 43, 31, 43, 32, 43, 33, 43, 34, 43, 35,…	737	221.8235	0.1882185	0	104.6691	157.3142	6.708204	6.5	6.082763	0.1747312	236	122	11	10	43	33	67	72	247	132	279	155	303	194	44535.06	36077.07	44391.69	35974.03	44284.16	35799.3
m:	WORM00550.bmp	00:03:43.15	91	12, 11, 12, 12, 12, 13, 12, 14, 12, 15, 12, 16, 12, 17, 13, 18, 14, 19, 14, 20, 15, 21, 16, 21, 17, 22, 18, 22, 19, 22, 20, 22, 21, 22, 22, 22, 23, 22, 24, 22, 25, 22, 26, 22, 27, 22, 28, 22, 29, 22, 30, 22, 31, 22, 32, 21, 33, 21, 34, 21, 35, 22, 36, 22, 37, 22, 38, 23, 39, 24, 40, 24, 41, 25, 42, 26, 43, 27, 43, 28, 44, 29, 44, 30, 44, 31, 44, 32, 44, 33, 45, 34, 45, 35, 45, 36, 45, 37, 45, 38,…	734	222.3088	0.1866349	0	104.4975	158.7542	6.576473	5	5.5	0.1344086	235	114	12	11	45	36	69	75	247	125	280	150	304	189	44535.06	36108.44	44387.21	35996.43	44279.68	35821.7
m:	WORM00551.bmp	00:03:43.25	90	11, 11, 11, 12, 11, 13, 11, 14, 11, 15, 11, 16, 12, 17, 12, 18, 12, 19, 12, 20, 13, 21, 13, 22, 14, 23, 14, 24, 15, 25, 16, 26, 17, 27, 18, 27, 19, 28, 20, 28, 21, 28, 22, 28, 23, 28, 24, 28, 25, 28, 26, 28, 27, 28, 28, 28, 29, 28, 30, 28, 31, 28, 32, 28, 33, 28, 34, 28, 35, 28, 36, 28, 37, 28, 38, 29, 39, 30, 40, 30, 41, 31, 42, 32, 43, 33, 44, 34, 45, 35, 45, 36, 45, 37, 46, 38, 46, 39, 46, 40,…	726	220.4092	0.1877962	0	103.4975	159.681	6.5	6.041523	7.382411	0.1624065	234	108	11	11	45	37	69	75	245	119	279	145	303	183	44544.02	36135.32	44391.69	36018.83	44284.16	35848.58
m:	WORM00552.bmp	00:03:44.05	91	14, 10, 14, 11, 14, 12, 14, 13, 14, 14, 14, 15, 14, 16, 14, 17, 14, 18, 13, 19, 13, 20, 13, 21, 13, 22, 13, 23, 13, 24, 13, 25, 13, 26, 13, 27, 14, 28, 14, 29, 15, 30, 16, 31, 17, 32, 18, 33, 19, 33, 20, 33, 21, 34, 22, 34, 23, 34, 24, 34, 25, 34, 26, 34, 27, 34, 28, 34, 29, 34, 30, 34, 31, 34, 32, 34, 33, 34, 34, 34, 35, 34, 36, 34, 37, 34, 38, 35, 39, 35, 40, 36, 41, 36, 42, 37, 43, 38, 44, 39,…	721	218.2671	0.1901816	0	100.7696	164.6939	6.020797	6.726812	8.20061	0.1808283	233	102	14	10	42	37	64	74	247	112	275	139	297	176	44535.06	36166.68	44409.61	36045.71	44311.05	35879.94
m:	WORM00553.bmp	00:03:44.15	88	12, 10, 13, 11, 13, 12, 14, 13, 14, 14, 14, 15, 14, 16, 14, 17, 14, 18, 14, 19, 14, 20, 14, 21, 14, 22, 14, 23, 14, 24, 14, 25, 14, 26, 14, 27, 14, 28, 14, 29, 14, 30, 14, 31, 14, 32, 15, 33, 15, 34, 16, 35, 17, 36, 18, 37, 19, 38, 20, 38, 21, 39, 22, 39, 23, 39, 24, 39, 25, 39, 26, 39, 27, 39, 28, 39, 29, 39, 30, 39, 31, 39, 32, 39, 33, 39, 34, 39, 35, 39, 36, 39, 37, 39, 38, 39, 39, 40, 40, 40,…	740	216.8529	0.1977476	0	97.35536	168.8142	6.800735	5.700877	5.220153	0.1532494	232	97	12	10	37	39	58	76	244	107	269	136	290	173	44548.5	36189.08	44436.5	36059.15	44342.41	35893.38
m:	WORM00554.bmp	00:03:44.25	93	10, 10, 11, 11, 12, 11, 13, 12, 13, 13, 14, 14, 15, 15, 15, 16, 15, 17, 16, 18, 16, 19, 16, 20, 17, 21, 17, 22, 17, 23, 17, 24, 17, 25, 17, 26, 17, 27, 17, 28, 17, 29, 17, 30, 17, 31, 17, 32, 17, 33, 17, 34, 17, 35, 17, 36, 17, 37, 18, 38, 18, 39, 19, 40, 20, 41, 21, 42, 22, 43, 23, 44, 24, 44, 25, 45, 26, 45, 27, 45, 28, 45, 29, 45, 30, 45, 31, 45, 32, 45, 33, 45, 34, 45, 35, 45, 36, 45, 37, 45,…	715	218.0245	0.189019	0	103.598	176.3283	7.5	6	4.301163	0.1612903	229	91	10	10	35	45	58	82	239	101	264	136	287	173	44570.9	36215.96	44458.89	36059.15	44355.85	35893.38
m:	WORM00555.bmp	00:03:45.05	92	10, 10, 11, 11, 12, 12, 13, 12, 14, 13, 15, 13, 16, 14, 17, 15, 18, 15, 19, 16, 20, 17, 21, 18, 22, 19, 23, 20, 23, 21, 23, 22, 24, 23, 24, 24, 24, 25, 24, 26, 24, 27, 24, 28, 24, 29, 24, 30, 24, 31, 24, 32, 24, 33, 24, 34, 24, 35, 24, 36, 24, 37, 24, 38, 24, 39, 25, 40, 25, 41, 25, 42, 26, 43, 27, 44, 28, 45, 29, 46, 30, 47, 31, 47, 32, 48, 33, 48, 34, 48, 35, 48, 36, 48, 37, 48, 38, 48, 39, 48,…	728	216.8529	0.1945408	0	103.4264	174.2468	6.082763	5.52268	5.830952	0.1484592	222	88	10	10	35	48	61	80	232	98	257	136	283	168	44602.27	36229.41	44490.26	36059.15	44373.77	35915.79
m:	WORM00556.bmp	00:03:45.15	93	11, 12, 12, 12, 13, 12, 14, 12, 15, 12, 16, 11, 17, 12, 18, 12, 19, 13, 20, 13, 21, 13, 22, 14, 23, 15, 24, 16, 25, 16, 26, 17, 26, 18, 27, 19, 27, 20, 28, 21, 28, 22, 29, 23, 29, 24, 29, 25, 29, 26, 30, 27, 30, 28, 30, 29, 30, 30, 30, 31, 30, 32, 30, 33, 30, 34, 30, 35, 30, 36, 30, 37, 30, 38, 30, 39, 30, 40, 31, 41, 31, 42, 32, 43, 33, 44, 33, 45, 34, 46, 35, 47, 36, 47, 37, 48, 38, 49, 39, 49,…	742	220.5097	0.1917601	0	105.2549	170.8376	7.433034	7.106335	6.576473	0.1910305	216	87	11	12	37	48	65	76	227	99	253	135	281	163	44624.67	36224.93	44508.18	36063.63	44382.73	35938.19
m:	WORM00557.bmp	00:03:45.25	94	10, 9, 10, 10, 11, 11, 12, 12, 13, 12, 14, 13, 15, 14, 16, 14, 17, 15, 18, 15, 19, 15, 20, 15, 21, 15, 22, 16, 23, 16, 24, 16, 25, 16, 26, 16, 27, 16, 28, 17, 29, 17, 30, 18, 31, 19, 32, 19, 33, 20, 34, 21, 35, 22, 36, 23, 36, 24, 36, 25, 37, 26, 37, 27, 37, 28, 38, 29, 38, 30, 38, 31, 38, 32, 38, 33, 38, 34, 38, 35, 38, 36, 38, 37, 38, 38, 38, 39, 38, 40, 38, 41, 38, 42, 38, 43, 39, 44, 39, 45, …	742	224.1666	0.1855547	0	106.2549	168.1323	8.746428	8.732124	8.514693	0.2347345	208	84	10	9	38	43	73	71	218	93	246	127	281	155	44664.99	36251.8	44539.54	36099.48	44382.73	35974.03
m:	WORM00558.bmp	00:03:46.05	92	11, 10, 11, 11, 11, 12, 11, 13, 11, 14, 12, 15, 12, 16, 12, 17, 12, 18, 12, 19, 13, 20, 14, 21, 15, 22, 16, 23, 17, 23, 18, 24, 19, 24, 20, 25, 21, 25, 22, 25, 23, 26, 24, 26, 25, 26, 26, 26, 27, 27, 28, 27, 29, 27, 30, 28, 31, 28, 32, 29, 33, 30, 34, 30, 35, 31, 36, 32, 36, 33, 37, 34, 37, 35, 38, 36, 38, 37, 38, 38, 39, 39, 39, 40, 39, 41, 39, 42, 39, 43, 39, 44, 39, 45, 39, 46, 39, 47, 39, 48,…	730	224.4093	0.1821592	0	105.4975	165.5297	6.184659	6.5	7.158911	0.1747312	207	74	11	10	39	45	75	72	218	84	246	119	282	146	44664.99	36292.13	44539.54	36135.32	44378.25	36014.35
m:	WORM00559.bmp	00:03:46.15	90	16, 11, 15, 12, 15, 13, 14, 14, 14, 15, 13, 16, 13, 17, 13, 18, 13, 19, 13, 20, 14, 21, 14, 22, 14, 23, 15, 24, 16, 25, 17, 26, 18, 27, 19, 28, 20, 28, 21, 28, 22, 29, 23, 29, 24, 29, 25, 29, 26, 30, 27, 30, 28, 30, 29, 31, 30, 31, 31, 32, 32, 32, 33, 33, 34, 33, 35, 34, 36, 35, 37, 36, 38, 37, 39, 38, 39, 39, 40, 40, 40, 41, 40, 42, 40, 43, 41, 44, 41, 45, 41, 46, 41, 47, 41, 48, 41, 49, 41, 50,…	740	221.8235	0.1889847	0	103.0833	167.3027	6.020797	5.59017	6.103278	0.1502734	205	70	16	11	41	44	73	71	221	81	246	114	278	141	44651.55	36305.57	44539.54	36157.72	44396.17	36036.75
m:	WORM00560.bmp	00:03:46.25	92	13, 11, 13, 12, 13, 13, 14, 14, 14, 15, 14, 16, 15, 17, 14, 18, 14, 19, 14, 20, 14, 21, 14, 22, 14, 23, 13, 24, 13, 25, 13, 26, 13, 27, 13, 28, 13, 29, 13, 30, 14, 31, 14, 32, 15, 33, 16, 34, 17, 35, 18, 36, 19, 37, 20, 37, 21, 38, 22, 38, 23, 38, 24, 39, 25, 39, 26, 39, 27, 40, 28, 40, 29, 41, 30, 41, 31, 42, 32, 42, 33, 43, 34, 43, 35, 44, 36, 45, 37, 46, 38, 47, 38, 48, 39, 49, 39, 50, 39, 51,…	731	222.995	0.1847297	0	104.6691	172.6887	7.615773	5.830952	5.59017	0.156746	206	61	13	11	38	47	66	78	219	72	244	108	272	139	44660.51	36345.89	44548.5	36184.6	44423.05	36045.71
m:	WORM00561.bmp	00:03:47.05	92	11, 11, 12, 12, 13, 13, 14, 14, 14, 15, 15, 16, 15, 17, 15, 18, 15, 19, 16, 20, 16, 21, 16, 22, 16, 23, 16, 24, 16, 25, 15, 26, 15, 27, 15, 28, 15, 29, 15, 30, 15, 31, 15, 32, 15, 33, 15, 34, 16, 35, 16, 36, 16, 37, 17, 38, 18, 39, 19, 40, 20, 41, 21, 42, 22, 43, 23, 43, 24, 43, 25, 44, 26, 44, 27, 44, 28, 45, 29, 45, 30, 45, 31, 46, 32, 46, 33, 47, 34, 47, 35, 48, 36, 48, 37, 49, 38, 50, 39, 51,…	750	224.995	0.1861767	0	105.4975	176.3983	6.800735	6.946222	8.062258	0.1867264	204	56	11	11	36	48	63	83	215	67	240	104	267	139	44678.43	36368.29	44566.42	36202.52	44445.46	36045.71
m:	WORM00562.bmp	00:03:47.15	87	11, 11, 12, 11, 13, 11, 14, 12, 15, 12, 16, 13, 17, 14, 18, 14, 19, 15, 20, 16, 21, 17, 21, 18, 22, 19, 22, 20, 22, 21, 22, 22, 22, 23, 22, 24, 22, 25, 22, 26, 22, 27, 22, 28, 22, 29, 22, 30, 22, 31, 22, 32, 22, 33, 22, 34, 22, 35, 22, 36, 23, 37, 23, 38, 23, 39, 24, 40, 25, 41, 25, 42, 26, 43, 27, 44, 28, 44, 29, 45, 30, 46, 31, 46, 32, 47, 33, 47, 34, 47, 35, 48, 36, 48, 37, 48, 38, 49, 39, 49,…	749	222.3088	0.1904489	0	100.4975	179.2793	8.321658	6.964194	7.648529	0.1872095	197	53	11	11	35	48	59	84	208	64	232	101	256	137	44709.79	36381.73	44602.27	36215.96	44494.74	36054.68
m:	WORM00563.bmp	00:03:47.25	90	10, 10, 11, 11, 12, 12, 13, 12, 14, 13, 15, 14, 16, 15, 17, 15, 18, 16, 19, 16, 20, 17, 21, 18, 22, 19, 23, 19, 24, 20, 25, 21, 26, 22, 26, 23, 27, 24, 27, 25, 28, 26, 28, 27, 28, 28, 28, 29, 28, 30, 28, 31, 28, 32, 28, 33, 28, 34, 28, 35, 28, 36, 28, 37, 28, 38, 28, 39, 29, 40, 29, 41, 29, 42, 29, 43, 30, 44, 30, 45, 31, 46, 32, 47, 33, 48, 34, 49, 35, 50, 36, 51, 37, 51, 38, 52, 39, 52, 40, 52,…	730	220.5514	0.1885876	0	105.5686	178.3347	0	0	0	0	191	48	10	10	36	51	61	88	201	58	227	99	252	136	44741.15	36408.62	44624.67	36224.93	44512.66	36059.15
k:	MOVING.bmp	00:03:48.05	0		0	0	0	0	0	0	0	0	0	0	0	0	0	0	0	0	0	0	0	0	0	0	0	0	0	0	0	0	0	0
k:	MOVING.bmp	00:03:48.15	0		0	0	0	0	0	0	0	0	0	0	0	0	0	0	0	0	0	0	0	0	0	0	0	0	0	0	0	0	0	0
k:	MOVING.bmp	00:03:48.25	0		0	0	0	0	0	0	0	0	0	0	0	0	0	0	0	0	0	0	0	0	0	0	0	0	0	0	0	0	0	0
k:	MOVING.bmp	00:03:49.05	0		0	0	0	0	0	0	0	0	0	0	0	0	0	0	0	0	0	0	0	0	0	0	0	0	0	0	0	0	0	0
k:	MOVING.bmp	00:03:49.15	0		0	0	0	0	0	0	-1	-1	-1	0	0	0	0	0	0	0	0	0	0	0	0	0	0	0	0	0	0	0	0	0
m:	WORM00564.bmp	00:03:49.25	88	16, 10, 15, 10, 14, 11, 14, 12, 14, 13, 14, 14, 14, 15, 14, 16, 13, 17, 13, 18, 13, 19, 13, 20, 13, 21, 13, 22, 14, 23, 14, 24, 14, 25, 14, 26, 15, 27, 15, 28, 16, 29, 17, 30, 18, 31, 19, 32, 20, 33, 21, 34, 22, 34, 23, 34, 24, 35, 25, 35, 26, 35, 27, 35, 28, 35, 29, 36, 30, 36, 31, 36, 32, 36, 33, 36, 34, 36, 35, 36, 36, 36, 37, 36, 38, 36, 39, 36, 40, 37, 41, 37, 42, 37, 43, 38, 44, 38, 45, 39,…	734	218.7524	0.1927526	0	99.84065	167.2712	-1	-1	-1	0	293	196	16	10	41	37	63	75	309	206	334	233	356	271	44815.28	36531.54	44703.28	36410.57	44604.71	36240.32
m:	WORM00565.bmp	00:03:50.05	93	19, 8, 19, 9, 19, 10, 19, 11, 19, 12, 19, 13, 19, 14, 19, 15, 19, 16, 18, 17, 18, 18, 18, 19, 18, 20, 17, 21, 17, 22, 16, 23, 15, 24, 15, 25, 14, 26, 14, 27, 14, 28, 14, 29, 14, 30, 13, 31, 14, 32, 14, 33, 14, 34, 14, 35, 15, 36, 16, 37, 17, 38, 18, 39, 19, 40, 20, 41, 21, 42, 22, 42, 23, 42, 24, 43, 25, 43, 26, 43, 27, 43, 28, 44, 29, 44, 30, 44, 31, 44, 32, 44, 33, 44, 34, 44, 35, 44, 36, 44, 3…	730	219.3382	0.1906796	0	104.8407	168.2811	8.246211	8.558621	7.433034	0.2300705	293	188	19	8	33	44	57	81	312	196	326	232	350	269	44801.84	36576.34	44739.12	36415.05	44631.59	36249.28
m:	WORM00566.bmp	00:03:50.15	92	11, 10, 12, 11, 13, 12, 14, 12, 15, 13, 15, 14, 16, 15, 16, 16, 17, 17, 17, 18, 18, 19, 18, 20, 18, 21, 18, 22, 18, 23, 17, 24, 17, 25, 17, 26, 16, 27, 16, 28, 16, 29, 15, 30, 15, 31, 15, 32, 14, 33, 14, 34, 14, 35, 14, 36, 13, 37, 13, 38, 13, 39, 13, 40, 13, 41, 14, 42, 14, 43, 14, 44, 15, 45, 16, 46, 17, 47, 18, 48, 19, 49, 20, 50, 21, 50, 22, 51, 23, 51, 24, 51, 25, 51, 26, 51, 27, 51, 28, 52,…	743	221.3382	0.1905838	0	103.4264	153.2888	10.40433	8.544003	8.381527	0.2296775	294	180	11	10	23	51	51	81	305	190	317	231	345	261	44833.2	36603.22	44779.44	36419.53	44653.99	36285.12
m:	WORM00567.bmp	00:03:50.25	92	10, 10, 11, 11, 12, 12, 13, 13, 14, 13, 15, 14, 16, 14, 17, 15, 18, 15, 19, 16, 20, 16, 21, 17, 22, 18, 23, 19, 24, 20, 25, 21, 25, 22, 26, 23, 26, 24, 26, 25, 26, 26, 26, 27, 26, 28, 26, 29, 26, 30, 26, 31, 26, 32, 25, 33, 25, 34, 25, 35, 24, 36, 24, 37, 24, 38, 24, 39, 23, 40, 23, 41, 23, 42, 23, 43, 22, 44, 22, 45, 22, 46, 23, 47, 23, 48, 23, 49, 24, 50, 24, 51, 25, 52, 26, 53, 27, 54, 28, 55,…	743	224.0661	0.1859715	0	105.9117	147.3014	8.514693	7.5	8.5	0.2016129	285	174	10	10	25	52	60	79	295	184	310	226	345	253	44878.01	36630.1	44810.8	36441.93	44653.99	36320.96
m:	WORM00568.bmp	00:03:51.05	90	11, 11, 12, 12, 12, 13, 12, 14, 13, 15, 13, 16, 14, 17, 15, 17, 16, 18, 17, 19, 18, 19, 19, 20, 20, 20, 21, 20, 22, 21, 23, 22, 24, 23, 25, 23, 26, 24, 27, 25, 28, 26, 28, 27, 29, 28, 29, 29, 30, 30, 30, 31, 30, 32, 30, 33, 30, 34, 30, 35, 30, 36, 30, 37, 30, 38, 29, 39, 29, 40, 29, 41, 28, 42, 28, 43, 28, 44, 28, 45, 27, 46, 27, 47, 27, 48, 27, 49, 27, 50, 27, 51, 27, 52, 27, 53, 27, 54, 27, 55,…	723	221.2377	0.1856222	0	103.4975	145.8474	7.28011	7.516648	8.246211	0.2020604	281	168	11	11	27	51	64	76	292	179	308	219	345	244	44891.45	36652.5	44819.76	36473.29	44653.99	36361.28
m:	WORM00569.bmp	00:03:51.15	90	12, 11, 11, 12, 11, 13, 11, 14, 12, 15, 12, 16, 12, 17, 12, 18, 13, 19, 13, 20, 14, 21, 15, 22, 15, 23, 16, 24, 17, 25, 18, 26, 19, 27, 20, 28, 21, 29, 22, 29, 23, 30, 24, 31, 25, 32, 26, 32, 27, 33, 28, 34, 29, 35, 30, 36, 30, 37, 31, 38, 31, 39, 31, 40, 32, 41, 32, 42, 32, 43, 32, 44, 32, 45, 32, 46, 32, 47, 31, 48, 31, 49, 31, 50, 31, 51, 30, 52, 30, 53, 30, 54, 29, 55, 29, 56, 29, 57, 29, 58,…	730	219.8235	0.1898387	0	103.9117	152.7965	8	7.648529	8.13941	0.2056056	279	159	12	11	30	52	62	78	291	170	309	211	341	237	44895.93	36692.82	44815.28	36509.13	44671.91	36392.64
m:	WORM00570.bmp	00:03:51.25	89	13, 10, 13, 11, 13, 12, 13, 13, 14, 14, 14, 15, 14, 16, 13, 17, 13, 18, 13, 19, 13, 20, 13, 21, 13, 22, 13, 23, 13, 24, 13, 25, 14, 26, 14, 27, 14, 28, 15, 29, 16, 30, 17, 31, 18, 32, 19, 33, 20, 34, 21, 35, 22, 36, 23, 36, 24, 37, 25, 38, 26, 38, 27, 39, 28, 40, 29, 41, 30, 42, 30, 43, 31, 44, 31, 45, 31, 46, 31, 47, 32, 48, 32, 49, 32, 50, 32, 51, 32, 52, 32, 53, 31, 54, 31, 55, 31, 56, 31, 57,…	732	219.5808	0.1907797	0	101.6691	167.679	7.158911	6.519202	6.964194	0.1752474	279	153	13	10	32	51	54	80	292	163	311	204	333	233	44891.45	36724.19	44806.32	36540.5	44707.76	36410.57
m:	WORM00571.bmp	00:03:52.05	90	10, 10, 11, 11, 12, 11, 13, 12, 14, 13, 15, 14, 15, 15, 15, 16, 16, 17, 16, 18, 16, 19, 16, 20, 17, 21, 17, 22, 17, 23, 17, 24, 17, 25, 17, 26, 17, 27, 17, 28, 17, 29, 18, 30, 18, 31, 18, 32, 18, 33, 19, 34, 19, 35, 20, 36, 21, 37, 22, 38, 23, 39, 24, 40, 25, 41, 26, 41, 27, 42, 28, 43, 29, 44, 30, 45, 31, 46, 32, 47, 33, 48, 34, 49, 34, 50, 35, 51, 35, 52, 35, 53, 36, 54, 36, 55, 36, 56, 36, 57,…	727	221.723	0.185833	0	103.4975	176.5243	7.826238	6.041523	5.5	0.1624065	275	147	10	10	35	51	53	85	285	157	310	198	328	232	44922.81	36751.07	44810.8	36567.38	44730.16	36415.05
m:	WORM00572.bmp	00:03:52.15	89	12, 11, 13, 12, 14, 12, 15, 12, 16, 12, 17, 12, 18, 13, 19, 14, 20, 14, 21, 15, 22, 16, 23, 17, 24, 18, 25, 19, 25, 20, 25, 21, 25, 22, 26, 23, 26, 24, 26, 25, 26, 26, 26, 27, 26, 28, 27, 29, 27, 30, 27, 31, 27, 32, 27, 33, 28, 34, 28, 35, 28, 36, 29, 37, 30, 38, 31, 39, 32, 40, 32, 41, 33, 42, 34, 43, 35, 43, 36, 44, 37, 45, 38, 46, 39, 47, 40, 48, 41, 49, 42, 50, 43, 51, 43, 52, 44, 53, 44, 54,…	733	220.8945	0.1887747	0	103.3259	164.6846	7.5	7.433034	7.516648	0.1998128	266	145	12	11	40	48	56	88	278	156	306	193	322	233	44954.17	36755.55	44828.72	36589.78	44757.04	36410.57
m:	WORM00573.bmp	00:03:52.25	91	11, 12, 12, 12, 13, 12, 14, 13, 15, 13, 16, 12, 17, 12, 18, 12, 19, 12, 20, 12, 21, 12, 22, 12, 23, 12, 24, 13, 25, 13, 26, 13, 27, 14, 28, 15, 29, 15, 30, 16, 30, 17, 31, 18, 31, 19, 32, 20, 32, 21, 33, 22, 33, 23, 33, 24, 33, 25, 33, 26, 34, 27, 34, 28, 34, 29, 34, 30, 34, 31, 34, 32, 35, 33, 35, 34, 35, 35, 36, 36, 36, 37, 37, 38, 38, 39, 38, 40, 39, 41, 40, 41, 41, 42, 42, 43, 43, 44, 44, 45,…	722	218.995	0.1891814	0	104.4975	151.46	7.566373	7.071068	7.158911	0.1900825	259	145	11	12	41	42	54	86	270	157	300	187	313	231	44990.02	36751.07	44855.61	36616.66	44797.36	36419.53
m:	WORM00574.bmp	00:03:53.05	92	9, 10, 10, 11, 11, 11, 12, 12, 13, 12, 14, 12, 15, 13, 16, 13, 17, 13, 18, 13, 19, 13, 20, 13, 21, 13, 22, 13, 23, 13, 24, 13, 25, 13, 26, 13, 27, 13, 28, 13, 29, 14, 30, 14, 31, 15, 32, 16, 33, 16, 34, 17, 35, 18, 36, 19, 36, 20, 37, 21, 37, 22, 38, 23, 38, 24, 38, 25, 38, 26, 38, 27, 39, 28, 39, 29, 39, 30, 39, 31, 39, 32, 39, 33, 40, 34, 40, 35, 40, 36, 41, 37, 41, 38, 42, 39, 43, 40, 44, 41, …	726	219.2377	0.1898087	0	105.0833	147.7686	7.106335	6.264982	6.5	0.1684135	254	144	9	10	42	39	55	83	263	154	296	183	309	227	45021.38	36764.51	44873.53	36634.58	44815.28	36437.45
m:	WORM00575.bmp	00:03:53.15	91	11, 10, 11, 11, 12, 12, 12, 13, 12, 14, 12, 15, 13, 16, 13, 17, 14, 18, 15, 19, 16, 19, 17, 20, 18, 20, 19, 21, 20, 21, 21, 21, 22, 21, 23, 21, 24, 21, 25, 21, 26, 21, 27, 21, 28, 21, 29, 21, 30, 21, 31, 22, 32, 22, 33, 22, 34, 23, 35, 23, 36, 24, 37, 25, 38, 25, 39, 26, 40, 27, 40, 28, 41, 29, 41, 30, 41, 31, 42, 32, 42, 33, 42, 34, 43, 35, 43, 36, 43, 37, 43, 38, 43, 39, 44, 40, 44, 41, 44, 42,…	711	220.0661	0.1844901	0	104.9117	150.308	6.670832	6.184659	7.017834	0.1662543	250	136	11	10	44	40	58	83	261	146	294	176	308	219	45030.34	36800.35	44882.49	36665.94	44819.76	36473.29
m:	WORM00576.bmp	00:03:53.25	88	12, 11, 12, 12, 12, 13, 12, 14, 12, 15, 13, 16, 13, 17, 13, 18, 13, 19, 14, 20, 15, 21, 15, 22, 16, 23, 17, 24, 18, 25, 19, 25, 20, 26, 21, 26, 22, 26, 23, 27, 24, 27, 25, 27, 26, 27, 27, 27, 28, 27, 29, 27, 30, 27, 31, 27, 32, 27, 33, 28, 34, 28, 35, 28, 36, 29, 37, 30, 38, 30, 39, 31, 40, 32, 41, 33, 42, 34, 43, 35, 43, 36, 44, 37, 44, 38, 44, 39, 44, 40, 45, 41, 45, 42, 45, 43, 45, 44, 46, 45,…	709	218.8945	0.1859457	0	102.3259	154.3099	4.272002	5.220153	6.324555	0.1403267	248	130	12	11	45	41	62	83	260	141	293	171	310	213	45034.82	36822.75	44886.97	36688.34	44810.8	36500.17
m:	WORM00577.bmp	00:03:54.05	85	17, 12, 16, 13, 15, 14, 14, 15, 14, 16, 13, 17, 13, 18, 13, 19, 13, 20, 13, 21, 13, 22, 14, 23, 14, 24, 15, 25, 16, 26, 17, 27, 18, 28, 19, 29, 20, 29, 21, 30, 22, 30, 23, 30, 24, 30, 25, 30, 26, 31, 27, 31, 28, 31, 29, 31, 30, 31, 31, 31, 32, 32, 33, 32, 34, 32, 35, 32, 36, 33, 37, 33, 38, 34, 39, 34, 40, 35, 41, 36, 42, 37, 43, 38, 44, 39, 44, 40, 45, 41, 45, 42, 45, 43, 46, 44, 46, 45, 46, 46,…	716	220.4509	0.1851395	0	100.9828	163.1629	6.964194	6.800735	6.020797	0.1828155	247	126	17	12	44	40	65	81	264	138	291	166	312	207	45016.89	36836.2	44895.93	36710.75	44801.84	36527.05
m:	WORM00578.bmp	00:03:54.15	89	18, 10, 18, 11, 19, 12, 19, 13, 18, 14, 18, 15, 18, 16, 18, 17, 17, 18, 17, 19, 17, 20, 16, 21, 16, 22, 15, 23, 15, 24, 15, 25, 14, 26, 14, 27, 14, 28, 14, 29, 14, 30, 14, 31, 14, 32, 15, 33, 16, 34, 17, 35, 18, 36, 19, 37, 20, 37, 21, 38, 22, 38, 23, 38, 24, 38, 25, 39, 26, 39, 27, 39, 28, 39, 29, 39, 30, 39, 31, 39, 32, 40, 33, 40, 34, 40, 35, 40, 36, 41, 37, 41, 38, 42, 39, 42, 40, 43, 41, 44,…	704	219.9656	0.1828407	0	104.9828	179.6247	9.124144	8.062258	7.826238	0.2167274	247	118	18	10	38	42	64	83	265	128	285	160	311	201	45012.41	36881	44922.81	36737.63	44806.32	36553.93
m:	WORM00579.bmp	00:03:54.25	90	13, 9, 14, 10, 15, 11, 15, 12, 15, 13, 16, 14, 16, 15, 16, 16, 16, 17, 16, 18, 17, 19, 17, 20, 17, 21, 17, 22, 17, 23, 16, 24, 16, 25, 15, 26, 15, 27, 15, 28, 14, 29, 14, 30, 14, 31, 13, 32, 13, 33, 13, 34, 13, 35, 13, 36, 13, 37, 14, 38, 14, 39, 14, 40, 15, 41, 16, 42, 17, 43, 18, 44, 19, 45, 20, 45, 21, 45, 22, 46, 23, 46, 24, 46, 25, 46, 26, 46, 27, 47, 28, 47, 29, 47, 30, 47, 31, 47, 32, 47, …	734	222.0661	0.1870429	0	103.9117	164.1738	7.81025	7.158911	7.433034	0.1924438	248	111	13	9	29	47	57	82	261	120	277	158	305	193	45030.34	36916.84	44958.65	36746.59	44833.2	36589.78
m:	WORM00580.bmp	00:03:55.05	91	10, 11, 11, 11, 12, 11, 13, 11, 14, 12, 15, 12, 16, 13, 17, 14, 18, 14, 19, 15, 20, 16, 21, 17, 21, 18, 21, 19, 22, 20, 22, 21, 22, 22, 22, 23, 22, 24, 22, 25, 21, 26, 21, 27, 21, 28, 21, 29, 20, 30, 20, 31, 20, 32, 20, 33, 19, 34, 19, 35, 19, 36, 19, 37, 19, 38, 19, 39, 19, 40, 19, 41, 19, 42, 19, 43, 20, 44, 21, 45, 22, 46, 23, 47, 24, 48, 25, 49, 26, 49, 27, 49, 28, 50, 29, 50, 30, 50, 31, 50,…	713	220.6519	0.1840281	0	104.9117	162.5014	8.077747	6.5	6.363961	0.1747312	243	107	10	11	28	50	58	83	253	118	271	157	301	190	45066.18	36925.8	44985.54	36751.07	44851.13	36603.22
m:	WORM00581.bmp	00:03:55.15	91	11, 11, 12, 12, 13, 13, 14, 13, 15, 13, 16, 14, 17, 14, 18, 15, 19, 15, 20, 15, 21, 16, 22, 16, 23, 17, 24, 18, 25, 18, 26, 19, 27, 20, 28, 21, 28, 22, 29, 23, 29, 24, 29, 25, 30, 26, 30, 27, 30, 28, 30, 29, 29, 30, 29, 31, 29, 32, 29, 33, 29, 34, 28, 35, 28, 36, 28, 37, 27, 38, 27, 39, 27, 40, 27, 41, 27, 42, 27, 43, 27, 44, 27, 45, 27, 46, 27, 47, 28, 48, 29, 49, 30, 50, 31, 51, 32, 52, 33, 53,…	726	222.0661	0.1850044	0	104.9117	160.9744	7.433034	7.106335	7.158911	0.1910305	235	103	11	11	30	50	61	81	246	114	265	153	296	184	45097.54	36943.72	45012.41	36768.99	44873.53	36630.1
m:	WORM00582.bmp	00:03:55.25	91	12, 11, 12, 12, 13, 13, 13, 14, 14, 15, 15, 16, 15, 17, 16, 18, 17, 18, 18, 19, 19, 19, 20, 19, 21, 20, 22, 20, 23, 20, 24, 21, 25, 21, 26, 21, 27, 22, 28, 23, 29, 24, 30, 24, 31, 25, 32, 26, 32, 27, 33, 28, 34, 29, 34, 30, 34, 31, 34, 32, 34, 33, 34, 34, 34, 35, 34, 36, 34, 37, 34, 38, 34, 39, 33, 40, 33, 41, 33, 42, 33, 43, 32, 44, 32, 45, 32, 46, 32, 47, 32, 48, 32, 49, 32, 50, 32, 51, 32, 52,…	704	221.4803	0.1803484	0	104.9117	160.9686	7.158911	7.071068	8.062258	0.1900825	230	97	12	11	32	49	65	80	242	108	262	146	295	177	45115.46	36970.6	45025.86	36800.35	44878.01	36661.46
m:	WORM00583.bmp	00:03:56.05	89	12, 11, 12, 12, 12, 13, 13, 14, 13, 15, 13, 16, 13, 17, 14, 18, 14, 19, 15, 20, 16, 21, 17, 22, 17, 23, 18, 24, 19, 24, 20, 25, 21, 25, 22, 26, 23, 26, 24, 27, 25, 27, 26, 28, 27, 28, 28, 29, 29, 29, 30, 30, 31, 31, 32, 32, 33, 32, 34, 33, 34, 34, 35, 35, 35, 36, 36, 37, 36, 38, 36, 39, 36, 40, 36, 41, 36, 42, 36, 43, 36, 44, 36, 45, 36, 46, 35, 47, 35, 48, 35, 49, 35, 50, 35, 51, 34, 52, 34, 53,…	710	220.3087	0.1838251	0	103.3259	164.2758	7.566373	8.062258	8.5	0.2167274	228	90	12	11	35	49	66	78	240	101	263	139	294	168	45124.42	37001.96	45021.38	36831.71	44882.49	36701.79
m:	WORM00584.bmp	00:03:56.15	89	12, 9, 12, 10, 12, 11, 12, 12, 12, 13, 13, 14, 13, 15, 13, 16, 13, 17, 13, 18, 12, 19, 13, 20, 13, 21, 13, 22, 14, 23, 14, 24, 14, 25, 15, 26, 15, 27, 16, 28, 17, 29, 18, 30, 19, 31, 20, 31, 21, 32, 22, 32, 23, 33, 24, 33, 25, 33, 26, 34, 27, 34, 28, 35, 29, 36, 30, 36, 31, 37, 32, 38, 33, 39, 34, 40, 35, 41, 35, 42, 35, 43, 36, 44, 36, 45, 36, 46, 36, 47, 36, 48, 36, 49, 36, 50, 36, 51, 36, 52, …	720	220.6519	0.1858348	0	102.0833	177.2627	6.670832	6.5	6.403124	0.1747312	228	84	12	9	36	46	59	78	240	93	264	130	287	162	45124.42	37037.8	45016.89	36872.04	44913.85	36728.67
m:	WORM00585.bmp	00:03:56.25	90	11, 10, 11, 11, 12, 12, 12, 13, 12, 14, 13, 15, 13, 16, 13, 17, 13, 18, 13, 19, 14, 20, 14, 21, 14, 22, 14, 23, 15, 24, 15, 25, 15, 26, 15, 27, 15, 28, 16, 29, 16, 30, 16, 31, 17, 32, 18, 33, 19, 34, 20, 35, 21, 36, 22, 37, 23, 38, 24, 38, 25, 39, 26, 39, 27, 40, 28, 40, 29, 41, 30, 41, 31, 42, 32, 43, 33, 43, 34, 44, 35, 45, 36, 46, 36, 47, 37, 48, 37, 49, 38, 50, 38, 51, 38, 52, 38, 53, 38, 54,…	728	221.2377	0.1869059	0	103.0833	177.3211	5.408327	4.472136	3.807887	0.1202187	226	78	11	10	37	48	58	82	237	88	263	126	284	160	45137.86	37060.21	45021.38	36889.96	44927.29	36737.63
m:	WORM00586.bmp	00:03:57.05	90	10, 10, 11, 11, 12, 12, 13, 13, 14, 14, 15, 15, 15, 16, 15, 17, 15, 18, 15, 19, 15, 20, 16, 21, 16, 22, 16, 23, 16, 24, 16, 25, 16, 26, 16, 27, 16, 28, 16, 29, 17, 30, 17, 31, 17, 32, 17, 33, 18, 34, 18, 35, 19, 36, 20, 37, 21, 38, 22, 39, 23, 40, 24, 41, 25, 42, 26, 42, 27, 43, 28, 43, 29, 44, 30, 44, 31, 45, 32, 45, 33, 46, 34, 47, 35, 47, 36, 48, 37, 49, 38, 50, 39, 51, 39, 52, 39, 53, 40, 54,…	722	219.8235	0.1877582	0	103.0833	174.0127	5.830952	6.800735	7.648529	0.1828155	224	74	10	10	36	48	56	85	234	84	260	122	280	159	45151.3	37078.13	45034.82	36907.88	44945.21	36742.11
m:	WORM00587.bmp	00:03:57.15	87	11, 11, 12, 11, 13, 12, 14, 12, 15, 12, 16, 12, 17, 13, 18, 14, 19, 14, 20, 15, 21, 16, 22, 17, 22, 18, 23, 19, 23, 20, 23, 21, 23, 22, 23, 23, 24, 24, 24, 25, 24, 26, 24, 27, 24, 28, 24, 29, 24, 30, 25, 31, 25, 32, 25, 33, 25, 34, 25, 35, 26, 36, 26, 37, 27, 38, 27, 39, 28, 40, 29, 41, 30, 42, 31, 43, 32, 44, 33, 44, 34, 45, 35, 46, 36, 47, 37, 47, 38, 47, 39, 48, 40, 49, 41, 49, 42, 50, 43, 50,…	730	222.0661	0.1860236	0	99.66908	168.7744	6.5	6.946222	8.544003	0.1867264	216	71	11	11	36	47	53	86	227	82	252	118	269	157	45182.67	37087.09	45070.66	36925.8	44994.5	36751.07
m:	WORM00588.bmp	00:03:57.25	86	12, 14, 13, 13, 14, 13, 15, 13, 16, 13, 17, 12, 18, 12, 19, 12, 20, 12, 21, 13, 22, 13, 23, 13, 24, 14, 25, 15, 26, 16, 27, 17, 28, 18, 28, 19, 29, 20, 29, 21, 30, 22, 30, 23, 30, 24, 31, 25, 31, 26, 31, 27, 31, 28, 31, 29, 31, 30, 32, 31, 32, 32, 32, 33, 32, 34, 32, 35, 32, 36, 33, 37, 33, 38, 34, 39, 35, 40, 35, 41, 36, 42, 37, 43, 38, 44, 39, 45, 40, 46, 41, 46, 42, 47, 43, 47, 44, 48, 45, 48,…	726	219.2377	0.1898087	0	99.49751	161.7788	7.017834	5.656854	5	0.152066	209	70	12	14	39	45	55	83	221	84	248	115	264	153	45209.55	37078.13	45088.58	36939.24	45016.89	36768.99
m:	WORM00589.bmp	00:03:58.05	91	11, 11, 11, 12, 12, 13, 13, 13, 14, 13, 15, 13, 16, 13, 17, 13, 18, 13, 19, 13, 20, 13, 21, 13, 22, 13, 23, 13, 24, 13, 25, 13, 26, 13, 27, 13, 28, 13, 29, 13, 30, 14, 31, 15, 32, 15, 33, 16, 34, 17, 35, 18, 35, 19, 36, 20, 36, 21, 37, 22, 37, 23, 37, 24, 38, 25, 38, 26, 38, 27, 38, 28, 38, 29, 38, 30, 38, 31, 39, 32, 39, 33, 39, 34, 39, 35, 40, 36, 40, 37, 40, 38, 41, 39, 42, 40, 42, 41, 43, 42,…	734	220.6519	0.1894482	0	103.2549	159.0652	7.5	6.103278	5.024938	0.1640666	202	70	11	11	42	40	61	79	213	81	244	110	263	149	45245.39	37091.57	45106.5	36961.64	45021.38	36786.91
m:	WORM00590.bmp	00:03:58.15	89	11, 11, 12, 12, 12, 13, 13, 14, 13, 15, 14, 16, 15, 17, 16, 17, 17, 18, 18, 18, 19, 19, 20, 19, 21, 19, 22, 19, 23, 19, 24, 19, 25, 19, 26, 19, 27, 19, 28, 19, 29, 19, 30, 19, 31, 20, 32, 20, 33, 20, 34, 21, 35, 22, 36, 22, 37, 23, 38, 24, 39, 25, 40, 26, 40, 27, 41, 28, 41, 29, 41, 30, 42, 31, 42, 32, 42, 33, 42, 34, 42, 35, 43, 36, 43, 37, 43, 38, 43, 39, 43, 40, 43, 41, 44, 42, 44, 43, 44, 44,…	723	221.723	0.1848106	0	103.7402	163.221	7.762087	6.800735	6.082763	0.1828155	198	64	11	11	43	41	65	79	209	75	241	105	263	143	45263.31	37118.45	45119.94	36984.04	45021.38	36813.79
m:	WORM00591.bmp	00:03:58.25	91	12, 10, 12, 11, 12, 12, 12, 13, 12, 14, 13, 15, 12, 16, 12, 17, 12, 18, 13, 19, 13, 20, 14, 21, 14, 22, 15, 23, 16, 24, 17, 25, 18, 25, 19, 26, 20, 26, 21, 26, 22, 27, 23, 27, 24, 27, 25, 27, 26, 27, 27, 27, 28, 27, 29, 27, 30, 27, 31, 27, 32, 28, 33, 28, 34, 29, 35, 29, 36, 30, 37, 30, 38, 31, 39, 32, 40, 33, 41, 34, 41, 35, 42, 36, 42, 37, 42, 38, 43, 39, 43, 40, 43, 41, 43, 42, 44, 43, 44, 44,…	735	223.6225	0.1846998	0	106.1544	167.0054	7.017834	6.576473	6.082763	0.1767869	197	56	12	10	43	41	68	81	209	66	240	97	265	137	45263.31	37158.77	45124.42	37019.89	45012.41	36840.68
m:	WORM00592.bmp	00:03:59.05	89	13, 11, 13, 12, 13, 13, 13, 14, 13, 15, 13, 16, 12, 17, 13, 18, 13, 19, 13, 20, 13, 21, 13, 22, 13, 23, 14, 24, 14, 25, 14, 26, 15, 27, 16, 28, 17, 29, 18, 30, 19, 31, 20, 31, 21, 32, 22, 32, 23, 32, 24, 32, 25, 33, 26, 33, 27, 33, 28, 33, 29, 33, 30, 33, 31, 34, 32, 34, 33, 34, 34, 34, 35, 35, 36, 35, 37, 36, 38, 36, 39, 37, 40, 38, 41, 39, 42, 40, 43, 41, 44, 42, 44, 43, 45, 44, 45, 45, 45, 46,…	739	225.6225	0.1824272	0	104.9828	168.6901	5.09902	6.519202	8.077747	0.1752474	195	50	13	11	44	42	70	81	208	61	239	92	265	131	45267.79	37181.18	45128.9	37042.29	45012.41	36867.55
m:	WORM00593.bmp	00:03:59.15	86	17, 12, 17, 13, 17, 14, 16, 15, 16, 16, 15, 17, 15, 18, 15, 19, 14, 20, 14, 21, 14, 22, 14, 23, 13, 24, 13, 25, 13, 26, 14, 27, 14, 28, 14, 29, 14, 30, 15, 31, 15, 32, 16, 33, 17, 34, 18, 35, 19, 36, 20, 37, 21, 37, 22, 38, 23, 38, 24, 38, 25, 39, 26, 39, 27, 39, 28, 39, 29, 39, 30, 40, 31, 40, 32, 40, 33, 40, 34, 40, 35, 41, 36, 41, 37, 41, 38, 42, 39, 42, 40, 43, 41, 43, 42, 44, 43, 45, 44, 46,…	757	223.723	0.1900573	0	100.3259	179.5838	0	0	0	0	194	44	17	12	39	42	65	78	211	56	233	86	259	122	45254.35	37203.58	45155.79	37069.17	45039.3	36907.88
k:	MOVING.bmp	00:03:59.25	0		0	0	0	0	0	0	0	0	0	0	0	0	0	0	0	0	0	0	0	0	0	0	0	0	0	0	0	0	0	0
k:	MOVING.bmp	00:04:00.05	0		0	0	0	0	0	0	0	0	0	0	0	0	0	0	0	0	0	0	0	0	0	0	0	0	0	0	0	0	0	0
k:	MOVING.bmp	00:04:00.15	0		0	0	0	0	0	0	0	0	0	0	0	0	0	0	0	0	0	0	0	0	0	0	0	0	0	0	0	0	0	0
k:	MOVING.bmp	00:04:00.25	0		0	0	0	0	0	0	0	0	0	0	0	0	0	0	0	0	0	0	0	0	0	0	0	0	0	0	0	0	0	0
k:	MOVING.bmp	00:04:01.05	0		0	0	0	0	0	0	-1	-1	-1	0	0	0	0	0	0	0	0	0	0	0	0	0	0	0	0	0	0	0	0	0
m:	WORM00594.bmp	00:04:01.15	87	12, 10, 12, 11, 12, 12, 12, 13, 12, 14, 12, 15, 12, 16, 12, 17, 12, 18, 12, 19, 12, 20, 12, 21, 13, 22, 13, 23, 14, 24, 15, 25, 15, 26, 16, 27, 17, 28, 18, 29, 19, 30, 20, 31, 21, 32, 22, 32, 23, 33, 24, 33, 25, 34, 26, 34, 27, 35, 28, 36, 29, 36, 30, 37, 31, 37, 32, 38, 33, 39, 34, 40, 35, 41, 36, 42, 36, 43, 37, 44, 37, 45, 38, 46, 38, 47, 38, 48, 38, 49, 38, 50, 38, 51, 38, 52, 38, 53, 38, 54,…	731	218.8945	0.1917156	0	99.66908	174.1814	-1	-1	-1	0	285	180	12	10	38	47	64	77	297	190	323	227	349	257	45378.05	37389.22	45261.56	37223.45	45145.07	37089.04
m:	WORM00595.bmp	00:04:01.25	89	10, 9, 10, 10, 11, 11, 12, 12, 13, 13, 14, 14, 14, 15, 14, 16, 15, 17, 15, 18, 15, 19, 15, 20, 16, 21, 16, 22, 16, 23, 16, 24, 16, 25, 16, 26, 17, 27, 17, 28, 17, 29, 17, 30, 18, 31, 19, 32, 20, 33, 21, 34, 22, 35, 23, 36, 24, 37, 25, 38, 26, 38, 27, 39, 28, 39, 29, 40, 30, 40, 31, 41, 32, 41, 33, 42, 34, 42, 35, 43, 36, 44, 37, 45, 38, 46, 39, 47, 39, 48, 40, 49, 40, 50, 41, 51, 41, 52, 41, 53, …	745	220.8945	0.1918652	0	102.9117	179.21	6.403124	5.700877	4.743416	0.1532494	282	175	10	9	38	46	63	80	292	184	320	221	345	255	45400.45	37416.1	45275	37250.33	45162.99	37098
m:	WORM00596.bmp	00:04:02.05	88	11, 10, 12, 11, 13, 11, 14, 12, 15, 13, 16, 13, 17, 14, 18, 15, 19, 16, 19, 17, 20, 18, 20, 19, 21, 20, 21, 21, 21, 22, 21, 23, 22, 24, 22, 25, 22, 26, 22, 27, 22, 28, 23, 29, 23, 30, 23, 31, 24, 32, 24, 33, 24, 34, 25, 35, 26, 36, 27, 37, 28, 38, 29, 39, 30, 40, 31, 41, 32, 41, 33, 42, 34, 42, 35, 43, 36, 43, 37, 44, 38, 45, 39, 45, 40, 46, 41, 46, 42, 47, 43, 48, 44, 49, 45, 50, 45, 51, 46, 52,…	728	223.9656	0.1823806	0	102.7402	174.8367	6.576473	6.103278	6.576473	0.1640666	276	172	11	10	40	46	64	82	287	182	316	218	340	254	45422.85	37425.06	45292.92	37263.77	45185.39	37102.48
m:	WORM00597.bmp	00:04:02.15	89	11, 12, 12, 12, 13, 12, 14, 12, 15, 12, 16, 12, 17, 12, 18, 12, 19, 13, 20, 13, 21, 13, 22, 14, 23, 15, 24, 16, 25, 16, 26, 17, 26, 18, 27, 19, 27, 20, 28, 21, 28, 22, 29, 23, 29, 24, 29, 25, 29, 26, 30, 27, 30, 28, 30, 29, 30, 30, 31, 31, 31, 32, 31, 33, 32, 34, 32, 35, 33, 36, 33, 37, 34, 38, 35, 39, 36, 40, 37, 41, 38, 42, 39, 42, 40, 43, 41, 44, 42, 44, 43, 45, 44, 46, 45, 46, 46, 47, 47, 47,…	747	221.1372	0.1919583	0	102.9117	165.3368	7.648529	7.211102	7.28011	0.1938469	268	170	11	12	42	44	64	83	279	182	310	214	332	253	45458.69	37425.06	45319.8	37281.69	45221.24	37106.96
m:	WORM00598.bmp	00:04:02.25	89	11, 11, 12, 12, 13, 12, 14, 13, 15, 13, 16, 13, 17, 13, 18, 14, 19, 14, 20, 14, 21, 14, 22, 14, 23, 14, 24, 14, 25, 15, 26, 15, 27, 15, 28, 16, 29, 17, 30, 17, 31, 18, 32, 19, 33, 20, 34, 21, 34, 22, 35, 23, 35, 24, 36, 25, 36, 26, 36, 27, 36, 28, 37, 29, 37, 30, 37, 31, 38, 32, 38, 33, 38, 34, 38, 35, 39, 36, 39, 37, 40, 38, 41, 39, 41, 40, 42, 41, 43, 42, 44, 43, 45, 44, 46, 44, 47, 45, 48, 46,…	746	219.723	0.194177	0	103.3259	162.9014	7.382411	7.071068	6.726812	0.1900825	261	168	11	11	43	42	65	82	272	179	304	210	326	250	45490.05	37438.5	45346.68	37299.61	45248.12	37120.4
m:	WORM00599.bmp	00:04:03.05	90	11, 10, 11, 11, 12, 12, 13, 13, 14, 14, 15, 14, 16, 15, 17, 15, 18, 16, 19, 16, 20, 16, 21, 16, 22, 16, 23, 16, 24, 16, 25, 17, 26, 17, 27, 17, 28, 17, 29, 17, 30, 17, 31, 17, 32, 18, 33, 18, 34, 19, 35, 20, 36, 20, 37, 21, 38, 22, 39, 23, 40, 24, 41, 25, 41, 26, 42, 27, 42, 28, 42, 29, 42, 30, 43, 31, 43, 32, 43, 33, 44, 34, 44, 35, 44, 36, 44, 37, 45, 38, 45, 39, 45, 40, 46, 41, 47, 42, 47, 43,…	746	223.3798	0.1878715	0	104.7402	160.9919	7.632169	7.158911	7.566373	0.1924438	255	165	11	10	45	39	68	78	266	175	300	204	323	243	45516.93	37456.42	45364.61	37326.5	45261.56	37151.76
m:	WORM00600.bmp	00:04:03.15	88	11, 10, 12, 11, 12, 12, 12, 13, 12, 14, 13, 15, 13, 16, 13, 17, 13, 18, 14, 19, 15, 20, 16, 21, 17, 22, 18, 23, 19, 23, 20, 24, 21, 24, 22, 25, 23, 25, 24, 25, 25, 25, 26, 25, 27, 26, 28, 26, 29, 26, 30, 26, 31, 26, 32, 26, 33, 27, 34, 27, 35, 28, 36, 28, 37, 29, 38, 29, 39, 30, 40, 31, 41, 32, 42, 33, 43, 34, 43, 35, 44, 36, 44, 37, 44, 38, 45, 39, 45, 40, 45, 41, 45, 42, 46, 43, 46, 44, 46, 45,…	725	223.8651	0.1817921	0	105.2254	166.7378	8.062258	7.905694	8.01561	0.2125187	253	156	11	10	45	41	71	79	264	166	298	197	324	235	45525.89	37496.75	45373.57	37357.86	45257.08	37187.61
m:	WORM00601.bmp	00:04:03.25	88	16, 10, 15, 11, 15, 12, 15, 13, 15, 14, 14, 15, 14, 16, 13, 17, 13, 18, 13, 19, 13, 20, 13, 21, 13, 22, 13, 23, 14, 24, 14, 25, 14, 26, 15, 27, 16, 28, 17, 29, 18, 30, 19, 30, 20, 31, 21, 31, 22, 31, 23, 32, 24, 32, 25, 32, 26, 32, 27, 32, 28, 33, 29, 33, 30, 33, 31, 33, 32, 34, 33, 34, 34, 34, 35, 35, 36, 35, 37, 36, 38, 36, 39, 36, 40, 37, 41, 38, 42, 39, 43, 40, 44, 41, 44, 42, 45, 43, 45, 44,…	735	223.0367	0.1856712	0	104.8112	175.3621	7.516648	6.946222	7.28011	0.1867264	252	149	16	10	43	40	72	78	268	159	295	189	324	227	45507.98	37528.11	45387.01	37393.7	45257.08	37223.45
m:	WORM00602.bmp	00:04:04.05	91	13, 11, 13, 12, 13, 13, 14, 14, 14, 15, 14, 16, 14, 17, 14, 18, 14, 19, 14, 20, 14, 21, 14, 22, 14, 23, 14, 24, 14, 25, 14, 26, 14, 27, 14, 28, 14, 29, 14, 30, 14, 31, 14, 32, 14, 33, 14, 34, 15, 35, 16, 36, 17, 37, 18, 38, 19, 39, 20, 40, 21, 40, 22, 41, 23, 41, 24, 41, 25, 41, 26, 42, 27, 42, 28, 42, 29, 42, 30, 42, 31, 43, 32, 43, 33, 43, 34, 43, 35, 44, 36, 44, 37, 45, 38, 45, 39, 45, 40, 46,…	745	222.0661	0.189846	0	104.4975	178.552	8.514693	6.708204	7.433034	0.1803281	252	140	13	11	39	45	68	81	265	151	291	185	320	221	45521.41	37563.95	45404.93	37411.62	45275	37250.33
m:	WORM00603.bmp	00:04:04.15	90	8, 10, 9, 11, 10, 12, 11, 12, 12, 13, 13, 14, 14, 14, 15, 15, 16, 16, 16, 17, 16, 18, 17, 19, 17, 20, 17, 21, 17, 22, 17, 23, 17, 24, 17, 25, 17, 26, 17, 27, 17, 28, 17, 29, 17, 30, 17, 31, 17, 32, 17, 33, 17, 34, 17, 35, 17, 36, 17, 37, 18, 38, 18, 39, 19, 40, 20, 41, 21, 42, 22, 43, 23, 44, 24, 44, 25, 45, 26, 45, 27, 45, 28, 46, 29, 46, 30, 46, 31, 46, 32, 46, 33, 46, 34, 47, 35, 47, 36, 47, 3…	730	223.1372	0.1842421	0	104.7402	173.6721	8.077747	8.246211	8.5	0.2216724	249	136	8	10	34	47	64	81	257	146	283	183	313	217	45557.26	37586.35	45440.77	37420.58	45306.36	37268.25
m:	WORM00604.bmp	00:04:04.25	90	11, 12, 12, 12, 13, 12, 14, 12, 15, 12, 16, 12, 17, 12, 18, 12, 19, 13, 20, 14, 21, 14, 22, 15, 23, 16, 24, 17, 25, 18, 25, 19, 26, 20, 26, 21, 26, 22, 27, 23, 27, 24, 27, 25, 27, 26, 27, 27, 27, 28, 27, 29, 27, 30, 27, 31, 27, 32, 27, 33, 27, 34, 27, 35, 27, 36, 27, 37, 27, 38, 27, 39, 28, 40, 28, 41, 29, 42, 30, 43, 30, 44, 31, 45, 32, 45, 33, 46, 34, 47, 35, 47, 36, 48, 37, 48, 38, 48, 39, 49,…	731	219.8235	0.1900987	0	103.0833	171.6254	8.062258	8.5	8.485281	0.2284946	239	133	11	12	36	48	66	80	250	145	275	181	305	213	45588.62	37590.83	45476.61	37429.54	45342.2	37286.17
m:	WORM00605.bmp	00:04:05.05	91	11, 11, 12, 11, 13, 12, 14, 12, 15, 12, 16, 12, 17, 12, 18, 12, 19, 12, 20, 12, 21, 12, 22, 12, 23, 12, 24, 12, 25, 13, 26, 13, 27, 13, 28, 13, 29, 14, 30, 15, 31, 16, 32, 16, 33, 17, 34, 18, 34, 19, 35, 20, 35, 21, 35, 22, 36, 23, 36, 24, 36, 25, 36, 26, 36, 27, 36, 28, 36, 29, 36, 30, 36, 31, 36, 32, 36, 33, 36, 34, 36, 35, 36, 36, 36, 37, 36, 38, 36, 39, 37, 40, 37, 41, 38, 42, 39, 43, 39, 44,…	738	221.5808	0.1888869	0	102.8407	173.3285	8.5	7.905694	7.615773	0.2125187	230	133	11	11	38	42	71	72	241	144	268	175	301	205	45628.94	37595.31	45507.98	37456.42	45360.13	37322.02
m:	WORM00606.bmp	00:04:05.15	90	11, 11, 12, 12, 13, 13, 13, 14, 14, 15, 15, 16, 16, 16, 17, 17, 18, 18, 19, 18, 20, 18, 21, 18, 22, 19, 23, 19, 24, 19, 25, 19, 26, 19, 27, 19, 28, 19, 29, 19, 30, 20, 31, 20, 32, 20, 33, 20, 34, 21, 35, 22, 36, 22, 37, 23, 38, 24, 39, 25, 40, 26, 41, 27, 41, 28, 41, 29, 42, 30, 42, 31, 42, 32, 42, 33, 42, 34, 42, 35, 42, 36, 42, 37, 42, 38, 42, 39, 42, 40, 42, 41, 42, 42, 42, 43, 42, 44, 42, 45,…	737	221.723	0.1883892	0	105.1544	178.2101	9.433981	8.062258	7.28011	0.2167274	224	126	11	11	42	42	75	73	235	137	266	168	299	199	45655.82	37626.68	45516.93	37487.79	45369.09	37348.89
m:	WORM00607.bmp	00:04:05.25	92	10, 9, 11, 10, 12, 11, 12, 12, 13, 13, 13, 14, 14, 15, 14, 16, 14, 17, 14, 18, 15, 19, 16, 20, 17, 21, 17, 22, 18, 23, 19, 23, 20, 24, 21, 24, 22, 25, 23, 25, 24, 25, 25, 25, 26, 26, 27, 26, 28, 26, 29, 26, 30, 26, 31, 26, 32, 26, 33, 27, 34, 27, 35, 27, 36, 27, 37, 28, 38, 29, 39, 29, 40, 30, 41, 31, 42, 32, 43, 33, 43, 34, 44, 35, 44, 36, 45, 37, 45, 38, 45, 39, 45, 40, 45, 41, 45, 42, 45, 43, …	725	224.0661	0.1814661	0	106.7402	175.6224	7.5	7.566373	8.602325	0.2033971	221	119	10	9	45	40	76	72	231	128	266	159	297	191	45673.75	37667	45516.93	37528.11	45378.05	37384.74
m:	WORM00608.bmp	00:04:06.05	84	11, 11, 12, 12, 13, 13, 14, 14, 14, 15, 15, 16, 16, 17, 17, 18, 18, 19, 18, 20, 19, 21, 20, 22, 21, 23, 22, 24, 23, 25, 24, 26, 25, 27, 26, 28, 27, 29, 28, 29, 29, 30, 30, 30, 31, 30, 32, 30, 33, 31, 34, 31, 35, 31, 36, 31, 37, 32, 38, 32, 39, 32, 40, 32, 41, 33, 42, 33, 43, 34, 44, 34, 45, 35, 46, 36, 47, 37, 48, 38, 49, 39, 50, 40, 50, 41, 51, 42, 51, 43, 51, 44, 51, 45, 51, 46, 51, 47, 51, 48,…	733	221.9656	0.1869573	0	99.56857	164.3831	4.123106	5.59017	6.946222	0.1502734	215	114	11	11	49	39	74	71	226	125	264	153	289	185	45696.15	37680.44	45525.89	37554.99	45413.89	37411.62
m:	WORM00609.bmp	00:04:06.15	89	13, 12, 13, 13, 13, 14, 13, 15, 13, 16, 13, 17, 12, 18, 13, 19, 13, 20, 13, 21, 14, 22, 14, 23, 14, 24, 15, 25, 15, 26, 16, 27, 17, 28, 18, 29, 19, 30, 20, 31, 21, 32, 22, 33, 23, 33, 24, 34, 25, 34, 26, 35, 27, 35, 28, 36, 29, 36, 30, 36, 31, 36, 32, 37, 33, 37, 34, 37, 35, 37, 36, 38, 37, 38, 38, 38, 39, 38, 40, 39, 41, 39, 42, 40, 43, 40, 44, 41, 45, 41, 46, 42, 47, 43, 48, 44, 48, 45, 49, 46,…	734	221.4803	0.1880337	0	102.0833	166.6234	6.800735	6.946222	6.082763	0.1867264	216	108	13	12	45	41	69	76	229	120	261	149	285	184	45682.71	37702.84	45539.34	37572.91	45431.81	37416.1
m:	WORM00610.bmp	00:04:06.25	89	9, 10, 10, 11, 11, 12, 12, 12, 13, 13, 14, 14, 15, 15, 15, 16, 16, 17, 16, 18, 17, 19, 17, 20, 17, 21, 17, 22, 17, 23, 17, 24, 17, 25, 18, 26, 18, 27, 18, 28, 18, 29, 18, 30, 18, 31, 19, 32, 19, 33, 20, 34, 21, 35, 22, 36, 23, 37, 24, 38, 25, 39, 26, 40, 27, 40, 28, 40, 29, 41, 30, 41, 31, 42, 32, 42, 33, 42, 34, 42, 35, 43, 36, 43, 37, 43, 38, 43, 39, 44, 40, 44, 41, 44, 42, 44, 43, 45, 44, 45, …	722	220.8945	0.1859418	0	103.7402	172.6223	9.192389	8.860023	7.905694	0.2381727	213	102	9	10	39	44	64	81	222	112	252	146	277	183	45714.07	37738.68	45579.66	37586.35	45467.65	37420.58
m:	WORM00611.bmp	00:04:07.05	92	10, 13, 11, 13, 12, 12, 13, 13, 14, 13, 15, 13, 16, 12, 17, 12, 18, 12, 19, 13, 20, 13, 21, 14, 22, 14, 23, 15, 24, 16, 25, 17, 26, 18, 26, 19, 27, 20, 27, 21, 27, 22, 28, 23, 28, 24, 28, 25, 29, 26, 29, 27, 29, 28, 29, 29, 30, 30, 30, 31, 30, 32, 30, 33, 31, 34, 31, 35, 32, 36, 33, 37, 34, 38, 34, 39, 35, 40, 36, 40, 37, 41, 38, 42, 39, 43, 40, 43, 41, 43, 42, 44, 43, 44, 44, 44, 45, 44, 46, 45,…	723	221.2377	0.1856222	0	106.3259	170.6977	9.962429	8.276473	7.81025	0.2224859	202	100	10	13	42	44	68	79	212	113	244	144	270	179	45758.87	37734.2	45615.5	37595.31	45499.02	37438.5
m:	WORM00612.bmp	00:04:07.15	92	8, 19, 9, 19, 10, 18, 11, 17, 12, 16, 13, 16, 14, 15, 15, 14, 16, 14, 17, 14, 18, 13, 19, 13, 20, 13, 21, 13, 22, 13, 23, 13, 24, 13, 25, 13, 26, 13, 27, 14, 28, 15, 29, 16, 30, 16, 31, 17, 32, 18, 32, 19, 33, 20, 33, 21, 34, 22, 34, 23, 35, 24, 35, 25, 35, 26, 36, 27, 36, 28, 36, 29, 36, 30, 37, 31, 37, 32, 37, 33, 38, 34, 38, 35, 39, 36, 39, 37, 40, 38, 41, 39, 42, 40, 43, 41, 44, 42, 45, 43, 4…	725	225.1372	0.1797436	0	106.7402	164.8538	8	7.778174	8.062258	0.2090907	195	99	8	19	42	40	72	72	203	118	237	139	267	171	45799.2	37711.8	45646.86	37617.71	45512.46	37474.34
m:	WORM00613.bmp	00:04:07.25	91	11, 13, 12, 14, 13, 14, 14, 15, 15, 15, 16, 15, 17, 15, 18, 15, 19, 15, 20, 15, 21, 15, 22, 15, 23, 15, 24, 14, 25, 14, 26, 14, 27, 13, 28, 13, 29, 13, 30, 13, 31, 12, 32, 12, 33, 12, 34, 12, 35, 13, 36, 13, 37, 13, 38, 14, 39, 15, 40, 15, 41, 16, 42, 17, 43, 18, 43, 19, 44, 20, 44, 21, 45, 22, 45, 23, 45, 24, 45, 25, 46, 26, 46, 27, 46, 28, 46, 29, 47, 30, 47, 31, 47, 32, 48, 33, 48, 34, 49, 35,…	727	225.9656	0.1789203	0	105.7402	167.7917	8.514693	7.158911	8.01561	0.1924438	185	100	11	13	48	33	83	63	196	113	233	133	268	163	45830.55	37734.2	45664.79	37644.59	45507.98	37510.19
m:	WORM00614.bmp	00:04:08.05	90	11, 11, 11, 12, 11, 13, 12, 14, 13, 15, 13, 16, 14, 17, 15, 18, 16, 19, 17, 20, 18, 20, 19, 21, 20, 21, 21, 21, 22, 21, 23, 21, 24, 21, 25, 21, 26, 20, 27, 20, 28, 20, 29, 20, 30, 20, 31, 19, 32, 19, 33, 19, 34, 19, 35, 19, 36, 19, 37, 19, 38, 19, 39, 19, 40, 19, 41, 20, 42, 21, 43, 21, 44, 22, 45, 23, 46, 24, 47, 25, 48, 26, 48, 27, 49, 28, 49, 29, 49, 30, 50, 31, 50, 32, 50, 33, 51, 34, 51, 35,…	727	224.3088	0.1815732	0	105.1544	168.6566	8.321658	7.433034	8.5	0.1998128	181	94	11	11	50	32	85	61	192	105	231	126	266	155	45848.48	37770.04	45673.75	37675.96	45516.93	37546.03
m:	WORM00615.bmp	00:04:08.15	89	12, 11, 13, 12, 14, 13, 15, 14, 15, 15, 16, 16, 16, 17, 17, 18, 18, 19, 18, 20, 19, 21, 19, 22, 20, 23, 21, 24, 22, 24, 23, 25, 24, 25, 25, 26, 26, 26, 27, 26, 28, 26, 29, 26, 30, 26, 31, 26, 32, 26, 33, 26, 34, 26, 35, 26, 36, 26, 37, 25, 38, 25, 39, 25, 40, 25, 41, 25, 42, 25, 43, 25, 44, 25, 45, 25, 46, 26, 47, 26, 48, 27, 49, 27, 50, 28, 51, 29, 52, 30, 53, 31, 54, 32, 54, 33, 55, 34, 55, 35,…	711	222.0661	0.181182	0	102.9117	163.8189	7.433034	6.800735	7.106335	0.1828155	175	88	12	11	53	31	85	60	187	99	228	119	260	148	45870.88	37796.93	45687.19	37707.32	45543.82	37577.39
m:	WORM00616.bmp	00:04:08.25	90	12, 11, 12, 12, 13, 13, 14, 13, 15, 14, 16, 15, 17, 16, 18, 16, 19, 17, 19, 18, 20, 19, 21, 20, 22, 21, 22, 22, 23, 23, 24, 24, 25, 25, 26, 26, 27, 27, 28, 28, 29, 29, 30, 29, 31, 29, 32, 30, 33, 30, 34, 30, 35, 30, 36, 30, 37, 30, 38, 30, 39, 30, 40, 30, 41, 30, 42, 30, 43, 30, 44, 29, 45, 29, 46, 29, 47, 29, 48, 29, 49, 29, 50, 29, 51, 29, 52, 30, 53, 30, 54, 31, 55, 31, 56, 32, 57, 33, 58, 34,…	711	223.6225	0.1786688	0	104.7401	161.3727	7.28011	7.615773	7.762087	0.2047251	169	84	12	11	54	31	86	62	181	95	223	115	255	146	45897.76	37814.85	45709.59	37725.24	45566.22	37586.35
m:	WORM00617.bmp	00:04:09.05	86	12, 11, 13, 12, 14, 12, 15, 12, 16, 11, 17, 11, 18, 11, 19, 12, 20, 12, 21, 13, 22, 13, 23, 14, 24, 15, 25, 16, 26, 16, 27, 17, 28, 18, 28, 19, 29, 20, 30, 21, 31, 22, 31, 23, 32, 24, 33, 25, 34, 26, 35, 27, 36, 28, 37, 28, 38, 29, 39, 29, 40, 29, 41, 30, 42, 30, 43, 30, 44, 30, 45, 30, 46, 30, 47, 30, 48, 30, 49, 30, 50, 30, 51, 30, 52, 30, 53, 29, 54, 29, 55, 29, 56, 29, 57, 29, 58, 29, 59, 30,…	703	223.6225	0.1766584	0	101.5686	158.7027	8.13941	8.514693	8.381527	0.2288896	161	84	12	11	53	29	84	60	173	95	214	113	245	144	45933.6	37814.85	45749.91	37734.2	45611.02	37595.31
m:	WORM00618.bmp	00:04:09.15	89	12, 16, 13, 16, 14, 16, 15, 15, 16, 15, 17, 14, 18, 14, 19, 14, 20, 14, 21, 13, 22, 13, 23, 13, 24, 13, 25, 13, 26, 13, 27, 14, 28, 14, 29, 14, 30, 15, 31, 16, 32, 17, 33, 17, 34, 18, 35, 19, 36, 20, 37, 21, 37, 22, 38, 23, 39, 24, 40, 25, 41, 26, 41, 27, 42, 28, 43, 28, 44, 29, 45, 30, 46, 31, 47, 31, 48, 31, 49, 32, 50, 32, 51, 32, 52, 32, 53, 32, 54, 32, 55, 32, 56, 32, 57, 32, 58, 32, 59, 32,…	714	221.9656	0.1821112	0	102.4975	162.0285	9.340771	7.5	5.408327	0.2016129	153	82	12	16	53	32	86	59	165	98	206	114	239	141	45969.45	37801.41	45785.75	37729.72	45637.9	37608.75
m:	WORM00619.bmp	00:04:09.25	94	9, 18, 10, 18, 11, 17, 12, 17, 13, 17, 14, 17, 15, 17, 16, 16, 17, 16, 18, 16, 19, 16, 20, 16, 21, 15, 22, 15, 23, 15, 24, 15, 25, 14, 26, 14, 27, 14, 28, 14, 29, 13, 30, 13, 31, 13, 32, 13, 33, 14, 34, 14, 35, 14, 36, 15, 37, 15, 38, 16, 39, 17, 40, 17, 41, 18, 42, 19, 43, 20, 44, 21, 45, 22, 45, 23, 46, 24, 47, 25, 48, 26, 49, 27, 50, 28, 51, 29, 52, 30, 53, 31, 54, 31, 55, 31, 56, 31, 57, 32, …	712	223.2377	0.1795374	0	107.9117	162.4141	7.158911	6.041523	5.59017	0.1624065	146	82	9	18	53	31	90	56	155	100	199	113	236	138	46014.25	37792.45	45817.11	37734.2	45651.34	37622.2
m:	WORM00620.bmp	00:04:10.05	91	12, 11, 12, 12, 13, 13, 14, 14, 15, 15, 16, 16, 17, 17, 18, 17, 19, 17, 20, 17, 21, 17, 22, 17, 23, 17, 24, 17, 25, 17, 26, 17, 27, 17, 28, 16, 29, 16, 30, 16, 31, 16, 32, 15, 33, 15, 34, 15, 35, 15, 36, 15, 37, 15, 38, 15, 39, 15, 40, 15, 41, 15, 42, 16, 43, 17, 44, 17, 45, 18, 46, 18, 47, 19, 48, 20, 49, 21, 50, 22, 51, 23, 52, 24, 52, 25, 53, 26, 54, 27, 55, 28, 56, 29, 57, 29, 58, 30, 59, 31,…	710	221.8235	0.1813231	0	104.4975	172.1438	7.905694	6.726812	7.28011	0.1808283	140	81	12	11	55	28	94	50	152	92	195	109	234	131	46027.69	37828.29	45835.04	37752.12	45660.3	37653.55
m:	WORM00621.bmp	00:04:10.15	91	12, 11, 12, 12, 12, 13, 13, 14, 13, 15, 13, 16, 13, 17, 13, 18, 14, 19, 15, 20, 16, 21, 17, 22, 18, 23, 19, 23, 20, 24, 21, 24, 22, 24, 23, 24, 24, 24, 25, 24, 26, 24, 27, 24, 28, 24, 29, 24, 30, 23, 31, 23, 32, 23, 33, 23, 34, 22, 35, 22, 36, 22, 37, 22, 38, 22, 39, 22, 40, 22, 41, 22, 42, 22, 43, 23, 44, 23, 45, 24, 46, 24, 47, 25, 48, 26, 49, 26, 50, 27, 51, 28, 52, 29, 53, 30, 54, 31, 55, 32,…	697	221.8235	0.1780032	0	104.4975	177.6627	7.632169	8.13941	8.5	0.2188014	138	74	12	11	52	29	94	50	150	85	190	103	232	124	46036.65	37859.65	45857.44	37779	45669.27	37684.92
m:	WORM00622.bmp	00:04:10.25	88	12, 11, 13, 12, 13, 13, 14, 14, 15, 15, 15, 16, 16, 17, 17, 18, 17, 19, 18, 20, 18, 21, 19, 22, 19, 23, 20, 24, 21, 25, 22, 26, 23, 27, 24, 28, 25, 28, 26, 29, 27, 29, 28, 30, 29, 30, 30, 30, 31, 30, 32, 30, 33, 30, 34, 30, 35, 30, 36, 29, 37, 29, 38, 29, 39, 29, 40, 29, 41, 29, 42, 28, 43, 28, 44, 28, 45, 28, 46, 28, 47, 28, 48, 29, 49, 29, 50, 29, 51, 30, 52, 30, 53, 31, 54, 32, 55, 32, 56, 33,…	697	222.3087	0.1772269	0	102.7402	176.74	7.382411	6.264982	6.726812	0.1684135	132	68	12	11	51	30	94	48	144	79	183	98	226	116	46063.53	37886.53	45888.8	37801.41	45696.15	37720.76
m:	WORM00623.bmp	00:04:11.05	89	12, 11, 13, 12, 14, 12, 15, 12, 16, 13, 17, 13, 18, 14, 19, 15, 20, 15, 21, 16, 22, 17, 23, 18, 23, 19, 24, 20, 25, 21, 25, 22, 26, 23, 27, 24, 27, 25, 28, 26, 29, 27, 30, 28, 31, 29, 32, 29, 33, 30, 34, 30, 35, 30, 36, 30, 37, 31, 38, 31, 39, 31, 40, 31, 41, 31, 42, 31, 43, 30, 44, 30, 45, 30, 46, 30, 47, 30, 48, 30, 49, 30, 50, 29, 51, 29, 52, 29, 53, 29, 54, 30, 55, 30, 56, 30, 57, 30, 58, 31,…	705	224.794	0.1753192	0	104.5686	178.3733	8.01561	6.020797	6.020797	0.1618494	125	67	12	11	54	30	97	48	137	78	179	97	222	115	46094.89	37891.01	45906.72	37805.89	45714.07	37725.24
m:	WORM00624.bmp	00:04:11.15	90	11, 13, 12, 14, 13, 14, 14, 13, 15, 13, 16, 13, 17, 13, 18, 12, 19, 12, 20, 12, 21, 12, 22, 12, 23, 12, 24, 13, 25, 13, 26, 14, 27, 14, 28, 15, 29, 16, 30, 17, 31, 18, 31, 19, 32, 20, 33, 21, 34, 22, 34, 23, 35, 24, 36, 25, 37, 26, 38, 27, 39, 28, 40, 29, 41, 29, 42, 29, 43, 30, 44, 30, 45, 30, 46, 31, 47, 31, 48, 31, 49, 31, 50, 31, 51, 31, 52, 31, 53, 31, 54, 30, 55, 30, 56, 30, 57, 30, 58, 30,…	662	222.5514	0.1679605	0	104.7402	178.8569	7.516648	6.519202	6.5	0.1752474	117	67	11	13	54	30	97	48	128	80	171	97	214	115	46135.21	37882.05	45942.56	37805.89	45749.91	37725.24
m:	WORM00625.bmp	00:04:11.25	89	12, 12, 13, 12, 14, 12, 15, 12, 16, 12, 17, 12, 18, 12, 19, 12, 20, 12, 21, 12, 22, 12, 23, 12, 24, 12, 25, 12, 26, 13, 27, 13, 28, 13, 29, 13, 30, 13, 31, 14, 32, 14, 33, 14, 34, 15, 35, 16, 36, 17, 37, 17, 38, 18, 39, 19, 40, 20, 40, 21, 41, 22, 42, 23, 43, 24, 44, 25, 45, 26, 46, 27, 47, 28, 48, 29, 49, 29, 50, 30, 51, 30, 52, 30, 53, 31, 54, 31, 55, 31, 56, 31, 57, 31, 58, 31, 59, 31, 60, 31,…	666	221.1372	0.1711435	0	103.3259	178.2157	5.59017	6.519202	6.576473	0.1752474	110	67	12	12	56	31	99	48	122	79	166	98	209	115	46162.1	37886.53	45964.96	37801.41	45772.31	37725.24
m:	WORM00626.bmp	00:04:12.05	86	12, 20, 13, 19, 14, 19, 15, 18, 16, 17, 17, 17, 18, 16, 19, 15, 20, 15, 21, 14, 22, 14, 23, 14, 24, 14, 25, 14, 26, 14, 27, 13, 28, 13, 29, 13, 30, 14, 31, 14, 32, 14, 33, 14, 34, 14, 35, 15, 36, 16, 37, 16, 38, 17, 39, 18, 40, 19, 41, 19, 42, 20, 43, 21, 44, 22, 44, 23, 45, 24, 46, 25, 47, 26, 48, 27, 49, 28, 50, 29, 51, 30, 52, 31, 53, 31, 54, 31, 55, 32, 56, 32, 57, 32, 58, 33, 59, 33, 60, 33,…	669	218.2083	0.1765605	0	101.5686	173.8049	9.300538	8.062258	7.382411	0.2167274	106	65	12	20	52	31	95	48	118	85	158	96	201	113	46180.02	37859.65	46000.8	37810.37	45808.15	37734.2
m:	WORM00627.bmp	00:04:12.15	88	9, 29, 10, 29, 11, 28, 12, 28, 13, 27, 14, 27, 15, 26, 16, 25, 17, 24, 18, 23, 19, 22, 20, 21, 20, 20, 21, 19, 22, 18, 23, 17, 24, 16, 25, 15, 26, 14, 27, 14, 28, 13, 29, 13, 30, 13, 31, 13, 32, 13, 33, 13, 34, 13, 35, 13, 36, 14, 37, 14, 38, 14, 39, 15, 40, 16, 41, 16, 42, 17, 43, 18, 44, 19, 45, 20, 46, 21, 47, 22, 48, 23, 49, 24, 50, 25, 51, 26, 52, 27, 53, 28, 54, 29, 55, 30, 56, 31, 57, 31, …	689	221.0367	0.177215	0	105.2254	152.1788	7.648529	8.13941	7.778174	0.2188014	102	65	9	29	50	25	94	43	111	94	152	90	196	108	46211.38	37819.33	46027.69	37837.25	45830.55	37756.6
m:	WORM00628.bmp	00:04:12.25	89	10, 23, 11, 24, 12, 25, 13, 25, 14, 26, 15, 26, 16, 26, 17, 26, 18, 26, 19, 26, 20, 26, 21, 26, 22, 26, 23, 25, 24, 24, 25, 23, 26, 23, 27, 22, 28, 21, 29, 20, 30, 19, 31, 18, 32, 18, 33, 17, 34, 16, 35, 15, 36, 15, 37, 14, 38, 14, 39, 13, 40, 13, 41, 13, 42, 13, 43, 13, 44, 13, 45, 14, 46, 14, 47, 14, 48, 15, 49, 16, 50, 16, 51, 17, 52, 17, 53, 18, 54, 19, 55, 20, 56, 21, 57, 22, 58, 23, 58, 24,…	697	221.3798	0.1787173	0	104.1544	152.0912	8.845903	8.13941	8.20061	0.2188014	93	65	10	23	54	19	97	37	103	88	147	84	190	102	46247.22	37846.21	46050.09	37864.13	45857.44	37783.48
m:	WORM00629.bmp	00:04:13.05	88	12, 16, 13, 17, 13, 18, 14, 19, 14, 20, 15, 21, 16, 22, 17, 23, 18, 24, 19, 25, 20, 25, 21, 26, 22, 26, 23, 26, 24, 26, 25, 26, 26, 26, 27, 25, 28, 25, 29, 24, 30, 24, 31, 24, 32, 23, 33, 22, 34, 21, 35, 20, 36, 19, 37, 19, 38, 18, 39, 17, 40, 16, 41, 16, 42, 15, 43, 14, 44, 14, 45, 14, 46, 14, 47, 14, 48, 13, 49, 13, 50, 13, 51, 14, 52, 14, 53, 14, 54, 15, 55, 16, 56, 16, 57, 17, 58, 17, 59, 18,…	710	224.2083	0.1774864	0	103.5686	153.3686	8.062258	7.905694	8.246211	0.2125187	87	65	12	16	53	14	96	33	99	81	140	79	183	98	46265.14	37877.57	46081.45	37886.53	45888.8	37801.41
m:	WORM00630.bmp	00:04:13.15	86	12, 11, 13, 12, 14, 13, 15, 14, 15, 15, 16, 16, 16, 17, 17, 18, 17, 19, 18, 20, 18, 21, 19, 22, 19, 23, 20, 24, 21, 25, 22, 26, 23, 27, 24, 27, 25, 27, 26, 28, 27, 28, 28, 28, 29, 28, 30, 27, 31, 27, 32, 27, 33, 26, 34, 26, 35, 25, 36, 25, 37, 24, 38, 23, 39, 22, 40, 22, 41, 21, 42, 20, 43, 20, 44, 19, 45, 18, 46, 17, 47, 17, 48, 16, 49, 16, 50, 16, 51, 16, 52, 16, 53, 16, 54, 16, 55, 16, 56, 16,…	685	221.522	0.175415	0	103.2254	163.355	8.602325	8.381527	9.5	0.2253099	83	63	12	11	49	16	91	35	95	74	132	79	174	98	46283.07	37908.93	46117.29	37886.53	45929.12	37801.41
m:	WORM00631.bmp	00:04:13.25	85	11, 12, 12, 12, 13, 12, 14, 12, 15, 12, 16, 12, 17, 13, 18, 14, 19, 14, 20, 15, 21, 16, 22, 17, 23, 18, 23, 19, 24, 20, 24, 21, 25, 22, 25, 23, 26, 24, 27, 25, 27, 26, 28, 27, 29, 28, 30, 29, 31, 30, 32, 30, 33, 30, 34, 31, 35, 31, 36, 31, 37, 31, 38, 31, 39, 31, 40, 31, 41, 31, 42, 30, 43, 30, 44, 29, 45, 29, 46, 28, 47, 28, 48, 27, 49, 26, 50, 25, 51, 24, 52, 24, 53, 23, 54, 23, 55, 22, 56, 21,…	698	223.4215	0.1757177	0	102.2254	179.1449	9.013878	9.013878	8.631338	0.2423086	74	59	11	12	50	25	90	39	85	71	124	84	164	98	46327.87	37922.37	46153.14	37864.13	45973.93	37801.41
m:	WORM00632.bmp	00:04:14.05	84	13, 16, 14, 15, 15, 14, 16, 14, 17, 14, 18, 14, 19, 13, 20, 13, 21, 13, 22, 13, 23, 14, 24, 14, 25, 15, 26, 15, 27, 15, 28, 16, 29, 17, 30, 18, 31, 19, 32, 20, 33, 21, 34, 22, 34, 23, 35, 24, 36, 25, 36, 26, 37, 27, 38, 28, 39, 29, 40, 30, 41, 31, 42, 31, 43, 32, 44, 32, 45, 33, 46, 33, 47, 33, 48, 33, 49, 33, 50, 33, 51, 33, 52, 32, 53, 32, 54, 31, 55, 31, 56, 30, 57, 29, 58, 29, 59, 28, 60, 27,…	623	217.2793	0.1658292	0	101.6396	166.7294	8.514693	7.158911	6.519202	0.1924438	64	57	13	16	53	32	93	38	77	73	117	89	157	95	46363.71	37913.41	46184.5	37841.73	46005.29	37814.85
[truncated: 1,039 more rows]
