# Supplementary material for: Evaluation of Head Movement Periodicity and Irregularity during Locomotion of Caenorhabditis elegans
Source: Front Behav Neurosci. 2013 Mar 21;7:20. doi: 10.3389/fnbeh.2013.00020 (PMC3604732; doi:10.3389/fnbeh.2013.00020)
Supplement: Supplementary Software S2 — Test input data for Softwares S3 and S4. [file 42064_Shingai_DataSheet2.ZIP › sample_nmr-1(ak4)_A1_08/info/FLAG.csv]

m:	WORM00001.bmp	00:00:01.05		2			169.7545	2					F	F
m:	WORM00002.bmp	00:00:01.15	“®	2	‹ß	‰“	176.8544	2	F	F	F	F	F	F
m:	WORM00003.bmp	00:00:01.25	“®	2	‹ß	‰“	171.8699	2	F	F	F	F	F	F
m:	WORM00004.bmp	00:00:02.05	“®	2	‹ß	‰“	172.3276	2	F	F	F	F	F	F
m:	WORM00005.bmp	00:00:02.15	“®	2	‹ß	‰“	174.4466	2	F	F	F	F	F	F
m:	WORM00006.bmp	00:00:02.25	“®	2	‹ß	‰“	177.8657	2	F	F	F	F	F	F
m:	WORM00007.bmp	00:00:03.05	“®	2	‹ß	‰“	172.6476	2	F	F	F	F	F	F
m:	WORM00008.bmp	00:00:03.15	“®	2	‹ß	‰“	168.9739	2	F	F	F	F	F	F
m:	WORM00009.bmp	00:00:03.25	“®	2	‹ß	‰“	170.2324	2	F	F	F	F	F	F
m:	WORM00010.bmp	00:00:04.05	“®	2	‹ß	‰“	166.9613	2	F	F	F	F	F	F
m:	WORM00011.bmp	00:00:04.15	“®	2	‹ß	‰“	165.6621	2	F	F	F	F	F	F
m:	WORM00012.bmp	00:00:04.25	“®	2	‹ß	‰“	173.3138	2	F	F	F	F	F	F
m:	WORM00013.bmp	00:00:05.05	“®	2	‹ß	‰“	175.0944	2	F	F	F	F	F	F
m:	WORM00014.bmp	00:00:05.15	“®	2	‹ß	‰“	173.4446	2	F	F	F	F	F	F
m:	WORM00015.bmp	00:00:05.25	“®	2	‹ß	‰“	175.4657	2	F	F	F	F	F	F
m:	WORM00016.bmp	00:00:06.05	“®	2	‹ß	‰“	176.7702	2	F	F	F	F	F	F
m:	WORM00017.bmp	00:00:06.15	“®	2	‹ß	‰“	178.9349	2	F	F	F	F	F	F
m:	WORM00018.bmp	00:00:06.25	“®	2	‹ß	‰“	177.2737	2	F	F	F	F	F	F
m:	WORM00019.bmp	00:00:07.05	“®	2	‹ß	‰“	177.0025	2	F	F	F	F	F	F
m:	WORM00020.bmp	00:00:07.15	“®	2	‹ß	‰“	175.7699	2	F	F	F	F	F	F
m:	WORM00021.bmp	00:00:07.25	“®	2	‹ß	‰“	178.1611	2	F	F	F	F	F	F
m:	WORM00022.bmp	00:00:08.05	“®	2	‹ß	‰“	170.1159	2	F	F	F	F	F	F
m:	WORM00023.bmp	00:00:08.15	ŠO	2			162.5377	2	F	F	F	F	F	F
k:	MOVING.bmp	00:00:08.25	ŠO	0			0	0	K	K	U	U	F	F
k:	MOVING.bmp	00:00:09.05	ŠO	0			0	0	K	K	U	U	F	F
k:	MOVING.bmp	00:00:09.15	ŠO	0			0	0	K	K	U	U	F	F
k:	MOVING.bmp	00:00:09.25	ŠO	0			0	0	K	K	U	U	F	F
k:	MOVING.bmp	00:00:10.05	ŠO	0			0	0	K	K	U	U	F	F
m:	WORM00024.bmp	00:00:10.15	ŠO	2			177.2563	2	F	F	F	F	F	F
m:	WORM00025.bmp	00:00:10.25	“®	2	‹ß	‰“	176.6285	2	F	F	F	F	F	F
m:	WORM00026.bmp	00:00:11.05	“®	2	‹ß	‰“	173.0304	2	F	F	F	F	F	F
m:	WORM00027.bmp	00:00:11.15	“®	2	‹ß	‰“	171.5959	2	F	F	F	F	F	F
m:	WORM00028.bmp	00:00:11.25	“®	2	‹ß	‰“	167.3864	2	F	F	F	F	F	F
m:	WORM00029.bmp	00:00:12.05	“®	2	‹ß	‰“	161.3698	2	F	F	F	F	F	F
m:	WORM00030.bmp	00:00:12.15	“®	2	‹ß	‰“	168.0275	2	F	F	F	F	F	F
m:	WORM00031.bmp	00:00:12.25	“®	2	‹ß	‰“	169.1436	2	F	F	F	F	F	F
m:	WORM00032.bmp	00:00:13.05	“®	2	‹ß	‰“	160.5984	2	F	F	F	F	F	F
m:	WORM00033.bmp	00:00:13.15	“®	2	‹ß	‰“	160.1751	2	F	F	F	F	F	F
m:	WORM00034.bmp	00:00:13.25	“®	2	‹ß	‰“	171.8699	2	F	F	F	F	F	F
m:	WORM00035.bmp	00:00:14.05	“®	2	‹ß	‰“	178.4869	2	F	F	F	F	F	F
m:	WORM00036.bmp	00:00:14.15	“®	2	‹ß	‰“	170.8732	2	F	F	F	F	F	F
m:	WORM00037.bmp	00:00:14.25	“®	2	‹ß	‰“	176.3076	2	F	F	F	F	F	F
m:	WORM00038.bmp	00:00:15.05	“®	2	‹ß	‰“	178.0585	2	F	F	F	F	F	F
m:	WORM00039.bmp	00:00:15.15	“®	2	‹ß	‰“	174.6991	2	F	F	F	F	F	F
m:	WORM00040.bmp	00:00:15.25	“®	2	‹ß	‰“	170.784	2	F	F	F	F	F	F
m:	WORM00041.bmp	00:00:16.05	“®	2	‹ß	‰“	172.6547	2	F	F	F	F	F	F
m:	WORM00042.bmp	00:00:16.15	ŠO	2			173.4802	2	F	F	F	F	F	F
k:	MOVING.bmp	00:00:16.25	ŠO	0			0	0	K	K	U	U	F	F
k:	MOVING.bmp	00:00:17.05	ŠO	0			0	0	K	K	U	U	F	F
k:	MOVING.bmp	00:00:17.15	ŠO	0			0	0	K	K	U	U	F	F
k:	MOVING.bmp	00:00:17.25	ŠO	0			0	0	K	K	U	U	F	F
k:	MOVING.bmp	00:00:18.05	ŠO	0			0	0	K	K	U	U	F	F
m:	WORM00043.bmp	00:00:18.15	ŠO	2			169.87	2	F	F	F	F	F	F
m:	WORM00044.bmp	00:00:18.25	“®	2	‹ß	‰“	177.16	2	F	F	F	F	F	F
m:	WORM00045.bmp	00:00:19.05	“®	2	‹ß	‰“	175.7541	2	F	F	F	F	F	F
m:	WORM00046.bmp	00:00:19.15	“®	2	‹ß	‰“	178.1278	2	F	F	F	F	F	F
m:	WORM00047.bmp	00:00:19.25	“®	2	‹ß	‰“	170.5829	2	F	F	F	F	F	F
m:	WORM00048.bmp	00:00:20.05	“®	2	‹ß	‰“	172.4631	2	F	F	F	F	F	F
m:	WORM00049.bmp	00:00:20.15	“®	2	‹ß	‰“	172.875	2	F	F	F	F	F	F
m:	WORM00050.bmp	00:00:20.25	“®	2	‹ß	‰“	171.4461	2	F	F	F	F	F	F
m:	WORM00051.bmp	00:00:21.05	“®	2	‹ß	‰“	175.2315	2	F	F	F	F	F	F
m:	WORM00052.bmp	00:00:21.15	“®	2	‹ß	‰“	177.4133	2	F	F	F	F	F	F
m:	WORM00053.bmp	00:00:21.25	“®	2	‹ß	‰“	174.2188	2	F	F	F	F	F	F
m:	WORM00054.bmp	00:00:22.05	“®	2	‹ß	‰“	167.5119	2	F	F	F	F	F	F
m:	WORM00055.bmp	00:00:22.15	“®	2	‹ß	‰“	166.3287	2	F	F	F	F	F	F
m:	WORM00056.bmp	00:00:22.25	“®	2	‹ß	‰“	170.651	2	F	F	F	F	F	F
m:	WORM00057.bmp	00:00:23.05	“®	2	‹ß	‰“	177.4603	2	F	F	F	F	F	F
m:	WORM00058.bmp	00:00:23.15	“®	2	‹ß	‰“	170.5377	2	F	F	F	F	F	F
m:	WORM00059.bmp	00:00:23.25	“®	2	‹ß	‰“	165.5242	2	F	F	F	F	F	F
m:	WORM00060.bmp	00:00:24.05	“®	2	‹ß	‰“	161.5469	2	F	F	F	F	F	F
m:	WORM00061.bmp	00:00:24.15	“®	2	‹ß	‰“	160.4773	2	F	F	F	F	F	F
m:	WORM00062.bmp	00:00:24.25	ŠO	2			160.7845	2	F	F	F	F	F	F
k:	MOVING.bmp	00:00:25.05	ŠO	0			0	0	K	K	U	U	F	F
k:	MOVING.bmp	00:00:25.15	ŠO	0			0	0	K	K	U	U	F	F
k:	MOVING.bmp	00:00:25.25	ŠO	0			0	0	K	K	U	U	F	F
k:	MOVING.bmp	00:00:26.05	ŠO	0			0	0	K	K	U	U	F	F
k:	MOVING.bmp	00:00:26.15	ŠO	0			0	0	K	K	U	U	F	F
m:	WORM00063.bmp	00:00:26.25	ŠO	2			171.8409	2	F	F	F	F	F	F
m:	WORM00064.bmp	00:00:27.05	“®	2	‹ß	‰“	171.3531	2	F	F	F	F	F	F
m:	WORM00065.bmp	00:00:27.15	“®	2	‹ß	‰“	175.9585	2	F	F	F	F	F	F
m:	WORM00066.bmp	00:00:27.25	“®	2	‹ß	‰“	177.4317	2	F	F	F	F	F	F
m:	WORM00067.bmp	00:00:28.05	“®	2	‹ß	‰“	175.7704	2	F	F	F	F	F	F
m:	WORM00068.bmp	00:00:28.15	“®	2	‹ß	‰“	168.5663	2	F	F	F	F	F	F
m:	WORM00069.bmp	00:00:28.25	“®	2	‹ß	‰“	167.2657	2	F	F	F	F	F	F
m:	WORM00070.bmp	00:00:29.05	“®	2	‹ß	‰“	165.3236	2	F	F	F	F	F	F
m:	WORM00071.bmp	00:00:29.15	“®	2	‹ß	‰“	157.8534	2	F	F	F	F	F	F
m:	WORM00072.bmp	00:00:29.25	“®	2	‹ß	‰“	160.7446	2	F	F	F	F	F	F
m:	WORM00073.bmp	00:00:30.05	“®	2	‹ß	‰“	168.9244	2	F	F	F	F	F	F
m:	WORM00074.bmp	00:00:30.15	“®	2	‹ß	‰“	178.7546	2	F	F	F	F	F	F
m:	WORM00075.bmp	00:00:30.25	“®	2	‹ß	‰“	163.603	2	F	F	F	F	F	F
m:	WORM00076.bmp	00:00:31.05	“®	2	‹ß	‰“	159.7857	2	F	F	F	F	F	F
m:	WORM00077.bmp	00:00:31.15	“®	2	‹ß	‰“	157.0152	2	F	F	F	F	F	F
m:	WORM00078.bmp	00:00:31.25	“®	2	‹ß	‰“	168.1678	2	F	F	F	F	F	F
m:	WORM00079.bmp	00:00:32.05	“®	2	‹ß	‰“	175.9144	2	F	F	F	F	F	F
m:	WORM00080.bmp	00:00:32.15	ŠO	2			174.2894	2	F	F	F	F	F	F
k:	MOVING.bmp	00:00:32.25	ŠO	0			0	0	K	K	U	U	F	F
k:	MOVING.bmp	00:00:33.05	ŠO	0			0	0	K	K	U	U	F	F
k:	MOVING.bmp	00:00:33.15	ŠO	0			0	0	K	K	U	U	F	F
k:	MOVING.bmp	00:00:33.25	ŠO	0			0	0	K	K	U	U	F	F
k:	MOVING.bmp	00:00:34.05	ŠO	0			0	0	K	K	U	U	F	F
m:	WORM00081.bmp	00:00:34.15	ŠO	2			179.9396	2	F	F	F	F	F	F
m:	WORM00082.bmp	00:00:34.25	“®	2	‹ß	‰“	178.9949	2	F	F	F	F	F	F
m:	WORM00083.bmp	00:00:35.05	“®	2	‹ß	‰“	177.9241	2	F	F	F	F	F	F
m:	WORM00084.bmp	00:00:35.15	“®	2	‹ß	‰“	175.8761	2	F	F	F	F	F	F
m:	WORM00085.bmp	00:00:35.25	“®	2	‹ß	‰“	174.3883	2	F	F	F	F	F	F
m:	WORM00086.bmp	00:00:36.05	“®	2	‹ß	‰“	177.3974	2	F	F	F	F	F	F
m:	WORM00087.bmp	00:00:36.15	“®	2	‹ß	‰“	167.1552	2	F	F	F	F	F	F
m:	WORM00088.bmp	00:00:36.25	“®	2	‹ß	‰“	165.5775	2	F	F	F	F	F	F
m:	WORM00089.bmp	00:00:37.05	“®	2	‹ß	‰“	162.0819	2	F	F	F	F	F	F
m:	WORM00090.bmp	00:00:37.15	“®	2	‹ß	‰“	170.9652	2	F	F	F	F	F	F
m:	WORM00091.bmp	00:00:37.25	“®	2	‹ß	‰“	178.5774	2	F	F	F	F	F	F
m:	WORM00092.bmp	00:00:38.05	“®	2	‹ß	‰“	172.5861	2	F	F	F	F	F	F
m:	WORM00093.bmp	00:00:38.15	“®	2	‹ß	‰“	166.9656	2	F	F	F	F	F	F
m:	WORM00094.bmp	00:00:38.25	“®	2	‹ß	‰“	168.0917	2	F	F	F	F	F	F
m:	WORM00095.bmp	00:00:39.05	“®	2	‹ß	‰“	165.02	2	F	F	F	F	F	F
m:	WORM00096.bmp	00:00:39.15	“®	2	‹ß	‰“	172.0149	2	F	F	F	F	F	F
m:	WORM00097.bmp	00:00:39.25	“®	2	‹ß	‰“	177.425	2	F	F	F	F	F	F
m:	WORM00098.bmp	00:00:40.05	ŠO	2			173.3585	2	F	F	F	F	F	F
k:	MOVING.bmp	00:00:40.15	ŠO	0			0	0	K	K	U	U	F	F
k:	MOVING.bmp	00:00:40.25	ŠO	0			0	0	K	K	U	U	F	F
k:	MOVING.bmp	00:00:41.05	ŠO	0			0	0	K	K	U	U	F	F
k:	MOVING.bmp	00:00:41.15	ŠO	0			0	0	K	K	U	U	F	F
k:	MOVING.bmp	00:00:41.25	ŠO	0			0	0	K	K	U	U	F	F
m:	WORM00099.bmp	00:00:42.05	ŠO	2			176.0489	2	F	F	F	F	F	F
m:	WORM00100.bmp	00:00:42.15	“®	2	‹ß	‰“	176.9124	2	F	F	F	F	F	F
m:	WORM00101.bmp	00:00:42.25	“®	2	‹ß	‰“	179.4118	2	F	F	F	F	F	F
m:	WORM00102.bmp	00:00:43.05	“®	2	‹ß	‰“	173.7872	2	F	F	F	F	F	F
m:	WORM00103.bmp	00:00:43.15	“®	2	‹ß	‰“	169.6707	2	F	F	F	F	F	F
m:	WORM00104.bmp	00:00:43.25	“®	2	‹ß	‰“	163.9781	2	F	F	F	F	F	F
m:	WORM00105.bmp	00:00:44.05	“®	2	‹ß	‰“	151.1961	2	F	F	F	F	F	F
m:	WORM00106.bmp	00:00:44.15	“®	2	‹ß	‰“	146.5395	2	F	F	F	F	F	F
m:	WORM00107.bmp	00:00:44.25	“®	2	‹ß	‰“	154.0315	2	F	F	F	F	F	F
m:	WORM00108.bmp	00:00:45.05	“®	2	‹ß	‰“	167.0314	2	F	F	F	F	F	F
m:	WORM00109.bmp	00:00:45.15	“®	2	‹ß	‰“	177.6255	2	F	F	F	F	F	F
m:	WORM00110.bmp	00:00:45.25	“®	2	‹ß	‰“	171.1537	2	F	F	F	F	F	F
m:	WORM00111.bmp	00:00:46.05	“®	2	‹ß	‰“	171.8076	2	F	F	F	F	F	F
m:	WORM00112.bmp	00:00:46.15	“®	2	‹ß	‰“	177.2478	2	F	F	F	F	F	F
m:	WORM00113.bmp	00:00:46.25	“®	2	‹ß	‰“	174.7565	2	F	F	F	F	F	F
m:	WORM00114.bmp	00:00:47.05	“®	2	‹ß	‰“	175.7374	2	F	F	F	F	F	F
m:	WORM00115.bmp	00:00:47.15	“®	2	‹ß	‰“	178.6637	2	F	F	F	F	F	F
m:	WORM00116.bmp	00:00:47.25	ŠO	2			178.9516	2	F	F	F	F	F	F
k:	MOVING.bmp	00:00:48.05	ŠO	0			0	0	K	K	U	U	F	F
k:	MOVING.bmp	00:00:48.15	ŠO	0			0	0	K	K	U	U	F	F
k:	MOVING.bmp	00:00:48.25	ŠO	0			0	0	K	K	U	U	F	F
k:	MOVING.bmp	00:00:49.05	ŠO	0			0	0	K	K	U	U	F	F
k:	MOVING.bmp	00:00:49.15	ŠO	0			0	0	K	K	U	U	F	F
m:	WORM00117.bmp	00:00:49.25	ŠO	2			179.8028	2	F	F	F	F	F	F
m:	WORM00118.bmp	00:00:50.05	“®	2	‹ß	‰“	177.19	2	F	F	F	F	F	F
m:	WORM00119.bmp	00:00:50.15	“®	2	‹ß	‰“	174.3631	2	F	F	F	F	F	F
m:	WORM00120.bmp	00:00:50.25	“®	2	‹ß	‰“	179.6311	2	F	F	F	F	F	F
m:	WORM00121.bmp	00:00:51.05	“®	2	‹ß	‰“	178.8712	2	F	F	F	F	F	F
m:	WORM00122.bmp	00:00:51.15	“®	2	‹ß	‰“	176.18	2	F	F	F	F	F	F
m:	WORM00123.bmp	00:00:51.25	“®	2	‹ß	‰“	174.3238	2	F	F	F	F	F	F
m:	WORM00124.bmp	00:00:52.05	“®	2	‹ß	‰“	166.2086	2	F	F	F	F	F	F
m:	WORM00125.bmp	00:00:52.15	“®	2	‹ß	‰“	165.1789	2	F	F	F	F	F	F
m:	WORM00126.bmp	00:00:52.25	“®	2	‹ß	‰“	168.8351	2	F	F	F	F	F	F
m:	WORM00127.bmp	00:00:53.05	“®	2	‹ß	‰“	176.3086	2	F	F	F	F	F	F
m:	WORM00128.bmp	00:00:53.15	“®	2	‹ß	‰“	176.0967	2	F	F	F	F	F	F
m:	WORM00129.bmp	00:00:53.25	“®	2	‹ß	‰“	177.0556	2	F	F	F	F	F	F
m:	WORM00130.bmp	00:00:54.05	“®	2	‹ß	‰“	163.4914	2	F	F	F	F	F	F
m:	WORM00131.bmp	00:00:54.15	“®	2	‹ß	‰“	159.3807	2	F	F	F	F	F	F
m:	WORM00132.bmp	00:00:54.25	“®	2	‹ß	‰“	164.7922	2	F	F	F	F	F	F
m:	WORM00133.bmp	00:00:55.05	“®	2	‹ß	‰“	171.6641	2	F	F	F	F	F	F
m:	WORM00134.bmp	00:00:55.15	“®	2	‹ß	‰“	177.61	2	F	F	F	F	F	F
m:	WORM00135.bmp	00:00:55.25	“®	2	‹ß	‰“	172.875	2	F	F	F	F	F	F
m:	WORM00136.bmp	00:00:56.05	“®	2	‹ß	‰“	165.9345	2	F	F	F	F	F	F
m:	WORM00137.bmp	00:00:56.15	“®	2	‹ß	‰“	168.3781	2	F	F	F	F	F	F
m:	WORM00138.bmp	00:00:56.25	“®	2	‹ß	‰“	173.2402	2	F	F	F	F	F	F
m:	WORM00139.bmp	00:00:57.05	“®	2	‹ß	‰“	179.1063	2	F	F	F	F	F	F
m:	WORM00140.bmp	00:00:57.15	“®	2	‹ß	‰“	175.5512	2	F	F	F	F	F	F
m:	WORM00141.bmp	00:00:57.25	ŠO	2			169.7418	2	F	F	F	F	F	F
m:	WORM00142.bmp	00:00:58.05	ŠO	0			0	0	F	F	F	F	F	F
m:	WORM00143.bmp	00:00:58.15	ŠO	0			0	0	F	F	F	F	F	F
m:	WORM00144.bmp	00:00:58.25	ŠO	0			0	0	F	F	F	F	F	F
m:	WORM00145.bmp	00:00:59.05	ŠO	0			0	0	F	F	F	F	F	F
k:	MOVING.bmp	00:00:59.15	ŠO	0			0	0	K	K	U	U	F	F
k:	MOVING.bmp	00:00:59.25	ŠO	0			0	0	K	K	U	U	F	F
k:	MOVING.bmp	00:01:00.05	ŠO	0			0	0	K	K	U	U	F	F
k:	MOVING.bmp	00:01:00.15	ŠO	0			0	0	K	K	U	U	F	F
k:	MOVING.bmp	00:01:00.25	ŠO	0			0	0	K	K	U	U	F	F
m:	WORM00146.bmp	00:01:01.05	ŠO	2			179.8867	2	F	F	F	F	F	F
m:	WORM00147.bmp	00:01:01.15	“®	2	‹ß	‰“	172.4649	2	F	F	F	F	F	F
m:	WORM00148.bmp	00:01:01.25	“®	2	‹ß	‰“	170.6755	2	F	F	F	F	F	F
m:	WORM00149.bmp	00:01:02.05	“®	2	‹ß	‰“	169.9162	2	F	F	F	F	F	F
m:	WORM00150.bmp	00:01:02.15	“®	2	‹ß	‰“	166.1981	2	F	F	F	F	F	F
m:	WORM00151.bmp	00:01:02.25	“®	2	‹ß	‰“	168.1877	2	F	F	F	F	F	F
m:	WORM00152.bmp	00:01:03.05	“®	2	‹ß	‰“	170.25	2	F	F	F	F	F	F
m:	WORM00153.bmp	00:01:03.15	“®	2	‹ß	‰“	172.3802	2	F	F	F	F	F	F
m:	WORM00154.bmp	00:01:03.25	“®	2	‹ß	‰“	172.5824	2	F	F	F	F	F	F
m:	WORM00155.bmp	00:01:04.05	“®	2	‹ß	‰“	176.7667	2	F	F	F	F	F	F
m:	WORM00156.bmp	00:01:04.15	“®	2	‹ß	‰“	174.8474	2	F	F	F	F	F	F
m:	WORM00157.bmp	00:01:04.25	“®	2	‹ß	‰“	165.4464	2	F	F	F	F	F	F
m:	WORM00158.bmp	00:01:05.05	“®	2	‹ß	‰“	159.761	2	F	F	F	F	F	F
m:	WORM00159.bmp	00:01:05.15	“®	2	‹ß	‰“	159.1373	2	F	F	F	F	F	F
m:	WORM00160.bmp	00:01:05.25	“®	2	‹ß	‰“	176.1647	2	F	F	F	F	F	F
m:	WORM00161.bmp	00:01:06.05	“®	2	‹ß	‰“	162.3791	2	F	F	F	F	F	F
m:	WORM00162.bmp	00:01:06.15	“®	2	‹ß	‰“	153.435	2	F	F	F	F	F	F
m:	WORM00163.bmp	00:01:06.25	“®	2	‹ß	‰“	158.0011	2	F	F	F	F	F	F
m:	WORM00164.bmp	00:01:07.05	“®	2	‹ß	‰“	173.1706	2	F	F	F	F	F	F
m:	WORM00165.bmp	00:01:07.15	“®	2	‹ß	‰“	177.7169	2	F	F	F	F	F	F
m:	WORM00166.bmp	00:01:07.25	“®	2	‹ß	‰“	166.4355	2	F	F	F	F	F	F
m:	WORM00167.bmp	00:01:08.05	“®	2	‹ß	‰“	160.6638	2	F	F	F	F	F	F
m:	WORM00168.bmp	00:01:08.15	“®	2	‹ß	‰“	165.9566	2	F	F	F	F	F	F
m:	WORM00169.bmp	00:01:08.25	“®	2	‹ß	‰“	172.75	2	F	F	F	F	F	F
m:	WORM00170.bmp	00:01:09.05	“®	2	‹ß	‰“	178.4337	2	F	F	F	F	F	F
m:	WORM00171.bmp	00:01:09.15	“®	2	‹ß	‰“	170.8641	2	F	F	F	F	F	F
m:	WORM00172.bmp	00:01:09.25	ŠO	2			156.9904	2	F	F	F	F	F	F
k:	MOVING.bmp	00:01:10.05	ŠO	0			0	0	K	K	U	U	F	F
k:	MOVING.bmp	00:01:10.15	ŠO	0			0	0	K	K	U	U	F	F
k:	MOVING.bmp	00:01:10.25	ŠO	0			0	0	K	K	U	U	F	F
k:	MOVING.bmp	00:01:11.05	ŠO	0			0	0	K	K	U	U	F	F
k:	MOVING.bmp	00:01:11.15	ŠO	0			0	0	K	K	U	U	F	F
k:	MOVING.bmp	00:01:11.25	ŠO	0			0	0	K	K	U	U	F	F
m:	WORM00173.bmp	00:01:12.05	ŠO	1			176.2624	1	F	F	F	F	F	F
m:	WORM00174.bmp	00:01:12.15	“®	1	‰“	‹ß	163.7309	1	F	F	F	F	F	F
m:	WORM00175.bmp	00:01:12.25	“®	1	‰“	‹ß	166.2637	1	F	F	F	F	F	F
m:	WORM00176.bmp	00:01:13.05	“®	1	‰“	‹ß	167.296	1	F	F	F	F	F	F
m:	WORM00177.bmp	00:01:13.15	“®	1	‰“	‹ß	174.6405	1	F	F	F	F	F	F
m:	WORM00178.bmp	00:01:13.25	“®	1	‰“	‹ß	175.538	1	F	F	F	F	F	F
m:	WORM00179.bmp	00:01:14.05	“®	1	‰“	‹ß	177.4984	1	F	F	F	F	F	F
m:	WORM00180.bmp	00:01:14.15	“®	1	‰“	‹ß	177.869	1	F	F	F	F	F	F
m:	WORM00181.bmp	00:01:14.25	“®	1	‰“	‹ß	178.727	1	F	F	F	F	F	F
m:	WORM00182.bmp	00:01:15.05	“®	1	‰“	‹ß	173.5169	1	F	F	F	F	F	F
m:	WORM00183.bmp	00:01:15.15	“®	1	‰“	‹ß	172.1407	1	F	F	F	F	F	F
m:	WORM00184.bmp	00:01:15.25	“®	1	‰“	‹ß	171.1582	1	F	F	F	F	F	F
m:	WORM00185.bmp	00:01:16.05	“®	1	‰“	‹ß	169.5107	1	F	F	F	F	F	F
m:	WORM00186.bmp	00:01:16.15	“®	1	‰“	‹ß	178.2101	1	F	F	F	F	F	F
m:	WORM00187.bmp	00:01:16.25	“®	1	‰“	‹ß	177.337	1	F	F	F	F	F	F
m:	WORM00188.bmp	00:01:17.05	“®	1	‰“	‹ß	178.8329	1	F	F	F	F	F	F
m:	WORM00189.bmp	00:01:17.15	“®	1	‰“	‹ß	171.115	1	F	F	F	F	F	F
m:	WORM00190.bmp	00:01:17.25	“®	1	‰“	‹ß	170.508	1	F	F	F	F	F	F
m:	WORM00191.bmp	00:01:18.05	“®	1	‰“	‹ß	171.1582	1	F	F	F	F	F	F
m:	WORM00192.bmp	00:01:18.15	“®	1	‰“	‹ß	170.1642	1	F	F	F	F	F	F
m:	WORM00193.bmp	00:01:18.25	“®	1	‰“	‹ß	180	1	F	F	F	F	F	F
m:	WORM00194.bmp	00:01:19.05	“®	1	‰“	‹ß	172.195	1	F	F	F	F	F	F
m:	WORM00195.bmp	00:01:19.15	“®	1	‰“	‹ß	164.9816	1	F	F	F	F	F	F
m:	WORM00196.bmp	00:01:19.25	“®	1	‰“	‹ß	176.5107	1	F	F	F	F	F	F
m:	WORM00197.bmp	00:01:20.05	“®	1	‰“	‹ß	168.2785	1	F	F	F	F	F	F
m:	WORM00198.bmp	00:01:20.15	ŠO	1			155.9568	1	F	F	F	F	F	F
k:	MOVING.bmp	00:01:20.25	ŠO	0			0	0	K	K	U	U	F	F
k:	MOVING.bmp	00:01:21.05	ŠO	0			0	0	K	K	U	U	F	F
k:	MOVING.bmp	00:01:21.15	ŠO	0			0	0	K	K	U	U	F	F
k:	MOVING.bmp	00:01:21.25	ŠO	0			0	0	K	K	U	U	F	F
k:	MOVING.bmp	00:01:22.05	ŠO	0			0	0	K	K	U	U	F	F
k:	MOVING.bmp	00:01:22.15	ŠO	0			0	0	K	K	U	U	F	F
m:	WORM00199.bmp	00:01:22.25	ŠO	1			171.6142	1	F	F	F	F	F	F
m:	WORM00200.bmp	00:01:23.05	“®	1	‰“	‹ß	175.9919	1	F	F	F	F	F	F
m:	WORM00201.bmp	00:01:23.15	“®	1	‰“	‹ß	178.7528	1	F	F	F	F	F	F
m:	WORM00202.bmp	00:01:23.25	“®	1	‰“	‹ß	166.0327	1	F	F	F	F	F	F
m:	WORM00203.bmp	00:01:24.05	“®	1	‰“	‹ß	155.2053	1	F	F	F	F	F	F
m:	WORM00204.bmp	00:01:24.15	“®	1	‰“	‹ß	150.3797	1	F	F	F	F	F	F
m:	WORM00205.bmp	00:01:24.25	“®	1	‰“	‹ß	148.1938	1	F	F	F	F	F	F
m:	WORM00206.bmp	00:01:25.05	“®	1	‰“	‹ß	157.9299	1	F	F	F	F	F	F
m:	WORM00207.bmp	00:01:25.15	“®	1	‰“	‹ß	171.8608	1	F	F	F	F	F	F
m:	WORM00208.bmp	00:01:25.25	“®	1	‰“	‹ß	172.7389	1	F	F	F	F	F	F
m:	WORM00209.bmp	00:01:26.05	“®	1	‰“	‹ß	168.8283	1	F	F	F	F	F	F
m:	WORM00210.bmp	00:01:26.15	“®	1	‰“	‹ß	173.7088	1	F	F	F	F	F	F
m:	WORM00211.bmp	00:01:26.25	“®	1	‰“	‹ß	175.1592	1	F	F	F	F	F	F
m:	WORM00212.bmp	00:01:27.05	“®	1	‰“	‹ß	173.9395	1	F	F	F	F	F	F
m:	WORM00213.bmp	00:01:27.15	“®	1	‰“	‹ß	178.8693	1	F	F	F	F	F	F
m:	WORM00214.bmp	00:01:27.25	“®	1	‰“	‹ß	176.8202	1	F	F	F	F	F	F
m:	WORM00215.bmp	00:01:28.05	“®	1	‰“	‹ß	169.2458	1	F	F	F	F	F	F
m:	WORM00216.bmp	00:01:28.15	“®	1	‰“	‹ß	162.7114	1	F	F	F	F	F	F
m:	WORM00217.bmp	00:01:28.25	“®	1	‰“	‹ß	166.0766	1	F	F	F	F	F	F
m:	WORM00218.bmp	00:01:29.05	“®	1	‰“	‹ß	167.9772	1	F	F	F	F	F	F
m:	WORM00219.bmp	00:01:29.15	“®	1	‰“	‹ß	173.3865	1	F	F	F	F	F	F
m:	WORM00220.bmp	00:01:29.25	“®	1	‰“	‹ß	171.3196	1	F	F	F	F	F	F
m:	WORM00221.bmp	00:01:30.05	“®	1	‰“	‹ß	170.3737	1	F	F	F	F	F	F
m:	WORM00222.bmp	00:01:30.15	“®	1	‰“	‹ß	171.3727	1	F	F	F	F	F	F
m:	WORM00223.bmp	00:01:30.25	“®	1	‰“	‹ß	173.5229	1	F	F	F	F	F	F
m:	WORM00224.bmp	00:01:31.05	“®	1	‰“	‹ß	177.7518	1	F	F	F	F	F	F
m:	WORM00225.bmp	00:01:31.15	“®	1	‰“	‹ß	173.68	1	F	F	F	F	F	F
m:	WORM00226.bmp	00:01:31.25	“®	1	‰“	‹ß	167.4887	1	F	F	F	F	F	F
m:	WORM00227.bmp	00:01:32.05	ŠO	1			173.8748	1	F	F	F	F	F	F
k:	MOVING.bmp	00:01:32.15	ŠO	0			0	0	K	K	U	U	F	F
k:	MOVING.bmp	00:01:32.25	ŠO	0			0	0	K	K	U	U	F	F
k:	MOVING.bmp	00:01:33.05	ŠO	0			0	0	K	K	U	U	F	F
k:	MOVING.bmp	00:01:33.15	ŠO	0			0	0	K	K	U	U	F	F
k:	MOVING.bmp	00:01:33.25	ŠO	0			0	0	K	K	U	U	F	F
k:	MOVING.bmp	00:01:34.05	ŠO	0			0	0	K	K	U	U	F	F
m:	WORM00228.bmp	00:01:34.15	ŠO	1			156.6488	1	F	F	F	F	F	F
m:	WORM00229.bmp	00:01:34.25	“®	1	‰“	‹ß	171.5668	1	F	F	F	F	F	F
m:	WORM00230.bmp	00:01:35.05	“®	1	‰“	‹ß	178.2469	1	F	F	F	F	F	F
m:	WORM00231.bmp	00:01:35.15	“®	1	‰“	‹ß	179.8121	1	F	F	F	F	F	F
m:	WORM00232.bmp	00:01:35.25	“®	1	‰“	‹ß	179.3059	1	F	F	F	F	F	F
m:	WORM00233.bmp	00:01:36.05	“®	1	‰“	‹ß	178.9129	1	F	F	F	F	F	F
m:	WORM00234.bmp	00:01:36.15	“®	1	‰“	‹ß	179.1234	1	F	F	F	F	F	F
m:	WORM00235.bmp	00:01:36.25	“®	1	‰“	‹ß	175.3368	1	F	F	F	F	F	F
m:	WORM00236.bmp	00:01:37.05	“®	1	‰“	‹ß	170.5377	1	F	F	F	F	F	F
m:	WORM00237.bmp	00:01:37.15	“®	1	‰“	‹ß	175.6931	1	F	F	F	F	F	F
m:	WORM00238.bmp	00:01:37.25	“®	1	‰“	‹ß	175.9282	1	F	F	F	F	F	F
m:	WORM00239.bmp	00:01:38.05	“®	1	‰“	‹ß	177.4597	1	F	F	F	F	F	F
m:	WORM00240.bmp	00:01:38.15	“®	1	‰“	‹ß	176.3643	1	F	F	F	F	F	F
m:	WORM00241.bmp	00:01:38.25	“®	1	‰“	‹ß	175.4535	1	F	F	F	F	F	F
m:	WORM00242.bmp	00:01:39.05	“®	1	‰“	‹ß	174.3145	1	F	F	F	F	F	F
m:	WORM00243.bmp	00:01:39.15	“®	1	‰“	‹ß	176.1935	1	F	F	F	F	F	F
m:	WORM00244.bmp	00:01:39.25	“®	1	‰“	‹ß	179.1819	1	F	F	F	F	F	F
m:	WORM00245.bmp	00:01:40.05	“®	1	‰“	‹ß	179.1536	1	F	F	F	F	F	F
m:	WORM00246.bmp	00:01:40.15	“®	1	‰“	‹ß	179.0662	1	F	F	F	F	F	F
m:	WORM00247.bmp	00:01:40.25	“®	1	‰“	‹ß	175.9608	1	F	F	F	F	F	F
m:	WORM00248.bmp	00:01:41.05	“®	1	‰“	‹ß	167.0926	1	F	F	F	F	F	F
m:	WORM00249.bmp	00:01:41.15	“®	1	‰“	‹ß	163.8934	1	F	F	F	F	F	F
m:	WORM00250.bmp	00:01:41.25	ŠO	1			167.0926	1	F	F	F	F	F	F
k:	MOVING.bmp	00:01:42.05	ŠO	0			0	0	K	K	U	U	F	F
k:	MOVING.bmp	00:01:42.15	ŠO	0			0	0	K	K	U	U	F	F
k:	MOVING.bmp	00:01:42.25	ŠO	0			0	0	K	K	U	U	F	F
k:	MOVING.bmp	00:01:43.05	ŠO	0			0	0	K	K	U	U	F	F
k:	MOVING.bmp	00:01:43.15	ŠO	0			0	0	K	K	U	U	F	F
m:	WORM00251.bmp	00:01:43.25	ŠO	1			178.3774	1	F	F	F	F	F	F
m:	WORM00252.bmp	00:01:44.05	“®	1	‰“	‹ß	174.3517	1	F	F	F	F	F	F
m:	WORM00253.bmp	00:01:44.15	“®	1	‰“	‹ß	173.4665	1	F	F	F	F	F	F
m:	WORM00254.bmp	00:01:44.25	“®	1	‰“	‹ß	170.4304	1	F	F	F	F	F	F
m:	WORM00255.bmp	00:01:45.05	“®	1	‰“	‹ß	170.263	1	F	F	F	F	F	F
m:	WORM00256.bmp	00:01:45.15	“®	1	‰“	‹ß	176.2174	1	F	F	F	F	F	F
m:	WORM00257.bmp	00:01:45.25	“®	1	‰“	‹ß	173.8656	1	F	F	F	F	F	F
m:	WORM00258.bmp	00:01:46.05	“®	1	‰“	‹ß	175.1396	1	F	F	F	F	F	F
m:	WORM00259.bmp	00:01:46.15	“®	1	‰“	‹ß	179.0936	1	F	F	F	F	F	F
m:	WORM00260.bmp	00:01:46.25	“®	1	‰“	‹ß	173.1228	1	F	F	F	F	F	F
m:	WORM00261.bmp	00:01:47.05	“®	1	‰“	‹ß	174.5962	1	F	F	F	F	F	F
m:	WORM00262.bmp	00:01:47.15	“®	1	‰“	‹ß	175.0288	1	F	F	F	F	F	F
m:	WORM00263.bmp	00:01:47.25	“®	1	‰“	‹ß	171.5231	1	F	F	F	F	F	F
m:	WORM00264.bmp	00:01:48.05	“®	1	‰“	‹ß	162.1577	1	F	F	F	F	F	F
m:	WORM00265.bmp	00:01:48.15	“®	1	‰“	‹ß	163.2835	1	F	F	F	F	F	F
m:	WORM00266.bmp	00:01:48.25	“®	1	‰“	‹ß	170.7829	1	F	F	F	F	F	F
m:	WORM00267.bmp	00:01:49.05	“®	1	‰“	‹ß	171.5354	1	F	F	F	F	F	F
m:	WORM00268.bmp	00:01:49.15	“®	1	‰“	‹ß	175.9373	1	F	F	F	F	F	F
m:	WORM00269.bmp	00:01:49.25	“®	1	‰“	‹ß	178.2266	1	F	F	F	F	F	F
m:	WORM00270.bmp	00:01:50.05	“®	1	‰“	‹ß	178.8423	1	F	F	F	F	F	F
m:	WORM00271.bmp	00:01:50.15	ŠO	1			174.9521	1	F	F	F	F	F	F
k:	MOVING.bmp	00:01:50.25	ŠO	0			0	0	K	K	U	U	F	F
k:	MOVING.bmp	00:01:51.05	ŠO	0			0	0	K	K	U	U	F	F
k:	MOVING.bmp	00:01:51.15	ŠO	0			0	0	K	K	U	U	F	F
k:	MOVING.bmp	00:01:51.25	ŠO	0			0	0	K	K	U	U	F	F
k:	MOVING.bmp	00:01:52.05	ŠO	0			0	0	K	K	U	U	F	F
m:	WORM00272.bmp	00:01:52.15	ŠO	1			173.5374	1	F	F	F	F	F	F
m:	WORM00273.bmp	00:01:52.25	“®	1	‰“	‹ß	178.354	1	F	F	F	F	F	F
m:	WORM00274.bmp	00:01:53.05	“®	1	‰“	‹ß	159.6634	1	F	F	F	F	F	F
m:	WORM00275.bmp	00:01:53.15	“®	1	‰“	‹ß	151.686	1	F	F	F	F	F	F
m:	WORM00276.bmp	00:01:53.25	“®	1	‰“	‹ß	150.2551	1	F	F	F	F	F	F
m:	WORM00277.bmp	00:01:54.05	“®	1	‰“	‹ß	156.215	1	F	F	F	F	F	F
m:	WORM00278.bmp	00:01:54.15	“®	1	‰“	‹ß	162.5246	1	F	F	F	F	F	F
m:	WORM00279.bmp	00:01:54.25	“®	1	‰“	‹ß	178.7883	1	F	F	F	F	F	F
m:	WORM00280.bmp	00:01:55.05	“®	1	‰“	‹ß	176.9838	1	F	F	F	F	F	F
m:	WORM00281.bmp	00:01:55.15	“®	1	‰“	‹ß	179.319	1	F	F	F	F	F	F
m:	WORM00282.bmp	00:01:55.25	“®	1	‰“	‹ß	178.1351	1	F	F	F	F	F	F
m:	WORM00283.bmp	00:01:56.05	“®	1	‰“	‹ß	173.4485	1	F	F	F	F	F	F
m:	WORM00284.bmp	00:01:56.15	“®	1	‰“	‹ß	173.557	1	F	F	F	F	F	F
m:	WORM00285.bmp	00:01:56.25	“®	1	‰“	‹ß	179.6058	1	F	F	F	F	F	F
m:	WORM00286.bmp	00:01:57.05	“®	1	‰“	‹ß	177.3565	1	F	F	F	F	F	F
m:	WORM00287.bmp	00:01:57.15	“®	1	‰“	‹ß	174.7066	1	F	F	F	F	F	F
m:	WORM00288.bmp	00:01:57.25	“®	1	‰“	‹ß	172.7721	1	F	F	F	F	F	F
m:	WORM00289.bmp	00:01:58.05	“®	1	‰“	‹ß	174.8212	1	F	F	F	F	F	F
m:	WORM00290.bmp	00:01:58.15	“®	1	‰“	‹ß	162.7042	1	F	F	F	F	F	F
m:	WORM00291.bmp	00:01:58.25	“®	1	‰“	‹ß	142.8779	1	F	F	F	F	F	F
m:	WORM00292.bmp	00:01:59.05	“®	1	‰“	‹ß	137.0813	1	F	F	F	F	F	F
m:	WORM00293.bmp	00:01:59.15	“®	1	‰“	‹ß	146.5752	1	F	F	F	F	F	F
m:	WORM00294.bmp	00:01:59.25	“®	1	‰“	‹ß	178.9895	1	F	F	F	F	F	F
m:	WORM00295.bmp	00:02:00.05	“®	1	‰“	‹ß	162.116	1	F	F	F	F	F	F
m:	WORM00296.bmp	00:02:00.15	“®	1	‰“	‹ß	170.2081	1	F	F	F	F	F	F
m:	WORM00297.bmp	00:02:00.25	“®	1	‰“	‹ß	171.3559	1	F	F	F	F	F	F
m:	WORM00298.bmp	00:02:01.05	ŠO	1			153.1443	1	F	F	F	F	F	F
k:	MOVING.bmp	00:02:01.15	ŠO	0			0	0	K	K	U	U	F	F
k:	MOVING.bmp	00:02:01.25	ŠO	0			0	0	K	K	U	U	F	F
k:	MOVING.bmp	00:02:02.05	ŠO	0			0	0	K	K	U	U	F	F
k:	MOVING.bmp	00:02:02.15	ŠO	0			0	0	K	K	U	U	F	F
k:	MOVING.bmp	00:02:02.25	ŠO	0			0	0	K	K	U	U	F	F
m:	WORM00299.bmp	00:02:03.05	ŠO	1			162.0553	1	F	F	F	F	F	F
m:	WORM00300.bmp	00:02:03.15	“®	1	‰“	‹ß	152.5364	1	F	F	F	F	F	F
m:	WORM00301.bmp	00:02:03.25	“®	1	‰“	‹ß	159.6149	1	F	F	F	F	F	F
m:	WORM00302.bmp	00:02:04.05	“®	1	‰“	‹ß	175.7792	1	F	F	F	F	F	F
m:	WORM00303.bmp	00:02:04.15	“®	1	‰“	‹ß	179.1815	1	F	F	F	F	F	F
m:	WORM00304.bmp	00:02:04.25	“®	1	‰“	‹ß	174.7066	1	F	F	F	F	F	F
m:	WORM00305.bmp	00:02:05.05	“®	1	‰“	‹ß	175.7515	1	F	F	F	F	F	F
m:	WORM00306.bmp	00:02:05.15	“®	1	‰“	‹ß	176.6517	1	F	F	F	F	F	F
m:	WORM00307.bmp	00:02:05.25	“®	1	‰“	‹ß	178.9402	1	F	F	F	F	F	F
m:	WORM00308.bmp	00:02:06.05	“®	1	‰“	‹ß	179.6129	1	F	F	F	F	F	F
m:	WORM00309.bmp	00:02:06.15	“®	1	‰“	‹ß	175.2068	1	F	F	F	F	F	F
m:	WORM00310.bmp	00:02:06.25	“®	1	‰“	‹ß	174.7066	1	F	F	F	F	F	F
m:	WORM00311.bmp	00:02:07.05	“®	1	‰“	‹ß	173.4837	1	F	F	F	F	F	F
m:	WORM00312.bmp	00:02:07.15	“®	1	‰“	‹ß	179.9315	1	F	F	F	F	F	F
m:	WORM00313.bmp	00:02:07.25	“®	1	‰“	‹ß	170.7489	1	F	F	F	F	F	F
m:	WORM00314.bmp	00:02:08.05	“®	1	‰“	‹ß	164.3172	1	F	F	F	F	F	F
m:	WORM00315.bmp	00:02:08.15	“®	1	‰“	‹ß	162.822	1	F	F	F	F	F	F
m:	WORM00316.bmp	00:02:08.25	“®	1	‰“	‹ß	160.0116	1	F	F	F	F	F	F
m:	WORM00317.bmp	00:02:09.05	“®	1	‰“	‹ß	161.4417	1	F	F	F	F	F	F
m:	WORM00318.bmp	00:02:09.15	“®	1	‰“	‹ß	169.7628	1	F	F	F	F	F	F
m:	WORM00319.bmp	00:02:09.25	“®	1	‰“	‹ß	172.6476	1	F	F	F	F	F	F
m:	WORM00320.bmp	00:02:10.05	ŠO	1			162.4676	1	F	F	F	F	F	F
k:	MOVING.bmp	00:02:10.15	ŠO	0			0	0	K	K	U	U	F	F
k:	MOVING.bmp	00:02:10.25	ŠO	0			0	0	K	K	U	U	F	F
k:	MOVING.bmp	00:02:11.05	ŠO	0			0	0	K	K	U	U	F	F
k:	MOVING.bmp	00:02:11.15	ŠO	0			0	0	K	K	U	U	F	F
k:	MOVING.bmp	00:02:11.25	ŠO	0			0	0	K	K	U	U	F	F
m:	WORM00321.bmp	00:02:12.05	ŠO	1			154.7376	1	F	F	F	F	F	F
m:	WORM00322.bmp	00:02:12.15	“®	1	‰“	‹ß	172.2553	1	F	F	F	F	F	F
m:	WORM00323.bmp	00:02:12.25	“®	1	‰“	‹ß	176.8344	1	F	F	F	F	F	F
m:	WORM00324.bmp	00:02:13.05	“®	1	‰“	‹ß	166.5872	1	F	F	F	F	F	F
m:	WORM00325.bmp	00:02:13.15	“®	1	‰“	‹ß	156.7966	1	F	F	F	F	F	F
m:	WORM00326.bmp	00:02:13.25	“®	1	‰“	‹ß	154.6148	1	F	F	F	F	F	F
m:	WORM00327.bmp	00:02:14.05	“®	1	‰“	‹ß	148.7363	1	F	F	F	F	F	F
m:	WORM00328.bmp	00:02:14.15	“®	1	‰“	‹ß	146.6574	1	F	F	F	F	F	F
m:	WORM00329.bmp	00:02:14.25	“®	1	‰“	‹ß	156.5014	1	F	F	F	F	F	F
m:	WORM00330.bmp	00:02:15.05	“®	1	‰“	‹ß	172.5079	1	F	F	F	F	F	F
m:	WORM00331.bmp	00:02:15.15	“®	1	‰“	‹ß	175.6013	1	F	F	F	F	F	F
m:	WORM00332.bmp	00:02:15.25	“®	1	‰“	‹ß	168.4127	1	F	F	F	F	F	F
m:	WORM00333.bmp	00:02:16.05	“®	1	‰“	‹ß	161.4873	1	F	F	F	F	F	F
m:	WORM00334.bmp	00:02:16.15	“®	1	‰“	‹ß	164.2218	1	F	F	F	F	F	F
m:	WORM00335.bmp	00:02:16.25	“®	1	‰“	‹ß	168.7202	1	F	F	F	F	F	F
m:	WORM00336.bmp	00:02:17.05	“®	1	‰“	‹ß	164.8704	1	F	F	F	F	F	F
m:	WORM00337.bmp	00:02:17.15	“®	1	‰“	‹ß	168.518	1	F	F	F	F	F	F
m:	WORM00338.bmp	00:02:17.25	“®	1	‰“	‹ß	166.8416	1	F	F	F	F	F	F
m:	WORM00339.bmp	00:02:18.05	“®	1	‰“	‹ß	175.834	1	F	F	F	F	F	F
m:	WORM00340.bmp	00:02:18.15	“®	1	‰“	‹ß	172.5891	1	F	F	F	F	F	F
m:	WORM00341.bmp	00:02:18.25	“®	1	‰“	‹ß	160.0894	1	F	F	F	F	F	F
m:	WORM00342.bmp	00:02:19.05	ŠO	1			162.7101	1	F	F	F	F	F	F
k:	MOVING.bmp	00:02:19.15	ŠO	0			0	0	K	K	U	U	F	F
k:	MOVING.bmp	00:02:19.25	ŠO	0			0	0	K	K	U	U	F	F
k:	MOVING.bmp	00:02:20.05	ŠO	0			0	0	K	K	U	U	F	F
k:	MOVING.bmp	00:02:20.15	ŠO	0			0	0	K	K	U	U	F	F
k:	MOVING.bmp	00:02:20.25	ŠO	0			0	0	K	K	U	U	F	F
m:	WORM00343.bmp	00:02:21.05	ŠO	1			179.3839	1	F	F	F	F	F	F
m:	WORM00344.bmp	00:02:21.15	“®	1	‰“	‹ß	175.2568	1	F	F	F	F	F	F
m:	WORM00345.bmp	00:02:21.25	“®	1	‰“	‹ß	173.7943	1	F	F	F	F	F	F
m:	WORM00346.bmp	00:02:22.05	“®	1	‰“	‹ß	171.7509	1	F	F	F	F	F	F
m:	WORM00347.bmp	00:02:22.15	“®	1	‰“	‹ß	175.8919	1	F	F	F	F	F	F
m:	WORM00348.bmp	00:02:22.25	“®	1	‰“	‹ß	178.6839	1	F	F	F	F	F	F
m:	WORM00349.bmp	00:02:23.05	“®	1	‰“	‹ß	170.2666	1	F	F	F	F	F	F
m:	WORM00350.bmp	00:02:23.15	“®	1	‰“	‹ß	165.1152	1	F	F	F	F	F	F
m:	WORM00351.bmp	00:02:23.25	“®	1	‰“	‹ß	167.6609	1	F	F	F	F	F	F
m:	WORM00352.bmp	00:02:24.05	“®	1	‰“	‹ß	175.8296	1	F	F	F	F	F	F
m:	WORM00353.bmp	00:02:24.15	“®	1	‰“	‹ß	170.4189	1	F	F	F	F	F	F
m:	WORM00354.bmp	00:02:24.25	“®	1	‰“	‹ß	167.0779	1	F	F	F	F	F	F
m:	WORM00355.bmp	00:02:25.05	“®	1	‰“	‹ß	173.8937	1	F	F	F	F	F	F
m:	WORM00356.bmp	00:02:25.15	“®	1	‰“	‹ß	171.2592	1	F	F	F	F	F	F
m:	WORM00357.bmp	00:02:25.25	“®	1	‰“	‹ß	166.9688	1	F	F	F	F	F	F
m:	WORM00358.bmp	00:02:26.05	“®	1	‰“	‹ß	169.5085	1	F	F	F	F	F	F
m:	WORM00359.bmp	00:02:26.15	“®	1	‰“	‹ß	171.6561	1	F	F	F	F	F	F
m:	WORM00360.bmp	00:02:26.25	“®	1	‰“	‹ß	176.8779	1	F	F	F	F	F	F
m:	WORM00361.bmp	00:02:27.05	“®	1	‰“	‹ß	172.6039	1	F	F	F	F	F	F
m:	WORM00362.bmp	00:02:27.15	“®	1	‰“	‹ß	170.1114	1	F	F	F	F	F	F
m:	WORM00363.bmp	00:02:27.25	“®	1	‰“	‹ß	169.6395	1	F	F	F	F	F	F
m:	WORM00364.bmp	00:02:28.05	“®	1	‰“	‹ß	169.4928	1	F	F	F	F	F	F
m:	WORM00365.bmp	00:02:28.15	“®	1	‰“	‹ß	165.3534	1	F	F	F	F	F	F
m:	WORM00366.bmp	00:02:28.25	“®	1	‰“	‹ß	158.4679	1	F	F	F	F	F	F
m:	WORM00367.bmp	00:02:29.05	“®	1	‰“	‹ß	159.7207	1	F	F	F	F	F	F
m:	WORM00368.bmp	00:02:29.15	“®	1	‰“	‹ß	164.027	1	F	F	F	F	F	F
m:	WORM00369.bmp	00:02:29.25	ŠO	1			173.7027	1	F	F	F	F	F	F
k:	MOVING.bmp	00:02:30.05	ŠO	0			0	0	K	K	U	U	F	F
k:	MOVING.bmp	00:02:30.15	ŠO	0			0	0	K	K	U	U	F	F
k:	MOVING.bmp	00:02:30.25	ŠO	0			0	0	K	K	U	U	F	F
k:	MOVING.bmp	00:02:31.05	ŠO	0			0	0	K	K	U	U	F	F
k:	MOVING.bmp	00:02:31.15	ŠO	0			0	0	K	K	U	U	F	F
m:	WORM00370.bmp	00:02:31.25	ŠO	1			158.8658	1	F	F	F	F	F	F
m:	WORM00371.bmp	00:02:32.05	“®	1	‰“	‹ß	161.2651	1	F	F	F	F	F	F
m:	WORM00372.bmp	00:02:32.15	“®	1	‰“	‹ß	162.8769	1	F	F	F	F	F	F
m:	WORM00373.bmp	00:02:32.25	“®	1	‰“	‹ß	179.4851	1	F	F	F	F	F	F
m:	WORM00374.bmp	00:02:33.05	“®	1	‰“	‹ß	171.2227	1	F	F	F	F	F	F
m:	WORM00375.bmp	00:02:33.15	“®	1	‰“	‹ß	155.093	1	F	F	F	F	F	F
m:	WORM00376.bmp	00:02:33.25	“®	1	‰“	‹ß	156.5376	1	F	F	F	F	F	F
m:	WORM00377.bmp	00:02:34.05	“®	1	‰“	‹ß	168.8351	1	F	F	F	F	F	F
m:	WORM00378.bmp	00:02:34.15	“®	1	‰“	‹ß	179.5351	1	F	F	F	F	F	F
m:	WORM00379.bmp	00:02:34.25	“®	1	‰“	‹ß	164.8695	1	F	F	F	F	F	F
m:	WORM00380.bmp	00:02:35.05	“®	1	‰“	‹ß	177.0715	1	F	F	F	F	F	F
m:	WORM00381.bmp	00:02:35.15	“®	1	‰“	‹ß	167.4532	1	F	F	F	F	F	F
m:	WORM00382.bmp	00:02:35.25	“®	1	‰“	‹ß	161.4839	1	F	F	F	F	F	F
m:	WORM00383.bmp	00:02:36.05	“®	1	‰“	‹ß	168.0749	1	F	F	F	F	F	F
m:	WORM00384.bmp	00:02:36.15	“®	1	‰“	‹ß	179.5018	1	F	F	F	F	F	F
m:	WORM00385.bmp	00:02:36.25	“®	1	‰“	‹ß	166.5324	1	F	F	F	F	F	F
m:	WORM00386.bmp	00:02:37.05	“®	1	‰“	‹ß	162.9843	1	F	F	F	F	F	F
m:	WORM00387.bmp	00:02:37.15	“®	1	‰“	‹ß	164.3256	1	F	F	F	F	F	F
m:	WORM00388.bmp	00:02:37.25	“®	1	‰“	‹ß	163.6068	1	F	F	F	F	F	F
m:	WORM00389.bmp	00:02:38.05	“®	1	‰“	‹ß	163.1132	1	F	F	F	F	F	F
m:	WORM00390.bmp	00:02:38.15	“®	1	‰“	‹ß	151.1468	1	F	F	F	F	F	F
m:	WORM00391.bmp	00:02:38.25	“®	1	‰“	‹ß	148.5704	1	F	F	F	F	F	F
m:	WORM00392.bmp	00:02:39.05	ŠO	1			147.6422	1	F	F	F	F	F	F
k:	MOVING.bmp	00:02:39.15	ŠO	0			0	0	K	K	U	U	F	F
k:	MOVING.bmp	00:02:39.25	ŠO	0			0	0	K	K	U	U	F	F
k:	MOVING.bmp	00:02:40.05	ŠO	0			0	0	K	K	U	U	F	F
k:	MOVING.bmp	00:02:40.15	ŠO	0			0	0	K	K	U	U	F	F
k:	MOVING.bmp	00:02:40.25	ŠO	0			0	0	K	K	U	U	F	F
m:	WORM00393.bmp	00:02:41.05	ŠO	1			173.246	1	F	F	F	F	F	F
m:	WORM00394.bmp	00:02:41.15	“®	1	‰“	‹ß	177.8132	1	F	F	F	F	F	F
m:	WORM00395.bmp	00:02:41.25	“®	1	‰“	‹ß	179.5185	1	F	F	F	F	F	F
m:	WORM00396.bmp	00:02:42.05	“®	1	‰“	‹ß	177.6569	1	F	F	F	F	F	F
m:	WORM00397.bmp	00:02:42.15	“®	1	‰“	‹ß	176.4586	1	F	F	F	F	F	F
m:	WORM00398.bmp	00:02:42.25	“®	1	‰“	‹ß	174.3968	1	F	F	F	F	F	F
m:	WORM00399.bmp	00:02:43.05	“®	1	‰“	‹ß	173.1914	1	F	F	F	F	F	F
m:	WORM00400.bmp	00:02:43.15	“®	1	‰“	‹ß	167.3104	1	F	F	F	F	F	F
m:	WORM00401.bmp	00:02:43.25	“®	1	‰“	‹ß	166.6633	1	F	F	F	F	F	F
m:	WORM00402.bmp	00:02:44.05	“®	1	‰“	‹ß	166.9869	1	F	F	F	F	F	F
m:	WORM00403.bmp	00:02:44.15	“®	1	‰“	‹ß	166.4125	1	F	F	F	F	F	F
m:	WORM00404.bmp	00:02:44.25	“®	1	‰“	‹ß	170.0738	1	F	F	F	F	F	F
m:	WORM00405.bmp	00:02:45.05	“®	1	‰“	‹ß	171.9235	1	F	F	F	F	F	F
m:	WORM00406.bmp	00:02:45.15	“®	1	‰“	‹ß	173.211	1	F	F	F	F	F	F
m:	WORM00407.bmp	00:02:45.25	“®	1	‰“	‹ß	176.6711	1	F	F	F	F	F	F
m:	WORM00408.bmp	00:02:46.05	“®	1	‰“	‹ß	177.8253	1	F	F	F	F	F	F
m:	WORM00409.bmp	00:02:46.15	“®	1	‰“	‹ß	178.6589	1	F	F	F	F	F	F
m:	WORM00410.bmp	00:02:46.25	“®	1	‰“	‹ß	175.59	1	F	F	F	F	F	F
m:	WORM00411.bmp	00:02:47.05	ŠO	1			175.76	1	F	F	F	F	F	F
k:	MOVING.bmp	00:02:47.15	ŠO	0			0	0	K	K	U	U	F	F
k:	MOVING.bmp	00:02:47.25	ŠO	0			0	0	K	K	U	U	F	F
k:	MOVING.bmp	00:02:48.05	ŠO	0			0	0	K	K	U	U	F	F
k:	MOVING.bmp	00:02:48.15	ŠO	0			0	0	K	K	U	U	F	F
k:	MOVING.bmp	00:02:48.25	ŠO	0			0	0	K	K	U	U	F	F
m:	WORM00412.bmp	00:02:49.05	ŠO	1			176.1422	1	F	F	F	F	F	F
m:	WORM00413.bmp	00:02:49.15	“®	1	‰“	‹ß	178.8489	1	F	F	F	F	F	F
m:	WORM00414.bmp	00:02:49.25	“®	1	‰“	‹ß	178.6407	1	F	F	F	F	F	F
m:	WORM00415.bmp	00:02:50.05	“®	1	‰“	‹ß	172.0149	1	F	F	F	F	F	F
m:	WORM00416.bmp	00:02:50.15	“®	1	‰“	‹ß	169.5117	1	F	F	F	F	F	F
m:	WORM00417.bmp	00:02:50.25	“®	1	‰“	‹ß	167.8063	1	F	F	F	F	F	F
m:	WORM00418.bmp	00:02:51.05	“®	1	‰“	‹ß	178.0359	1	F	F	F	F	F	F
m:	WORM00419.bmp	00:02:51.15	“®	1	‰“	‹ß	165.2155	1	F	F	F	F	F	F
m:	WORM00420.bmp	00:02:51.25	“®	1	‰“	‹ß	163.8716	1	F	F	F	F	F	F
m:	WORM00421.bmp	00:02:52.05	“®	1	‰“	‹ß	158.9949	1	F	F	F	F	F	F
m:	WORM00422.bmp	00:02:52.15	“®	1	‰“	‹ß	166.2005	1	F	F	F	F	F	F
m:	WORM00423.bmp	00:02:52.25	“®	1	‰“	‹ß	173.2125	1	F	F	F	F	F	F
m:	WORM00424.bmp	00:02:53.05	“®	1	‰“	‹ß	173.991	1	F	F	F	F	F	F
m:	WORM00425.bmp	00:02:53.15	“®	1	‰“	‹ß	176.1393	1	F	F	F	F	F	F
m:	WORM00426.bmp	00:02:53.25	“®	1	‰“	‹ß	171.6537	1	F	F	F	F	F	F
m:	WORM00427.bmp	00:02:54.05	“®	1	‰“	‹ß	170.5538	1	F	F	F	F	F	F
m:	WORM00428.bmp	00:02:54.15	“®	1	‰“	‹ß	168.6901	1	F	F	F	F	F	F
m:	WORM00429.bmp	00:02:54.25	“®	1	‰“	‹ß	173.047	1	F	F	F	F	F	F
m:	WORM00430.bmp	00:02:55.05	“®	1	‰“	‹ß	170.474	1	F	F	F	F	F	F
m:	WORM00431.bmp	00:02:55.15	ŠO	1			176.0652	1	F	F	F	F	F	F
k:	MOVING.bmp	00:02:55.25	ŠO	0			0	0	K	K	U	U	F	F
k:	MOVING.bmp	00:02:56.05	ŠO	0			0	0	K	K	U	U	F	F
k:	MOVING.bmp	00:02:56.15	ŠO	0			0	0	K	K	U	U	F	F
k:	MOVING.bmp	00:02:56.25	ŠO	0			0	0	K	K	U	U	F	F
k:	MOVING.bmp	00:02:57.05	ŠO	0			0	0	K	K	U	U	F	F
m:	WORM00432.bmp	00:02:57.15	ŠO	1			177.5603	1	F	F	F	F	F	F
m:	WORM00433.bmp	00:02:57.25	“®	1	‰“	‹ß	179.9096	1	F	F	F	F	F	F
m:	WORM00434.bmp	00:02:58.05	“®	1	‰“	‹ß	180	1	F	F	F	F	F	F
m:	WORM00435.bmp	00:02:58.15	“®	1	‰“	‹ß	180	1	F	F	F	F	F	F
m:	WORM00436.bmp	00:02:58.25	“®	1	‰“	‹ß	178.6389	1	F	F	F	F	F	F
m:	WORM00437.bmp	00:02:59.05	“®	1	‰“	‹ß	177.3961	1	F	F	F	F	F	F
m:	WORM00438.bmp	00:02:59.15	“®	1	‰“	‹ß	174.7344	1	F	F	F	F	F	F
m:	WORM00439.bmp	00:02:59.25	“®	1	‰“	‹ß	174.6124	1	F	F	F	F	F	F
m:	WORM00440.bmp	00:03:00.05	“®	1	‰“	‹ß	175.8151	1	F	F	F	F	F	F
m:	WORM00441.bmp	00:03:00.15	“®	1	‰“	‹ß	169.5625	1	F	F	F	F	F	F
m:	WORM00442.bmp	00:03:00.25	“®	1	‰“	‹ß	169.9222	1	F	F	F	F	F	F
m:	WORM00443.bmp	00:03:01.05	“®	1	‰“	‹ß	173.5722	1	F	F	F	F	F	F
m:	WORM00444.bmp	00:03:01.15	“®	1	‰“	‹ß	171.6854	1	F	F	F	F	F	F
m:	WORM00445.bmp	00:03:01.25	“®	1	‰“	‹ß	178.4395	1	F	F	F	F	F	F
m:	WORM00446.bmp	00:03:02.05	“®	1	‰“	‹ß	178.517	1	F	F	F	F	F	F
m:	WORM00447.bmp	00:03:02.15	“®	1	‰“	‹ß	178.6389	1	F	F	F	F	F	F
m:	WORM00448.bmp	00:03:02.25	“®	1	‰“	‹ß	179.8681	1	F	F	F	F	F	F
m:	WORM00449.bmp	00:03:03.05	“®	1	‰“	‹ß	178.0966	1	F	F	F	F	F	F
m:	WORM00450.bmp	00:03:03.15	“®	1	‰“	‹ß	176.9124	1	F	F	F	F	F	F
m:	WORM00451.bmp	00:03:03.25	“®	1	‰“	‹ß	171.016	1	F	F	F	F	F	F
m:	WORM00452.bmp	00:03:04.05	“®	1	‰“	‹ß	173.3965	1	F	F	F	F	F	F
m:	WORM00453.bmp	00:03:04.15	“®	1	‰“	‹ß	175.6496	1	F	F	F	F	F	F
m:	WORM00454.bmp	00:03:04.25	“®	1	‰“	‹ß	178.7297	1	F	F	F	F	F	F
m:	WORM00455.bmp	00:03:05.05	“®	1	‰“	‹ß	174.6694	1	F	F	F	F	F	F
m:	WORM00456.bmp	00:03:05.15	“®	1	‰“	‹ß	177.6212	1	F	F	F	F	F	F
m:	WORM00457.bmp	00:03:05.25	“®	1	‰“	‹ß	173.1872	1	F	F	F	F	F	F
m:	WORM00458.bmp	00:03:06.05	“®	1	‰“	‹ß	169.3302	1	F	F	F	F	F	F
m:	WORM00459.bmp	00:03:06.15	“®	1	‰“	‹ß	164.5778	1	F	F	F	F	F	F
m:	WORM00460.bmp	00:03:06.25	ŠO	1			162.0007	1	F	F	F	F	F	F
k:	MOVING.bmp	00:03:07.05	ŠO	0			0	0	K	K	U	U	F	F
k:	MOVING.bmp	00:03:07.15	ŠO	0			0	0	K	K	U	U	F	F
k:	MOVING.bmp	00:03:07.25	ŠO	0			0	0	K	K	U	U	F	F
k:	MOVING.bmp	00:03:08.05	ŠO	0			0	0	K	K	U	U	F	F
k:	MOVING.bmp	00:03:08.15	ŠO	0			0	0	K	K	U	U	F	F
m:	WORM00461.bmp	00:03:08.25	ŠO	1			166.2206	1	F	F	F	F	F	F
m:	WORM00462.bmp	00:03:09.05	“®	1	‰“	‹ß	170.7923	1	F	F	F	F	F	F
m:	WORM00463.bmp	00:03:09.15	“®	1	‰“	‹ß	178.3994	1	F	F	F	F	F	F
m:	WORM00464.bmp	00:03:09.25	“®	1	‰“	‹ß	174.6544	1	F	F	F	F	F	F
m:	WORM00465.bmp	00:03:10.05	“®	1	‰“	‹ß	179.6512	1	F	F	F	F	F	F
m:	WORM00466.bmp	00:03:10.15	“®	1	‰“	‹ß	171.0703	1	F	F	F	F	F	F
m:	WORM00467.bmp	00:03:10.25	“®	1	‰“	‹ß	165.5882	1	F	F	F	F	F	F
m:	WORM00468.bmp	00:03:11.05	“®	1	‰“	‹ß	161.9823	1	F	F	F	F	F	F
m:	WORM00469.bmp	00:03:11.15	“®	1	‰“	‹ß	163.7398	1	F	F	F	F	F	F
m:	WORM00470.bmp	00:03:11.25	“®	1	‰“	‹ß	164.3799	1	F	F	F	F	F	F
m:	WORM00471.bmp	00:03:12.05	“®	1	‰“	‹ß	170.8954	1	F	F	F	F	F	F
m:	WORM00472.bmp	00:03:12.15	“®	1	‰“	‹ß	175.3394	1	F	F	F	F	F	F
m:	WORM00473.bmp	00:03:12.25	“®	1	‰“	‹ß	174.4044	1	F	F	F	F	F	F
m:	WORM00474.bmp	00:03:13.05	“®	1	‰“	‹ß	169.2753	1	F	F	F	F	F	F
m:	WORM00475.bmp	00:03:13.15	“®	1	‰“	‹ß	167.13	1	F	F	F	F	F	F
m:	WORM00476.bmp	00:03:13.25	“®	1	‰“	‹ß	173.4181	1	F	F	F	F	F	F
m:	WORM00477.bmp	00:03:14.05	“®	1	‰“	‹ß	176.1986	1	F	F	F	F	F	F
m:	WORM00478.bmp	00:03:14.15	“®	1	‰“	‹ß	171.0397	1	F	F	F	F	F	F
m:	WORM00479.bmp	00:03:14.25	“®	1	‰“	‹ß	172.3902	1	F	F	F	F	F	F
m:	WORM00480.bmp	00:03:15.05	“®	1	‰“	‹ß	175.7858	1	F	F	F	F	F	F
m:	WORM00481.bmp	00:03:15.15	“®	1	‰“	‹ß	177.5943	1	F	F	F	F	F	F
m:	WORM00482.bmp	00:03:15.25	ŠO	1			177.8524	1	F	F	F	F	F	F
k:	MOVING.bmp	00:03:16.05	ŠO	0			0	0	K	K	U	U	F	F
k:	MOVING.bmp	00:03:16.15	ŠO	0			0	0	K	K	U	U	F	F
k:	MOVING.bmp	00:03:16.25	ŠO	0			0	0	K	K	U	U	F	F
k:	MOVING.bmp	00:03:17.05	ŠO	0			0	0	K	K	U	U	F	F
k:	MOVING.bmp	00:03:17.15	ŠO	0			0	0	K	K	U	U	F	F
m:	WORM00483.bmp	00:03:17.25	ŠO	1			166.7595	1	F	F	F	F	F	F
m:	WORM00484.bmp	00:03:18.05	“®	1	‰“	‹ß	172.3992	1	F	F	F	F	F	F
m:	WORM00485.bmp	00:03:18.15	“®	1	‰“	‹ß	178.9905	1	F	F	F	F	F	F
m:	WORM00486.bmp	00:03:18.25	“®	1	‰“	‹ß	166.8514	1	F	F	F	F	F	F
m:	WORM00487.bmp	00:03:19.05	“®	1	‰“	‹ß	158.9154	1	F	F	F	F	F	F
m:	WORM00488.bmp	00:03:19.15	“®	1	‰“	‹ß	140.0329	1	F	F	F	F	F	F
m:	WORM00489.bmp	00:03:19.25	“®	1	‰“	‹ß	134.087	1	F	F	F	F	F	F
m:	WORM00490.bmp	00:03:20.05	“®	1	‰“	‹ß	132.3725	1	F	F	F	F	F	F
m:	WORM00491.bmp	00:03:20.15	“®	1	‰“	‹ß	135.8285	1	F	F	F	F	F	F
m:	WORM00492.bmp	00:03:20.25	“®	1	‰“	‹ß	146.4281	1	F	F	F	F	F	F
m:	WORM00493.bmp	00:03:21.05	“®	1	‰“	‹ß	166.3995	1	F	F	F	F	F	F
m:	WORM00494.bmp	00:03:21.15	“®	1	‰“	‹ß	171.24	1	F	F	F	F	F	F
m:	WORM00495.bmp	00:03:21.25	“®	1	‰“	‹ß	158.6164	1	F	F	F	F	F	F
m:	WORM00496.bmp	00:03:22.05	“®	1	‰“	‹ß	158.8483	1	F	F	F	F	F	F
m:	WORM00497.bmp	00:03:22.15	“®	1	‰“	‹ß	158.8071	1	F	F	F	F	F	F
m:	WORM00498.bmp	00:03:22.25	“®	1	‰“	‹ß	168.7362	1	F	F	F	F	F	F
m:	WORM00499.bmp	00:03:23.05	“®	1	‰“	‹ß	173.1638	1	F	F	F	F	F	F
m:	WORM00500.bmp	00:03:23.15	“®	1	‰“	‹ß	175.7532	1	F	F	F	F	F	F
m:	WORM00501.bmp	00:03:23.25	“®	1	‰“	‹ß	168.8283	1	F	F	F	F	F	F
m:	WORM00502.bmp	00:03:24.05	“®	1	‰“	‹ß	160.1747	1	F	F	F	F	F	F
m:	WORM00503.bmp	00:03:24.15	“®	1	‰“	‹ß	152.8864	1	F	F	F	F	F	F
m:	WORM00504.bmp	00:03:24.25	“®	1	‰“	‹ß	155.1196	1	F	F	F	F	F	F
m:	WORM00505.bmp	00:03:25.05	“®	1	‰“	‹ß	160.1965	1	F	F	F	F	F	F
m:	WORM00506.bmp	00:03:25.15	“®	1	‰“	‹ß	167.5979	1	F	F	F	F	F	F
m:	WORM00507.bmp	00:03:25.25	ŠO	1			179.3701	1	F	F	F	F	F	F
k:	MOVING.bmp	00:03:26.05	ŠO	0			0	0	K	K	U	U	F	F
k:	MOVING.bmp	00:03:26.15	ŠO	0			0	0	K	K	U	U	F	F
k:	MOVING.bmp	00:03:26.25	ŠO	0			0	0	K	K	U	U	F	F
k:	MOVING.bmp	00:03:27.05	ŠO	0			0	0	K	K	U	U	F	F
k:	MOVING.bmp	00:03:27.15	ŠO	0			0	0	K	K	U	U	F	F
m:	WORM00508.bmp	00:03:27.25	ŠO	1			142.8739	1	F	F	F	F	F	F
m:	WORM00509.bmp	00:03:28.05	“®	1	‰“	‹ß	135.1404	1	F	F	F	F	F	F
m:	WORM00510.bmp	00:03:28.15	“®	1	‰“	‹ß	130.6944	1	F	F	F	F	F	F
m:	WORM00511.bmp	00:03:28.25	“®	1	‰“	‹ß	132.7594	1	F	F	F	F	F	F
m:	WORM00512.bmp	00:03:29.05	“®	1	‰“	‹ß	137.1075	1	F	F	F	F	F	F
m:	WORM00513.bmp	00:03:29.15	“®	1	‰“	‹ß	141.9112	1	F	F	F	F	F	F
m:	WORM00514.bmp	00:03:29.25	“®	1	‰“	‹ß	157.281	1	F	F	F	F	F	F
m:	WORM00515.bmp	00:03:30.05	“®	1	‰“	‹ß	172.4553	1	F	F	F	F	F	F
m:	WORM00516.bmp	00:03:30.15	“®	1	‰“	‹ß	170.887	1	F	F	F	F	F	F
m:	WORM00517.bmp	00:03:30.25	“®	1	‰“	‹ß	156.4989	1	F	F	F	F	F	F
m:	WORM00518.bmp	00:03:31.05	“®	1	‰“	‹ß	148.2764	1	F	F	F	F	F	F
m:	WORM00519.bmp	00:03:31.15	“®	1	‰“	‹ß	141.3497	1	F	F	F	F	F	F
m:	WORM00520.bmp	00:03:31.25	“®	1	‰“	‹ß	145.7931	1	F	F	F	F	F	F
m:	WORM00521.bmp	00:03:32.05	“®	1	‰“	‹ß	159.5081	1	F	F	F	F	F	F
m:	WORM00522.bmp	00:03:32.15	“®	1	‰“	‹ß	174.7462	1	F	F	F	F	F	F
m:	WORM00523.bmp	00:03:32.25	“®	1	‰“	‹ß	176.2969	1	F	F	F	F	F	F
m:	WORM00524.bmp	00:03:33.05	“®	1	‰“	‹ß	166.4932	1	F	F	F	F	F	F
m:	WORM00525.bmp	00:03:33.15	“®	1	‰“	‹ß	160.3922	1	F	F	F	F	F	F
m:	WORM00526.bmp	00:03:33.25	“®	1	‰“	‹ß	157.7094	1	F	F	F	F	F	F
m:	WORM00527.bmp	00:03:34.05	“®	1	‰“	‹ß	166.2089	1	F	F	F	F	F	F
m:	WORM00528.bmp	00:03:34.15	“®	1	‰“	‹ß	167.5687	1	F	F	F	F	F	F
m:	WORM00529.bmp	00:03:34.25	“®	1	‰“	‹ß	170.8177	1	F	F	F	F	F	F
m:	WORM00530.bmp	00:03:35.05	“®	1	‰“	‹ß	180	1	F	F	F	F	F	F
m:	WORM00531.bmp	00:03:35.15	“®	1	‰“	‹ß	174.8827	1	F	F	F	F	F	F
m:	WORM00532.bmp	00:03:35.25	“®	1	‰“	‹ß	172.0169	1	F	F	F	F	F	F
m:	WORM00533.bmp	00:03:36.05	“®	1	‰“	‹ß	170.3413	1	F	F	F	F	F	F
m:	WORM00534.bmp	00:03:36.15	“®	1	‰“	‹ß	172.5537	1	F	F	F	F	F	F
m:	WORM00535.bmp	00:03:36.25	“®	1	‰“	‹ß	173.8845	1	F	F	F	F	F	F
m:	WORM00536.bmp	00:03:37.05	ŠO	1			173.3534	1	F	F	F	F	F	F
k:	MOVING.bmp	00:03:37.15	ŠO	0			0	0	K	K	U	U	F	F
k:	MOVING.bmp	00:03:37.25	ŠO	0			0	0	K	K	U	U	F	F
k:	MOVING.bmp	00:03:38.05	ŠO	0			0	0	K	K	U	U	F	F
k:	MOVING.bmp	00:03:38.15	ŠO	0			0	0	K	K	U	U	F	F
k:	MOVING.bmp	00:03:38.25	ŠO	0			0	0	K	K	U	U	F	F
m:	WORM00537.bmp	00:03:39.05	ŠO	1			159.2037	1	F	F	F	F	F	F
m:	WORM00538.bmp	00:03:39.15	“®	1	‰“	‹ß	163.9601	1	F	F	F	F	F	F
m:	WORM00539.bmp	00:03:39.25	“®	1	‰“	‹ß	168.2304	1	F	F	F	F	F	F
m:	WORM00540.bmp	00:03:40.05	“®	1	‰“	‹ß	174.3327	1	F	F	F	F	F	F
m:	WORM00541.bmp	00:03:40.15	“®	1	‰“	‹ß	177.7395	1	F	F	F	F	F	F
m:	WORM00542.bmp	00:03:40.25	“®	1	‰“	‹ß	175.6686	1	F	F	F	F	F	F
m:	WORM00543.bmp	00:03:41.05	“®	1	‰“	‹ß	175.1978	1	F	F	F	F	F	F
m:	WORM00544.bmp	00:03:41.15	“®	1	‰“	‹ß	173.6957	1	F	F	F	F	F	F
m:	WORM00545.bmp	00:03:41.25	“®	1	‰“	‹ß	174.2777	1	F	F	F	F	F	F
m:	WORM00546.bmp	00:03:42.05	“®	1	‰“	‹ß	174.6499	1	F	F	F	F	F	F
m:	WORM00547.bmp	00:03:42.15	“®	1	‰“	‹ß	167.9315	1	F	F	F	F	F	F
m:	WORM00548.bmp	00:03:42.25	“®	1	‰“	‹ß	163.9877	1	F	F	F	F	F	F
m:	WORM00549.bmp	00:03:43.05	“®	1	‰“	‹ß	157.3142	1	F	F	F	F	F	F
m:	WORM00550.bmp	00:03:43.15	“®	1	‰“	‹ß	158.7542	1	F	F	F	F	F	F
m:	WORM00551.bmp	00:03:43.25	“®	1	‰“	‹ß	159.681	1	F	F	F	F	F	F
m:	WORM00552.bmp	00:03:44.05	“®	1	‰“	‹ß	164.6939	1	F	F	F	F	F	F
m:	WORM00553.bmp	00:03:44.15	“®	1	‰“	‹ß	168.8142	1	F	F	F	F	F	F
m:	WORM00554.bmp	00:03:44.25	“®	1	‰“	‹ß	176.3283	1	F	F	F	F	F	F
m:	WORM00555.bmp	00:03:45.05	“®	1	‰“	‹ß	174.2468	1	F	F	F	F	F	F
m:	WORM00556.bmp	00:03:45.15	“®	1	‰“	‹ß	170.8376	1	F	F	F	F	F	F
m:	WORM00557.bmp	00:03:45.25	“®	1	‰“	‹ß	168.1323	1	F	F	F	F	F	F
m:	WORM00558.bmp	00:03:46.05	“®	1	‰“	‹ß	165.5297	1	F	F	F	F	F	F
m:	WORM00559.bmp	00:03:46.15	“®	1	‰“	‹ß	167.3027	1	F	F	F	F	F	F
m:	WORM00560.bmp	00:03:46.25	“®	1	‰“	‹ß	172.6887	1	F	F	F	F	F	F
m:	WORM00561.bmp	00:03:47.05	“®	1	‰“	‹ß	176.3983	1	F	F	F	F	F	F
m:	WORM00562.bmp	00:03:47.15	“®	1	‰“	‹ß	179.2793	1	F	F	F	F	F	F
m:	WORM00563.bmp	00:03:47.25	ŠO	1			178.3347	1	F	F	F	F	F	F
k:	MOVING.bmp	00:03:48.05	ŠO	0			0	0	K	K	U	U	F	F
k:	MOVING.bmp	00:03:48.15	ŠO	0			0	0	K	K	U	U	F	F
k:	MOVING.bmp	00:03:48.25	ŠO	0			0	0	K	K	U	U	F	F
k:	MOVING.bmp	00:03:49.05	ŠO	0			0	0	K	K	U	U	F	F
k:	MOVING.bmp	00:03:49.15	ŠO	0			0	0	K	K	U	U	F	F
m:	WORM00564.bmp	00:03:49.25	ŠO	1			167.2712	1	F	F	F	F	F	F
m:	WORM00565.bmp	00:03:50.05	“®	1	‰“	‹ß	168.2811	1	F	F	F	F	F	F
m:	WORM00566.bmp	00:03:50.15	“®	1	‰“	‹ß	153.2888	1	F	F	F	F	F	F
m:	WORM00567.bmp	00:03:50.25	“®	1	‰“	‹ß	147.3014	1	F	F	F	F	F	F
m:	WORM00568.bmp	00:03:51.05	“®	1	‰“	‹ß	145.8474	1	F	F	F	F	F	F
m:	WORM00569.bmp	00:03:51.15	“®	1	‰“	‹ß	152.7965	1	F	F	F	F	F	F
m:	WORM00570.bmp	00:03:51.25	“®	1	‰“	‹ß	167.679	1	F	F	F	F	F	F
m:	WORM00571.bmp	00:03:52.05	“®	1	‰“	‹ß	176.5243	1	F	F	F	F	F	F
m:	WORM00572.bmp	00:03:52.15	“®	1	‰“	‹ß	164.6846	1	F	F	F	F	F	F
m:	WORM00573.bmp	00:03:52.25	“®	1	‰“	‹ß	151.46	1	F	F	F	F	F	F
m:	WORM00574.bmp	00:03:53.05	“®	1	‰“	‹ß	147.7686	1	F	F	F	F	F	F
m:	WORM00575.bmp	00:03:53.15	“®	1	‰“	‹ß	150.308	1	F	F	F	F	F	F
m:	WORM00576.bmp	00:03:53.25	“®	1	‰“	‹ß	154.3099	1	F	F	F	F	F	F
m:	WORM00577.bmp	00:03:54.05	“®	1	‰“	‹ß	163.1629	1	F	F	F	F	F	F
m:	WORM00578.bmp	00:03:54.15	“®	1	‰“	‹ß	179.6247	1	F	F	F	F	F	F
m:	WORM00579.bmp	00:03:54.25	“®	1	‰“	‹ß	164.1738	1	F	F	F	F	F	F
m:	WORM00580.bmp	00:03:55.05	“®	1	‰“	‹ß	162.5014	1	F	F	F	F	F	F
m:	WORM00581.bmp	00:03:55.15	“®	1	‰“	‹ß	160.9744	1	F	F	F	F	F	F
m:	WORM00582.bmp	00:03:55.25	“®	1	‰“	‹ß	160.9686	1	F	F	F	F	F	F
m:	WORM00583.bmp	00:03:56.05	“®	1	‰“	‹ß	164.2758	1	F	F	F	F	F	F
m:	WORM00584.bmp	00:03:56.15	“®	1	‰“	‹ß	177.2627	1	F	F	F	F	F	F
m:	WORM00585.bmp	00:03:56.25	“®	1	‰“	‹ß	177.3211	1	F	F	F	F	F	F
m:	WORM00586.bmp	00:03:57.05	“®	1	‰“	‹ß	174.0127	1	F	F	F	F	F	F
m:	WORM00587.bmp	00:03:57.15	“®	1	‰“	‹ß	168.7744	1	F	F	F	F	F	F
m:	WORM00588.bmp	00:03:57.25	“®	1	‰“	‹ß	161.7788	1	F	F	F	F	F	F
m:	WORM00589.bmp	00:03:58.05	“®	1	‰“	‹ß	159.0652	1	F	F	F	F	F	F
m:	WORM00590.bmp	00:03:58.15	“®	1	‰“	‹ß	163.221	1	F	F	F	F	F	F
m:	WORM00591.bmp	00:03:58.25	“®	1	‰“	‹ß	167.0054	1	F	F	F	F	F	F
m:	WORM00592.bmp	00:03:59.05	“®	1	‰“	‹ß	168.6901	1	F	F	F	F	F	F
m:	WORM00593.bmp	00:03:59.15	ŠO	1			179.5838	1	F	F	F	F	F	F
k:	MOVING.bmp	00:03:59.25	ŠO	0			0	0	K	K	U	U	F	F
k:	MOVING.bmp	00:04:00.05	ŠO	0			0	0	K	K	U	U	F	F
k:	MOVING.bmp	00:04:00.15	ŠO	0			0	0	K	K	U	U	F	F
k:	MOVING.bmp	00:04:00.25	ŠO	0			0	0	K	K	U	U	F	F
k:	MOVING.bmp	00:04:01.05	ŠO	0			0	0	K	K	U	U	F	F
m:	WORM00594.bmp	00:04:01.15	ŠO	1			174.1814	1	F	F	F	F	F	F
m:	WORM00595.bmp	00:04:01.25	“®	1	‰“	‹ß	179.21	1	F	F	F	F	F	F
m:	WORM00596.bmp	00:04:02.05	“®	1	‰“	‹ß	174.8367	1	F	F	F	F	F	F
m:	WORM00597.bmp	00:04:02.15	“®	1	‰“	‹ß	165.3368	1	F	F	F	F	F	F
m:	WORM00598.bmp	00:04:02.25	“®	1	‰“	‹ß	162.9014	1	F	F	F	F	F	F
m:	WORM00599.bmp	00:04:03.05	“®	1	‰“	‹ß	160.9919	1	F	F	F	F	F	F
m:	WORM00600.bmp	00:04:03.15	“®	1	‰“	‹ß	166.7378	1	F	F	F	F	F	F
m:	WORM00601.bmp	00:04:03.25	“®	1	‰“	‹ß	175.3621	1	F	F	F	F	F	F
m:	WORM00602.bmp	00:04:04.05	“®	1	‰“	‹ß	178.552	1	F	F	F	F	F	F
m:	WORM00603.bmp	00:04:04.15	“®	1	‰“	‹ß	173.6721	1	F	F	F	F	F	F
m:	WORM00604.bmp	00:04:04.25	“®	1	‰“	‹ß	171.6254	1	F	F	F	F	F	F
m:	WORM00605.bmp	00:04:05.05	“®	1	‰“	‹ß	173.3285	1	F	F	F	F	F	F
m:	WORM00606.bmp	00:04:05.15	“®	1	‰“	‹ß	178.2101	1	F	F	F	F	F	F
m:	WORM00607.bmp	00:04:05.25	“®	1	‰“	‹ß	175.6224	1	F	F	F	F	F	F
m:	WORM00608.bmp	00:04:06.05	“®	1	‰“	‹ß	164.3831	1	F	F	F	F	F	F
m:	WORM00609.bmp	00:04:06.15	“®	1	‰“	‹ß	166.6234	1	F	F	F	F	F	F
m:	WORM00610.bmp	00:04:06.25	“®	1	‰“	‹ß	172.6223	1	F	F	F	F	F	F
m:	WORM00611.bmp	00:04:07.05	“®	1	‰“	‹ß	170.6977	1	F	F	F	F	F	F
m:	WORM00612.bmp	00:04:07.15	“®	1	‰“	‹ß	164.8538	1	F	F	F	F	F	F
m:	WORM00613.bmp	00:04:07.25	“®	1	‰“	‹ß	167.7917	1	F	F	F	F	F	F
m:	WORM00614.bmp	00:04:08.05	“®	1	‰“	‹ß	168.6566	1	F	F	F	F	F	F
m:	WORM00615.bmp	00:04:08.15	“®	1	‰“	‹ß	163.8189	1	F	F	F	F	F	F
m:	WORM00616.bmp	00:04:08.25	“®	1	‰“	‹ß	161.3727	1	F	F	F	F	F	F
m:	WORM00617.bmp	00:04:09.05	“®	1	‰“	‹ß	158.7027	1	F	F	F	F	F	F
m:	WORM00618.bmp	00:04:09.15	“®	1	‰“	‹ß	162.0285	1	F	F	F	F	F	F
m:	WORM00619.bmp	00:04:09.25	“®	1	‰“	‹ß	162.4141	1	F	F	F	F	F	F
m:	WORM00620.bmp	00:04:10.05	“®	1	‰“	‹ß	172.1438	1	F	F	F	F	F	F
m:	WORM00621.bmp	00:04:10.15	“®	1	‰“	‹ß	177.6627	1	F	F	F	F	F	F
m:	WORM00622.bmp	00:04:10.25	“®	1	‰“	‹ß	176.74	1	F	F	F	F	F	F
m:	WORM00623.bmp	00:04:11.05	“®	1	‰“	‹ß	178.3733	1	F	F	F	F	F	F
m:	WORM00624.bmp	00:04:11.15	“®	1	‰“	‹ß	178.8569	1	F	F	F	F	F	F
m:	WORM00625.bmp	00:04:11.25	“®	1	‰“	‹ß	178.2157	1	F	F	F	F	F	F
m:	WORM00626.bmp	00:04:12.05	“®	1	‰“	‹ß	173.8049	1	F	F	F	F	F	F
m:	WORM00627.bmp	00:04:12.15	“®	1	‰“	‹ß	152.1788	1	F	F	F	F	F	F
m:	WORM00628.bmp	00:04:12.25	“®	1	‰“	‹ß	152.0912	1	F	F	F	F	F	F
m:	WORM00629.bmp	00:04:13.05	“®	1	‰“	‹ß	153.3686	1	F	F	F	F	F	F
m:	WORM00630.bmp	00:04:13.15	“®	1	‰“	‹ß	163.355	1	F	F	F	F	F	F
m:	WORM00631.bmp	00:04:13.25	“®	1	‰“	‹ß	179.1449	1	F	F	F	F	F	F
m:	WORM00632.bmp	00:04:14.05	“®	1	‰“	‹ß	166.7294	1	F	F	F	F	F	F
m:	WORM00633.bmp	00:04:14.15	ŠO	1			158.6495	1	F	F	F	F	F	F
o:	LOST.bmp	00:04:14.25	ŠO	0			0	0	F	F	F	F	F	F
o:	LOST.bmp	00:04:15.05	ŠO	0			0	0	F	F	F	F	F	F
o:	LOST.bmp	00:04:15.15	ŠO	0			0	0	F	F	F	F	F	F
m:	WORM00634.bmp	00:04:15.25	ŠO	0			0	0	F	F	F	F	F	F
k:	MOVING.bmp	00:04:16.05	ŠO	0			0	0	K	K	U	U	F	F
k:	MOVING.bmp	00:04:16.15	ŠO	0			0	0	K	K	U	U	F	F
k:	MOVING.bmp	00:04:16.25	ŠO	0			0	0	K	K	U	U	F	F
k:	MOVING.bmp	00:04:17.05	ŠO	0			0	0	K	K	U	U	F	F
m:	WORM00635.bmp	00:04:17.15	ŠO	1			166.1524	1	F	F	F	F	F	F
m:	WORM00636.bmp	00:04:17.25	“®	1	‰“	‹ß	168.2459	1	F	F	F	F	F	F
m:	WORM00637.bmp	00:04:18.05	“®	1	‰“	‹ß	176.7076	1	F	F	F	F	F	F
m:	WORM00638.bmp	00:04:18.15	“®	1	‰“	‹ß	175.4095	1	F	F	F	F	F	F
m:	WORM00639.bmp	00:04:18.25	“®	1	‰“	‹ß	174.9576	1	F	F	F	F	F	F
m:	WORM00640.bmp	00:04:19.05	“®	1	‰“	‹ß	171.577	1	F	F	F	F	F	F
m:	WORM00641.bmp	00:04:19.15	“®	1	‰“	‹ß	168.5034	1	F	F	F	F	F	F
m:	WORM00642.bmp	00:04:19.25	“®	1	‰“	‹ß	169.7363	1	F	F	F	F	F	F
m:	WORM00643.bmp	00:04:20.05	“®	1	‰“	‹ß	169.7001	1	F	F	F	F	F	F
m:	WORM00644.bmp	00:04:20.15	“®	1	‰“	‹ß	175.1194	1	F	F	F	F	F	F
m:	WORM00645.bmp	00:04:20.25	“®	1	‰“	‹ß	175.1891	1	F	F	F	F	F	F
m:	WORM00646.bmp	00:04:21.05	“®	1	‰“	‹ß	170.9001	1	F	F	F	F	F	F
m:	WORM00647.bmp	00:04:21.15	“®	1	‰“	‹ß	168.7669	1	F	F	F	F	F	F
m:	WORM00648.bmp	00:04:21.25	“®	1	‰“	‹ß	168.9679	1	F	F	F	F	F	F
m:	WORM00649.bmp	00:04:22.05	“®	1	‰“	‹ß	173.34	1	F	F	F	F	F	F
m:	WORM00650.bmp	00:04:22.15	“®	1	‰“	‹ß	177.3808	1	F	F	F	F	F	F
m:	WORM00651.bmp	00:04:22.25	“®	1	‰“	‹ß	179.2832	1	F	F	F	F	F	F
m:	WORM00652.bmp	00:04:23.05	“®	1	‰“	‹ß	174.8978	1	F	F	F	F	F	F
m:	WORM00653.bmp	00:04:23.15	“®	1	‰“	‹ß	180	1	F	F	F	F	F	F
m:	WORM00654.bmp	00:04:23.25	“®	1	‰“	‹ß	176.9606	1	F	F	F	F	F	F
m:	WORM00655.bmp	00:04:24.05	“®	1	‰“	‹ß	176.6335	1	F	F	F	F	F	F
m:	WORM00656.bmp	00:04:24.15	“®	1	‰“	‹ß	179.2072	1	F	F	F	F	F	F
m:	WORM00657.bmp	00:04:24.25	“®	1	‰“	‹ß	176.4438	1	F	F	F	F	F	F
m:	WORM00658.bmp	00:04:25.05	“®	1	‰“	‹ß	175.9981	1	F	F	F	F	F	F
m:	WORM00659.bmp	00:04:25.15	“®	1	‰“	‹ß	177.2302	1	F	F	F	F	F	F
m:	WORM00660.bmp	00:04:25.25	“®	1	‰“	‹ß	174.6319	1	F	F	F	F	F	F
m:	WORM00661.bmp	00:04:26.05	“®	1	‰“	‹ß	180	1	F	F	F	F	F	F
m:	WORM00662.bmp	00:04:26.15	“®	1	‰“	‹ß	172.7857	1	F	F	F	F	F	F
m:	WORM00663.bmp	00:04:26.25	“®	1	‰“	‹ß	168.2532	1	F	F	F	F	F	F
m:	WORM00664.bmp	00:04:27.05	“®	1	‰“	‹ß	163.4906	1	F	F	F	F	F	F
m:	WORM00665.bmp	00:04:27.15	“®	1	‰“	‹ß	162.6507	1	F	F	F	F	F	F
m:	WORM00666.bmp	00:04:27.25	“®	1	‰“	‹ß	168.2844	1	F	F	F	F	F	F
m:	WORM00667.bmp	00:04:28.05	ŠO	1			173.8877	1	F	F	F	F	F	F
k:	MOVING.bmp	00:04:28.15	ŠO	0			0	0	K	K	U	U	F	F
k:	MOVING.bmp	00:04:28.25	ŠO	0			0	0	K	K	U	U	F	F
k:	MOVING.bmp	00:04:29.05	ŠO	0			0	0	K	K	U	U	F	F
k:	MOVING.bmp	00:04:29.15	ŠO	0			0	0	K	K	U	U	F	F
k:	MOVING.bmp	00:04:29.25	ŠO	0			0	0	K	K	U	U	F	F
k:	MOVING.bmp	00:04:30.05	ŠO	0			0	0	K	K	U	U	F	F
m:	WORM00668.bmp	00:04:30.15	ŠO	1			172.4904	1	F	F	F	F	F	F
m:	WORM00669.bmp	00:04:30.25	“®	1	‰“	‹ß	165.6023	1	F	F	F	F	F	F
m:	WORM00670.bmp	00:04:31.05	“®	1	‰“	‹ß	162.6444	1	F	F	F	F	F	F
m:	WORM00671.bmp	00:04:31.15	“®	1	‰“	‹ß	160.8842	1	F	F	F	F	F	F
m:	WORM00672.bmp	00:04:31.25	“®	1	‰“	‹ß	170.3831	1	F	F	F	F	F	F
m:	WORM00673.bmp	00:04:32.05	“®	1	‰“	‹ß	173.4096	1	F	F	F	F	F	F
m:	WORM00674.bmp	00:04:32.15	“®	1	‰“	‹ß	177.7131	1	F	F	F	F	F	F
m:	WORM00675.bmp	00:04:32.25	“®	1	‰“	‹ß	178.8124	1	F	F	F	F	F	F
m:	WORM00676.bmp	00:04:33.05	“®	1	‰“	‹ß	176.4595	1	F	F	F	F	F	F
m:	WORM00677.bmp	00:04:33.15	“®	1	‰“	‹ß	177.5416	1	F	F	F	F	F	F
m:	WORM00678.bmp	00:04:33.25	“®	1	‰“	‹ß	179.9723	1	F	F	F	F	F	F
m:	WORM00679.bmp	00:04:34.05	“®	1	‰“	‹ß	178.8209	1	F	F	F	F	F	F
m:	WORM00680.bmp	00:04:34.15	“®	1	‰“	‹ß	177.3751	1	F	F	F	F	F	F
m:	WORM00681.bmp	00:04:34.25	“®	1	‰“	‹ß	178.8669	1	F	F	F	F	F	F
m:	WORM00682.bmp	00:04:35.05	“®	1	‰“	‹ß	174.7356	1	F	F	F	F	F	F
m:	WORM00683.bmp	00:04:35.15	“®	1	‰“	‹ß	172.7423	1	F	F	F	F	F	F
m:	WORM00684.bmp	00:04:35.25	“®	1	‰“	‹ß	170.4887	1	F	F	F	F	F	F
m:	WORM00685.bmp	00:04:36.05	“®	1	‰“	‹ß	173.3675	1	F	F	F	F	F	F
m:	WORM00686.bmp	00:04:36.15	“®	1	‰“	‹ß	169.9158	1	F	F	F	F	F	F
m:	WORM00687.bmp	00:04:36.25	“®	1	‰“	‹ß	176.2843	1	F	F	F	F	F	F
m:	WORM00688.bmp	00:04:37.05	“®	1	‰“	‹ß	178.7394	1	F	F	F	F	F	F
m:	WORM00689.bmp	00:04:37.15	“®	1	‰“	‹ß	176.3033	1	F	F	F	F	F	F
m:	WORM00690.bmp	00:04:37.25	“®	1	‰“	‹ß	170.9295	1	F	F	F	F	F	F
m:	WORM00691.bmp	00:04:38.05	“®	1	‰“	‹ß	179.9064	1	F	F	F	F	F	F
m:	WORM00692.bmp	00:04:38.15	“®	1	‰“	‹ß	175.4493	1	F	F	F	F	F	F
m:	WORM00693.bmp	00:04:38.25	“®	1	‰“	‹ß	169.4529	1	F	F	F	F	F	F
m:	WORM00694.bmp	00:04:39.05	“®	1	‰“	‹ß	158.4047	1	F	F	F	F	F	F
m:	WORM00695.bmp	00:04:39.15	“®	1	‰“	‹ß	161.0426	1	F	F	F	F	F	F
m:	WORM00696.bmp	00:04:39.25	“®	1	‰“	‹ß	165.9638	1	F	F	F	F	F	F
m:	WORM00697.bmp	00:04:40.05	“®	1	‰“	‹ß	172.6248	1	F	F	F	F	F	F
m:	WORM00698.bmp	00:04:40.15	ŠO	1			169.188	1	F	F	F	F	F	F
k:	MOVING.bmp	00:04:40.25	ŠO	0			0	0	K	K	U	U	F	F
k:	MOVING.bmp	00:04:41.05	ŠO	0			0	0	K	K	U	U	F	F
k:	MOVING.bmp	00:04:41.15	ŠO	0			0	0	K	K	U	U	F	F
k:	MOVING.bmp	00:04:41.25	ŠO	0			0	0	K	K	U	U	F	F
k:	MOVING.bmp	00:04:42.05	ŠO	0			0	0	K	K	U	U	F	F
k:	MOVING.bmp	00:04:42.15	ŠO	0			0	0	K	K	U	U	F	F
m:	WORM00699.bmp	00:04:42.25	ŠO	2			178.2643	2	F	F	F	F	F	F
m:	WORM00700.bmp	00:04:43.05	“®	2	‹ß	‰“	176.111	2	F	F	F	F	F	F
m:	WORM00701.bmp	00:04:43.15	“®	2	‹ß	‰“	176.1634	2	F	F	F	F	F	F
m:	WORM00702.bmp	00:04:43.25	“®	2	‹ß	‰“	179.2954	2	F	F	F	F	F	F
m:	WORM00703.bmp	00:04:44.05	“®	2	‹ß	‰“	177.6846	2	F	F	F	F	F	F
m:	WORM00704.bmp	00:04:44.15	“®	2	‹ß	‰“	176.9249	2	F	F	F	F	F	F
m:	WORM00705.bmp	00:04:44.25	“®	2	‹ß	‰“	179.7498	2	F	F	F	F	F	F
m:	WORM00706.bmp	00:04:45.05	“®	2	‹ß	‰“	177.8613	2	F	F	F	F	F	F
m:	WORM00707.bmp	00:04:45.15	“®	2	‹ß	‰“	176.8562	2	F	F	F	F	F	F
m:	WORM00708.bmp	00:04:45.25	“®	2	‹ß	‰“	175.5623	2	F	F	F	F	F	F
m:	WORM00709.bmp	00:04:46.05	“®	2	‹ß	‰“	168.6845	2	F	F	F	F	F	F
m:	WORM00710.bmp	00:04:46.15	“®	2	‹ß	‰“	170.1802	2	F	F	F	F	F	F
m:	WORM00711.bmp	00:04:46.25	“®	2	‹ß	‰“	172.8605	2	F	F	F	F	F	F
m:	WORM00712.bmp	00:04:47.05	“®	2	‹ß	‰“	174.9259	2	F	F	F	F	F	F
m:	WORM00713.bmp	00:04:47.15	“®	2	‹ß	‰“	170.0765	2	F	F	F	F	F	F
m:	WORM00714.bmp	00:04:47.25	“®	2	‹ß	‰“	166.293	2	F	F	F	F	F	F
m:	WORM00715.bmp	00:04:48.05	“®	2	‹ß	‰“	169.567	2	F	F	F	F	F	F
m:	WORM00716.bmp	00:04:48.15	“®	2	‹ß	‰“	173.7966	2	F	F	F	F	F	F
m:	WORM00717.bmp	00:04:48.25	“®	2	‹ß	‰“	178.8674	2	F	F	F	F	F	F
m:	WORM00718.bmp	00:04:49.05	“®	2	‹ß	‰“	178.4926	2	F	F	F	F	F	F
m:	WORM00719.bmp	00:04:49.15	“®	2	‹ß	‰“	178.4812	2	F	F	F	F	F	F
m:	WORM00720.bmp	00:04:49.25	“®	2	‹ß	‰“	179.0802	2	F	F	F	F	F	F
m:	WORM00721.bmp	00:04:50.05	“®	2	‹ß	‰“	175.3286	2	F	F	F	F	F	F
m:	WORM00722.bmp	00:04:50.15	“®	2	‹ß	‰“	174.2477	2	F	F	F	F	F	F
m:	WORM00723.bmp	00:04:50.25	“®	2	‹ß	‰“	175.3551	2	F	F	F	F	F	F
m:	WORM00724.bmp	00:04:51.05	“®	2	‹ß	‰“	179.561	2	F	F	F	F	F	F
m:	WORM00725.bmp	00:04:51.15	“®	2	‹ß	‰“	178.0401	2	F	F	F	F	F	F
m:	WORM00726.bmp	00:04:51.25	ŠO	2			177.8122	2	F	F	F	F	F	F
k:	MOVING.bmp	00:04:52.05	ŠO	0			0	0	K	K	U	U	F	F
k:	MOVING.bmp	00:04:52.15	ŠO	0			0	0	K	K	U	U	F	F
k:	MOVING.bmp	00:04:52.25	ŠO	0			0	0	K	K	U	U	F	F
k:	MOVING.bmp	00:04:53.05	ŠO	0			0	0	K	K	U	U	F	F
k:	MOVING.bmp	00:04:53.15	ŠO	0			0	0	K	K	U	U	F	F
m:	WORM00727.bmp	00:04:53.25	ŠO	2			178.6705	2	F	F	F	F	F	F
m:	WORM00728.bmp	00:04:54.05	“®	2	‹ß	‰“	173.211	2	F	F	F	F	F	F
m:	WORM00729.bmp	00:04:54.15	“®	2	‹ß	‰“	159.6436	2	F	F	F	F	F	F
m:	WORM00730.bmp	00:04:54.25	“®	2	‹ß	‰“	154.4214	2	F	F	F	F	F	F
m:	WORM00731.bmp	00:04:55.05	“®	2	‹ß	‰“	155.5373	2	F	F	F	F	F	F
m:	WORM00732.bmp	00:04:55.15	“®	2	‹ß	‰“	152.7783	2	F	F	F	F	F	F
m:	WORM00733.bmp	00:04:55.25	“®	2	‹ß	‰“	152.9181	2	F	F	F	F	F	F
m:	WORM00734.bmp	00:04:56.05	“®	2	‹ß	‰“	156.4115	2	F	F	F	F	F	F
m:	WORM00735.bmp	00:04:56.15	“®	2	‹ß	‰“	169.4883	2	F	F	F	F	F	F
m:	WORM00736.bmp	00:04:56.25	“®	2	‹ß	‰“	174.3541	2	F	F	F	F	F	F
m:	WORM00737.bmp	00:04:57.05	“®	2	‹ß	‰“	170.1725	2	F	F	F	F	F	F
m:	WORM00738.bmp	00:04:57.15	“®	2	‹ß	‰“	172.7693	2	F	F	F	F	F	F
m:	WORM00739.bmp	00:04:57.25	“®	2	‹ß	‰“	177.6594	2	F	F	F	F	F	F
m:	WORM00740.bmp	00:04:58.05	“®	2	‹ß	‰“	180	2	F	F	F	F	F	F
m:	WORM00741.bmp	00:04:58.15	“®	2	‹ß	‰“	172.7861	2	F	F	F	F	F	F
m:	WORM00742.bmp	00:04:58.25	“®	2	‹ß	‰“	172.1672	2	F	F	F	F	F	F
m:	WORM00743.bmp	00:04:59.05	“®	2	‹ß	‰“	170.3961	2	F	F	F	F	F	F
m:	WORM00744.bmp	00:04:59.15	“®	2	‹ß	‰“	172.5673	2	F	F	F	F	F	F
m:	WORM00745.bmp	00:04:59.25	“®	2	‹ß	‰“	173.5789	2	F	F	F	F	F	F
m:	WORM00746.bmp	00:05:00.05	“®	2	‹ß	‰“	170.3625	2	F	F	F	F	F	F
m:	WORM00747.bmp	00:05:00.15	“®	2	‹ß	‰“	175.2453	2	F	F	F	F	F	F
m:	WORM00748.bmp	00:05:00.25	“®	2	‹ß	‰“	174.5421	2	F	F	F	F	F	F
m:	WORM00749.bmp	00:05:01.05	“®	2	‹ß	‰“	169.7778	2	F	F	F	F	F	F
m:	WORM00750.bmp	00:05:01.15	“®	2	‹ß	‰“	155.2206	2	F	F	F	F	F	F
m:	WORM00751.bmp	00:05:01.25	“®	2	‹ß	‰“	148.9481	2	F	F	F	F	F	F
m:	WORM00752.bmp	00:05:02.05	“®	2	‹ß	‰“	151.5384	2	F	F	F	F	F	F
m:	WORM00753.bmp	00:05:02.15	“®	2	‹ß	‰“	164.4381	2	F	F	F	F	F	F
m:	WORM00754.bmp	00:05:02.25	“®	2	‹ß	‰“	177.7249	2	F	F	F	F	F	F
m:	WORM00755.bmp	00:05:03.05	“®	2	‹ß	‰“	166.1937	2	F	F	F	F	F	F
m:	WORM00756.bmp	00:05:03.15	ŠO	2			160.0352	2	F	F	F	F	F	F
k:	MOVING.bmp	00:05:03.25	ŠO	0			0	0	K	K	U	U	F	F
k:	MOVING.bmp	00:05:04.05	ŠO	0			0	0	K	K	U	U	F	F
k:	MOVING.bmp	00:05:04.15	ŠO	0			0	0	K	K	U	U	F	F
k:	MOVING.bmp	00:05:04.25	ŠO	0			0	0	K	K	U	U	F	F
k:	MOVING.bmp	00:05:05.05	ŠO	0			0	0	K	K	U	U	F	F
m:	WORM00757.bmp	00:05:05.15	ŠO	2			156.8491	2	F	F	F	F	F	F
m:	WORM00758.bmp	00:05:05.25	“®	2	‹ß	‰“	153.435	2	F	F	F	F	F	F
m:	WORM00759.bmp	00:05:06.05	“®	2	‹ß	‰“	174.2661	2	F	F	F	F	F	F
m:	WORM00760.bmp	00:05:06.15	“®	2	‹ß	‰“	160.3834	2	F	F	F	F	F	F
m:	WORM00761.bmp	00:05:06.25	“®	2	‹ß	‰“	143.1301	2	F	F	F	F	F	F
m:	WORM00762.bmp	00:05:07.05	“®	2	‹ß	‰“	151.246	2	F	F	F	F	F	F
m:	WORM00763.bmp	00:05:07.15	“®	2	‹ß	‰“	156.6955	2	F	F	F	F	F	F
m:	WORM00764.bmp	00:05:07.25	“®	2	‹ß	‰“	178.3477	2	F	F	F	F	F	F
m:	WORM00765.bmp	00:05:08.05	“®	2	‹ß	‰“	163.9973	2	F	F	F	F	F	F
m:	WORM00766.bmp	00:05:08.15	“®	2	‹ß	‰“	151.3139	2	F	F	F	F	F	F
m:	WORM00767.bmp	00:05:08.25	“®	2	‹ß	‰“	141.641	2	F	F	F	F	F	F
m:	WORM00768.bmp	00:05:09.05	“®	2	‹ß	‰“	132.5105	2	F	F	F	F	F	F
m:	WORM00769.bmp	00:05:09.15	“®	2	‹ß	‰“	133.943	2	F	F	F	F	F	F
m:	WORM00770.bmp	00:05:09.25	“®	2	‹ß	‰“	139.9243	2	F	F	F	F	F	F
m:	WORM00771.bmp	00:05:10.05	“®	2	‹ß	‰“	159.5153	2	F	F	F	F	F	F
m:	WORM00772.bmp	00:05:10.15	“®	2	‹ß	‰“	170.97	2	F	F	F	F	F	F
m:	WORM00773.bmp	00:05:10.25	“®	2	‹ß	‰“	179.0281	2	F	F	F	F	F	F
m:	WORM00774.bmp	00:05:11.05	“®	2	‹ß	‰“	173.0596	2	F	F	F	F	F	F
m:	WORM00775.bmp	00:05:11.15	“®	2	‹ß	‰“	172.4312	2	F	F	F	F	F	F
m:	WORM00776.bmp	00:05:11.25	“®	2	‹ß	‰“	170.9405	2	F	F	F	F	F	F
m:	WORM00777.bmp	00:05:12.05	“®	2	‹ß	‰“	170.518	2	F	F	F	F	F	F
m:	WORM00778.bmp	00:05:12.15	“®	2	‹ß	‰“	171.4309	2	F	F	F	F	F	F
m:	WORM00779.bmp	00:05:12.25	“®	2	‹ß	‰“	175.084	2	F	F	F	F	F	F
m:	WORM00780.bmp	00:05:13.05	“®	2	‹ß	‰“	171.4857	2	F	F	F	F	F	F
m:	WORM00781.bmp	00:05:13.15	“®	2	‹ß	‰“	165.8964	2	F	F	F	F	F	F
m:	WORM00782.bmp	00:05:13.25	“®	2	‹ß	‰“	160.1048	2	F	F	F	F	F	F
m:	WORM00783.bmp	00:05:14.05	“®	2	‹ß	‰“	143.8654	2	F	F	F	F	F	F
m:	WORM00784.bmp	00:05:14.15	“®	2	‹ß	‰“	147.0835	2	F	F	F	F	F	F
m:	WORM00785.bmp	00:05:14.25	“®	2	‹ß	‰“	155.3655	2	F	F	F	F	F	F
m:	WORM00786.bmp	00:05:15.05	“®	2	‹ß	‰“	173.0184	2	F	F	F	F	F	F
m:	WORM00787.bmp	00:05:15.15	“®	2	‹ß	‰“	172.6037	2	F	F	F	F	F	F
m:	WORM00788.bmp	00:05:15.25	“®	2	‹ß	‰“	168.4618	2	F	F	F	F	F	F
m:	WORM00789.bmp	00:05:16.05	ŠO	2			177.2933	2	F	F	F	F	F	F
k:	MOVING.bmp	00:05:16.15	ŠO	0			0	0	K	K	U	U	F	F
k:	MOVING.bmp	00:05:16.25	ŠO	0			0	0	K	K	U	U	F	F
k:	MOVING.bmp	00:05:17.05	ŠO	0			0	0	K	K	U	U	F	F
k:	MOVING.bmp	00:05:17.15	ŠO	0			0	0	K	K	U	U	F	F
k:	MOVING.bmp	00:05:17.25	ŠO	0			0	0	K	K	U	U	F	F
k:	MOVING.bmp	00:05:18.05	ŠO	0			0	0	K	K	U	U	F	F
m:	WORM00790.bmp	00:05:18.15	ŠO	2			177.2478	2	F	F	F	F	F	F
m:	WORM00791.bmp	00:05:18.25	“®	2	‹ß	‰“	171.5192	2	F	F	F	F	F	F
m:	WORM00792.bmp	00:05:19.05	“®	2	‹ß	‰“	168.2004	2	F	F	F	F	F	F
m:	WORM00793.bmp	00:05:19.15	“®	2	‹ß	‰“	178.3667	2	F	F	F	F	F	F
m:	WORM00794.bmp	00:05:19.25	“®	2	‹ß	‰“	176.6891	2	F	F	F	F	F	F
m:	WORM00795.bmp	00:05:20.05	“®	2	‹ß	‰“	174.1284	2	F	F	F	F	F	F
m:	WORM00796.bmp	00:05:20.15	“®	2	‹ß	‰“	174.3334	2	F	F	F	F	F	F
m:	WORM00797.bmp	00:05:20.25	“®	2	‹ß	‰“	175.6235	2	F	F	F	F	F	F
m:	WORM00798.bmp	00:05:21.05	“®	2	‹ß	‰“	179.5093	2	F	F	F	F	F	F
m:	WORM00799.bmp	00:05:21.15	“®	2	‹ß	‰“	176.8303	2	F	F	F	F	F	F
m:	WORM00800.bmp	00:05:21.25	“®	2	‹ß	‰“	171.3581	2	F	F	F	F	F	F
m:	WORM00801.bmp	00:05:22.05	“®	2	‹ß	‰“	173.7341	2	F	F	F	F	F	F
m:	WORM00802.bmp	00:05:22.15	“®	2	‹ß	‰“	179.7557	2	F	F	F	F	F	F
m:	WORM00803.bmp	00:05:22.25	“®	2	‹ß	‰“	173.0888	2	F	F	F	F	F	F
m:	WORM00804.bmp	00:05:23.05	“®	2	‹ß	‰“	169.884	2	F	F	F	F	F	F
m:	WORM00805.bmp	00:05:23.15	“®	2	‹ß	‰“	164.2905	2	F	F	F	F	F	F
m:	WORM00806.bmp	00:05:23.25	“®	2	‹ß	‰“	167.749	2	F	F	F	F	F	F
m:	WORM00807.bmp	00:05:24.05	“®	2	‹ß	‰“	164.8493	2	F	F	F	F	F	F
m:	WORM00808.bmp	00:05:24.15	“®	2	‹ß	‰“	170.1883	2	F	F	F	F	F	F
m:	WORM00809.bmp	00:05:24.25	“®	2	‹ß	‰“	174.2527	2	F	F	F	F	F	F
m:	WORM00810.bmp	00:05:25.05	“®	2	‹ß	‰“	177.5438	2	F	F	F	F	F	F
m:	WORM00811.bmp	00:05:25.15	“®	2	‹ß	‰“	171.9377	2	F	F	F	F	F	F
m:	WORM00812.bmp	00:05:25.25	“®	2	‹ß	‰“	173.0431	2	F	F	F	F	F	F
m:	WORM00813.bmp	00:05:26.05	“®	2	‹ß	‰“	170.3501	2	F	F	F	F	F	F
m:	WORM00814.bmp	00:05:26.15	“®	2	‹ß	‰“	179.3166	2	F	F	F	F	F	F
m:	WORM00815.bmp	00:05:26.25	“®	2	‹ß	‰“	179.6452	2	F	F	F	F	F	F
m:	WORM00816.bmp	00:05:27.05	“®	2	‹ß	‰“	178.2444	2	F	F	F	F	F	F
m:	WORM00817.bmp	00:05:27.15	“®	2	‹ß	‰“	175.2364	2	F	F	F	F	F	F
m:	WORM00818.bmp	00:05:27.25	“®	2	‹ß	‰“	166.3132	2	F	F	F	F	F	F
m:	WORM00819.bmp	00:05:28.05	“®	2	‹ß	‰“	163.8005	2	F	F	F	F	F	F
m:	WORM00820.bmp	00:05:28.15	“®	2	‹ß	‰“	157.9961	2	F	F	F	F	F	F
m:	WORM00821.bmp	00:05:28.25	ŠO	2			168.6901	2	F	F	F	F	F	F
k:	MOVING.bmp	00:05:29.05	ŠO	0			0	0	K	K	U	U	F	F
k:	MOVING.bmp	00:05:29.15	ŠO	0			0	0	K	K	U	U	F	F
k:	MOVING.bmp	00:05:29.25	ŠO	0			0	0	K	K	U	U	F	F
k:	MOVING.bmp	00:05:30.05	ŠO	0			0	0	K	K	U	U	F	F
k:	MOVING.bmp	00:05:30.15	ŠO	0			0	0	K	K	U	U	F	F
k:	MOVING.bmp	00:05:30.25	ŠO	0			0	0	K	K	U	U	F	F
m:	WORM00822.bmp	00:05:31.05	ŠO	2			176.2414	2	F	F	F	F	F	F
m:	WORM00823.bmp	00:05:31.15	“®	2	‹ß	‰“	175.8886	2	F	F	F	F	F	F
m:	WORM00824.bmp	00:05:31.25	“®	2	‹ß	‰“	168.6953	2	F	F	F	F	F	F
m:	WORM00825.bmp	00:05:32.05	“®	2	‹ß	‰“	170.6421	2	F	F	F	F	F	F
m:	WORM00826.bmp	00:05:32.15	“®	2	‹ß	‰“	178.7214	2	F	F	F	F	F	F
m:	WORM00827.bmp	00:05:32.25	“®	2	‹ß	‰“	171.6294	2	F	F	F	F	F	F
m:	WORM00828.bmp	00:05:33.05	“®	2	‹ß	‰“	175.2319	2	F	F	F	F	F	F
m:	WORM00829.bmp	00:05:33.15	“®	2	‹ß	‰“	171.7863	2	F	F	F	F	F	F
m:	WORM00830.bmp	00:05:33.25	“®	2	‹ß	‰“	155.6173	2	F	F	F	F	F	F
m:	WORM00831.bmp	00:05:34.05	“®	2	‹ß	‰“	142.2412	2	F	F	F	F	F	F
m:	WORM00832.bmp	00:05:34.15	“®	2	‹ß	‰“	147.7013	2	F	F	F	F	F	F
m:	WORM00833.bmp	00:05:34.25	“®	2	‹ß	‰“	166.4066	2	F	F	F	F	F	F
m:	WORM00834.bmp	00:05:35.05	“®	2	‹ß	‰“	178.7881	2	F	F	F	F	F	F
m:	WORM00835.bmp	00:05:35.15	“®	2	‹ß	‰“	163.0092	2	F	F	F	F	F	F
m:	WORM00836.bmp	00:05:35.25	“®	2	‹ß	‰“	164.8782	2	F	F	F	F	F	F
m:	WORM00837.bmp	00:05:36.05	“®	2	‹ß	‰“	169.5188	2	F	F	F	F	F	F
m:	WORM00838.bmp	00:05:36.15	“®	2	‹ß	‰“	172.5479	2	F	F	F	F	F	F
m:	WORM00839.bmp	00:05:36.25	“®	2	‹ß	‰“	173.7063	2	F	F	F	F	F	F
m:	WORM00840.bmp	00:05:37.05	“®	2	‹ß	‰“	173.3364	2	F	F	F	F	F	F
m:	WORM00841.bmp	00:05:37.15	“®	2	‹ß	‰“	170.2292	2	F	F	F	F	F	F
m:	WORM00842.bmp	00:05:37.25	“®	2	‹ß	‰“	172.081	2	F	F	F	F	F	F
m:	WORM00843.bmp	00:05:38.05	“®	2	‹ß	‰“	176.6274	2	F	F	F	F	F	F
m:	WORM00844.bmp	00:05:38.15	“®	2	‹ß	‰“	169.0243	2	F	F	F	F	F	F
m:	WORM00845.bmp	00:05:38.25	“®	2	‹ß	‰“	175.2454	2	F	F	F	F	F	F
m:	WORM00846.bmp	00:05:39.05	“®	2	‹ß	‰“	179.507	2	F	F	F	F	F	F
m:	WORM00847.bmp	00:05:39.15	“®	2	‹ß	‰“	178.4637	2	F	F	F	F	F	F
m:	WORM00848.bmp	00:05:39.25	“®	2	‹ß	‰“	175.6013	2	F	F	F	F	F	F
m:	WORM00849.bmp	00:05:40.05	“®	2	‹ß	‰“	177.8591	2	F	F	F	F	F	F
m:	WORM00850.bmp	00:05:40.15	“®	2	‹ß	‰“	178.4321	2	F	F	F	F	F	F
m:	WORM00851.bmp	00:05:40.25	“®	2	‹ß	‰“	168.5425	2	F	F	F	F	F	F
m:	WORM00852.bmp	00:05:41.05	ŠO	2			153.3444	2	F	F	F	F	F	F
k:	MOVING.bmp	00:05:41.15	ŠO	0			0	0	K	K	U	U	F	F
k:	MOVING.bmp	00:05:41.25	ŠO	0			0	0	K	K	U	U	F	F
k:	MOVING.bmp	00:05:42.05	ŠO	0			0	0	K	K	U	U	F	F
k:	MOVING.bmp	00:05:42.15	ŠO	0			0	0	K	K	U	U	F	F
k:	MOVING.bmp	00:05:42.25	ŠO	0			0	0	K	K	U	U	F	F
k:	MOVING.bmp	00:05:43.05	ŠO	0			0	0	K	K	U	U	F	F
m:	WORM00853.bmp	00:05:43.15	ŠO	2			179.029	2	F	F	F	F	F	F
m:	WORM00854.bmp	00:05:43.25	“®	2	‹ß	‰“	178.9727	2	F	F	F	F	F	F
m:	WORM00855.bmp	00:05:44.05	“®	2	‹ß	‰“	173.3081	2	F	F	F	F	F	F
m:	WORM00856.bmp	00:05:44.15	“®	2	‹ß	‰“	170.852	2	F	F	F	F	F	F
m:	WORM00857.bmp	00:05:44.25	“®	2	‹ß	‰“	176.4186	2	F	F	F	F	F	F
m:	WORM00858.bmp	00:05:45.05	“®	2	‹ß	‰“	178.2668	2	F	F	F	F	F	F
m:	WORM00859.bmp	00:05:45.15	“®	2	‹ß	‰“	177.3725	2	F	F	F	F	F	F
m:	WORM00860.bmp	00:05:45.25	“®	2	‹ß	‰“	177.6233	2	F	F	F	F	F	F
m:	WORM00861.bmp	00:05:46.05	“®	2	‹ß	‰“	178.5943	2	F	F	F	F	F	F
m:	WORM00862.bmp	00:05:46.15	“®	2	‹ß	‰“	164.2158	2	F	F	F	F	F	F
m:	WORM00863.bmp	00:05:46.25	“®	2	‹ß	‰“	159.3834	2	F	F	F	F	F	F
m:	WORM00864.bmp	00:05:47.05	“®	2	‹ß	‰“	158.7594	2	F	F	F	F	F	F
m:	WORM00865.bmp	00:05:47.15	“®	2	‹ß	‰“	167.484	2	F	F	F	F	F	F
m:	WORM00866.bmp	00:05:47.25	“®	2	‹ß	‰“	174.5187	2	F	F	F	F	F	F
m:	WORM00867.bmp	00:05:48.05	“®	2	‹ß	‰“	179.1873	2	F	F	F	F	F	F
m:	WORM00868.bmp	00:05:48.15	“®	2	‹ß	‰“	177.5105	2	F	F	F	F	F	F
m:	WORM00869.bmp	00:05:48.25	“®	2	‹ß	‰“	179.3004	2	F	F	F	F	F	F
m:	WORM00870.bmp	00:05:49.05	“®	2	‹ß	‰“	179.1987	2	F	F	F	F	F	F
m:	WORM00871.bmp	00:05:49.15	“®	2	‹ß	‰“	173.6661	2	F	F	F	F	F	F
m:	WORM00872.bmp	00:05:49.25	“®	2	‹ß	‰“	176.3923	2	F	F	F	F	F	F
m:	WORM00873.bmp	00:05:50.05	“®	2	‹ß	‰“	173.8892	2	F	F	F	F	F	F
m:	WORM00874.bmp	00:05:50.15	“®	2	‹ß	‰“	177.6001	2	F	F	F	F	F	F
m:	WORM00875.bmp	00:05:50.25	ŠO	2			173.0888	2	F	F	F	F	F	F
k:	MOVING.bmp	00:05:51.05	ŠO	0			0	0	K	K	U	U	F	F
k:	MOVING.bmp	00:05:51.15	ŠO	0			0	0	K	K	U	U	F	F
k:	MOVING.bmp	00:05:51.25	ŠO	0			0	0	K	K	U	U	F	F
k:	MOVING.bmp	00:05:52.05	ŠO	0			0	0	K	K	U	U	F	F
k:	MOVING.bmp	00:05:52.15	ŠO	0			0	0	K	K	U	U	F	F
m:	WORM00876.bmp	00:05:52.25	ŠO	2			165.0686	2	F	F	F	F	F	F
m:	WORM00877.bmp	00:05:53.05	“®	2	‹ß	‰“	160.9919	2	F	F	F	F	F	F
m:	WORM00878.bmp	00:05:53.15	“®	2	‹ß	‰“	166.4063	2	F	F	F	F	F	F
m:	WORM00879.bmp	00:05:53.25	“®	2	‹ß	‰“	179.8609	2	F	F	F	F	F	F
m:	WORM00880.bmp	00:05:54.05	“®	2	‹ß	‰“	176.2453	2	F	F	F	F	F	F
m:	WORM00881.bmp	00:05:54.15	“®	2	‹ß	‰“	174.5962	2	F	F	F	F	F	F
m:	WORM00882.bmp	00:05:54.25	“®	2	‹ß	‰“	176.7855	2	F	F	F	F	F	F
m:	WORM00883.bmp	00:05:55.05	“®	2	‹ß	‰“	173.782	2	F	F	F	F	F	F
m:	WORM00884.bmp	00:05:55.15	“®	2	‹ß	‰“	169.1798	2	F	F	F	F	F	F
m:	WORM00885.bmp	00:05:55.25	“®	2	‹ß	‰“	174.5729	2	F	F	F	F	F	F
m:	WORM00886.bmp	00:05:56.05	“®	2	‹ß	‰“	178.0404	2	F	F	F	F	F	F
m:	WORM00887.bmp	00:05:56.15	“®	2	‹ß	‰“	173.4438	2	F	F	F	F	F	F
m:	WORM00888.bmp	00:05:56.25	“®	2	‹ß	‰“	172.2843	2	F	F	F	F	F	F
m:	WORM00889.bmp	00:05:57.05	“®	2	‹ß	‰“	171.217	2	F	F	F	F	F	F
m:	WORM00890.bmp	00:05:57.15	“®	2	‹ß	‰“	169.4673	2	F	F	F	F	F	F
m:	WORM00891.bmp	00:05:57.25	“®	2	‹ß	‰“	178.4717	2	F	F	F	F	F	F
m:	WORM00892.bmp	00:05:58.05	“®	2	‹ß	‰“	177.7929	2	F	F	F	F	F	F
m:	WORM00893.bmp	00:05:58.15	“®	2	‹ß	‰“	177.2737	2	F	F	F	F	F	F
m:	WORM00894.bmp	00:05:58.25	“®	2	‹ß	‰“	178.2643	2	F	F	F	F	F	F
m:	WORM00895.bmp	00:05:59.05	“®	2	‹ß	‰“	178.6637	2	F	F	F	F	F	F
m:	WORM00896.bmp	00:05:59.15	ŠO	2			178.1611	2	F	F	F	F	F	F
k:	MOVING.bmp	00:05:59.25	ŠO	0			0	0	K	K	U	U	F	F
k:	MOVING.bmp	00:06:00.05	ŠO	0			0	0	K	K	U	U	F	F
k:	MOVING.bmp	00:06:00.15	ŠO	0			0	0	K	K	U	U	F	F
k:	MOVING.bmp	00:06:00.25	ŠO	0			0	0	K	K	U	U	F	F
k:	MOVING.bmp	00:06:01.05	ŠO	0			0	0	K	K	U	U	F	F
m:	WORM00897.bmp	00:06:01.15	ŠO	2			169.1923	2	F	F	F	F	F	F
m:	WORM00898.bmp	00:06:01.25	“®	2	‹ß	‰“	177.2737	2	F	F	F	F	F	F
m:	WORM00899.bmp	00:06:02.05	“®	2	‹ß	‰“	163.389	2	F	F	F	F	F	F
m:	WORM00900.bmp	00:06:02.15	“®	2	‹ß	‰“	162.0995	2	F	F	F	F	F	F
m:	WORM00901.bmp	00:06:02.25	“®	2	‹ß	‰“	159.7174	2	F	F	F	F	F	F
m:	WORM00902.bmp	00:06:03.05	“®	2	‹ß	‰“	161.9149	2	F	F	F	F	F	F
m:	WORM00903.bmp	00:06:03.15	“®	2	‹ß	‰“	166.8822	2	F	F	F	F	F	F
m:	WORM00904.bmp	00:06:03.25	“®	2	‹ß	‰“	168.7378	2	F	F	F	F	F	F
m:	WORM00905.bmp	00:06:04.05	“®	2	‹ß	‰“	176.9579	2	F	F	F	F	F	F
m:	WORM00906.bmp	00:06:04.15	“®	2	‹ß	‰“	178.307	2	F	F	F	F	F	F
m:	WORM00907.bmp	00:06:04.25	“®	2	‹ß	‰“	171.5462	2	F	F	F	F	F	F
m:	WORM00908.bmp	00:06:05.05	“®	2	‹ß	‰“	161.2381	2	F	F	F	F	F	F
m:	WORM00909.bmp	00:06:05.15	“®	2	‹ß	‰“	157.3651	2	F	F	F	F	F	F
m:	WORM00910.bmp	00:06:05.25	“®	2	‹ß	‰“	168.9891	2	F	F	F	F	F	F
m:	WORM00911.bmp	00:06:06.05	“®	2	‹ß	‰“	169.8474	2	F	F	F	F	F	F
m:	WORM00912.bmp	00:06:06.15	“®	2	‹ß	‰“	175.4513	2	F	F	F	F	F	F
m:	WORM00913.bmp	00:06:06.25	“®	2	‹ß	‰“	178.1807	2	F	F	F	F	F	F
m:	WORM00914.bmp	00:06:07.05	ŠO	2			175.342	2	F	F	F	F	F	F
k:	MOVING.bmp	00:06:07.15	ŠO	0			0	0	K	K	U	U	F	F
k:	MOVING.bmp	00:06:07.25	ŠO	0			0	0	K	K	U	U	F	F
k:	MOVING.bmp	00:06:08.05	ŠO	0			0	0	K	K	U	U	F	F
k:	MOVING.bmp	00:06:08.15	ŠO	0			0	0	K	K	U	U	F	F
k:	MOVING.bmp	00:06:08.25	ŠO	0			0	0	K	K	U	U	F	F
m:	WORM00915.bmp	00:06:09.05	ŠO	2			156.0979	2	F	F	F	F	F	F
m:	WORM00916.bmp	00:06:09.15	“®	2	‹ß	‰“	163.5676	2	F	F	F	F	F	F
m:	WORM00917.bmp	00:06:09.25	“®	2	‹ß	‰“	174.2121	2	F	F	F	F	F	F
m:	WORM00918.bmp	00:06:10.05	“®	2	‹ß	‰“	177.0922	2	F	F	F	F	F	F
m:	WORM00919.bmp	00:06:10.15	“®	2	‹ß	‰“	175.3303	2	F	F	F	F	F	F
m:	WORM00920.bmp	00:06:10.25	“®	2	‹ß	‰“	175.8934	2	F	F	F	F	F	F
m:	WORM00921.bmp	00:06:11.05	“®	2	‹ß	‰“	173.5302	2	F	F	F	F	F	F
m:	WORM00922.bmp	00:06:11.15	“®	2	‹ß	‰“	169.2587	2	F	F	F	F	F	F
m:	WORM00923.bmp	00:06:11.25	“®	2	‹ß	‰“	169.7053	2	F	F	F	F	F	F
m:	WORM00924.bmp	00:06:12.05	“®	2	‹ß	‰“	171.0567	2	F	F	F	F	F	F
m:	WORM00925.bmp	00:06:12.15	“®	2	‹ß	‰“	173.5458	2	F	F	F	F	F	F
m:	WORM00926.bmp	00:06:12.25	“®	2	‹ß	‰“	179.4951	2	F	F	F	F	F	F
m:	WORM00927.bmp	00:06:13.05	“®	2	‹ß	‰“	171.3305	2	F	F	F	F	F	F
m:	WORM00928.bmp	00:06:13.15	“®	2	‹ß	‰“	178.6381	2	F	F	F	F	F	F
m:	WORM00929.bmp	00:06:13.25	“®	2	‹ß	‰“	178.8115	2	F	F	F	F	F	F
m:	WORM00930.bmp	00:06:14.05	“®	2	‹ß	‰“	174.9785	2	F	F	F	F	F	F
m:	WORM00931.bmp	00:06:14.15	“®	2	‹ß	‰“	170.5552	2	F	F	F	F	F	F
m:	WORM00932.bmp	00:06:14.25	“®	2	‹ß	‰“	172.8788	2	F	F	F	F	F	F
m:	WORM00933.bmp	00:06:15.05	ŠO	2			167.9772	2	F	F	F	F	F	F
k:	MOVING.bmp	00:06:15.15	ŠO	0			0	0	K	K	U	U	F	F
k:	MOVING.bmp	00:06:15.25	ŠO	0			0	0	K	K	U	U	F	F
k:	MOVING.bmp	00:06:16.05	ŠO	0			0	0	K	K	U	U	F	F
k:	MOVING.bmp	00:06:16.15	ŠO	0			0	0	K	K	U	U	F	F
k:	MOVING.bmp	00:06:16.25	ŠO	0			0	0	K	K	U	U	F	F
m:	WORM00934.bmp	00:06:17.05	ŠO	2			173.8557	2	F	F	F	F	F	F
m:	WORM00935.bmp	00:06:17.15	“®	2	‹ß	‰“	177.9682	2	F	F	F	F	F	F
m:	WORM00936.bmp	00:06:17.25	“®	2	‹ß	‰“	169.8336	2	F	F	F	F	F	F
m:	WORM00937.bmp	00:06:18.05	“®	2	‹ß	‰“	176.6881	2	F	F	F	F	F	F
m:	WORM00938.bmp	00:06:18.15	“®	2	‹ß	‰“	174.273	2	F	F	F	F	F	F
m:	WORM00939.bmp	00:06:18.25	“®	2	‹ß	‰“	177.776	2	F	F	F	F	F	F
m:	WORM00940.bmp	00:06:19.05	“®	2	‹ß	‰“	177.5279	2	F	F	F	F	F	F
m:	WORM00941.bmp	00:06:19.15	“®	2	‹ß	‰“	168.8368	2	F	F	F	F	F	F
m:	WORM00942.bmp	00:06:19.25	“®	2	‹ß	‰“	164.0831	2	F	F	F	F	F	F
m:	WORM00943.bmp	00:06:20.05	“®	2	‹ß	‰“	160.3798	2	F	F	F	F	F	F
m:	WORM00944.bmp	00:06:20.15	“®	2	‹ß	‰“	171.4366	2	F	F	F	F	F	F
m:	WORM00945.bmp	00:06:20.25	“®	2	‹ß	‰“	178.7925	2	F	F	F	F	F	F
m:	WORM00946.bmp	00:06:21.05	“®	2	‹ß	‰“	157.4605	2	F	F	F	F	F	F
m:	WORM00947.bmp	00:06:21.15	“®	2	‹ß	‰“	152.8189	2	F	F	F	F	F	F
m:	WORM00948.bmp	00:06:21.25	“®	2	‹ß	‰“	150.3445	2	F	F	F	F	F	F
m:	WORM00949.bmp	00:06:22.05	“®	2	‹ß	‰“	158.0488	2	F	F	F	F	F	F
m:	WORM00950.bmp	00:06:22.15	“®	2	‹ß	‰“	166.8201	2	F	F	F	F	F	F
m:	WORM00951.bmp	00:06:22.25	“®	2	‹ß	‰“	178.8797	2	F	F	F	F	F	F
m:	WORM00952.bmp	00:06:23.05	ŠO	2			167.3196	2	F	F	F	F	F	F
k:	MOVING.bmp	00:06:23.15	ŠO	0			0	0	K	K	U	U	F	F
k:	MOVING.bmp	00:06:23.25	ŠO	0			0	0	K	K	U	U	F	F
k:	MOVING.bmp	00:06:24.05	ŠO	0			0	0	K	K	U	U	F	F
k:	MOVING.bmp	00:06:24.15	ŠO	0			0	0	K	K	U	U	F	F
k:	MOVING.bmp	00:06:24.25	ŠO	0			0	0	K	K	U	U	F	F
m:	WORM00953.bmp	00:06:25.05	ŠO	2			159.7065	2	F	F	F	F	F	F
m:	WORM00954.bmp	00:06:25.15	“®	2	‹ß	‰“	157.0315	2	F	F	F	F	F	F
m:	WORM00955.bmp	00:06:25.25	“®	2	‹ß	‰“	162.8104	2	F	F	F	F	F	F
m:	WORM00956.bmp	00:06:26.05	“®	2	‹ß	‰“	171.1091	2	F	F	F	F	F	F
m:	WORM00957.bmp	00:06:26.15	“®	2	‹ß	‰“	175.0877	2	F	F	F	F	F	F
m:	WORM00958.bmp	00:06:26.25	“®	2	‹ß	‰“	178.3028	2	F	F	F	F	F	F
m:	WORM00959.bmp	00:06:27.05	“®	2	‹ß	‰“	178.8209	2	F	F	F	F	F	F
m:	WORM00960.bmp	00:06:27.15	“®	2	‹ß	‰“	178.4578	2	F	F	F	F	F	F
m:	WORM00961.bmp	00:06:27.25	“®	2	‹ß	‰“	178.689	2	F	F	F	F	F	F
m:	WORM00962.bmp	00:06:28.05	“®	2	‹ß	‰“	168.0127	2	F	F	F	F	F	F
m:	WORM00963.bmp	00:06:28.15	“®	2	‹ß	‰“	165.3355	2	F	F	F	F	F	F
m:	WORM00964.bmp	00:06:28.25	“®	2	‹ß	‰“	167.3324	2	F	F	F	F	F	F
m:	WORM00965.bmp	00:06:29.05	“®	2	‹ß	‰“	163.7888	2	F	F	F	F	F	F
m:	WORM00966.bmp	00:06:29.15	“®	2	‹ß	‰“	158.14	2	F	F	F	F	F	F
m:	WORM00967.bmp	00:06:29.25	“®	2	‹ß	‰“	154.0095	2	F	F	F	F	F	F
m:	WORM00968.bmp	00:06:30.05	“®	2	‹ß	‰“	162.8932	2	F	F	F	F	F	F
m:	WORM00969.bmp	00:06:30.15	“®	2	‹ß	‰“	171.0352	2	F	F	F	F	F	F
m:	WORM00970.bmp	00:06:30.25	“®	2	‹ß	‰“	179.8538	2	F	F	F	F	F	F
m:	WORM00971.bmp	00:06:31.05	“®	2	‹ß	‰“	170.1547	2	F	F	F	F	F	F
m:	WORM00972.bmp	00:06:31.15	“®	2	‹ß	‰“	162.0428	2	F	F	F	F	F	F
m:	WORM00973.bmp	00:06:31.25	ŠO	2			149.9909	2	F	F	F	F	F	F
k:	MOVING.bmp	00:06:32.05	ŠO	0			0	0	K	K	U	U	F	F
k:	MOVING.bmp	00:06:32.15	ŠO	0			0	0	K	K	U	U	F	F
k:	MOVING.bmp	00:06:32.25	ŠO	0			0	0	K	K	U	U	F	F
k:	MOVING.bmp	00:06:33.05	ŠO	0			0	0	K	K	U	U	F	F
k:	MOVING.bmp	00:06:33.15	ŠO	0			0	0	K	K	U	U	F	F
m:	WORM00974.bmp	00:06:33.25	ŠO	2			157.2957	2	F	F	F	F	F	F
m:	WORM00975.bmp	00:06:34.05	“®	2	‹ß	‰“	159.5558	2	F	F	F	F	F	F
m:	WORM00976.bmp	00:06:34.15	“®	2	‹ß	‰“	162.0294	2	F	F	F	F	F	F
m:	WORM00977.bmp	00:06:34.25	“®	2	‹ß	‰“	169.1742	2	F	F	F	F	F	F
m:	WORM00978.bmp	00:06:35.05	“®	2	‹ß	‰“	174.7538	2	F	F	F	F	F	F
m:	WORM00979.bmp	00:06:35.15	“®	2	‹ß	‰“	177.1597	2	F	F	F	F	F	F
m:	WORM00980.bmp	00:06:35.25	“®	2	‹ß	‰“	174.7637	2	F	F	F	F	F	F
m:	WORM00981.bmp	00:06:36.05	“®	2	‹ß	‰“	173.2514	2	F	F	F	F	F	F
m:	WORM00982.bmp	00:06:36.15	“®	2	‹ß	‰“	173.4734	2	F	F	F	F	F	F
m:	WORM00983.bmp	00:06:36.25	“®	2	‹ß	‰“	172.3244	2	F	F	F	F	F	F
m:	WORM00984.bmp	00:06:37.05	“®	2	‹ß	‰“	176.1799	2	F	F	F	F	F	F
m:	WORM00985.bmp	00:06:37.15	“®	2	‹ß	‰“	179.8633	2	F	F	F	F	F	F
m:	WORM00986.bmp	00:06:37.25	“®	2	‹ß	‰“	178.586	2	F	F	F	F	F	F
m:	WORM00987.bmp	00:06:38.05	“®	2	‹ß	‰“	179.8763	2	F	F	F	F	F	F
m:	WORM00988.bmp	00:06:38.15	“®	2	‹ß	‰“	178.6361	2	F	F	F	F	F	F
m:	WORM00989.bmp	00:06:38.25	“®	2	‹ß	‰“	179.8763	2	F	F	F	F	F	F
m:	WORM00990.bmp	00:06:39.05	“®	2	‹ß	‰“	178.7614	2	F	F	F	F	F	F
m:	WORM00991.bmp	00:06:39.15	“®	2	‹ß	‰“	176.1782	2	F	F	F	F	F	F
m:	WORM00992.bmp	00:06:39.25	“®	2	‹ß	‰“	174.6047	2	F	F	F	F	F	F
m:	WORM00993.bmp	00:06:40.05	“®	2	‹ß	‰“	173.3118	2	F	F	F	F	F	F
m:	WORM00994.bmp	00:06:40.15	“®	2	‹ß	‰“	177.0431	2	F	F	F	F	F	F
m:	WORM00995.bmp	00:06:40.25	“®	2	‹ß	‰“	178.5467	2	F	F	F	F	F	F
m:	WORM00996.bmp	00:06:41.05	“®	2	‹ß	‰“	177.3907	2	F	F	F	F	F	F
m:	WORM00997.bmp	00:06:41.15	“®	2	‹ß	‰“	177.5105	2	F	F	F	F	F	F
m:	WORM00998.bmp	00:06:41.25	“®	2	‹ß	‰“	177.3575	2	F	F	F	F	F	F
m:	WORM00999.bmp	00:06:42.05	“®	2	‹ß	‰“	172.0701	2	F	F	F	F	F	F
m:	WORM01000.bmp	00:06:42.15	“®	2	‹ß	‰“	172.1221	2	F	F	F	F	F	F
m:	WORM01001.bmp	00:06:42.25	“®	2	‹ß	‰“	171.9657	2	F	F	F	F	F	F
m:	WORM01002.bmp	00:06:43.05	“®	2	‹ß	‰“	170.6245	2	F	F	F	F	F	F
m:	WORM01003.bmp	00:06:43.15	ŠO	2			174.669	2	F	F	F	F	F	F
k:	MOVING.bmp	00:06:43.25	ŠO	0			0	0	K	K	U	U	F	F
k:	MOVING.bmp	00:06:44.05	ŠO	0			0	0	K	K	U	U	F	F
k:	MOVING.bmp	00:06:44.15	ŠO	0			0	0	K	K	U	U	F	F
k:	MOVING.bmp	00:06:44.25	ŠO	0			0	0	K	K	U	U	F	F
k:	MOVING.bmp	00:06:45.05	ŠO	0			0	0	K	K	U	U	F	F
m:	WORM01004.bmp	00:06:45.15	ŠO	2			163.0145	2	F	F	F	F	F	F
m:	WORM01005.bmp	00:06:45.25	“®	2	‹ß	‰“	165.3432	2	F	F	F	F	F	F
m:	WORM01006.bmp	00:06:46.05	“®	2	‹ß	‰“	173.2574	2	F	F	F	F	F	F
m:	WORM01007.bmp	00:06:46.15	“®	2	‹ß	‰“	178.0208	2	F	F	F	F	F	F
m:	WORM01008.bmp	00:06:46.25	“®	2	‹ß	‰“	174.5962	2	F	F	F	F	F	F
m:	WORM01009.bmp	00:06:47.05	“®	2	‹ß	‰“	170.2705	2	F	F	F	F	F	F
m:	WORM01010.bmp	00:06:47.15	“®	2	‹ß	‰“	176.491	2	F	F	F	F	F	F
m:	WORM01011.bmp	00:06:47.25	“®	2	‹ß	‰“	175.0684	2	F	F	F	F	F	F
m:	WORM01012.bmp	00:06:48.05	“®	2	‹ß	‰“	176.3058	2	F	F	F	F	F	F
m:	WORM01013.bmp	00:06:48.15	“®	2	‹ß	‰“	176.0652	2	F	F	F	F	F	F
m:	WORM01014.bmp	00:06:48.25	“®	2	‹ß	‰“	178.3737	2	F	F	F	F	F	F
m:	WORM01015.bmp	00:06:49.05	“®	2	‹ß	‰“	179.8571	2	F	F	F	F	F	F
m:	WORM01016.bmp	00:06:49.15	“®	2	‹ß	‰“	177.288	2	F	F	F	F	F	F
m:	WORM01017.bmp	00:06:49.25	“®	2	‹ß	‰“	176.9839	2	F	F	F	F	F	F
m:	WORM01018.bmp	00:06:50.05	“®	2	‹ß	‰“	178.3372	2	F	F	F	F	F	F
m:	WORM01019.bmp	00:06:50.15	“®	2	‹ß	‰“	174.4829	2	F	F	F	F	F	F
m:	WORM01020.bmp	00:06:50.25	“®	2	‹ß	‰“	172.2574	2	F	F	F	F	F	F
m:	WORM01021.bmp	00:06:51.05	“®	2	‹ß	‰“	178.8443	2	F	F	F	F	F	F
m:	WORM01022.bmp	00:06:51.15	“®	2	‹ß	‰“	178.6389	2	F	F	F	F	F	F
m:	WORM01023.bmp	00:06:51.25	“®	2	‹ß	‰“	174.2191	2	F	F	F	F	F	F
m:	WORM01024.bmp	00:06:52.05	“®	2	‹ß	‰“	172.2539	2	F	F	F	F	F	F
m:	WORM01025.bmp	00:06:52.15	ŠO	2			171.9504	2	F	F	F	F	F	F
k:	MOVING.bmp	00:06:52.25	ŠO	0			0	0	K	K	U	U	F	F
k:	MOVING.bmp	00:06:53.05	ŠO	0			0	0	K	K	U	U	F	F
k:	MOVING.bmp	00:06:53.15	ŠO	0			0	0	K	K	U	U	F	F
k:	MOVING.bmp	00:06:53.25	ŠO	0			0	0	K	K	U	U	F	F
k:	MOVING.bmp	00:06:54.05	ŠO	0			0	0	K	K	U	U	F	F
m:	WORM01026.bmp	00:06:54.15	ŠO	2			168.5479	2	F	F	F	F	F	F
m:	WORM01027.bmp	00:06:54.25	“®	2	‹ß	‰“	170.6045	2	F	F	F	F	F	F
m:	WORM01028.bmp	00:06:55.05	“®	2	‹ß	‰“	177.9858	2	F	F	F	F	F	F
m:	WORM01029.bmp	00:06:55.15	“®	2	‹ß	‰“	178.5205	2	F	F	F	F	F	F
m:	WORM01030.bmp	00:06:55.25	“®	2	‹ß	‰“	173.2388	2	F	F	F	F	F	F
m:	WORM01031.bmp	00:06:56.05	“®	2	‹ß	‰“	178.3601	2	F	F	F	F	F	F
m:	WORM01032.bmp	00:06:56.15	“®	2	‹ß	‰“	178.7811	2	F	F	F	F	F	F
m:	WORM01033.bmp	00:06:56.25	“®	2	‹ß	‰“	176.7569	2	F	F	F	F	F	F
m:	WORM01034.bmp	00:06:57.05	“®	2	‹ß	‰“	179.6994	2	F	F	F	F	F	F
m:	WORM01035.bmp	00:06:57.15	“®	2	‹ß	‰“	176.5107	2	F	F	F	F	F	F
m:	WORM01036.bmp	00:06:57.25	“®	2	‹ß	‰“	178.2555	2	F	F	F	F	F	F
m:	WORM01037.bmp	00:06:58.05	“®	2	‹ß	‰“	177.6627	2	F	F	F	F	F	F
m:	WORM01038.bmp	00:06:58.15	“®	2	‹ß	‰“	179.745	2	F	F	F	F	F	F
m:	WORM01039.bmp	00:06:58.25	“®	2	‹ß	‰“	179.0942	2	F	F	F	F	F	F
m:	WORM01040.bmp	00:06:59.05	“®	2	‹ß	‰“	175.4261	2	F	F	F	F	F	F
m:	WORM01041.bmp	00:06:59.15	“®	2	‹ß	‰“	168.9267	2	F	F	F	F	F	F
m:	WORM01042.bmp	00:06:59.25	“®	2	‹ß	‰“	170.4519	2	F	F	F	F	F	F
m:	WORM01043.bmp	00:07:00.05	“®	2	‹ß	‰“	174.2139	2	F	F	F	F	F	F
m:	WORM01044.bmp	00:07:00.15	“®	2	‹ß	‰“	174.3693	2	F	F	F	F	F	F
m:	WORM01045.bmp	00:07:00.25	ŠO	2			174.5246	2	F	F	F	F	F	F
k:	MOVING.bmp	00:07:01.05	ŠO	0			0	0	K	K	U	U	F	F
k:	MOVING.bmp	00:07:01.15	ŠO	0			0	0	K	K	U	U	F	F
k:	MOVING.bmp	00:07:01.25	ŠO	0			0	0	K	K	U	U	F	F
k:	MOVING.bmp	00:07:02.05	ŠO	0			0	0	K	K	U	U	F	F
k:	MOVING.bmp	00:07:02.15	ŠO	0			0	0	K	K	U	U	F	F
m:	WORM01046.bmp	00:07:02.25	ŠO	2			161.8361	2	F	F	F	F	F	F
m:	WORM01047.bmp	00:07:03.05	“®	2	‹ß	‰“	163.6138	2	F	F	F	F	F	F
m:	WORM01048.bmp	00:07:03.15	“®	2	‹ß	‰“	164.1741	2	F	F	F	F	F	F
m:	WORM01049.bmp	00:07:03.25	“®	2	‹ß	‰“	171.2274	2	F	F	F	F	F	F
m:	WORM01050.bmp	00:07:04.05	“®	2	‹ß	‰“	172.7631	2	F	F	F	F	F	F
m:	WORM01051.bmp	00:07:04.15	“®	2	‹ß	‰“	171.0743	2	F	F	F	F	F	F
m:	WORM01052.bmp	00:07:04.25	“®	2	‹ß	‰“	169.4257	2	F	F	F	F	F	F
m:	WORM01053.bmp	00:07:05.05	“®	2	‹ß	‰“	165.4062	2	F	F	F	F	F	F
m:	WORM01054.bmp	00:07:05.15	“®	2	‹ß	‰“	169.4856	2	F	F	F	F	F	F
m:	WORM01055.bmp	00:07:05.25	“®	2	‹ß	‰“	173.6228	2	F	F	F	F	F	F
m:	WORM01056.bmp	00:07:06.05	“®	2	‹ß	‰“	179.2152	2	F	F	F	F	F	F
m:	WORM01057.bmp	00:07:06.15	“®	2	‹ß	‰“	168.1297	2	F	F	F	F	F	F
m:	WORM01058.bmp	00:07:06.25	“®	2	‹ß	‰“	157.4632	2	F	F	F	F	F	F
m:	WORM01059.bmp	00:07:07.05	“®	2	‹ß	‰“	155.2826	2	F	F	F	F	F	F
m:	WORM01060.bmp	00:07:07.15	“®	2	‹ß	‰“	162.1029	2	F	F	F	F	F	F
m:	WORM01061.bmp	00:07:07.25	“®	2	‹ß	‰“	172.1182	2	F	F	F	F	F	F
m:	WORM01062.bmp	00:07:08.05	“®	2	‹ß	‰“	178.5458	2	F	F	F	F	F	F
m:	WORM01063.bmp	00:07:08.15	“®	2	‹ß	‰“	179.4154	2	F	F	F	F	F	F
m:	WORM01064.bmp	00:07:08.25	“®	2	‹ß	‰“	178.8922	2	F	F	F	F	F	F
m:	WORM01065.bmp	00:07:09.05	ŠO	2			178.9708	2	F	F	F	F	F	F
k:	MOVING.bmp	00:07:09.15	ŠO	0			0	0	K	K	U	U	F	F
k:	MOVING.bmp	00:07:09.25	ŠO	0			0	0	K	K	U	U	F	F
k:	MOVING.bmp	00:07:10.05	ŠO	0			0	0	K	K	U	U	F	F
k:	MOVING.bmp	00:07:10.15	ŠO	0			0	0	K	K	U	U	F	F
k:	MOVING.bmp	00:07:10.25	ŠO	0			0	0	K	K	U	U	F	F
m:	WORM01066.bmp	00:07:11.05	ŠO	2			145.2337	2	F	F	F	F	F	F
m:	WORM01067.bmp	00:07:11.15	“®	2	‹ß	‰“	150.6158	2	F	F	F	F	F	F
m:	WORM01068.bmp	00:07:11.25	“®	2	‹ß	‰“	161.565	2	F	F	F	F	F	F
m:	WORM01069.bmp	00:07:12.05	“®	2	‹ß	‰“	169.7368	2	F	F	F	F	F	F
m:	WORM01070.bmp	00:07:12.15	“®	2	‹ß	‰“	175.139	2	F	F	F	F	F	F
m:	WORM01071.bmp	00:07:12.25	“®	2	‹ß	‰“	168.4998	2	F	F	F	F	F	F
m:	WORM01072.bmp	00:07:13.05	“®	2	‹ß	‰“	178.9619	2	F	F	F	F	F	F
m:	WORM01073.bmp	00:07:13.15	“®	2	‹ß	‰“	178.7229	2	F	F	F	F	F	F
m:	WORM01074.bmp	00:07:13.25	“®	2	‹ß	‰“	178.9017	2	F	F	F	F	F	F
m:	WORM01075.bmp	00:07:14.05	“®	2	‹ß	‰“	178.6585	2	F	F	F	F	F	F
m:	WORM01076.bmp	00:07:14.15	“®	2	‹ß	‰“	167.1302	2	F	F	F	F	F	F
m:	WORM01077.bmp	00:07:14.25	“®	2	‹ß	‰“	155.0561	2	F	F	F	F	F	F
m:	WORM01078.bmp	00:07:15.05	“®	2	‹ß	‰“	145.4179	2	F	F	F	F	F	F
m:	WORM01079.bmp	00:07:15.15	“®	2	‹ß	‰“	144.3859	2	F	F	F	F	F	F
m:	WORM01080.bmp	00:07:15.25	“®	2	‹ß	‰“	152.5416	2	F	F	F	F	F	F
m:	WORM01081.bmp	00:07:16.05	“®	2	‹ß	‰“	174.0797	2	F	F	F	F	F	F
m:	WORM01082.bmp	00:07:16.15	“®	2	‹ß	‰“	172.5231	2	F	F	F	F	F	F
m:	WORM01083.bmp	00:07:16.25	“®	2	‹ß	‰“	159.5168	2	F	F	F	F	F	F
m:	WORM01084.bmp	00:07:17.05	“®	2	‹ß	‰“	156.3179	2	F	F	F	F	F	F
m:	WORM01085.bmp	00:07:17.15	“®	2	‹ß	‰“	159.6747	2	F	F	F	F	F	F
m:	WORM01086.bmp	00:07:17.25	“®	2	‹ß	‰“	172.9422	2	F	F	F	F	F	F
m:	WORM01087.bmp	00:07:18.05	“®	2	‹ß	‰“	176.3202	2	F	F	F	F	F	F
m:	WORM01088.bmp	00:07:18.15	“®	2	‹ß	‰“	176.0548	2	F	F	F	F	F	F
m:	WORM01089.bmp	00:07:18.25	“®	2	‹ß	‰“	169.8907	2	F	F	F	F	F	F
m:	WORM01090.bmp	00:07:19.05	“®	2	‹ß	‰“	169.7628	2	F	F	F	F	F	F
m:	WORM01091.bmp	00:07:19.15	“®	2	‹ß	‰“	176.3201	2	F	F	F	F	F	F
m:	WORM01092.bmp	00:07:19.25	“®	2	‹ß	‰“	166.9855	2	F	F	F	F	F	F
m:	WORM01093.bmp	00:07:20.05	“®	2	‹ß	‰“	160.0327	2	F	F	F	F	F	F
m:	WORM01094.bmp	00:07:20.15	ŠO	2			155.2639	2	F	F	F	F	F	F
k:	MOVING.bmp	00:07:20.25	ŠO	0			0	0	K	K	U	U	F	F
k:	MOVING.bmp	00:07:21.05	ŠO	0			0	0	K	K	U	U	F	F
k:	MOVING.bmp	00:07:21.15	ŠO	0			0	0	K	K	U	U	F	F
k:	MOVING.bmp	00:07:21.25	ŠO	0			0	0	K	K	U	U	F	F
k:	MOVING.bmp	00:07:22.05	ŠO	0			0	0	K	K	U	U	F	F
m:	WORM01095.bmp	00:07:22.15	ŠO	2			162.9319	2	F	F	F	F	F	F
m:	WORM01096.bmp	00:07:22.25	“®	2	‹ß	‰“	158.3141	2	F	F	F	F	F	F
m:	WORM01097.bmp	00:07:23.05	“®	2	‹ß	‰“	157.5826	2	F	F	F	F	F	F
m:	WORM01098.bmp	00:07:23.15	“®	2	‹ß	‰“	160.1124	2	F	F	F	F	F	F
m:	WORM01099.bmp	00:07:23.25	“®	2	‹ß	‰“	165.7792	2	F	F	F	F	F	F
m:	WORM01100.bmp	00:07:24.05	“®	2	‹ß	‰“	172.3697	2	F	F	F	F	F	F
m:	WORM01101.bmp	00:07:24.15	“®	2	‹ß	‰“	177.0949	2	F	F	F	F	F	F
m:	WORM01102.bmp	00:07:24.25	“®	2	‹ß	‰“	178.8542	2	F	F	F	F	F	F
m:	WORM01103.bmp	00:07:25.05	“®	2	‹ß	‰“	178.3986	2	F	F	F	F	F	F
m:	WORM01104.bmp	00:07:25.15	“®	2	‹ß	‰“	174.5187	2	F	F	F	F	F	F
m:	WORM01105.bmp	00:07:25.25	“®	2	‹ß	‰“	173.5242	2	F	F	F	F	F	F
m:	WORM01106.bmp	00:07:26.05	“®	2	‹ß	‰“	176.3345	2	F	F	F	F	F	F
m:	WORM01107.bmp	00:07:26.15	“®	2	‹ß	‰“	178.9512	2	F	F	F	F	F	F
m:	WORM01108.bmp	00:07:26.25	“®	2	‹ß	‰“	177.0263	2	F	F	F	F	F	F
m:	WORM01109.bmp	00:07:27.05	“®	2	‹ß	‰“	179.3084	2	F	F	F	F	F	F
m:	WORM01110.bmp	00:07:27.15	“®	2	‹ß	‰“	178.9812	2	F	F	F	F	F	F
m:	WORM01111.bmp	00:07:27.25	“®	2	‹ß	‰“	178.0855	2	F	F	F	F	F	F
m:	WORM01112.bmp	00:07:28.05	“®	2	‹ß	‰“	177.0953	2	F	F	F	F	F	F
m:	WORM01113.bmp	00:07:28.15	“®	2	‹ß	‰“	177.271	2	F	F	F	F	F	F
m:	WORM01114.bmp	00:07:28.25	“®	2	‹ß	‰“	176.6108	2	F	F	F	F	F	F
m:	WORM01115.bmp	00:07:29.05	“®	2	‹ß	‰“	177.9407	2	F	F	F	F	F	F
m:	WORM01116.bmp	00:07:29.15	“®	2	‹ß	‰“	179.2761	2	F	F	F	F	F	F
m:	WORM01117.bmp	00:07:29.25	“®	2	‹ß	‰“	174.6442	2	F	F	F	F	F	F
m:	WORM01118.bmp	00:07:30.05	“®	2	‹ß	‰“	171.517	2	F	F	F	F	F	F
m:	WORM01119.bmp	00:07:30.15	“®	2	‹ß	‰“	167.8951	2	F	F	F	F	F	F
m:	WORM01120.bmp	00:07:30.25	“®	2	‹ß	‰“	168.1951	2	F	F	F	F	F	F
m:	WORM01121.bmp	00:07:31.05	ŠO	2			172.7177	2	F	F	F	F	F	F
k:	MOVING.bmp	00:07:31.15	ŠO	0			0	0	K	K	U	U	F	F
k:	MOVING.bmp	00:07:31.25	ŠO	0			0	0	K	K	U	U	F	F
k:	MOVING.bmp	00:07:32.05	ŠO	0			0	0	K	K	U	U	F	F
k:	MOVING.bmp	00:07:32.15	ŠO	0			0	0	K	K	U	U	F	F
k:	MOVING.bmp	00:07:32.25	ŠO	0			0	0	K	K	U	U	F	F
m:	WORM01122.bmp	00:07:33.05	ŠO	2			171.8699	2	F	F	F	F	F	F
m:	WORM01123.bmp	00:07:33.15	“®	2	‹ß	‰“	166.2981	2	F	F	F	F	F	F
m:	WORM01124.bmp	00:07:33.25	“®	2	‹ß	‰“	166.6411	2	F	F	F	F	F	F
m:	WORM01125.bmp	00:07:34.05	“®	2	‹ß	‰“	169.3244	2	F	F	F	F	F	F
m:	WORM01126.bmp	00:07:34.15	“®	2	‹ß	‰“	173.9492	2	F	F	F	F	F	F
m:	WORM01127.bmp	00:07:34.25	“®	2	‹ß	‰“	171.002	2	F	F	F	F	F	F
m:	WORM01128.bmp	00:07:35.05	“®	2	‹ß	‰“	172.4383	2	F	F	F	F	F	F
m:	WORM01129.bmp	00:07:35.15	“®	2	‹ß	‰“	177.0527	2	F	F	F	F	F	F
m:	WORM01130.bmp	00:07:35.25	“®	2	‹ß	‰“	175.9417	2	F	F	F	F	F	F
m:	WORM01131.bmp	00:07:36.05	“®	2	‹ß	‰“	168.3011	2	F	F	F	F	F	F
m:	WORM01132.bmp	00:07:36.15	“®	2	‹ß	‰“	158.2995	2	F	F	F	F	F	F
m:	WORM01133.bmp	00:07:36.25	“®	2	‹ß	‰“	153.1281	2	F	F	F	F	F	F
m:	WORM01134.bmp	00:07:37.05	“®	2	‹ß	‰“	156.8792	2	F	F	F	F	F	F
m:	WORM01135.bmp	00:07:37.15	“®	2	‹ß	‰“	164.7449	2	F	F	F	F	F	F
m:	WORM01136.bmp	00:07:37.25	“®	2	‹ß	‰“	170.7502	2	F	F	F	F	F	F
m:	WORM01137.bmp	00:07:38.05	“®	2	‹ß	‰“	173.6532	2	F	F	F	F	F	F
m:	WORM01138.bmp	00:07:38.15	“®	2	‹ß	‰“	171.5446	2	F	F	F	F	F	F
m:	WORM01139.bmp	00:07:38.25	“®	2	‹ß	‰“	173.1845	2	F	F	F	F	F	F
m:	WORM01140.bmp	00:07:39.05	“®	2	‹ß	‰“	175.4622	2	F	F	F	F	F	F
m:	WORM01141.bmp	00:07:39.15	“®	2	‹ß	‰“	177.0673	2	F	F	F	F	F	F
m:	WORM01142.bmp	00:07:39.25	“®	2	‹ß	‰“	179.9457	2	F	F	F	F	F	F
m:	WORM01143.bmp	00:07:40.05	“®	2	‹ß	‰“	179.1737	2	F	F	F	F	F	F
m:	WORM01144.bmp	00:07:40.15	“®	2	‹ß	‰“	179.0915	2	F	F	F	F	F	F
m:	WORM01145.bmp	00:07:40.25	“®	2	‹ß	‰“	179.0338	2	F	F	F	F	F	F
m:	WORM01146.bmp	00:07:41.05	“®	2	‹ß	‰“	176.5023	2	F	F	F	F	F	F
m:	WORM01147.bmp	00:07:41.15	ŠO	2			169.2274	2	F	F	F	F	F	F
k:	MOVING.bmp	00:07:41.25	ŠO	0			0	0	K	K	U	U	F	F
k:	MOVING.bmp	00:07:42.05	ŠO	0			0	0	K	K	U	U	F	F
k:	MOVING.bmp	00:07:42.15	ŠO	0			0	0	K	K	U	U	F	F
k:	MOVING.bmp	00:07:42.25	ŠO	0			0	0	K	K	U	U	F	F
k:	MOVING.bmp	00:07:43.05	ŠO	0			0	0	K	K	U	U	F	F
m:	WORM01148.bmp	00:07:43.15	ŠO	0			171.523	0	F	F	F	F	F	F
m:	WORM01149.bmp	00:07:43.25	“®	2	‹ß	‰“	173.7711	2	F	F	F	F	F	F
m:	WORM01150.bmp	00:07:44.05	“®	2	‹ß	‰“	170.6335	2	F	F	F	F	F	F
m:	WORM01151.bmp	00:07:44.15	“®	2	‹ß	‰“	145.0481	2	F	F	F	F	F	F
m:	WORM01152.bmp	00:07:44.25	“®	2	‹ß	‰“	164.499	2	F	F	F	F	F	F
m:	WORM01153.bmp	00:07:45.05	“®	2	‹ß	‰“	172.1324	2	F	F	F	F	F	F
m:	WORM01154.bmp	00:07:45.15	“®	2	‹ß	‰“	174.5881	2	F	F	F	F	F	F
m:	WORM01155.bmp	00:07:45.25	ŠO	2			166.736	2	F	F	F	F	F	F
m:	WORM01156.bmp	00:07:46.05	“®	2	‹ß	‰“	148.7517	2	F	F	F	F	F	F
m:	WORM01157.bmp	00:07:46.15	ŠO	2			123.6901	2	F	F	F	F	F	F
m:	WORM01158.bmp	00:07:46.25	“®	2	‹ß	‰“	177.593	2	F	F	F	F	F	F
m:	WORM01159.bmp	00:07:47.05	“®	2	‹ß	‰“	171.9311	2	F	F	F	F	F	F
m:	WORM01160.bmp	00:07:47.15	“®	2	‹ß	‰“	149.5796	2	F	F	F	F	F	F
m:	WORM01161.bmp	00:07:47.25	“®	2	‹ß	‰“	179.8867	2	F	F	F	F	F	F
m:	WORM01162.bmp	00:07:48.05	“®	2	‹ß	‰“	174.5121	2	F	F	F	F	F	F
m:	WORM01163.bmp	00:07:48.15	“®	2	‹ß	‰“	172.5314	2	F	F	F	F	F	F
m:	WORM01164.bmp	00:07:48.25	“®	2	‹ß	‰“	174.273	2	F	F	F	F	F	F
m:	WORM01165.bmp	00:07:49.05	ŠO	2			174.0906	2	F	F	F	F	F	F
k:	MOVING.bmp	00:07:49.15	ŠO	2			0	2	K	K	U	U	F	F
k:	MOVING.bmp	00:07:49.25	ŠO	2			0	2	K	K	U	U	F	F
k:	MOVING.bmp	00:07:50.05	ŠO	2			0	2	K	K	U	U	F	F
k:	MOVING.bmp	00:07:50.15	ŠO	2			0	2	K	K	U	U	F	F
k:	MOVING.bmp	00:07:50.25	ŠO	2			0	2	K	K	U	U	F	F
m:	WORM01166.bmp	00:07:51.05	ŠO	2			165.1516	2	F	F	F	F	F	F
m:	WORM01167.bmp	00:07:51.15	“®	2	‹ß	‰“	150.7388	2	F	F	F	F	F	F
m:	WORM01168.bmp	00:07:51.25	“®	2	‹ß	‰“	156.7257	2	F	F	F	F	F	F
m:	WORM01169.bmp	00:07:52.05	“®	2	‹ß	‰“	157.1211	2	F	F	F	F	F	F
m:	WORM01170.bmp	00:07:52.15	“®	2	‹ß	‰“	163.9741	2	F	F	F	F	F	F
m:	WORM01171.bmp	00:07:52.25	“®	2	‹ß	‰“	168.7478	2	F	F	F	F	F	F
m:	WORM01172.bmp	00:07:53.05	“®	2	‹ß	‰“	172.6039	2	F	F	F	F	F	F
m:	WORM01173.bmp	00:07:53.15	“®	2	‹ß	‰“	176.662	2	F	F	F	F	F	F
m:	WORM01174.bmp	00:07:53.25	“®	2	‹ß	‰“	169.3494	2	F	F	F	F	F	F
m:	WORM01175.bmp	00:07:54.05	“®	2	‹ß	‰“	165.1003	2	F	F	F	F	F	F
m:	WORM01176.bmp	00:07:54.15	“®	2	‹ß	‰“	164.9688	2	F	F	F	F	F	F
m:	WORM01177.bmp	00:07:54.25	“®	2	‹ß	‰“	162.6563	2	F	F	F	F	F	F
m:	WORM01178.bmp	00:07:55.05	“®	2	‹ß	‰“	172.8511	2	F	F	F	F	F	F
m:	WORM01179.bmp	00:07:55.15	“®	2	‹ß	‰“	173.9509	2	F	F	F	F	F	F
m:	WORM01180.bmp	00:07:55.25	“®	2	‹ß	‰“	170.9048	2	F	F	F	F	F	F
m:	WORM01181.bmp	00:07:56.05	“®	2	‹ß	‰“	169.4561	2	F	F	F	F	F	F
m:	WORM01182.bmp	00:07:56.15	“®	2	‹ß	‰“	168.6901	2	F	F	F	F	F	F
m:	WORM01183.bmp	00:07:56.25	“®	2	‹ß	‰“	172.7235	2	F	F	F	F	F	F
m:	WORM01184.bmp	00:07:57.05	“®	2	‹ß	‰“	155.2533	2	F	F	F	F	F	F
m:	WORM01185.bmp	00:07:57.15	“®	2	‹ß	‰“	153.5018	2	F	F	F	F	F	F
m:	WORM01186.bmp	00:07:57.25	ŠO	2			150.6788	2	F	F	F	F	F	F
k:	MOVING.bmp	00:07:58.05	ŠO	0			0	0	K	K	U	U	F	F
k:	MOVING.bmp	00:07:58.15	ŠO	0			0	0	K	K	U	U	F	F
k:	MOVING.bmp	00:07:58.25	ŠO	0			0	0	K	K	U	U	F	F
k:	MOVING.bmp	00:07:59.05	ŠO	0			0	0	K	K	U	U	F	F
k:	MOVING.bmp	00:07:59.15	ŠO	0			0	0	K	K	U	U	F	F
m:	WORM01187.bmp	00:07:59.25	ŠO	2			174.8703	2	F	F	F	F	F	F
m:	WORM01188.bmp	00:08:00.05	“®	2	‹ß	‰“	177.9594	2	F	F	F	F	F	F
m:	WORM01189.bmp	00:08:00.15	“®	2	‹ß	‰“	176.5416	2	F	F	F	F	F	F
m:	WORM01190.bmp	00:08:00.25	“®	2	‹ß	‰“	169.3458	2	F	F	F	F	F	F
m:	WORM01191.bmp	00:08:01.05	“®	2	‹ß	‰“	166.1088	2	F	F	F	F	F	F
m:	WORM01192.bmp	00:08:01.15	“®	2	‹ß	‰“	167.1644	2	F	F	F	F	F	F
m:	WORM01193.bmp	00:08:01.25	“®	2	‹ß	‰“	178.4843	2	F	F	F	F	F	F
m:	WORM01194.bmp	00:08:02.05	“®	2	‹ß	‰“	174.4853	2	F	F	F	F	F	F
m:	WORM01195.bmp	00:08:02.15	“®	2	‹ß	‰“	165.5741	2	F	F	F	F	F	F
m:	WORM01196.bmp	00:08:02.25	“®	2	‹ß	‰“	170.8443	2	F	F	F	F	F	F
m:	WORM01197.bmp	00:08:03.05	“®	2	‹ß	‰“	168.3106	2	F	F	F	F	F	F
m:	WORM01198.bmp	00:08:03.15	“®	2	‹ß	‰“	166.0864	2	F	F	F	F	F	F
m:	WORM01199.bmp	00:08:03.25	“®	2	‹ß	‰“	170.422	2	F	F	F	F	F	F
m:	WORM01200.bmp	00:08:04.05	“®	2	‹ß	‰“	179.7788	2	F	F	F	F	F	F
m:	WORM01201.bmp	00:08:04.15	“®	2	‹ß	‰“	165.1939	2	F	F	F	F	F	F
m:	WORM01202.bmp	00:08:04.25	“®	2	‹ß	‰“	159.7999	2	F	F	F	F	F	F
m:	WORM01203.bmp	00:08:05.05	“®	2	‹ß	‰“	171.4662	2	F	F	F	F	F	F
m:	WORM01204.bmp	00:08:05.15	“®	2	‹ß	‰“	176.9642	2	F	F	F	F	F	F
m:	WORM01205.bmp	00:08:05.25	“®	2	‹ß	‰“	176.6426	2	F	F	F	F	F	F
m:	WORM01206.bmp	00:08:06.05	“®	2	‹ß	‰“	164.6576	2	F	F	F	F	F	F
m:	WORM01207.bmp	00:08:06.15	“®	2	‹ß	‰“	148.134	2	F	F	F	F	F	F
m:	WORM01208.bmp	00:08:06.25	ŠO	2			140.7391	2	F	F	F	F	F	F
k:	MOVING.bmp	00:08:07.05	ŠO	0			0	0	K	K	U	U	F	F
k:	MOVING.bmp	00:08:07.15	ŠO	0			0	0	K	K	U	U	F	F
k:	MOVING.bmp	00:08:07.25	ŠO	0			0	0	K	K	U	U	F	F
k:	MOVING.bmp	00:08:08.05	ŠO	0			0	0	K	K	U	U	F	F
k:	MOVING.bmp	00:08:08.15	ŠO	0			0	0	K	K	U	U	F	F
m:	WORM01209.bmp	00:08:08.25	ŠO	2			164.1047	2	F	F	F	F	F	F
m:	WORM01210.bmp	00:08:09.05	“®	2	‹ß	‰“	161.2717	2	F	F	F	F	F	F
m:	WORM01211.bmp	00:08:09.15	“®	2	‹ß	‰“	159.8238	2	F	F	F	F	F	F
m:	WORM01212.bmp	00:08:09.25	“®	2	‹ß	‰“	163.8141	2	F	F	F	F	F	F
m:	WORM01213.bmp	00:08:10.05	“®	2	‹ß	‰“	174.6107	2	F	F	F	F	F	F
m:	WORM01214.bmp	00:08:10.15	“®	2	‹ß	‰“	154.6295	2	F	F	F	F	F	F
m:	WORM01215.bmp	00:08:10.25	“®	2	‹ß	‰“	138.2414	2	F	F	F	F	F	F
m:	WORM01216.bmp	00:08:11.05	“®	2	‹ß	‰“	135.5469	2	F	F	F	F	F	F
m:	WORM01217.bmp	00:08:11.15	“®	2	‹ß	‰“	137.1901	2	F	F	F	F	F	F
m:	WORM01218.bmp	00:08:11.25	“®	2	‹ß	‰“	154.8314	2	F	F	F	F	F	F
m:	WORM01219.bmp	00:08:12.05	“®	2	‹ß	‰“	168.4654	2	F	F	F	F	F	F
m:	WORM01220.bmp	00:08:12.15	“®	2	‹ß	‰“	176.2407	2	F	F	F	F	F	F
m:	WORM01221.bmp	00:08:12.25	“®	2	‹ß	‰“	178.693	2	F	F	F	F	F	F
m:	WORM01222.bmp	00:08:13.05	“®	2	‹ß	‰“	180	2	F	F	F	F	F	F
m:	WORM01223.bmp	00:08:13.15	“®	2	‹ß	‰“	179.2334	2	F	F	F	F	F	F
m:	WORM01224.bmp	00:08:13.25	“®	2	‹ß	‰“	179.5659	2	F	F	F	F	F	F
m:	WORM01225.bmp	00:08:14.05	“®	2	‹ß	‰“	177.0324	2	F	F	F	F	F	F
m:	WORM01226.bmp	00:08:14.15	“®	2	‹ß	‰“	173.3587	2	F	F	F	F	F	F
m:	WORM01227.bmp	00:08:14.25	“®	2	‹ß	‰“	162.7678	2	F	F	F	F	F	F
m:	WORM01228.bmp	00:08:15.05	“®	2	‹ß	‰“	158.5615	2	F	F	F	F	F	F
m:	WORM01229.bmp	00:08:15.15	“®	2	‹ß	‰“	161.0954	2	F	F	F	F	F	F
m:	WORM01230.bmp	00:08:15.25	“®	2	‹ß	‰“	167.6609	2	F	F	F	F	F	F
m:	WORM01231.bmp	00:08:16.05	“®	2	‹ß	‰“	174.8171	2	F	F	F	F	F	F
m:	WORM01232.bmp	00:08:16.15	ŠO	2			163.3963	2	F	F	F	F	F	F
k:	MOVING.bmp	00:08:16.25	ŠO	0			0	0	K	K	U	U	F	F
k:	MOVING.bmp	00:08:17.05	ŠO	0			0	0	K	K	U	U	F	F
k:	MOVING.bmp	00:08:17.15	ŠO	0			0	0	K	K	U	U	F	F
k:	MOVING.bmp	00:08:17.25	ŠO	0			0	0	K	K	U	U	F	F
k:	MOVING.bmp	00:08:18.05	ŠO	0			0	0	K	K	U	U	F	F
m:	WORM01233.bmp	00:08:18.15	ŠO	2			179.4749	2	F	F	F	F	F	F
m:	WORM01234.bmp	00:08:18.25	“®	2	‹ß	‰“	178.3966	2	F	F	F	F	F	F
m:	WORM01235.bmp	00:08:19.05	“®	2	‹ß	‰“	178.769	2	F	F	F	F	F	F
m:	WORM01236.bmp	00:08:19.15	“®	2	‹ß	‰“	176.6406	2	F	F	F	F	F	F
m:	WORM01237.bmp	00:08:19.25	“®	2	‹ß	‰“	179.3319	2	F	F	F	F	F	F
m:	WORM01238.bmp	00:08:20.05	“®	2	‹ß	‰“	176.0755	2	F	F	F	F	F	F
m:	WORM01239.bmp	00:08:20.15	“®	2	‹ß	‰“	177.2177	2	F	F	F	F	F	F
m:	WORM01240.bmp	00:08:20.25	“®	2	‹ß	‰“	179.2462	2	F	F	F	F	F	F
m:	WORM01241.bmp	00:08:21.05	“®	2	‹ß	‰“	176.0212	2	F	F	F	F	F	F
m:	WORM01242.bmp	00:08:21.15	“®	2	‹ß	‰“	169.974	2	F	F	F	F	F	F
m:	WORM01243.bmp	00:08:21.25	“®	2	‹ß	‰“	146.978	2	F	F	F	F	F	F
m:	WORM01244.bmp	00:08:22.05	“®	2	‹ß	‰“	126.5457	2	F	F	F	F	F	F
m:	WORM01245.bmp	00:08:22.15	“®	2	‹ß	‰“	124.0838	2	F	F	F	F	F	F
m:	WORM01246.bmp	00:08:22.25	“®	2	‹ß	‰“	124.4271	2	F	F	F	F	F	F
m:	WORM01247.bmp	00:08:23.05	“®	2	‹ß	‰“	143.5355	2	F	F	F	F	F	F
m:	WORM01248.bmp	00:08:23.15	“®	2	‹ß	‰“	148.2538	2	F	F	F	F	F	F
m:	WORM01249.bmp	00:08:23.25	“®	2	‹ß	‰“	169.5199	2	F	F	F	F	F	F
m:	WORM01250.bmp	00:08:24.05	“®	2	‹ß	‰“	170.0258	2	F	F	F	F	F	F
m:	WORM01251.bmp	00:08:24.15	“®	2	‹ß	‰“	163.4887	2	F	F	F	F	F	F
m:	WORM01252.bmp	00:08:24.25	“®	2	‹ß	‰“	164.9398	2	F	F	F	F	F	F
m:	WORM01253.bmp	00:08:25.05	“®	2	‹ß	‰“	166.2637	2	F	F	F	F	F	F
m:	WORM01254.bmp	00:08:25.15	“®	2	‹ß	‰“	174.6711	2	F	F	F	F	F	F
m:	WORM01255.bmp	00:08:25.25	“®	2	‹ß	‰“	172.5373	2	F	F	F	F	F	F
m:	WORM01256.bmp	00:08:26.05	“®	2	‹ß	‰“	170.7546	2	F	F	F	F	F	F
m:	WORM01257.bmp	00:08:26.15	“®	2	‹ß	‰“	170.9144	2	F	F	F	F	F	F
m:	WORM01258.bmp	00:08:26.25	“®	2	‹ß	‰“	174.6769	2	F	F	F	F	F	F
m:	WORM01259.bmp	00:08:27.05	“®	2	‹ß	‰“	178.689	2	F	F	F	F	F	F
m:	WORM01260.bmp	00:08:27.15	“®	2	‹ß	‰“	175.1731	2	F	F	F	F	F	F
m:	WORM01261.bmp	00:08:27.25	“®	2	‹ß	‰“	171.4194	2	F	F	F	F	F	F
m:	WORM01262.bmp	00:08:28.05	“®	2	‹ß	‰“	173.8416	2	F	F	F	F	F	F
m:	WORM01263.bmp	00:08:28.15	“®	2	‹ß	‰“	174.0802	2	F	F	F	F	F	F
m:	WORM01264.bmp	00:08:28.25	“®	2	‹ß	‰“	171.1689	2	F	F	F	F	F	F
m:	WORM01265.bmp	00:08:29.05	“®	2	‹ß	‰“	171.0475	2	F	F	F	F	F	F
m:	WORM01266.bmp	00:08:29.15	ŠO	2			178.4356	2	F	F	F	F	F	F
k:	MOVING.bmp	00:08:29.25	ŠO	0			0	0	K	K	U	U	F	F
k:	MOVING.bmp	00:08:30.05	ŠO	0			0	0	K	K	U	U	F	F
k:	MOVING.bmp	00:08:30.15	ŠO	0			0	0	K	K	U	U	F	F
k:	MOVING.bmp	00:08:30.25	ŠO	0			0	0	K	K	U	U	F	F
k:	MOVING.bmp	00:08:31.05	ŠO	0			0	0	K	K	U	U	F	F
k:	MOVING.bmp	00:08:31.15	ŠO	0			0	0	K	K	U	U	F	F
m:	WORM01267.bmp	00:08:31.25	ŠO	1			173.7335	1	F	F	F	F	F	F
m:	WORM01268.bmp	00:08:32.05	“®	1	‰“	‹ß	172.5686	1	F	F	F	F	F	F
m:	WORM01269.bmp	00:08:32.15	“®	1	‰“	‹ß	176.1822	1	F	F	F	F	F	F
m:	WORM01270.bmp	00:08:32.25	“®	1	‰“	‹ß	175.2682	1	F	F	F	F	F	F
m:	WORM01271.bmp	00:08:33.05	“®	1	‰“	‹ß	169.9331	1	F	F	F	F	F	F
m:	WORM01272.bmp	00:08:33.15	“®	1	‰“	‹ß	169.1506	1	F	F	F	F	F	F
m:	WORM01273.bmp	00:08:33.25	“®	1	‰“	‹ß	177.4172	1	F	F	F	F	F	F
m:	WORM01274.bmp	00:08:34.05	“®	1	‰“	‹ß	178.698	1	F	F	F	F	F	F
m:	WORM01275.bmp	00:08:34.15	“®	1	‰“	‹ß	178.6226	1	F	F	F	F	F	F
m:	WORM01276.bmp	00:08:34.25	“®	1	‰“	‹ß	174.0094	1	F	F	F	F	F	F
m:	WORM01277.bmp	00:08:35.05	“®	1	‰“	‹ß	173.6951	1	F	F	F	F	F	F
m:	WORM01278.bmp	00:08:35.15	“®	1	‰“	‹ß	171.2349	1	F	F	F	F	F	F
m:	WORM01279.bmp	00:08:35.25	“®	1	‰“	‹ß	176.4171	1	F	F	F	F	F	F
m:	WORM01280.bmp	00:08:36.05	“®	1	‰“	‹ß	175.8112	1	F	F	F	F	F	F
m:	WORM01281.bmp	00:08:36.15	“®	1	‰“	‹ß	176.2238	1	F	F	F	F	F	F
m:	WORM01282.bmp	00:08:36.25	“®	1	‰“	‹ß	171.8975	1	F	F	F	F	F	F
m:	WORM01283.bmp	00:08:37.05	“®	1	‰“	‹ß	167.7651	1	F	F	F	F	F	F
m:	WORM01284.bmp	00:08:37.15	“®	1	‰“	‹ß	173.6377	1	F	F	F	F	F	F
m:	WORM01285.bmp	00:08:37.25	“®	1	‰“	‹ß	177.9536	1	F	F	F	F	F	F
m:	WORM01286.bmp	00:08:38.05	“®	1	‰“	‹ß	176.4724	1	F	F	F	F	F	F
m:	WORM01287.bmp	00:08:38.15	“®	1	‰“	‹ß	172.5686	1	F	F	F	F	F	F
m:	WORM01288.bmp	00:08:38.25	“®	1	‰“	‹ß	170.3401	1	F	F	F	F	F	F
m:	WORM01289.bmp	00:08:39.05	“®	1	‰“	‹ß	168.9298	1	F	F	F	F	F	F
m:	WORM01290.bmp	00:08:39.15	“®	1	‰“	‹ß	158.0979	1	F	F	F	F	F	F
m:	WORM01291.bmp	00:08:39.25	“®	1	‰“	‹ß	165.6337	1	F	F	F	F	F	F
m:	WORM01292.bmp	00:08:40.05	ŠO	1			170.9605	1	F	F	F	F	F	F
k:	MOVING.bmp	00:08:40.15	ŠO	0			0	0	K	K	U	U	F	F
k:	MOVING.bmp	00:08:40.25	ŠO	0			0	0	K	K	U	U	F	F
k:	MOVING.bmp	00:08:41.05	ŠO	0			0	0	K	K	U	U	F	F
k:	MOVING.bmp	00:08:41.15	ŠO	0			0	0	K	K	U	U	F	F
k:	MOVING.bmp	00:08:41.25	ŠO	0			0	0	K	K	U	U	F	F
k:	MOVING.bmp	00:08:42.05	ŠO	0			0	0	K	K	U	U	F	F
m:	WORM01293.bmp	00:08:42.15	ŠO	1			160.6268	1	F	F	F	F	F	F
m:	WORM01294.bmp	00:08:42.25	“®	1	‰“	‹ß	165.9638	1	F	F	F	F	F	F
m:	WORM01295.bmp	00:08:43.05	“®	1	‰“	‹ß	166.8039	1	F	F	F	F	F	F
m:	WORM01296.bmp	00:08:43.15	“®	1	‰“	‹ß	174.54	1	F	F	F	F	F	F
m:	WORM01297.bmp	00:08:43.25	“®	1	‰“	‹ß	177.9391	1	F	F	F	F	F	F
m:	WORM01298.bmp	00:08:44.05	“®	1	‰“	‹ß	170.9575	1	F	F	F	F	F	F
m:	WORM01299.bmp	00:08:44.15	“®	1	‰“	‹ß	168.2896	1	F	F	F	F	F	F
m:	WORM01300.bmp	00:08:44.25	“®	1	‰“	‹ß	163.1786	1	F	F	F	F	F	F
m:	WORM01301.bmp	00:08:45.05	“®	1	‰“	‹ß	165.0686	1	F	F	F	F	F	F
m:	WORM01302.bmp	00:08:45.15	“®	1	‰“	‹ß	173.1987	1	F	F	F	F	F	F
m:	WORM01303.bmp	00:08:45.25	“®	1	‰“	‹ß	176.6272	1	F	F	F	F	F	F
m:	WORM01304.bmp	00:08:46.05	“®	1	‰“	‹ß	174.2999	1	F	F	F	F	F	F
m:	WORM01305.bmp	00:08:46.15	“®	1	‰“	‹ß	164.2281	1	F	F	F	F	F	F
m:	WORM01306.bmp	00:08:46.25	“®	1	‰“	‹ß	175.9144	1	F	F	F	F	F	F
m:	WORM01307.bmp	00:08:47.05	“®	1	‰“	‹ß	177.3725	1	F	F	F	F	F	F
m:	WORM01308.bmp	00:08:47.15	“®	1	‰“	‹ß	171.9561	1	F	F	F	F	F	F
m:	WORM01309.bmp	00:08:47.25	“®	1	‰“	‹ß	177.8789	1	F	F	F	F	F	F
m:	WORM01310.bmp	00:08:48.05	“®	1	‰“	‹ß	178.731	1	F	F	F	F	F	F
m:	WORM01311.bmp	00:08:48.15	“®	1	‰“	‹ß	168.0331	1	F	F	F	F	F	F
m:	WORM01312.bmp	00:08:48.25	“®	1	‰“	‹ß	177.2303	1	F	F	F	F	F	F
m:	WORM01313.bmp	00:08:49.05	“®	1	‰“	‹ß	173.942	1	F	F	F	F	F	F
m:	WORM01314.bmp	00:08:49.15	“®	1	‰“	‹ß	167.9551	1	F	F	F	F	F	F
m:	WORM01315.bmp	00:08:49.25	“®	1	‰“	‹ß	179.522	1	F	F	F	F	F	F
m:	WORM01316.bmp	00:08:50.05	“®	1	‰“	‹ß	166.9832	1	F	F	F	F	F	F
m:	WORM01317.bmp	00:08:50.15	ŠO	1			153.7999	1	F	F	F	F	F	F
k:	MOVING.bmp	00:08:50.25	ŠO	0			0	0	K	K	U	U	F	F
k:	MOVING.bmp	00:08:51.05	ŠO	0			0	0	K	K	U	U	F	F
k:	MOVING.bmp	00:08:51.15	ŠO	0			0	0	K	K	U	U	F	F
k:	MOVING.bmp	00:08:51.25	ŠO	0			0	0	K	K	U	U	F	F
k:	MOVING.bmp	00:08:52.05	ŠO	0			0	0	K	K	U	U	F	F
k:	MOVING.bmp	00:08:52.15	ŠO	0			0	0	K	K	U	U	F	F
m:	WORM01318.bmp	00:08:52.25	ŠO	1			161.0616	1	F	F	F	F	F	F
m:	WORM01319.bmp	00:08:53.05	“®	1	‰“	‹ß	165.3236	1	F	F	F	F	F	F
m:	WORM01320.bmp	00:08:53.15	“®	1	‰“	‹ß	168.8579	1	F	F	F	F	F	F
m:	WORM01321.bmp	00:08:53.25	“®	1	‰“	‹ß	173.8416	1	F	F	F	F	F	F
m:	WORM01322.bmp	00:08:54.05	“®	1	‰“	‹ß	178.9474	1	F	F	F	F	F	F
m:	WORM01323.bmp	00:08:54.15	“®	1	‰“	‹ß	178.772	1	F	F	F	F	F	F
m:	WORM01324.bmp	00:08:54.25	“®	1	‰“	‹ß	176.4564	1	F	F	F	F	F	F
m:	WORM01325.bmp	00:08:55.05	“®	1	‰“	‹ß	178.727	1	F	F	F	F	F	F
m:	WORM01326.bmp	00:08:55.15	“®	1	‰“	‹ß	170.7539	1	F	F	F	F	F	F
m:	WORM01327.bmp	00:08:55.25	“®	1	‰“	‹ß	177.3839	1	F	F	F	F	F	F
m:	WORM01328.bmp	00:08:56.05	“®	1	‰“	‹ß	179.3872	1	F	F	F	F	F	F
m:	WORM01329.bmp	00:08:56.15	“®	1	‰“	‹ß	173.1116	1	F	F	F	F	F	F
m:	WORM01330.bmp	00:08:56.25	“®	1	‰“	‹ß	171.1796	1	F	F	F	F	F	F
m:	WORM01331.bmp	00:08:57.05	“®	1	‰“	‹ß	161.6598	1	F	F	F	F	F	F
m:	WORM01332.bmp	00:08:57.15	“®	1	‰“	‹ß	165.2457	1	F	F	F	F	F	F
m:	WORM01333.bmp	00:08:57.25	“®	1	‰“	‹ß	166.3416	1	F	F	F	F	F	F
m:	WORM01334.bmp	00:08:58.05	“®	1	‰“	‹ß	164.2129	1	F	F	F	F	F	F
m:	WORM01335.bmp	00:08:58.15	“®	1	‰“	‹ß	160.9383	1	F	F	F	F	F	F
m:	WORM01336.bmp	00:08:58.25	“®	1	‰“	‹ß	166.6307	1	F	F	F	F	F	F
m:	WORM01337.bmp	00:08:59.05	“®	1	‰“	‹ß	168.3011	1	F	F	F	F	F	F
m:	WORM01338.bmp	00:08:59.15	“®	1	‰“	‹ß	173.8612	1	F	F	F	F	F	F
m:	WORM01339.bmp	00:08:59.25	“®	1	‰“	‹ß	178.3601	1	F	F	F	F	F	F
m:	WORM01340.bmp	00:09:00.05	“®	1	‰“	‹ß	177.4958	1	F	F	F	F	F	F
m:	WORM01341.bmp	00:09:00.15	“®	1	‰“	‹ß	177.6839	1	F	F	F	F	F	F
m:	WORM01342.bmp	00:09:00.25	“®	1	‰“	‹ß	174.703	1	F	F	F	F	F	F
m:	WORM01343.bmp	00:09:01.05	“®	1	‰“	‹ß	177.0511	1	F	F	F	F	F	F
m:	WORM01344.bmp	00:09:01.15	“®	1	‰“	‹ß	174.2461	1	F	F	F	F	F	F
m:	WORM01345.bmp	00:09:01.25	ŠO	1			178.3339	1	F	F	F	F	F	F
k:	MOVING.bmp	00:09:02.05	ŠO	0			0	0	K	K	U	U	F	F
k:	MOVING.bmp	00:09:02.15	ŠO	0			0	0	K	K	U	U	F	F
k:	MOVING.bmp	00:09:02.25	ŠO	0			0	0	K	K	U	U	F	F
k:	MOVING.bmp	00:09:03.05	ŠO	0			0	0	K	K	U	U	F	F
k:	MOVING.bmp	00:09:03.15	ŠO	0			0	0	K	K	U	U	F	F
m:	WORM01346.bmp	00:09:03.25	ŠO	1			170.6959	1	F	F	F	F	F	F
m:	WORM01347.bmp	00:09:04.05	“®	1	‰“	‹ß	177.1315	1	F	F	F	F	F	F
m:	WORM01348.bmp	00:09:04.15	“®	1	‰“	‹ß	159.8927	1	F	F	F	F	F	F
m:	WORM01349.bmp	00:09:04.25	“®	1	‰“	‹ß	148.6568	1	F	F	F	F	F	F
m:	WORM01350.bmp	00:09:05.05	“®	1	‰“	‹ß	139.6355	1	F	F	F	F	F	F
m:	WORM01351.bmp	00:09:05.15	“®	1	‰“	‹ß	146.8215	1	F	F	F	F	F	F
m:	WORM01352.bmp	00:09:05.25	“®	1	‰“	‹ß	173.7716	1	F	F	F	F	F	F
m:	WORM01353.bmp	00:09:06.05	“®	1	‰“	‹ß	177.9834	1	F	F	F	F	F	F
m:	WORM01354.bmp	00:09:06.15	“®	1	‰“	‹ß	167.7431	1	F	F	F	F	F	F
m:	WORM01355.bmp	00:09:06.25	“®	1	‰“	‹ß	166.2999	1	F	F	F	F	F	F
m:	WORM01356.bmp	00:09:07.05	“®	1	‰“	‹ß	167.7537	1	F	F	F	F	F	F
m:	WORM01357.bmp	00:09:07.15	“®	1	‰“	‹ß	171.6009	1	F	F	F	F	F	F
m:	WORM01358.bmp	00:09:07.25	“®	1	‰“	‹ß	163.7573	1	F	F	F	F	F	F
m:	WORM01359.bmp	00:09:08.05	“®	1	‰“	‹ß	166.2791	1	F	F	F	F	F	F
m:	WORM01360.bmp	00:09:08.15	“®	1	‰“	‹ß	171.1796	1	F	F	F	F	F	F
m:	WORM01361.bmp	00:09:08.25	“®	1	‰“	‹ß	177.007	1	F	F	F	F	F	F
m:	WORM01362.bmp	00:09:09.05	“®	1	‰“	‹ß	176.3146	1	F	F	F	F	F	F
m:	WORM01363.bmp	00:09:09.15	“®	1	‰“	‹ß	164.9587	1	F	F	F	F	F	F
m:	WORM01364.bmp	00:09:09.25	“®	1	‰“	‹ß	161.9149	1	F	F	F	F	F	F
m:	WORM01365.bmp	00:09:10.05	“®	1	‰“	‹ß	162.2202	1	F	F	F	F	F	F
m:	WORM01366.bmp	00:09:10.15	“®	1	‰“	‹ß	162.8241	1	F	F	F	F	F	F
m:	WORM01367.bmp	00:09:10.25	“®	1	‰“	‹ß	167.4593	1	F	F	F	F	F	F
m:	WORM01368.bmp	00:09:11.05	“®	1	‰“	‹ß	171.3844	1	F	F	F	F	F	F
m:	WORM01369.bmp	00:09:11.15	“®	1	‰“	‹ß	170.0051	1	F	F	F	F	F	F
m:	WORM01370.bmp	00:09:11.25	“®	1	‰“	‹ß	171.0851	1	F	F	F	F	F	F
m:	WORM01371.bmp	00:09:12.05	“®	1	‰“	‹ß	168.304	1	F	F	F	F	F	F
m:	WORM01372.bmp	00:09:12.15	“®	1	‰“	‹ß	168.8335	1	F	F	F	F	F	F
m:	WORM01373.bmp	00:09:12.25	“®	1	‰“	‹ß	171.9656	1	F	F	F	F	F	F
m:	WORM01374.bmp	00:09:13.05	“®	1	‰“	‹ß	178.1035	1	F	F	F	F	F	F
m:	WORM01375.bmp	00:09:13.15	“®	1	‰“	‹ß	179.7462	1	F	F	F	F	F	F
m:	WORM01376.bmp	00:09:13.25	“®	1	‰“	‹ß	179.8609	1	F	F	F	F	F	F
m:	WORM01377.bmp	00:09:14.05	ŠO	1			176.1449	1	F	F	F	F	F	F
k:	MOVING.bmp	00:09:14.15	ŠO	0			0	0	K	K	U	U	F	F
k:	MOVING.bmp	00:09:14.25	ŠO	0			0	0	K	K	U	U	F	F
k:	MOVING.bmp	00:09:15.05	ŠO	0			0	0	K	K	U	U	F	F
k:	MOVING.bmp	00:09:15.15	ŠO	0			0	0	K	K	U	U	F	F
k:	MOVING.bmp	00:09:15.25	ŠO	0			0	0	K	K	U	U	F	F
m:	WORM01378.bmp	00:09:16.05	ŠO	1			174.8006	1	F	F	F	F	F	F
m:	WORM01379.bmp	00:09:16.15	“®	1	‰“	‹ß	179.319	1	F	F	F	F	F	F
m:	WORM01380.bmp	00:09:16.25	“®	1	‰“	‹ß	175.1973	1	F	F	F	F	F	F
m:	WORM01381.bmp	00:09:17.05	“®	1	‰“	‹ß	178.2986	1	F	F	F	F	F	F
m:	WORM01382.bmp	00:09:17.15	“®	1	‰“	‹ß	179.3674	1	F	F	F	F	F	F
m:	WORM01383.bmp	00:09:17.25	“®	1	‰“	‹ß	178.2749	1	F	F	F	F	F	F
m:	WORM01384.bmp	00:09:18.05	“®	1	‰“	‹ß	179.4821	1	F	F	F	F	F	F
m:	WORM01385.bmp	00:09:18.15	“®	1	‰“	‹ß	179.4286	1	F	F	F	F	F	F
m:	WORM01386.bmp	00:09:18.25	“®	1	‰“	‹ß	171.2844	1	F	F	F	F	F	F
m:	WORM01387.bmp	00:09:19.05	“®	1	‰“	‹ß	172.4316	1	F	F	F	F	F	F
m:	WORM01388.bmp	00:09:19.15	“®	1	‰“	‹ß	178.3359	1	F	F	F	F	F	F
m:	WORM01389.bmp	00:09:19.25	“®	1	‰“	‹ß	170.3931	1	F	F	F	F	F	F
m:	WORM01390.bmp	00:09:20.05	“®	1	‰“	‹ß	176.4255	1	F	F	F	F	F	F
m:	WORM01391.bmp	00:09:20.15	“®	1	‰“	‹ß	178.272	1	F	F	F	F	F	F
m:	WORM01392.bmp	00:09:20.25	“®	1	‰“	‹ß	179.1575	1	F	F	F	F	F	F
m:	WORM01393.bmp	00:09:21.05	“®	1	‰“	‹ß	173.2293	1	F	F	F	F	F	F
m:	WORM01394.bmp	00:09:21.15	“®	1	‰“	‹ß	161.3327	1	F	F	F	F	F	F
m:	WORM01395.bmp	00:09:21.25	“®	1	‰“	‹ß	157.0612	1	F	F	F	F	F	F
m:	WORM01396.bmp	00:09:22.05	“®	1	‰“	‹ß	152.5182	1	F	F	F	F	F	F
m:	WORM01397.bmp	00:09:22.15	“®	1	‰“	‹ß	162.5274	1	F	F	F	F	F	F
m:	WORM01398.bmp	00:09:22.25	ŠO	1			176.0515	1	F	F	F	F	F	F
k:	MOVING.bmp	00:09:23.05	ŠO	0			0	0	K	K	U	U	F	F
k:	MOVING.bmp	00:09:23.15	ŠO	0			0	0	K	K	U	U	F	F
k:	MOVING.bmp	00:09:23.25	ŠO	0			0	0	K	K	U	U	F	F
k:	MOVING.bmp	00:09:24.05	ŠO	0			0	0	K	K	U	U	F	F
k:	MOVING.bmp	00:09:24.15	ŠO	0			0	0	K	K	U	U	F	F
m:	WORM01399.bmp	00:09:24.25	ŠO	1			177.3458	1	F	F	F	F	F	F
m:	WORM01400.bmp	00:09:25.05	“®	1	‰“	‹ß	177.8532	1	F	F	F	F	F	F
m:	WORM01401.bmp	00:09:25.15	“®	1	‰“	‹ß	178.4434	1	F	F	F	F	F	F
m:	WORM01402.bmp	00:09:25.25	“®	1	‰“	‹ß	178.4444	1	F	F	F	F	F	F
m:	WORM01403.bmp	00:09:26.05	“®	1	‰“	‹ß	174.5962	1	F	F	F	F	F	F
m:	WORM01404.bmp	00:09:26.15	“®	1	‰“	‹ß	179.9096	1	F	F	F	F	F	F
m:	WORM01405.bmp	00:09:26.25	“®	1	‰“	‹ß	178.4055	1	F	F	F	F	F	F
m:	WORM01406.bmp	00:09:27.05	“®	1	‰“	‹ß	175.8706	1	F	F	F	F	F	F
m:	WORM01407.bmp	00:09:27.15	“®	1	‰“	‹ß	174.6649	1	F	F	F	F	F	F
m:	WORM01408.bmp	00:09:27.25	“®	1	‰“	‹ß	171.1796	1	F	F	F	F	F	F
m:	WORM01409.bmp	00:09:28.05	“®	1	‰“	‹ß	169.6852	1	F	F	F	F	F	F
m:	WORM01410.bmp	00:09:28.15	“®	1	‰“	‹ß	166.5468	1	F	F	F	F	F	F
m:	WORM01411.bmp	00:09:28.25	“®	1	‰“	‹ß	158.4917	1	F	F	F	F	F	F
m:	WORM01412.bmp	00:09:29.05	“®	1	‰“	‹ß	161.8366	1	F	F	F	F	F	F
m:	WORM01413.bmp	00:09:29.15	“®	1	‰“	‹ß	166.7236	1	F	F	F	F	F	F
m:	WORM01414.bmp	00:09:29.25	“®	1	‰“	‹ß	170.9915	1	F	F	F	F	F	F
m:	WORM01415.bmp	00:09:30.05	“®	1	‰“	‹ß	176.0955	1	F	F	F	F	F	F
m:	WORM01416.bmp	00:09:30.15	“®	1	‰“	‹ß	178.1346	1	F	F	F	F	F	F
m:	WORM01417.bmp	00:09:30.25	“®	1	‰“	‹ß	176.4452	1	F	F	F	F	F	F
m:	WORM01418.bmp	00:09:31.05	ŠO	1			178.4155	1	F	F	F	F	F	F
k:	MOVING.bmp	00:09:31.15	ŠO	0			0	0	K	K	U	U	F	F
k:	MOVING.bmp	00:09:31.25	ŠO	0			0	0	K	K	U	U	F	F
k:	MOVING.bmp	00:09:32.05	ŠO	0			0	0	K	K	U	U	F	F
k:	MOVING.bmp	00:09:32.15	ŠO	0			0	0	K	K	U	U	F	F
k:	MOVING.bmp	00:09:32.25	ŠO	0			0	0	K	K	U	U	F	F
m:	WORM01419.bmp	00:09:33.05	ŠO	1			167.895	1	F	F	F	F	F	F
m:	WORM01420.bmp	00:09:33.15	“®	1	‰“	‹ß	163.7017	1	F	F	F	F	F	F
m:	WORM01421.bmp	00:09:33.25	“®	1	‰“	‹ß	166.2735	1	F	F	F	F	F	F
m:	WORM01422.bmp	00:09:34.05	“®	1	‰“	‹ß	179.3658	1	F	F	F	F	F	F
m:	WORM01423.bmp	00:09:34.15	“®	1	‰“	‹ß	166.2256	1	F	F	F	F	F	F
m:	WORM01424.bmp	00:09:34.25	“®	1	‰“	‹ß	152.01	1	F	F	F	F	F	F
m:	WORM01425.bmp	00:09:35.05	“®	1	‰“	‹ß	151.4864	1	F	F	F	F	F	F
m:	WORM01426.bmp	00:09:35.15	“®	1	‰“	‹ß	161.7038	1	F	F	F	F	F	F
m:	WORM01427.bmp	00:09:35.25	“®	1	‰“	‹ß	175.4247	1	F	F	F	F	F	F
m:	WORM01428.bmp	00:09:36.05	“®	1	‰“	‹ß	156.9599	1	F	F	F	F	F	F
m:	WORM01429.bmp	00:09:36.15	“®	1	‰“	‹ß	152.3516	1	F	F	F	F	F	F
m:	WORM01430.bmp	00:09:36.25	“®	1	‰“	‹ß	146.9151	1	F	F	F	F	F	F
m:	WORM01431.bmp	00:09:37.05	“®	1	‰“	‹ß	149.4488	1	F	F	F	F	F	F
m:	WORM01432.bmp	00:09:37.15	“®	1	‰“	‹ß	156.7614	1	F	F	F	F	F	F
m:	WORM01433.bmp	00:09:37.25	“®	1	‰“	‹ß	169.3803	1	F	F	F	F	F	F
m:	WORM01434.bmp	00:09:38.05	“®	1	‰“	‹ß	176.5185	1	F	F	F	F	F	F
m:	WORM01435.bmp	00:09:38.15	“®	1	‰“	‹ß	179.087	1	F	F	F	F	F	F
m:	WORM01436.bmp	00:09:38.25	“®	1	‰“	‹ß	179.3588	1	F	F	F	F	F	F
m:	WORM01437.bmp	00:09:39.05	“®	1	‰“	‹ß	178.3115	1	F	F	F	F	F	F
m:	WORM01438.bmp	00:09:39.15	ŠO	1			174.7279	1	F	F	F	F	F	F
k:	MOVING.bmp	00:09:39.25	ŠO	0			0	0	K	K	U	U	F	F
k:	MOVING.bmp	00:09:40.05	ŠO	0			0	0	K	K	U	U	F	F
k:	MOVING.bmp	00:09:40.15	ŠO	0			0	0	K	K	U	U	F	F
k:	MOVING.bmp	00:09:40.25	ŠO	0			0	0	K	K	U	U	F	F
k:	MOVING.bmp	00:09:41.05	ŠO	0			0	0	K	K	U	U	F	F
m:	WORM01439.bmp	00:09:41.15	ŠO	1			164.5358	1	F	F	F	F	F	F
m:	WORM01440.bmp	00:09:41.25	“®	1	‰“	‹ß	164.08	1	F	F	F	F	F	F
m:	WORM01441.bmp	00:09:42.05	“®	1	‰“	‹ß	166.2712	1	F	F	F	F	F	F
m:	WORM01442.bmp	00:09:42.15	“®	1	‰“	‹ß	167.7843	1	F	F	F	F	F	F
m:	WORM01443.bmp	00:09:42.25	“®	1	‰“	‹ß	170.7971	1	F	F	F	F	F	F
m:	WORM01444.bmp	00:09:43.05	“®	1	‰“	‹ß	172.867	1	F	F	F	F	F	F
m:	WORM01445.bmp	00:09:43.15	“®	1	‰“	‹ß	177.4898	1	F	F	F	F	F	F
m:	WORM01446.bmp	00:09:43.25	“®	1	‰“	‹ß	174.7754	1	F	F	F	F	F	F
m:	WORM01447.bmp	00:09:44.05	“®	1	‰“	‹ß	178.7179	1	F	F	F	F	F	F
m:	WORM01448.bmp	00:09:44.15	“®	1	‰“	‹ß	180	1	F	F	F	F	F	F
m:	WORM01449.bmp	00:09:44.25	“®	1	‰“	‹ß	177.6408	1	F	F	F	F	F	F
m:	WORM01450.bmp	00:09:45.05	“®	1	‰“	‹ß	175.4481	1	F	F	F	F	F	F
m:	WORM01451.bmp	00:09:45.15	“®	1	‰“	‹ß	173.991	1	F	F	F	F	F	F
m:	WORM01452.bmp	00:09:45.25	“®	1	‰“	‹ß	177.034	1	F	F	F	F	F	F
m:	WORM01453.bmp	00:09:46.05	“®	1	‰“	‹ß	178.8232	1	F	F	F	F	F	F
m:	WORM01454.bmp	00:09:46.15	“®	1	‰“	‹ß	179.7417	1	F	F	F	F	F	F
m:	WORM01455.bmp	00:09:46.25	“®	1	‰“	‹ß	177.0906	1	F	F	F	F	F	F
m:	WORM01456.bmp	00:09:47.05	“®	1	‰“	‹ß	171.9646	1	F	F	F	F	F	F
m:	WORM01457.bmp	00:09:47.15	“®	1	‰“	‹ß	166.4473	1	F	F	F	F	F	F
m:	WORM01458.bmp	00:09:47.25	“®	1	‰“	‹ß	165.2446	1	F	F	F	F	F	F
m:	WORM01459.bmp	00:09:48.05	“®	1	‰“	‹ß	160.7957	1	F	F	F	F	F	F
m:	WORM01460.bmp	00:09:48.15	“®	1	‰“	‹ß	157.4138	1	F	F	F	F	F	F
m:	WORM01461.bmp	00:09:48.25	“®	1	‰“	‹ß	163.2845	1	F	F	F	F	F	F
m:	WORM01462.bmp	00:09:49.05	“®	1	‰“	‹ß	167.2524	1	F	F	F	F	F	F
m:	WORM01463.bmp	00:09:49.15	“®	1	‰“	‹ß	172.51	1	F	F	F	F	F	F
m:	WORM01464.bmp	00:09:49.25	“®	1	‰“	‹ß	177.7711	1	F	F	F	F	F	F
m:	WORM01465.bmp	00:09:50.05	“®	1	‰“	‹ß	175.7313	1	F	F	F	F	F	F
m:	WORM01466.bmp	00:09:50.15	“®	1	‰“	‹ß	177.6615	1	F	F	F	F	F	F
m:	WORM01467.bmp	00:09:50.25	“®	1	‰“	‹ß	174.5894	1	F	F	F	F	F	F
m:	WORM01468.bmp	00:09:51.05	“®	1	‰“	‹ß	168.9803	1	F	F	F	F	F	F
m:	WORM01469.bmp	00:09:51.15	“®	1	‰“	‹ß	165.2609	1	F	F	F	F	F	F
m:	WORM01470.bmp	00:09:51.25	“®	1	‰“	‹ß	163.869	1	F	F	F	F	F	F
m:	WORM01471.bmp	00:09:52.05	“®	1	‰“	‹ß	163.2863	1	F	F	F	F	F	F
m:	WORM01472.bmp	00:09:52.15	“®	1	‰“	‹ß	165.6944	1	F	F	F	F	F	F
m:	WORM01473.bmp	00:09:52.25	ŠO	1			165.3817	1	F	F	F	F	F	F
k:	MOVING.bmp	00:09:53.05	ŠO	0			0	0	K	K	U	U	F	F
k:	MOVING.bmp	00:09:53.15	ŠO	0			0	0	K	K	U	U	F	F
k:	MOVING.bmp	00:09:53.25	ŠO	0			0	0	K	K	U	U	F	F
k:	MOVING.bmp	00:09:54.05	ŠO	0			0	0	K	K	U	U	F	F
k:	MOVING.bmp	00:09:54.15	ŠO	0			0	0	K	K	U	U	F	F
m:	WORM01474.bmp	00:09:54.25	ŠO	1			175.6099	1	F	F	F	F	F	F
m:	WORM01475.bmp	00:09:55.05	“®	1	‰“	‹ß	178.5552	1	F	F	F	F	F	F
m:	WORM01476.bmp	00:09:55.15	“®	1	‰“	‹ß	179.1017	1	F	F	F	F	F	F
m:	WORM01477.bmp	00:09:55.25	“®	1	‰“	‹ß	176.4025	1	F	F	F	F	F	F
m:	WORM01478.bmp	00:09:56.05	“®	1	‰“	‹ß	174.9609	1	F	F	F	F	F	F
m:	WORM01479.bmp	00:09:56.15	“®	1	‰“	‹ß	169.6409	1	F	F	F	F	F	F
m:	WORM01480.bmp	00:09:56.25	“®	1	‰“	‹ß	164.5236	1	F	F	F	F	F	F
m:	WORM01481.bmp	00:09:57.05	“®	1	‰“	‹ß	166.1082	1	F	F	F	F	F	F
m:	WORM01482.bmp	00:09:57.15	“®	1	‰“	‹ß	168.8907	1	F	F	F	F	F	F
m:	WORM01483.bmp	00:09:57.25	“®	1	‰“	‹ß	172.3818	1	F	F	F	F	F	F
m:	WORM01484.bmp	00:09:58.05	“®	1	‰“	‹ß	179.6903	1	F	F	F	F	F	F
m:	WORM01485.bmp	00:09:58.15	“®	1	‰“	‹ß	171.3806	1	F	F	F	F	F	F
m:	WORM01486.bmp	00:09:58.25	“®	1	‰“	‹ß	165.8635	1	F	F	F	F	F	F
m:	WORM01487.bmp	00:09:59.05	“®	1	‰“	‹ß	165.6507	1	F	F	F	F	F	F
m:	WORM01488.bmp	00:09:59.15	“®	1	‰“	‹ß	161.9657	1	F	F	F	F	F	F
m:	WORM01489.bmp	00:09:59.25	“®	1	‰“	‹ß	171.096	1	F	F	F	F	F	F
m:	WORM01490.bmp	00:10:00.05	ŠO	1			171.0274	1	F	F	F	F	F	F
e:	END.bmp			0			0	0
