# Supplementary material for: Evaluation of Head Movement Periodicity and Irregularity during Locomotion of Caenorhabditis elegans
Source: Front Behav Neurosci. 2013 Mar 21;7:20. doi: 10.3389/fnbeh.2013.00020 (PMC3604732; doi:10.3389/fnbeh.2013.00020)
Supplement: Supplementary Software S2 — Test input data for Softwares S3 and S4. [file 42064_Shingai_DataSheet2.ZIP › sample_nmr-1(ak4)_A1_08/info/INFO.txt]

t:nmr-1(ak4)_A1_08 Free Run
l:2011/10/17 11:18:54   nmr-1(ak4)_A1_08 Free Run
a:K.Hoshi(K.Hoshi)
d:2011/10/17 11:18:54(2011/10/18 9:31:44)
j:-----
j:-----
j:-----
p:4.480287
r:111.6
y:
m:WORM00001.bmp
c:260,209
v:19570,39671
f:00:00:01.05
y:
m:WORM00002.bmp
c:252,218
v:19570,39671
f:00:00:01.15
y:
m:WORM00003.bmp
c:242,228
v:19570,39671
f:00:00:01.25
y:
m:WORM00004.bmp
c:237,237
v:19570,39671
f:00:00:02.05
y:
m:WORM00005.bmp
c:235,244
v:19570,39671
f:00:00:02.15
y:
m:WORM00006.bmp
c:232,246
v:19570,39671
f:00:00:02.25
y:
m:WORM00007.bmp
c:220,251
v:19570,39671
f:00:00:03.05
y:
m:WORM00008.bmp
c:213,261
v:19570,39671
f:00:00:03.15
y:
m:WORM00009.bmp
c:206,270
v:19570,39671
f:00:00:03.25
y:
m:WORM00010.bmp
c:205,277
v:19570,39671
f:00:00:04.05
y:
m:WORM00011.bmp
c:205,279
v:19570,39671
f:00:00:04.15
y:
m:WORM00012.bmp
c:197,281
v:19570,39671
f:00:00:04.25
y:
m:WORM00013.bmp
c:188,286
v:19570,39671
f:00:00:05.05
y:
m:WORM00014.bmp
c:184,296
v:19570,39671
f:00:00:05.15
y:
m:WORM00015.bmp
c:182,304
v:19570,39671
f:00:00:05.25
y:
m:WORM00016.bmp
c:181,311
v:19570,39671
f:00:00:06.05
y:
m:WORM00017.bmp
c:177,314
v:19570,39671
f:00:00:06.15
y:
m:WORM00018.bmp
c:170,316
v:19570,39671
f:00:00:06.25
y:
m:WORM00019.bmp
c:164,322
v:19570,39671
f:00:00:07.05
y:
m:WORM00020.bmp
c:159,329
v:19570,39671
f:00:00:07.15
y:
m:WORM00021.bmp
c:158,336
v:19570,39671
f:00:00:07.25
y:
m:WORM00022.bmp
c:157,342
v:19570,39671
f:00:00:08.05
y:
m:WORM00023.bmp
c:157,348
v:19570,39671
f:00:00:08.15
y:
k:MOVING.bmp
f:00:00:08.25
y:
k:MOVING.bmp
f:00:00:09.05
y:
k:MOVING.bmp
f:00:00:09.15
y:
k:MOVING.bmp
f:00:00:09.25
y:
k:MOVING.bmp
f:00:00:10.05
y:
m:WORM00024.bmp
c:290,213
v:18891,40457
f:00:00:10.15
y:
m:WORM00025.bmp
c:291,217
v:18891,40457
f:00:00:10.25
y:
m:WORM00026.bmp
c:283,222
v:18891,40457
f:00:00:11.05
y:
m:WORM00027.bmp
c:276,230
v:18891,40457
f:00:00:11.15
y:
m:WORM00028.bmp
c:269,239
v:18891,40457
f:00:00:11.25
y:
m:WORM00029.bmp
c:264,249
v:18891,40457
f:00:00:12.05
y:
m:WORM00030.bmp
c:263,256
v:18891,40457
f:00:00:12.15
y:
m:WORM00031.bmp
c:263,261
v:18891,40457
f:00:00:12.25
y:
m:WORM00032.bmp
c:264,270
v:18891,40457
f:00:00:13.05
y:
m:WORM00033.bmp
c:254,281
v:18891,40457
f:00:00:13.15
y:
m:WORM00034.bmp
c:245,291
v:18891,40457
f:00:00:13.25
y:
m:WORM00035.bmp
c:243,298
v:18891,40457
f:00:00:14.05
y:
m:WORM00036.bmp
c:241,302
v:18891,40457
f:00:00:14.15
y:
m:WORM00037.bmp
c:241,304
v:18891,40457
f:00:00:14.25
y:
m:WORM00038.bmp
c:233,312
v:18891,40457
f:00:00:15.05
y:
m:WORM00039.bmp
c:227,320
v:18891,40457
f:00:00:15.15
y:
m:WORM00040.bmp
c:221,328
v:18891,40457
f:00:00:15.25
y:
m:WORM00041.bmp
c:219,336
v:18891,40457
f:00:00:16.05
y:
m:WORM00042.bmp
c:217,342
v:18891,40457
f:00:00:16.15
y:
k:MOVING.bmp
f:00:00:16.25
y:
k:MOVING.bmp
f:00:00:17.05
y:
k:MOVING.bmp
f:00:00:17.15
y:
k:MOVING.bmp
f:00:00:17.25
y:
k:MOVING.bmp
f:00:00:18.05
y:
m:WORM00043.bmp
c:286,210
v:18481,41243
f:00:00:18.15
y:
m:WORM00044.bmp
c:285,216
v:18481,41243
f:00:00:18.25
y:
m:WORM00045.bmp
c:285,220
v:18481,41243
f:00:00:19.05
y:
m:WORM00046.bmp
c:278,228
v:18481,41243
f:00:00:19.15
y:
m:WORM00047.bmp
c:272,236
v:18481,41243
f:00:00:19.25
y:
m:WORM00048.bmp
c:268,244
v:18481,41243
f:00:00:20.05
y:
m:WORM00049.bmp
c:267,252
v:18481,41243
f:00:00:20.15
y:
m:WORM00050.bmp
c:266,257
v:18481,41243
f:00:00:20.25
y:
m:WORM00051.bmp
c:267,260
v:18481,41243
f:00:00:21.05
y:
m:WORM00052.bmp
c:260,263
v:18481,41243
f:00:00:21.15
y:
m:WORM00053.bmp
c:252,271
v:18481,41243
f:00:00:21.25
y:
m:WORM00054.bmp
c:247,278
v:18481,41243
f:00:00:22.05
y:
m:WORM00055.bmp
c:245,286
v:18481,41243
f:00:00:22.15
y:
m:WORM00056.bmp
c:244,293
v:18481,41243
f:00:00:22.25
y:
m:WORM00057.bmp
c:243,300
v:18481,41243
f:00:00:23.05
y:
m:WORM00058.bmp
c:243,305
v:18481,41243
f:00:00:23.15
y:
m:WORM00059.bmp
c:238,314
v:18481,41243
f:00:00:23.25
y:
m:WORM00060.bmp
c:234,322
v:18481,41243
f:00:00:24.05
y:
m:WORM00061.bmp
c:233,331
v:18481,41243
f:00:00:24.15
y:
m:WORM00062.bmp
c:231,338
v:18481,41243
f:00:00:24.25
y:
k:MOVING.bmp
f:00:00:25.05
y:
k:MOVING.bmp
f:00:00:25.15
y:
k:MOVING.bmp
f:00:00:25.25
y:
k:MOVING.bmp
f:00:00:26.05
y:
k:MOVING.bmp
f:00:00:26.15
y:
m:WORM00063.bmp
c:302,207
v:18134,42029
f:00:00:26.25
y:
m:WORM00064.bmp
c:301,213
v:18134,42029
f:00:00:27.05
y:
m:WORM00065.bmp
c:301,218
v:18134,42029
f:00:00:27.15
y:
m:WORM00066.bmp
c:301,226
v:18134,42029
f:00:00:27.25
y:
m:WORM00067.bmp
c:302,233
v:18134,42029
f:00:00:28.05
y:
m:WORM00068.bmp
c:302,240
v:18134,42029
f:00:00:28.15
y:
m:WORM00069.bmp
c:301,247
v:18134,42029
f:00:00:28.25
y:
m:WORM00070.bmp
c:301,255
v:18134,42029
f:00:00:29.05
y:
m:WORM00071.bmp
c:300,261
v:18134,42029
f:00:00:29.15
y:
m:WORM00072.bmp
c:300,266
v:18134,42029
f:00:00:29.25
y:
m:WORM00073.bmp
c:301,273
v:18134,42029
f:00:00:30.05
y:
m:WORM00074.bmp
c:301,281
v:18134,42029
f:00:00:30.15
y:
m:WORM00075.bmp
c:300,289
v:18134,42029
f:00:00:30.25
y:
m:WORM00076.bmp
c:298,298
v:18134,42029
f:00:00:31.05
y:
m:WORM00077.bmp
c:297,305
v:18134,42029
f:00:00:31.15
y:
m:WORM00078.bmp
c:298,312
v:18134,42029
f:00:00:31.25
y:
m:WORM00079.bmp
c:298,321
v:18134,42029
f:00:00:32.05
y:
m:WORM00080.bmp
c:298,328
v:18134,42029
f:00:00:32.15
y:
k:MOVING.bmp
f:00:00:32.25
y:
k:MOVING.bmp
f:00:00:33.05
y:
k:MOVING.bmp
f:00:00:33.15
y:
k:MOVING.bmp
f:00:00:33.25
y:
k:MOVING.bmp
f:00:00:34.05
y:
m:WORM00081.bmp
c:299,200
v:18105,42815
f:00:00:34.15
y:
m:WORM00082.bmp
c:297,207
v:18105,42815
f:00:00:34.25
y:
m:WORM00083.bmp
c:293,213
v:18105,42815
f:00:00:35.05
y:
m:WORM00084.bmp
c:291,222
v:18105,42815
f:00:00:35.15
y:
m:WORM00085.bmp
c:291,230
v:18105,42815
f:00:00:35.25
y:
m:WORM00086.bmp
c:291,236
v:18105,42815
f:00:00:36.05
y:
m:WORM00087.bmp
c:291,245
v:18105,42815
f:00:00:36.15
y:
m:WORM00088.bmp
c:291,254
v:18105,42815
f:00:00:36.25
y:
m:WORM00089.bmp
c:291,261
v:18105,42815
f:00:00:37.05
y:
m:WORM00090.bmp
c:291,270
v:18105,42815
f:00:00:37.15
y:
m:WORM00091.bmp
c:291,277
v:18105,42815
f:00:00:37.25
y:
m:WORM00092.bmp
c:292,283
v:18105,42815
f:00:00:38.05
y:
m:WORM00093.bmp
c:292,290
v:18105,42815
f:00:00:38.15
y:
m:WORM00094.bmp
c:292,299
v:18105,42815
f:00:00:38.25
y:
m:WORM00095.bmp
c:292,307
v:18105,42815
f:00:00:39.05
y:
m:WORM00096.bmp
c:292,313
v:18105,42815
f:00:00:39.15
y:
m:WORM00097.bmp
c:293,321
v:18105,42815
f:00:00:39.25
y:
m:WORM00098.bmp
c:293,328
v:18105,42815
f:00:00:40.05
y:
k:MOVING.bmp
f:00:00:40.15
y:
k:MOVING.bmp
f:00:00:40.25
y:
k:MOVING.bmp
f:00:00:41.05
y:
k:MOVING.bmp
f:00:00:41.15
y:
k:MOVING.bmp
f:00:00:41.25
y:
m:WORM00099.bmp
c:308,203
v:18067,43601
f:00:00:42.05
y:
m:WORM00100.bmp
c:309,211
v:18067,43601
f:00:00:42.15
y:
m:WORM00101.bmp
c:310,220
v:18067,43601
f:00:00:42.25
y:
m:WORM00102.bmp
c:311,229
v:18067,43601
f:00:00:43.05
y:
m:WORM00103.bmp
c:316,236
v:18067,43601
f:00:00:43.15
y:
m:WORM00104.bmp
c:317,244
v:18067,43601
f:00:00:43.25
y:
m:WORM00105.bmp
c:317,254
v:18067,43601
f:00:00:44.05
y:
m:WORM00106.bmp
c:318,261
v:18067,43601
f:00:00:44.15
y:
m:WORM00107.bmp
c:319,271
v:18067,43601
f:00:00:44.25
y:
m:WORM00108.bmp
c:323,279
v:18067,43601
f:00:00:45.05
y:
m:WORM00109.bmp
c:329,286
v:18067,43601
f:00:00:45.15
y:
m:WORM00110.bmp
c:330,296
v:18067,43601
f:00:00:45.25
y:
m:WORM00111.bmp
c:331,308
v:18067,43601
f:00:00:46.05
y:
m:WORM00112.bmp
c:334,317
v:18067,43601
f:00:00:46.15
y:
m:WORM00113.bmp
c:342,322
v:18067,43601
f:00:00:46.25
y:
m:WORM00114.bmp
c:351,324
v:18067,43601
f:00:00:47.05
y:
m:WORM00115.bmp
c:360,329
v:18067,43601
f:00:00:47.15
y:
m:WORM00116.bmp
c:361,340
v:18067,43601
f:00:00:47.25
y:
k:MOVING.bmp
f:00:00:48.05
y:
k:MOVING.bmp
f:00:00:48.15
y:
k:MOVING.bmp
f:00:00:48.25
y:
k:MOVING.bmp
f:00:00:49.05
y:
k:MOVING.bmp
f:00:00:49.15
y:
m:WORM00117.bmp
c:301,210
v:18459,44387
f:00:00:49.25
y:
m:WORM00118.bmp
c:303,220
v:18459,44387
f:00:00:50.05
y:
m:WORM00119.bmp
c:306,228
v:18459,44387
f:00:00:50.15
y:
m:WORM00120.bmp
c:314,232
v:18459,44387
f:00:00:50.25
y:
m:WORM00121.bmp
c:324,235
v:18459,44387
f:00:00:51.05
y:
m:WORM00122.bmp
c:332,240
v:18459,44387
f:00:00:51.15
y:
m:WORM00123.bmp
c:335,250
v:18459,44387
f:00:00:51.25
y:
m:WORM00124.bmp
c:337,260
v:18459,44387
f:00:00:52.05
y:
m:WORM00125.bmp
c:345,266
v:18459,44387
f:00:00:52.15
y:
m:WORM00126.bmp
c:355,268
v:18459,44387
f:00:00:52.25
y:
m:WORM00127.bmp
c:364,273
v:18459,44387
f:00:00:53.05
y:
m:WORM00128.bmp
c:368,283
v:18459,44387
f:00:00:53.15
y:
m:WORM00129.bmp
c:369,293
v:18459,44387
f:00:00:53.25
y:
m:WORM00130.bmp
c:375,300
v:18459,44387
f:00:00:54.05
y:
m:WORM00131.bmp
c:386,301
v:18459,44387
f:00:00:54.15
y:
m:WORM00132.bmp
c:395,302
v:18459,44387
f:00:00:54.25
y:
m:WORM00133.bmp
c:404,307
v:18459,44387
f:00:00:55.05
y:
m:WORM00134.bmp
c:408,317
v:18459,44387
f:00:00:55.15
y:
m:WORM00135.bmp
c:412,327
v:18459,44387
f:00:00:55.25
y:
m:WORM00136.bmp
c:419,328
v:18459,44387
f:00:00:56.05
y:
m:WORM00137.bmp
c:430,329
v:18459,44387
f:00:00:56.15
y:
m:WORM00138.bmp
c:440,330
v:18459,44387
f:00:00:56.25
y:
m:WORM00139.bmp
c:450,335
v:18459,44387
f:00:00:57.05
y:
m:WORM00140.bmp
c:456,345
v:18459,44387
f:00:00:57.15
y:
m:WORM00141.bmp
c:463,345
v:18459,44387
f:00:00:57.25
y:
m:WORM00142.bmp
c:561,391
v:18459,44387
f:00:00:58.05
y:
m:WORM00143.bmp
c:563,390
v:18459,44387
f:00:00:58.15
y:
m:WORM00144.bmp
c:561,390
v:18459,44387
f:00:00:58.25
y:
m:WORM00145.bmp
c:558,395
v:18459,44387
f:00:00:59.05
y:
k:MOVING.bmp
f:00:00:59.15
y:
k:MOVING.bmp
f:00:00:59.25
y:
k:MOVING.bmp
f:00:01:00.05
y:
k:MOVING.bmp
f:00:01:00.15
y:
k:MOVING.bmp
f:00:01:00.25
y:
m:WORM00146.bmp
c:289,219
v:19604,45039
f:00:01:01.05
y:
m:WORM00147.bmp
c:296,227
v:19604,45039
f:00:01:01.15
y:
m:WORM00148.bmp
c:300,233
v:19604,45039
f:00:01:01.25
y:
m:WORM00149.bmp
c:307,235
v:19604,45039
f:00:01:02.05
y:
m:WORM00150.bmp
c:315,235
v:19604,45039
f:00:01:02.15
y:
m:WORM00151.bmp
c:322,236
v:19604,45039
f:00:01:02.25
y:
m:WORM00152.bmp
c:332,237
v:19604,45039
f:00:01:03.05
y:
m:WORM00153.bmp
c:340,243
v:19604,45039
f:00:01:03.15
y:
m:WORM00154.bmp
c:345,250
v:19604,45039
f:00:01:03.25
y:
m:WORM00155.bmp
c:352,250
v:19604,45039
f:00:01:04.05
y:
m:WORM00156.bmp
c:360,251
v:19604,45039
f:00:01:04.15
y:
m:WORM00157.bmp
c:368,251
v:19604,45039
f:00:01:04.25
y:
m:WORM00158.bmp
c:379,253
v:19604,45039
f:00:01:05.05
y:
m:WORM00159.bmp
c:387,257
v:19604,45039
f:00:01:05.15
y:
m:WORM00160.bmp
c:394,257
v:19604,45039
f:00:01:05.25
y:
m:WORM00161.bmp
c:404,257
v:19604,45039
f:00:01:06.05
y:
m:WORM00162.bmp
c:413,258
v:19604,45039
f:00:01:06.15
y:
m:WORM00163.bmp
c:422,259
v:19604,45039
f:00:01:06.25
y:
m:WORM00164.bmp
c:430,261
v:19604,45039
f:00:01:07.05
y:
m:WORM00165.bmp
c:436,266
v:19604,45039
f:00:01:07.15
y:
m:WORM00166.bmp
c:440,272
v:19604,45039
f:00:01:07.25
y:
m:WORM00167.bmp
c:445,272
v:19604,45039
f:00:01:08.05
y:
m:WORM00168.bmp
c:454,272
v:19604,45039
f:00:01:08.15
y:
m:WORM00169.bmp
c:463,272
v:19604,45039
f:00:01:08.25
y:
m:WORM00170.bmp
c:470,273
v:19604,45039
f:00:01:09.05
y:
m:WORM00171.bmp
c:479,274
v:19604,45039
f:00:01:09.15
y:
m:WORM00172.bmp
c:487,279
v:19604,45039
f:00:01:09.25
y:
k:MOVING.bmp
f:00:01:10.05
y:
k:MOVING.bmp
f:00:01:10.15
y:
k:MOVING.bmp
f:00:01:10.25
y:
k:MOVING.bmp
f:00:01:11.05
y:
k:MOVING.bmp
f:00:01:11.15
y:
k:MOVING.bmp
f:00:01:11.25
y:
m:WORM00173.bmp
c:289,231
v:20749,45315
f:00:01:12.05
y:
m:WORM00174.bmp
c:299,231
v:20749,45315
f:00:01:12.15
y:
m:WORM00175.bmp
c:305,232
v:20749,45315
f:00:01:12.25
y:
m:WORM00176.bmp
c:312,233
v:20749,45315
f:00:01:13.05
y:
m:WORM00177.bmp
c:321,235
v:20749,45315
f:00:01:13.15
y:
m:WORM00178.bmp
c:328,232
v:20749,45315
f:00:01:13.25
y:
m:WORM00179.bmp
c:333,231
v:20749,45315
f:00:01:14.05
y:
m:WORM00180.bmp
c:342,231
v:20749,45315
f:00:01:14.15
y:
m:WORM00181.bmp
c:351,231
v:20749,45315
f:00:01:14.25
y:
m:WORM00182.bmp
c:356,230
v:20749,45315
f:00:01:15.05
y:
m:WORM00183.bmp
c:365,231
v:20749,45315
f:00:01:15.15
y:
m:WORM00184.bmp
c:374,231
v:20749,45315
f:00:01:15.25
y:
m:WORM00185.bmp
c:383,231
v:20749,45315
f:00:01:16.05
y:
m:WORM00186.bmp
c:393,231
v:20749,45315
f:00:01:16.15
y:
m:WORM00187.bmp
c:400,230
v:20749,45315
f:00:01:16.25
y:
m:WORM00188.bmp
c:407,231
v:20749,45315
f:00:01:17.05
y:
m:WORM00189.bmp
c:417,230
v:20749,45315
f:00:01:17.15
y:
m:WORM00190.bmp
c:426,225
v:20749,45315
f:00:01:17.25
y:
m:WORM00191.bmp
c:434,225
v:20749,45315
f:00:01:18.05
y:
m:WORM00192.bmp
c:443,224
v:20749,45315
f:00:01:18.15
y:
m:WORM00193.bmp
c:452,223
v:20749,45315
f:00:01:18.25
y:
m:WORM00194.bmp
c:460,223
v:20749,45315
f:00:01:19.05
y:
m:WORM00195.bmp
c:470,223
v:20749,45315
f:00:01:19.15
y:
m:WORM00196.bmp
c:479,216
v:20749,45315
f:00:01:19.25
y:
m:WORM00197.bmp
c:490,213
v:20749,45315
f:00:01:20.05
y:
m:WORM00198.bmp
c:498,213
v:20749,45315
f:00:01:20.15
y:
k:MOVING.bmp
f:00:01:20.25
y:
k:MOVING.bmp
f:00:01:21.05
y:
k:MOVING.bmp
f:00:01:21.15
y:
k:MOVING.bmp
f:00:01:21.25
y:
k:MOVING.bmp
f:00:01:22.05
y:
k:MOVING.bmp
f:00:01:22.15
y:
m:WORM00199.bmp
c:290,222
v:21894,45250
f:00:01:22.25
y:
m:WORM00200.bmp
c:296,223
v:21894,45250
f:00:01:23.05
y:
m:WORM00201.bmp
c:301,220
v:21894,45250
f:00:01:23.15
y:
m:WORM00202.bmp
c:311,213
v:21894,45250
f:00:01:23.25
y:
m:WORM00203.bmp
c:319,204
v:21894,45250
f:00:01:24.05
y:
m:WORM00204.bmp
c:329,202
v:21894,45250
f:00:01:24.15
y:
m:WORM00205.bmp
c:338,201
v:21894,45250
f:00:01:24.25
y:
m:WORM00206.bmp
c:344,201
v:21894,45250
f:00:01:25.05
y:
m:WORM00207.bmp
c:353,198
v:21894,45250
f:00:01:25.15
y:
m:WORM00208.bmp
c:363,189
v:21894,45250
f:00:01:25.25
y:
m:WORM00209.bmp
c:371,183
v:21894,45250
f:00:01:26.05
y:
m:WORM00210.bmp
c:382,182
v:21894,45250
f:00:01:26.15
y:
m:WORM00211.bmp
c:386,182
v:21894,45250
f:00:01:26.25
y:
m:WORM00212.bmp
c:388,181
v:21894,45250
f:00:01:27.05
y:
m:WORM00213.bmp
c:394,176
v:21894,45250
f:00:01:27.15
y:
m:WORM00214.bmp
c:405,164
v:21894,45250
f:00:01:27.25
y:
m:WORM00215.bmp
c:414,159
v:21894,45250
f:00:01:28.05
y:
m:WORM00216.bmp
c:425,157
v:21894,45250
f:00:01:28.15
y:
m:WORM00217.bmp
c:430,156
v:21894,45250
f:00:01:28.25
y:
m:WORM00218.bmp
c:437,148
v:21894,45250
f:00:01:29.05
y:
m:WORM00219.bmp
c:447,137
v:21894,45250
f:00:01:29.15
y:
m:WORM00220.bmp
c:457,133
v:21894,45250
f:00:01:29.25
y:
m:WORM00221.bmp
c:467,132
v:21894,45250
f:00:01:30.05
y:
m:WORM00222.bmp
c:471,132
v:21894,45250
f:00:01:30.15
y:
m:WORM00223.bmp
c:475,122
v:21894,45250
f:00:01:30.25
y:
m:WORM00224.bmp
c:481,112
v:21894,45250
f:00:01:31.05
y:
m:WORM00225.bmp
c:491,106
v:21894,45250
f:00:01:31.15
y:
m:WORM00226.bmp
c:501,104
v:21894,45250
f:00:01:31.25
y:
m:WORM00227.bmp
c:507,103
v:21894,45250
f:00:01:32.05
y:
k:MOVING.bmp
f:00:01:32.15
y:
k:MOVING.bmp
f:00:01:32.25
y:
k:MOVING.bmp
f:00:01:33.05
y:
k:MOVING.bmp
f:00:01:33.15
y:
k:MOVING.bmp
f:00:01:33.25
y:
k:MOVING.bmp
f:00:01:34.05
y:
m:WORM00228.bmp
c:302,186
v:23039,44692
f:00:01:34.15
y:
m:WORM00229.bmp
c:309,176
v:23039,44692
f:00:01:34.25
y:
m:WORM00230.bmp
c:318,169
v:23039,44692
f:00:01:35.05
y:
m:WORM00231.bmp
c:328,159
v:23039,44692
f:00:01:35.15
y:
m:WORM00232.bmp
c:335,155
v:23039,44692
f:00:01:35.25
y:
m:WORM00233.bmp
c:336,155
v:23039,44692
f:00:01:36.05
y:
m:WORM00234.bmp
c:336,151
v:23039,44692
f:00:01:36.15
y:
m:WORM00235.bmp
c:340,143
v:23039,44692
f:00:01:36.25
y:
m:WORM00236.bmp
c:346,133
v:23039,44692
f:00:01:37.05
y:
m:WORM00237.bmp
c:356,125
v:23039,44692
f:00:01:37.15
y:
m:WORM00238.bmp
c:364,121
v:23039,44692
f:00:01:37.25
y:
m:WORM00239.bmp
c:364,118
v:23039,44692
f:00:01:38.05
y:
m:WORM00240.bmp
c:365,114
v:23039,44692
f:00:01:38.15
y:
m:WORM00241.bmp
c:369,105
v:23039,44692
f:00:01:38.25
y:
m:WORM00242.bmp
c:376,95
v:23039,44692
f:00:01:39.05
y:
m:WORM00243.bmp
c:385,87
v:23039,44692
f:00:01:39.15
y:
m:WORM00244.bmp
c:395,85
v:23039,44692
f:00:01:39.25
y:
m:WORM00245.bmp
c:397,80
v:23039,44692
f:00:01:40.05
y:
m:WORM00246.bmp
c:399,73
v:23039,44692
f:00:01:40.15
y:
m:WORM00247.bmp
c:403,64
v:23039,44692
f:00:01:40.25
y:
m:WORM00248.bmp
c:411,54
v:23039,44692
f:00:01:41.05
y:
m:WORM00249.bmp
c:421,46
v:23039,44692
f:00:01:41.15
y:
m:WORM00250.bmp
c:426,43
v:23039,44692
f:00:01:41.25
y:
k:MOVING.bmp
f:00:01:42.05
y:
k:MOVING.bmp
f:00:01:42.15
y:
k:MOVING.bmp
f:00:01:42.25
y:
k:MOVING.bmp
f:00:01:43.05
y:
k:MOVING.bmp
f:00:01:43.15
y:
m:WORM00251.bmp
c:309,173
v:23682,43906
f:00:01:43.25
y:
m:WORM00252.bmp
c:309,171
v:23682,43906
f:00:01:44.05
y:
m:WORM00253.bmp
c:311,169
v:23682,43906
f:00:01:44.15
y:
m:WORM00254.bmp
c:317,159
v:23682,43906
f:00:01:44.25
y:
m:WORM00255.bmp
c:327,149
v:23682,43906
f:00:01:45.05
y:
m:WORM00256.bmp
c:337,140
v:23682,43906
f:00:01:45.15
y:
m:WORM00257.bmp
c:338,136
v:23682,43906
f:00:01:45.25
y:
m:WORM00258.bmp
c:339,136
v:23682,43906
f:00:01:46.05
y:
m:WORM00259.bmp
c:341,130
v:23682,43906
f:00:01:46.15
y:
m:WORM00260.bmp
c:347,120
v:23682,43906
f:00:01:46.25
y:
m:WORM00261.bmp
c:357,110
v:23682,43906
f:00:01:47.05
y:
m:WORM00262.bmp
c:367,102
v:23682,43906
f:00:01:47.15
y:
m:WORM00263.bmp
c:369,98
v:23682,43906
f:00:01:47.25
y:
m:WORM00264.bmp
c:370,93
v:23682,43906
f:00:01:48.05
y:
m:WORM00265.bmp
c:372,86
v:23682,43906
f:00:01:48.15
y:
m:WORM00266.bmp
c:377,76
v:23682,43906
f:00:01:48.25
y:
m:WORM00267.bmp
c:386,66
v:23682,43906
f:00:01:49.05
y:
m:WORM00268.bmp
c:395,59
v:23682,43906
f:00:01:49.15
y:
m:WORM00269.bmp
c:401,54
v:23682,43906
f:00:01:49.25
y:
m:WORM00270.bmp
c:401,52
v:23682,43906
f:00:01:50.05
y:
m:WORM00271.bmp
c:402,49
v:23682,43906
f:00:01:50.15
y:
k:MOVING.bmp
f:00:01:50.25
y:
k:MOVING.bmp
f:00:01:51.05
y:
k:MOVING.bmp
f:00:01:51.15
y:
k:MOVING.bmp
f:00:01:51.25
y:
k:MOVING.bmp
f:00:01:52.05
y:
m:WORM00272.bmp
c:297,180
v:24258,43120
f:00:01:52.15
y:
m:WORM00273.bmp
c:298,180
v:24258,43120
f:00:01:52.25
y:
m:WORM00274.bmp
c:302,181
v:24258,43120
f:00:01:53.05
y:
m:WORM00275.bmp
c:308,172
v:24258,43120
f:00:01:53.15
y:
m:WORM00276.bmp
c:316,164
v:24258,43120
f:00:01:53.25
y:
m:WORM00277.bmp
c:323,157
v:24258,43120
f:00:01:54.05
y:
m:WORM00278.bmp
c:323,154
v:24258,43120
f:00:01:54.15
y:
m:WORM00279.bmp
c:324,151
v:24258,43120
f:00:01:54.25
y:
m:WORM00280.bmp
c:325,151
v:24258,43120
f:00:01:55.05
y:
m:WORM00281.bmp
c:327,149
v:24258,43120
f:00:01:55.15
y:
m:WORM00282.bmp
c:332,142
v:24258,43120
f:00:01:55.25
y:
m:WORM00283.bmp
c:340,131
v:24258,43120
f:00:01:56.05
y:
m:WORM00284.bmp
c:350,127
v:24258,43120
f:00:01:56.15
y:
m:WORM00285.bmp
c:359,124
v:24258,43120
f:00:01:56.25
y:
m:WORM00286.bmp
c:362,124
v:24258,43120
f:00:01:57.05
y:
m:WORM00287.bmp
c:364,124
v:24258,43120
f:00:01:57.15
y:
m:WORM00288.bmp
c:370,117
v:24258,43120
f:00:01:57.25
y:
m:WORM00289.bmp
c:379,108
v:24258,43120
f:00:01:58.05
y:
m:WORM00290.bmp
c:389,100
v:24258,43120
f:00:01:58.15
y:
m:WORM00291.bmp
c:397,90
v:24258,43120
f:00:01:58.25
y:
m:WORM00292.bmp
c:400,86
v:24258,43120
f:00:01:59.05
y:
m:WORM00293.bmp
c:405,85
v:24258,43120
f:00:01:59.15
y:
m:WORM00294.bmp
c:413,80
v:24258,43120
f:00:01:59.25
y:
m:WORM00295.bmp
c:423,70
v:24258,43120
f:00:02:00.05
y:
m:WORM00296.bmp
c:436,60
v:24258,43120
f:00:02:00.15
y:
m:WORM00297.bmp
c:437,49
v:24258,43120
f:00:02:00.25
y:
m:WORM00298.bmp
c:438,43
v:24258,43120
f:00:02:01.05
y:
k:MOVING.bmp
f:00:02:01.15
y:
k:MOVING.bmp
f:00:02:01.25
y:
k:MOVING.bmp
f:00:02:02.05
y:
k:MOVING.bmp
f:00:02:02.15
y:
k:MOVING.bmp
f:00:02:02.25
y:
m:WORM00299.bmp
c:308,175
v:24964,42334
f:00:02:03.05
y:
m:WORM00300.bmp
c:309,171
v:24964,42334
f:00:02:03.15
y:
m:WORM00301.bmp
c:314,163
v:24964,42334
f:00:02:03.25
y:
m:WORM00302.bmp
c:321,152
v:24964,42334
f:00:02:04.05
y:
m:WORM00303.bmp
c:330,145
v:24964,42334
f:00:02:04.15
y:
m:WORM00304.bmp
c:340,138
v:24964,42334
f:00:02:04.25
y:
m:WORM00305.bmp
c:342,136
v:24964,42334
f:00:02:05.05
y:
m:WORM00306.bmp
c:342,132
v:24964,42334
f:00:02:05.15
y:
m:WORM00307.bmp
c:343,124
v:24964,42334
f:00:02:05.25
y:
m:WORM00308.bmp
c:346,117
v:24964,42334
f:00:02:06.05
y:
m:WORM00309.bmp
c:353,106
v:24964,42334
f:00:02:06.15
y:
m:WORM00310.bmp
c:361,99
v:24964,42334
f:00:02:06.25
y:
m:WORM00311.bmp
c:366,95
v:24964,42334
f:00:02:07.05
y:
m:WORM00312.bmp
c:367,95
v:24964,42334
f:00:02:07.15
y:
m:WORM00313.bmp
c:368,89
v:24964,42334
f:00:02:07.25
y:
m:WORM00314.bmp
c:372,79
v:24964,42334
f:00:02:08.05
y:
m:WORM00315.bmp
c:379,70
v:24964,42334
f:00:02:08.15
y:
m:WORM00316.bmp
c:387,65
v:24964,42334
f:00:02:08.25
y:
m:WORM00317.bmp
c:388,64
v:24964,42334
f:00:02:09.05
y:
m:WORM00318.bmp
c:389,58
v:24964,42334
f:00:02:09.15
y:
m:WORM00319.bmp
c:390,48
v:24964,42334
f:00:02:09.25
y:
m:WORM00320.bmp
c:392,44
v:24964,42334
f:00:02:10.05
y:
k:MOVING.bmp
f:00:02:10.15
y:
k:MOVING.bmp
f:00:02:10.25
y:
k:MOVING.bmp
f:00:02:11.05
y:
k:MOVING.bmp
f:00:02:11.15
y:
k:MOVING.bmp
f:00:02:11.25
y:
m:WORM00321.bmp
c:287,173
v:25580,41548
f:00:02:12.05
y:
m:WORM00322.bmp
c:293,165
v:25580,41548
f:00:02:12.15
y:
m:WORM00323.bmp
c:298,157
v:25580,41548
f:00:02:12.25
y:
m:WORM00324.bmp
c:300,155
v:25580,41548
f:00:02:13.05
y:
m:WORM00325.bmp
c:301,154
v:25580,41548
f:00:02:13.15
y:
m:WORM00326.bmp
c:301,154
v:25580,41548
f:00:02:13.25
y:
m:WORM00327.bmp
c:301,148
v:25580,41548
f:00:02:14.05
y:
m:WORM00328.bmp
c:302,141
v:25580,41548
f:00:02:14.15
y:
m:WORM00329.bmp
c:303,132
v:25580,41548
f:00:02:14.25
y:
m:WORM00330.bmp
c:308,124
v:25580,41548
f:00:02:15.05
y:
m:WORM00331.bmp
c:309,116
v:25580,41548
f:00:02:15.15
y:
m:WORM00332.bmp
c:310,112
v:25580,41548
f:00:02:15.25
y:
m:WORM00333.bmp
c:310,107
v:25580,41548
f:00:02:16.05
y:
m:WORM00334.bmp
c:312,98
v:25580,41548
f:00:02:16.15
y:
m:WORM00335.bmp
c:317,90
v:25580,41548
f:00:02:16.25
y:
m:WORM00336.bmp
c:325,82
v:25580,41548
f:00:02:17.05
y:
m:WORM00337.bmp
c:334,73
v:25580,41548
f:00:02:17.15
y:
m:WORM00338.bmp
c:334,70
v:25580,41548
f:00:02:17.25
y:
m:WORM00339.bmp
c:335,69
v:25580,41548
f:00:02:18.05
y:
m:WORM00340.bmp
c:336,60
v:25580,41548
f:00:02:18.15
y:
m:WORM00341.bmp
c:339,51
v:25580,41548
f:00:02:18.25
y:
m:WORM00342.bmp
c:345,43
v:25580,41548
f:00:02:19.05
y:
k:MOVING.bmp
f:00:02:19.15
y:
k:MOVING.bmp
f:00:02:19.25
y:
k:MOVING.bmp
f:00:02:20.05
y:
k:MOVING.bmp
f:00:02:20.15
y:
k:MOVING.bmp
f:00:02:20.25
y:
m:WORM00343.bmp
c:290,180
v:25851,40762
f:00:02:21.05
y:
m:WORM00344.bmp
c:295,172
v:25851,40762
f:00:02:21.15
y:
m:WORM00345.bmp
c:301,164
v:25851,40762
f:00:02:21.25
y:
m:WORM00346.bmp
c:303,157
v:25851,40762
f:00:02:22.05
y:
m:WORM00347.bmp
c:303,152
v:25851,40762
f:00:02:22.15
y:
m:WORM00348.bmp
c:303,149
v:25851,40762
f:00:02:22.25
y:
m:WORM00349.bmp
c:304,149
v:25851,40762
f:00:02:23.05
y:
m:WORM00350.bmp
c:306,138
v:25851,40762
f:00:02:23.15
y:
m:WORM00351.bmp
c:314,126
v:25851,40762
f:00:02:23.25
y:
m:WORM00352.bmp
c:319,119
v:25851,40762
f:00:02:24.05
y:
m:WORM00353.bmp
c:319,111
v:25851,40762
f:00:02:24.15
y:
m:WORM00354.bmp
c:320,110
v:25851,40762
f:00:02:24.25
y:
m:WORM00355.bmp
c:320,110
v:25851,40762
f:00:02:25.05
y:
m:WORM00356.bmp
c:322,105
v:25851,40762
f:00:02:25.15
y:
m:WORM00357.bmp
c:323,102
v:25851,40762
f:00:02:25.25
y:
m:WORM00358.bmp
c:326,95
v:25851,40762
f:00:02:26.05
y:
m:WORM00359.bmp
c:329,90
v:25851,40762
f:00:02:26.15
y:
m:WORM00360.bmp
c:332,86
v:25851,40762
f:00:02:26.25
y:
m:WORM00361.bmp
c:338,80
v:25851,40762
f:00:02:27.05
y:
m:WORM00362.bmp
c:341,77
v:25851,40762
f:00:02:27.15
y:
m:WORM00363.bmp
c:342,76
v:25851,40762
f:00:02:27.25
y:
m:WORM00364.bmp
c:342,75
v:25851,40762
f:00:02:28.05
y:
m:WORM00365.bmp
c:343,74
v:25851,40762
f:00:02:28.15
y:
m:WORM00366.bmp
c:343,69
v:25851,40762
f:00:02:28.25
y:
m:WORM00367.bmp
c:348,60
v:25851,40762
f:00:02:29.05
y:
m:WORM00368.bmp
c:355,52
v:25851,40762
f:00:02:29.15
y:
m:WORM00369.bmp
c:364,44
v:25851,40762
f:00:02:29.25
y:
k:MOVING.bmp
f:00:02:30.05
y:
k:MOVING.bmp
f:00:02:30.15
y:
k:MOVING.bmp
f:00:02:30.25
y:
k:MOVING.bmp
f:00:02:31.05
y:
k:MOVING.bmp
f:00:02:31.15
y:
m:WORM00370.bmp
c:296,176
v:26265,39976
f:00:02:31.25
y:
m:WORM00371.bmp
c:305,171
v:26265,39976
f:00:02:32.05
y:
m:WORM00372.bmp
c:308,167
v:26265,39976
f:00:02:32.15
y:
m:WORM00373.bmp
c:310,168
v:26265,39976
f:00:02:32.25
y:
m:WORM00374.bmp
c:312,163
v:26265,39976
f:00:02:33.05
y:
m:WORM00375.bmp
c:318,153
v:26265,39976
f:00:02:33.15
y:
m:WORM00376.bmp
c:326,145
v:26265,39976
f:00:02:33.25
y:
m:WORM00377.bmp
c:329,136
v:26265,39976
f:00:02:34.05
y:
m:WORM00378.bmp
c:330,130
v:26265,39976
f:00:02:34.15
y:
m:WORM00379.bmp
c:330,128
v:26265,39976
f:00:02:34.25
y:
m:WORM00380.bmp
c:331,127
v:26265,39976
f:00:02:35.05
y:
m:WORM00381.bmp
c:336,119
v:26265,39976
f:00:02:35.15
y:
m:WORM00382.bmp
c:347,106
v:26265,39976
f:00:02:35.25
y:
m:WORM00383.bmp
c:358,97
v:26265,39976
f:00:02:36.05
y:
m:WORM00384.bmp
c:358,92
v:26265,39976
f:00:02:36.15
y:
m:WORM00385.bmp
c:359,89
v:26265,39976
f:00:02:36.25
y:
m:WORM00386.bmp
c:360,84
v:26265,39976
f:00:02:37.05
y:
m:WORM00387.bmp
c:363,76
v:26265,39976
f:00:02:37.15
y:
m:WORM00388.bmp
c:369,67
v:26265,39976
f:00:02:37.25
y:
m:WORM00389.bmp
c:376,63
v:26265,39976
f:00:02:38.05
y:
m:WORM00390.bmp
c:385,56
v:26265,39976
f:00:02:38.15
y:
m:WORM00391.bmp
c:391,49
v:26265,39976
f:00:02:38.25
y:
m:WORM00392.bmp
c:393,46
v:26265,39976
f:00:02:39.05
y:
k:MOVING.bmp
f:00:02:39.15
y:
k:MOVING.bmp
f:00:02:39.25
y:
k:MOVING.bmp
f:00:02:40.05
y:
k:MOVING.bmp
f:00:02:40.15
y:
k:MOVING.bmp
f:00:02:40.25
y:
m:WORM00393.bmp
c:310,171
v:26706,39190
f:00:02:41.05
y:
m:WORM00394.bmp
c:311,167
v:26706,39190
f:00:02:41.15
y:
m:WORM00395.bmp
c:311,162
v:26706,39190
f:00:02:41.25
y:
m:WORM00396.bmp
c:312,154
v:26706,39190
f:00:02:42.05
y:
m:WORM00397.bmp
c:316,148
v:26706,39190
f:00:02:42.15
y:
m:WORM00398.bmp
c:323,138
v:26706,39190
f:00:02:42.25
y:
m:WORM00399.bmp
c:325,129
v:26706,39190
f:00:02:43.05
y:
m:WORM00400.bmp
c:325,123
v:26706,39190
f:00:02:43.15
y:
m:WORM00401.bmp
c:326,118
v:26706,39190
f:00:02:43.25
y:
m:WORM00402.bmp
c:326,109
v:26706,39190
f:00:02:44.05
y:
m:WORM00403.bmp
c:329,102
v:26706,39190
f:00:02:44.15
y:
m:WORM00404.bmp
c:336,95
v:26706,39190
f:00:02:44.25
y:
m:WORM00405.bmp
c:337,84
v:26706,39190
f:00:02:45.05
y:
m:WORM00406.bmp
c:338,79
v:26706,39190
f:00:02:45.15
y:
m:WORM00407.bmp
c:338,72
v:26706,39190
f:00:02:45.25
y:
m:WORM00408.bmp
c:339,64
v:26706,39190
f:00:02:46.05
y:
m:WORM00409.bmp
c:339,58
v:26706,39190
f:00:02:46.15
y:
m:WORM00410.bmp
c:340,51
v:26706,39190
f:00:02:46.25
y:
m:WORM00411.bmp
c:340,42
v:26706,39190
f:00:02:47.05
y:
k:MOVING.bmp
f:00:02:47.15
y:
k:MOVING.bmp
f:00:02:47.25
y:
k:MOVING.bmp
f:00:02:48.05
y:
k:MOVING.bmp
f:00:02:48.15
y:
k:MOVING.bmp
f:00:02:48.25
y:
m:WORM00412.bmp
c:304,165
v:26865,38404
f:00:02:49.05
y:
m:WORM00413.bmp
c:303,158
v:26865,38404
f:00:02:49.15
y:
m:WORM00414.bmp
c:303,152
v:26865,38404
f:00:02:49.25
y:
m:WORM00415.bmp
c:303,146
v:26865,38404
f:00:02:50.05
y:
m:WORM00416.bmp
c:303,138
v:26865,38404
f:00:02:50.15
y:
m:WORM00417.bmp
c:303,132
v:26865,38404
f:00:02:50.25
y:
m:WORM00418.bmp
c:301,129
v:26865,38404
f:00:02:51.05
y:
m:WORM00419.bmp
c:298,119
v:26865,38404
f:00:02:51.15
y:
m:WORM00420.bmp
c:298,114
v:26865,38404
f:00:02:51.25
y:
m:WORM00421.bmp
c:297,106
v:26865,38404
f:00:02:52.05
y:
m:WORM00422.bmp
c:298,98
v:26865,38404
f:00:02:52.15
y:
m:WORM00423.bmp
c:298,92
v:26865,38404
f:00:02:52.25
y:
m:WORM00424.bmp
c:298,85
v:26865,38404
f:00:02:53.05
y:
m:WORM00425.bmp
c:296,82
v:26865,38404
f:00:02:53.15
y:
m:WORM00426.bmp
c:295,73
v:26865,38404
f:00:02:53.25
y:
m:WORM00427.bmp
c:294,68
v:26865,38404
f:00:02:54.05
y:
m:WORM00428.bmp
c:294,64
v:26865,38404
f:00:02:54.15
y:
m:WORM00429.bmp
c:295,58
v:26865,38404
f:00:02:54.25
y:
m:WORM00430.bmp
c:295,53
v:26865,38404
f:00:02:55.05
y:
m:WORM00431.bmp
c:295,49
v:26865,38404
f:00:02:55.15
y:
k:MOVING.bmp
f:00:02:55.25
y:
k:MOVING.bmp
f:00:02:56.05
y:
k:MOVING.bmp
f:00:02:56.15
y:
k:MOVING.bmp
f:00:02:56.25
y:
k:MOVING.bmp
f:00:02:57.05
y:
m:WORM00432.bmp
c:298,190
v:26858,37618
f:00:02:57.15
y:
m:WORM00433.bmp
c:297,188
v:26858,37618
f:00:02:57.25
y:
m:WORM00434.bmp
c:297,186
v:26858,37618
f:00:02:58.05
y:
m:WORM00435.bmp
c:297,180
v:26858,37618
f:00:02:58.15
y:
m:WORM00436.bmp
c:297,176
v:26858,37618
f:00:02:58.25
y:
m:WORM00437.bmp
c:297,174
v:26858,37618
f:00:02:59.05
y:
m:WORM00438.bmp
c:297,171
v:26858,37618
f:00:02:59.15
y:
m:WORM00439.bmp
c:297,169
v:26858,37618
f:00:02:59.25
y:
m:WORM00440.bmp
c:297,165
v:26858,37618
f:00:03:00.05
y:
m:WORM00441.bmp
c:293,164
v:26858,37618
f:00:03:00.15
y:
m:WORM00442.bmp
c:292,156
v:26858,37618
f:00:03:00.25
y:
m:WORM00443.bmp
c:292,150
v:26858,37618
f:00:03:01.05
y:
m:WORM00444.bmp
c:292,145
v:26858,37618
f:00:03:01.15
y:
m:WORM00445.bmp
c:291,140
v:26858,37618
f:00:03:01.25
y:
m:WORM00446.bmp
c:292,134
v:26858,37618
f:00:03:02.05
y:
m:WORM00447.bmp
c:293,127
v:26858,37618
f:00:03:02.15
y:
m:WORM00448.bmp
c:293,123
v:26858,37618
f:00:03:02.25
y:
m:WORM00449.bmp
c:289,116
v:26858,37618
f:00:03:03.05
y:
m:WORM00450.bmp
c:287,109
v:26858,37618
f:00:03:03.15
y:
m:WORM00451.bmp
c:288,101
v:26858,37618
f:00:03:03.25
y:
m:WORM00452.bmp
c:287,97
v:26858,37618
f:00:03:04.05
y:
m:WORM00453.bmp
c:287,92
v:26858,37618
f:00:03:04.15
y:
m:WORM00454.bmp
c:288,83
v:26858,37618
f:00:03:04.25
y:
m:WORM00455.bmp
c:288,76
v:26858,37618
f:00:03:05.05
y:
m:WORM00456.bmp
c:286,74
v:26858,37618
f:00:03:05.15
y:
m:WORM00457.bmp
c:280,68
v:26858,37618
f:00:03:05.25
y:
m:WORM00458.bmp
c:278,60
v:26858,37618
f:00:03:06.05
y:
m:WORM00459.bmp
c:275,53
v:26858,37618
f:00:03:06.15
y:
m:WORM00460.bmp
c:274,49
v:26858,37618
f:00:03:06.25
y:
k:MOVING.bmp
f:00:03:07.05
y:
k:MOVING.bmp
f:00:03:07.15
y:
k:MOVING.bmp
f:00:03:07.25
y:
k:MOVING.bmp
f:00:03:08.05
y:
k:MOVING.bmp
f:00:03:08.15
y:
m:WORM00461.bmp
c:299,178
v:26721,36832
f:00:03:08.25
y:
m:WORM00462.bmp
c:298,173
v:26721,36832
f:00:03:09.05
y:
m:WORM00463.bmp
c:298,167
v:26721,36832
f:00:03:09.15
y:
m:WORM00464.bmp
c:299,159
v:26721,36832
f:00:03:09.25
y:
m:WORM00465.bmp
c:299,154
v:26721,36832
f:00:03:10.05
y:
m:WORM00466.bmp
c:291,152
v:26721,36832
f:00:03:10.15
y:
m:WORM00467.bmp
c:284,147
v:26721,36832
f:00:03:10.25
y:
m:WORM00468.bmp
c:283,138
v:26721,36832
f:00:03:11.05
y:
m:WORM00469.bmp
c:283,131
v:26721,36832
f:00:03:11.15
y:
m:WORM00470.bmp
c:282,126
v:26721,36832
f:00:03:11.25
y:
m:WORM00471.bmp
c:282,119
v:26721,36832
f:00:03:12.05
y:
m:WORM00472.bmp
c:282,111
v:26721,36832
f:00:03:12.15
y:
m:WORM00473.bmp
c:276,107
v:26721,36832
f:00:03:12.25
y:
m:WORM00474.bmp
c:270,100
v:26721,36832
f:00:03:13.05
y:
m:WORM00475.bmp
c:269,91
v:26721,36832
f:00:03:13.15
y:
m:WORM00476.bmp
c:270,83
v:26721,36832
f:00:03:13.25
y:
m:WORM00477.bmp
c:269,77
v:26721,36832
f:00:03:14.05
y:
m:WORM00478.bmp
c:268,71
v:26721,36832
f:00:03:14.15
y:
m:WORM00479.bmp
c:268,63
v:26721,36832
f:00:03:14.25
y:
m:WORM00480.bmp
c:268,59
v:26721,36832
f:00:03:15.05
y:
m:WORM00481.bmp
c:259,53
v:26721,36832
f:00:03:15.15
y:
m:WORM00482.bmp
c:257,44
v:26721,36832
f:00:03:15.25
y:
k:MOVING.bmp
f:00:03:16.05
y:
k:MOVING.bmp
f:00:03:16.15
y:
k:MOVING.bmp
f:00:03:16.25
y:
k:MOVING.bmp
f:00:03:17.05
y:
k:MOVING.bmp
f:00:03:17.15
y:
m:WORM00483.bmp
c:309,164
v:26486,36046
f:00:03:17.25
y:
m:WORM00484.bmp
c:308,157
v:26486,36046
f:00:03:18.05
y:
m:WORM00485.bmp
c:308,149
v:26486,36046
f:00:03:18.15
y:
m:WORM00486.bmp
c:307,144
v:26486,36046
f:00:03:18.25
y:
m:WORM00487.bmp
c:298,142
v:26486,36046
f:00:03:19.05
y:
m:WORM00488.bmp
c:290,141
v:26486,36046
f:00:03:19.15
y:
m:WORM00489.bmp
c:284,140
v:26486,36046
f:00:03:19.25
y:
m:WORM00490.bmp
c:281,132
v:26486,36046
f:00:03:20.05
y:
m:WORM00491.bmp
c:280,124
v:26486,36046
f:00:03:20.15
y:
m:WORM00492.bmp
c:279,118
v:26486,36046
f:00:03:20.25
y:
m:WORM00493.bmp
c:279,110
v:26486,36046
f:00:03:21.05
y:
m:WORM00494.bmp
c:273,106
v:26486,36046
f:00:03:21.15
y:
m:WORM00495.bmp
c:266,102
v:26486,36046
f:00:03:21.25
y:
m:WORM00496.bmp
c:260,101
v:26486,36046
f:00:03:22.05
y:
m:WORM00497.bmp
c:257,93
v:26486,36046
f:00:03:22.15
y:
m:WORM00498.bmp
c:257,85
v:26486,36046
f:00:03:22.25
y:
m:WORM00499.bmp
c:256,79
v:26486,36046
f:00:03:23.05
y:
m:WORM00500.bmp
c:252,72
v:26486,36046
f:00:03:23.15
y:
m:WORM00501.bmp
c:241,70
v:26486,36046
f:00:03:23.25
y:
m:WORM00502.bmp
c:234,68
v:26486,36046
f:00:03:24.05
y:
m:WORM00503.bmp
c:225,68
v:26486,36046
f:00:03:24.15
y:
m:WORM00504.bmp
c:221,65
v:26486,36046
f:00:03:24.25
y:
m:WORM00505.bmp
c:220,56
v:26486,36046
f:00:03:25.05
y:
m:WORM00506.bmp
c:219,48
v:26486,36046
f:00:03:25.15
y:
m:WORM00507.bmp
c:218,42
v:26486,36046
f:00:03:25.25
y:
k:MOVING.bmp
f:00:03:26.05
y:
k:MOVING.bmp
f:00:03:26.15
y:
k:MOVING.bmp
f:00:03:26.25
y:
k:MOVING.bmp
f:00:03:27.05
y:
k:MOVING.bmp
f:00:03:27.15
y:
m:WORM00508.bmp
c:289,184
v:26081,35260
f:00:03:27.25
y:
m:WORM00509.bmp
c:288,185
v:26081,35260
f:00:03:28.05
y:
m:WORM00510.bmp
c:289,180
v:26081,35260
f:00:03:28.15
y:
m:WORM00511.bmp
c:289,177
v:26081,35260
f:00:03:28.25
y:
m:WORM00512.bmp
c:290,171
v:26081,35260
f:00:03:29.05
y:
m:WORM00513.bmp
c:291,167
v:26081,35260
f:00:03:29.15
y:
m:WORM00514.bmp
c:291,167
v:26081,35260
f:00:03:29.25
y:
m:WORM00515.bmp
c:286,166
v:26081,35260
f:00:03:30.05
y:
m:WORM00516.bmp
c:281,163
v:26081,35260
f:00:03:30.15
y:
m:WORM00517.bmp
c:277,156
v:26081,35260
f:00:03:30.25
y:
m:WORM00518.bmp
c:277,153
v:26081,35260
f:00:03:31.05
y:
m:WORM00519.bmp
c:274,145
v:26081,35260
f:00:03:31.15
y:
m:WORM00520.bmp
c:273,139
v:26081,35260
f:00:03:31.25
y:
m:WORM00521.bmp
c:273,131
v:26081,35260
f:00:03:32.05
y:
m:WORM00522.bmp
c:274,125
v:26081,35260
f:00:03:32.15
y:
m:WORM00523.bmp
c:267,124
v:26081,35260
f:00:03:32.25
y:
m:WORM00524.bmp
c:262,118
v:26081,35260
f:00:03:33.05
y:
m:WORM00525.bmp
c:260,111
v:26081,35260
f:00:03:33.15
y:
m:WORM00526.bmp
c:260,104
v:26081,35260
f:00:03:33.25
y:
m:WORM00527.bmp
c:259,97
v:26081,35260
f:00:03:34.05
y:
m:WORM00528.bmp
c:258,93
v:26081,35260
f:00:03:34.15
y:
m:WORM00529.bmp
c:258,87
v:26081,35260
f:00:03:34.25
y:
m:WORM00530.bmp
c:255,83
v:26081,35260
f:00:03:35.05
y:
m:WORM00531.bmp
c:247,79
v:26081,35260
f:00:03:35.15
y:
m:WORM00532.bmp
c:241,75
v:26081,35260
f:00:03:35.25
y:
m:WORM00533.bmp
c:239,67
v:26081,35260
f:00:03:36.05
y:
m:WORM00534.bmp
c:238,59
v:26081,35260
f:00:03:36.15
y:
m:WORM00535.bmp
c:238,53
v:26081,35260
f:00:03:36.25
y:
m:WORM00536.bmp
c:237,48
v:26081,35260
f:00:03:37.05
y:
k:MOVING.bmp
f:00:03:37.15
y:
k:MOVING.bmp
f:00:03:37.25
y:
k:MOVING.bmp
f:00:03:38.05
y:
k:MOVING.bmp
f:00:03:38.15
y:
k:MOVING.bmp
f:00:03:38.25
y:
m:WORM00537.bmp
c:287,175
v:25792,34474
f:00:03:39.05
y:
m:WORM00538.bmp
c:286,169
v:25792,34474
f:00:03:39.15
y:
m:WORM00539.bmp
c:286,162
v:25792,34474
f:00:03:39.25
y:
m:WORM00540.bmp
c:278,160
v:25792,34474
f:00:03:40.05
y:
m:WORM00541.bmp
c:269,158
v:25792,34474
f:00:03:40.15
y:
m:WORM00542.bmp
c:265,150
v:25792,34474
f:00:03:40.25
y:
m:WORM00543.bmp
c:264,142
v:25792,34474
f:00:03:41.05
y:
m:WORM00544.bmp
c:263,135
v:25792,34474
f:00:03:41.15
y:
m:WORM00545.bmp
c:264,127
v:25792,34474
f:00:03:41.25
y:
m:WORM00546.bmp
c:258,124
v:25792,34474
f:00:03:42.05
y:
m:WORM00547.bmp
c:251,123
v:25792,34474
f:00:03:42.15
y:
m:WORM00548.bmp
c:242,122
v:25792,34474
f:00:03:42.25
y:
m:WORM00549.bmp
c:236,122
v:25792,34474
f:00:03:43.05
y:
m:WORM00550.bmp
c:235,114
v:25792,34474
f:00:03:43.15
y:
m:WORM00551.bmp
c:234,108
v:25792,34474
f:00:03:43.25
y:
m:WORM00552.bmp
c:233,102
v:25792,34474
f:00:03:44.05
y:
m:WORM00553.bmp
c:232,97
v:25792,34474
f:00:03:44.15
y:
m:WORM00554.bmp
c:229,91
v:25792,34474
f:00:03:44.25
y:
m:WORM00555.bmp
c:222,88
v:25792,34474
f:00:03:45.05
y:
m:WORM00556.bmp
c:216,87
v:25792,34474
f:00:03:45.15
y:
m:WORM00557.bmp
c:208,84
v:25792,34474
f:00:03:45.25
y:
m:WORM00558.bmp
c:207,74
v:25792,34474
f:00:03:46.05
y:
m:WORM00559.bmp
c:205,70
v:25792,34474
f:00:03:46.15
y:
m:WORM00560.bmp
c:206,61
v:25792,34474
f:00:03:46.25
y:
m:WORM00561.bmp
c:204,56
v:25792,34474
f:00:03:47.05
y:
m:WORM00562.bmp
c:197,53
v:25792,34474
f:00:03:47.15
y:
m:WORM00563.bmp
c:191,48
v:25792,34474
f:00:03:47.25
y:
k:MOVING.bmp
f:00:03:48.05
y:
k:MOVING.bmp
f:00:03:48.15
y:
k:MOVING.bmp
f:00:03:48.25
y:
k:MOVING.bmp
f:00:03:49.05
y:
k:MOVING.bmp
f:00:03:49.15
y:
m:WORM00564.bmp
c:293,196
v:25234,33688
f:00:03:49.25
y:
m:WORM00565.bmp
c:293,188
v:25234,33688
f:00:03:50.05
y:
m:WORM00566.bmp
c:294,180
v:25234,33688
f:00:03:50.15
y:
m:WORM00567.bmp
c:285,174
v:25234,33688
f:00:03:50.25
y:
m:WORM00568.bmp
c:281,168
v:25234,33688
f:00:03:51.05
y:
m:WORM00569.bmp
c:279,159
v:25234,33688
f:00:03:51.15
y:
m:WORM00570.bmp
c:279,153
v:25234,33688
f:00:03:51.25
y:
m:WORM00571.bmp
c:275,147
v:25234,33688
f:00:03:52.05
y:
m:WORM00572.bmp
c:266,145
v:25234,33688
f:00:03:52.15
y:
m:WORM00573.bmp
c:259,145
v:25234,33688
f:00:03:52.25
y:
m:WORM00574.bmp
c:254,144
v:25234,33688
f:00:03:53.05
y:
m:WORM00575.bmp
c:250,136
v:25234,33688
f:00:03:53.15
y:
m:WORM00576.bmp
c:248,130
v:25234,33688
f:00:03:53.25
y:
m:WORM00577.bmp
c:247,126
v:25234,33688
f:00:03:54.05
y:
m:WORM00578.bmp
c:247,118
v:25234,33688
f:00:03:54.15
y:
m:WORM00579.bmp
c:248,111
v:25234,33688
f:00:03:54.25
y:
m:WORM00580.bmp
c:243,107
v:25234,33688
f:00:03:55.05
y:
m:WORM00581.bmp
c:235,103
v:25234,33688
f:00:03:55.15
y:
m:WORM00582.bmp
c:230,97
v:25234,33688
f:00:03:55.25
y:
m:WORM00583.bmp
c:228,90
v:25234,33688
f:00:03:56.05
y:
m:WORM00584.bmp
c:228,84
v:25234,33688
f:00:03:56.15
y:
m:WORM00585.bmp
c:226,78
v:25234,33688
f:00:03:56.25
y:
m:WORM00586.bmp
c:224,74
v:25234,33688
f:00:03:57.05
y:
m:WORM00587.bmp
c:216,71
v:25234,33688
f:00:03:57.15
y:
m:WORM00588.bmp
c:209,70
v:25234,33688
f:00:03:57.25
y:
m:WORM00589.bmp
c:202,70
v:25234,33688
f:00:03:58.05
y:
m:WORM00590.bmp
c:198,64
v:25234,33688
f:00:03:58.15
y:
m:WORM00591.bmp
c:197,56
v:25234,33688
f:00:03:58.25
y:
m:WORM00592.bmp
c:195,50
v:25234,33688
f:00:03:59.05
y:
m:WORM00593.bmp
c:194,44
v:25234,33688
f:00:03:59.15
y:
k:MOVING.bmp
f:00:03:59.25
y:
k:MOVING.bmp
f:00:04:00.05
y:
k:MOVING.bmp
f:00:04:00.15
y:
k:MOVING.bmp
f:00:04:00.25
y:
k:MOVING.bmp
f:00:04:01.05
y:
m:WORM00594.bmp
c:285,180
v:24725,32902
f:00:04:01.15
y:
m:WORM00595.bmp
c:282,175
v:24725,32902
f:00:04:01.25
y:
m:WORM00596.bmp
c:276,172
v:24725,32902
f:00:04:02.05
y:
m:WORM00597.bmp
c:268,170
v:24725,32902
f:00:04:02.15
y:
m:WORM00598.bmp
c:261,168
v:24725,32902
f:00:04:02.25
y:
m:WORM00599.bmp
c:255,165
v:24725,32902
f:00:04:03.05
y:
m:WORM00600.bmp
c:253,156
v:24725,32902
f:00:04:03.15
y:
m:WORM00601.bmp
c:252,149
v:24725,32902
f:00:04:03.25
y:
m:WORM00602.bmp
c:252,140
v:24725,32902
f:00:04:04.05
y:
m:WORM00603.bmp
c:249,136
v:24725,32902
f:00:04:04.15
y:
m:WORM00604.bmp
c:239,133
v:24725,32902
f:00:04:04.25
y:
m:WORM00605.bmp
c:230,133
v:24725,32902
f:00:04:05.05
y:
m:WORM00606.bmp
c:224,126
v:24725,32902
f:00:04:05.15
y:
m:WORM00607.bmp
c:221,119
v:24725,32902
f:00:04:05.25
y:
m:WORM00608.bmp
c:215,114
v:24725,32902
f:00:04:06.05
y:
m:WORM00609.bmp
c:216,108
v:24725,32902
f:00:04:06.15
y:
m:WORM00610.bmp
c:213,102
v:24725,32902
f:00:04:06.25
y:
m:WORM00611.bmp
c:202,100
v:24725,32902
f:00:04:07.05
y:
m:WORM00612.bmp
c:195,99
v:24725,32902
f:00:04:07.15
y:
m:WORM00613.bmp
c:185,100
v:24725,32902
f:00:04:07.25
y:
m:WORM00614.bmp
c:181,94
v:24725,32902
f:00:04:08.05
y:
m:WORM00615.bmp
c:175,88
v:24725,32902
f:00:04:08.15
y:
m:WORM00616.bmp
c:169,84
v:24725,32902
f:00:04:08.25
y:
m:WORM00617.bmp
c:161,84
v:24725,32902
f:00:04:09.05
y:
m:WORM00618.bmp
c:153,82
v:24725,32902
f:00:04:09.15
y:
m:WORM00619.bmp
c:146,82
v:24725,32902
f:00:04:09.25
y:
m:WORM00620.bmp
c:140,81
v:24725,32902
f:00:04:10.05
y:
m:WORM00621.bmp
c:138,74
v:24725,32902
f:00:04:10.15
y:
m:WORM00622.bmp
c:132,68
v:24725,32902
f:00:04:10.25
y:
m:WORM00623.bmp
c:125,67
v:24725,32902
f:00:04:11.05
y:
m:WORM00624.bmp
c:117,67
v:24725,32902
f:00:04:11.15
y:
m:WORM00625.bmp
c:110,67
v:24725,32902
f:00:04:11.25
y:
m:WORM00626.bmp
c:106,65
v:24725,32902
f:00:04:12.05
y:
m:WORM00627.bmp
c:102,65
v:24725,32902
f:00:04:12.15
y:
m:WORM00628.bmp
c:93,65
v:24725,32902
f:00:04:12.25
y:
m:WORM00629.bmp
c:87,65
v:24725,32902
f:00:04:13.05
y:
m:WORM00630.bmp
c:83,63
v:24725,32902
f:00:04:13.15
y:
m:WORM00631.bmp
c:74,59
v:24725,32902
f:00:04:13.25
y:
m:WORM00632.bmp
c:64,57
v:24725,32902
f:00:04:14.05
y:
m:WORM00633.bmp
c:54,57
v:24725,32902
f:00:04:14.15
y:
o:LOST.bmp
c:45,67
v:24725,32902
f:00:04:14.25
y:
o:LOST.bmp
c:36,77
v:24725,32902
f:00:04:15.05
y:
o:LOST.bmp
c:27,87
v:24725,32902
f:00:04:15.15
y:
m:WORM00634.bmp
c:19,98
v:24725,32902
f:00:04:15.25
y:
k:MOVING.bmp
f:00:04:16.05
y:
k:MOVING.bmp
f:00:04:16.15
y:
k:MOVING.bmp
f:00:04:16.25
y:
k:MOVING.bmp
f:00:04:17.05
y:
m:WORM00635.bmp
c:255,202
v:23580,32125
f:00:04:17.15
y:
m:WORM00636.bmp
c:250,197
v:23580,32125
f:00:04:17.25
y:
m:WORM00637.bmp
c:244,193
v:23580,32125
f:00:04:18.05
y:
m:WORM00638.bmp
c:237,192
v:23580,32125
f:00:04:18.15
y:
m:WORM00639.bmp
c:224,192
v:23580,32125
f:00:04:18.25
y:
m:WORM00640.bmp
c:217,193
v:23580,32125
f:00:04:19.05
y:
m:WORM00641.bmp
c:214,186
v:23580,32125
f:00:04:19.15
y:
m:WORM00642.bmp
c:207,180
v:23580,32125
f:00:04:19.25
y:
m:WORM00643.bmp
c:203,175
v:23580,32125
f:00:04:20.05
y:
m:WORM00644.bmp
c:194,175
v:23580,32125
f:00:04:20.15
y:
m:WORM00645.bmp
c:187,175
v:23580,32125
f:00:04:20.25
y:
m:WORM00646.bmp
c:179,175
v:23580,32125
f:00:04:21.05
y:
m:WORM00647.bmp
c:172,175
v:23580,32125
f:00:04:21.15
y:
m:WORM00648.bmp
c:167,174
v:23580,32125
f:00:04:21.25
y:
m:WORM00649.bmp
c:165,168
v:23580,32125
f:00:04:22.05
y:
m:WORM00650.bmp
c:156,165
v:23580,32125
f:00:04:22.15
y:
m:WORM00651.bmp
c:148,163
v:23580,32125
f:00:04:22.25
y:
m:WORM00652.bmp
c:145,163
v:23580,32125
f:00:04:23.05
y:
m:WORM00653.bmp
c:136,163
v:23580,32125
f:00:04:23.15
y:
m:WORM00654.bmp
c:131,163
v:23580,32125
f:00:04:23.25
y:
m:WORM00655.bmp
c:126,163
v:23580,32125
f:00:04:24.05
y:
m:WORM00656.bmp
c:117,160
v:23580,32125
f:00:04:24.15
y:
m:WORM00657.bmp
c:114,155
v:23580,32125
f:00:04:24.25
y:
m:WORM00658.bmp
c:113,150
v:23580,32125
f:00:04:25.05
y:
m:WORM00659.bmp
c:106,148
v:23580,32125
f:00:04:25.15
y:
m:WORM00660.bmp
c:96,147
v:23580,32125
f:00:04:25.25
y:
m:WORM00661.bmp
c:92,146
v:23580,32125
f:00:04:26.05
y:
m:WORM00662.bmp
c:82,146
v:23580,32125
f:00:04:26.15
y:
m:WORM00663.bmp
c:74,147
v:23580,32125
f:00:04:26.25
y:
m:WORM00664.bmp
c:68,147
v:23580,32125
f:00:04:27.05
y:
m:WORM00665.bmp
c:59,144
v:23580,32125
f:00:04:27.15
y:
m:WORM00666.bmp
c:51,142
v:23580,32125
f:00:04:27.25
y:
m:WORM00667.bmp
c:42,142
v:23580,32125
f:00:04:28.05
y:
k:MOVING.bmp
f:00:04:28.15
y:
k:MOVING.bmp
f:00:04:28.25
y:
k:MOVING.bmp
f:00:04:29.05
y:
k:MOVING.bmp
f:00:04:29.15
y:
k:MOVING.bmp
f:00:04:29.25
y:
k:MOVING.bmp
f:00:04:30.05
y:
m:WORM00668.bmp
c:245,215
v:22435,31742
f:00:04:30.15
y:
m:WORM00669.bmp
c:237,215
v:22435,31742
f:00:04:30.25
y:
m:WORM00670.bmp
c:229,215
v:22435,31742
f:00:04:31.05
y:
m:WORM00671.bmp
c:225,215
v:22435,31742
f:00:04:31.15
y:
m:WORM00672.bmp
c:220,215
v:22435,31742
f:00:04:31.25
y:
m:WORM00673.bmp
c:210,215
v:22435,31742
f:00:04:32.05
y:
m:WORM00674.bmp
c:203,216
v:22435,31742
f:00:04:32.15
y:
m:WORM00675.bmp
c:195,215
v:22435,31742
f:00:04:32.25
y:
m:WORM00676.bmp
c:187,215
v:22435,31742
f:00:04:33.05
y:
m:WORM00677.bmp
c:181,216
v:22435,31742
f:00:04:33.15
y:
m:WORM00678.bmp
c:174,216
v:22435,31742
f:00:04:33.25
y:
m:WORM00679.bmp
c:170,215
v:22435,31742
f:00:04:34.05
y:
m:WORM00680.bmp
c:163,214
v:22435,31742
f:00:04:34.15
y:
m:WORM00681.bmp
c:158,214
v:22435,31742
f:00:04:34.25
y:
m:WORM00682.bmp
c:155,214
v:22435,31742
f:00:04:35.05
y:
m:WORM00683.bmp
c:146,214
v:22435,31742
f:00:04:35.15
y:
m:WORM00684.bmp
c:138,214
v:22435,31742
f:00:04:35.25
y:
m:WORM00685.bmp
c:133,214
v:22435,31742
f:00:04:36.05
y:
m:WORM00686.bmp
c:127,214
v:22435,31742
f:00:04:36.15
y:
m:WORM00687.bmp
c:122,214
v:22435,31742
f:00:04:36.25
y:
m:WORM00688.bmp
c:113,214
v:22435,31742
f:00:04:37.05
y:
m:WORM00689.bmp
c:108,214
v:22435,31742
f:00:04:37.15
y:
m:WORM00690.bmp
c:99,215
v:22435,31742
f:00:04:37.25
y:
m:WORM00691.bmp
c:97,215
v:22435,31742
f:00:04:38.05
y:
m:WORM00692.bmp
c:86,214
v:22435,31742
f:00:04:38.15
y:
m:WORM00693.bmp
c:80,215
v:22435,31742
f:00:04:38.25
y:
m:WORM00694.bmp
c:70,215
v:22435,31742
f:00:04:39.05
y:
m:WORM00695.bmp
c:63,215
v:22435,31742
f:00:04:39.15
y:
m:WORM00696.bmp
c:55,215
v:22435,31742
f:00:04:39.25
y:
m:WORM00697.bmp
c:49,215
v:22435,31742
f:00:04:40.05
y:
m:WORM00698.bmp
c:44,215
v:22435,31742
f:00:04:40.15
y:
k:MOVING.bmp
f:00:04:40.25
y:
k:MOVING.bmp
f:00:04:41.05
y:
k:MOVING.bmp
f:00:04:41.15
y:
k:MOVING.bmp
f:00:04:41.25
y:
k:MOVING.bmp
f:00:04:42.05
y:
k:MOVING.bmp
f:00:04:42.15
y:
m:WORM00699.bmp
c:254,221
v:21290,31762
f:00:04:42.25
y:
m:WORM00700.bmp
c:247,222
v:21290,31762
f:00:04:43.05
y:
m:WORM00701.bmp
c:239,223
v:21290,31762
f:00:04:43.15
y:
m:WORM00702.bmp
c:228,226
v:21290,31762
f:00:04:43.25
y:
m:WORM00703.bmp
c:222,231
v:21290,31762
f:00:04:44.05
y:
m:WORM00704.bmp
c:218,232
v:21290,31762
f:00:04:44.15
y:
m:WORM00705.bmp
c:207,233
v:21290,31762
f:00:04:44.25
y:
m:WORM00706.bmp
c:197,233
v:21290,31762
f:00:04:45.05
y:
m:WORM00707.bmp
c:191,234
v:21290,31762
f:00:04:45.15
y:
m:WORM00708.bmp
c:185,236
v:21290,31762
f:00:04:45.25
y:
m:WORM00709.bmp
c:179,241
v:21290,31762
f:00:04:46.05
y:
m:WORM00710.bmp
c:171,242
v:21290,31762
f:00:04:46.15
y:
m:WORM00711.bmp
c:165,242
v:21290,31762
f:00:04:46.25
y:
m:WORM00712.bmp
c:160,242
v:21290,31762
f:00:04:47.05
y:
m:WORM00713.bmp
c:147,243
v:21290,31762
f:00:04:47.15
y:
m:WORM00714.bmp
c:140,244
v:21290,31762
f:00:04:47.25
y:
m:WORM00715.bmp
c:129,244
v:21290,31762
f:00:04:48.05
y:
m:WORM00716.bmp
c:121,245
v:21290,31762
f:00:04:48.15
y:
m:WORM00717.bmp
c:117,245
v:21290,31762
f:00:04:48.25
y:
m:WORM00718.bmp
c:109,245
v:21290,31762
f:00:04:49.05
y:
m:WORM00719.bmp
c:97,246
v:21290,31762
f:00:04:49.15
y:
m:WORM00720.bmp
c:91,247
v:21290,31762
f:00:04:49.25
y:
m:WORM00721.bmp
c:85,251
v:21290,31762
f:00:04:50.05
y:
m:WORM00722.bmp
c:75,255
v:21290,31762
f:00:04:50.15
y:
m:WORM00723.bmp
c:67,255
v:21290,31762
f:00:04:50.25
y:
m:WORM00724.bmp
c:61,256
v:21290,31762
f:00:04:51.05
y:
m:WORM00725.bmp
c:51,256
v:21290,31762
f:00:04:51.15
y:
m:WORM00726.bmp
c:42,257
v:21290,31762
f:00:04:51.25
y:
k:MOVING.bmp
f:00:04:52.05
y:
k:MOVING.bmp
f:00:04:52.15
y:
k:MOVING.bmp
f:00:04:52.25
y:
k:MOVING.bmp
f:00:04:53.05
y:
k:MOVING.bmp
f:00:04:53.15
y:
m:WORM00727.bmp
c:252,212
v:20145,31966
f:00:04:53.25
y:
m:WORM00728.bmp
c:247,212
v:20145,31966
f:00:04:54.05
y:
m:WORM00729.bmp
c:236,212
v:20145,31966
f:00:04:54.15
y:
m:WORM00730.bmp
c:230,213
v:20145,31966
f:00:04:54.25
y:
m:WORM00731.bmp
c:226,213
v:20145,31966
f:00:04:55.05
y:
m:WORM00732.bmp
c:222,214
v:20145,31966
f:00:04:55.15
y:
m:WORM00733.bmp
c:210,214
v:20145,31966
f:00:04:55.25
y:
m:WORM00734.bmp
c:201,215
v:20145,31966
f:00:04:56.05
y:
m:WORM00735.bmp
c:194,216
v:20145,31966
f:00:04:56.15
y:
m:WORM00736.bmp
c:184,216
v:20145,31966
f:00:04:56.25
y:
m:WORM00737.bmp
c:180,216
v:20145,31966
f:00:04:57.05
y:
m:WORM00738.bmp
c:174,216
v:20145,31966
f:00:04:57.15
y:
m:WORM00739.bmp
c:161,217
v:20145,31966
f:00:04:57.25
y:
m:WORM00740.bmp
c:154,219
v:20145,31966
f:00:04:58.05
y:
m:WORM00741.bmp
c:145,225
v:20145,31966
f:00:04:58.15
y:
m:WORM00742.bmp
c:138,230
v:20145,31966
f:00:04:58.25
y:
m:WORM00743.bmp
c:133,230
v:20145,31966
f:00:04:59.05
y:
m:WORM00744.bmp
c:126,230
v:20145,31966
f:00:04:59.15
y:
m:WORM00745.bmp
c:116,231
v:20145,31966
f:00:04:59.25
y:
m:WORM00746.bmp
c:108,231
v:20145,31966
f:00:05:00.05
y:
m:WORM00747.bmp
c:100,234
v:20145,31966
f:00:05:00.15
y:
m:WORM00748.bmp
c:93,241
v:20145,31966
f:00:05:00.25
y:
m:WORM00749.bmp
c:89,244
v:20145,31966
f:00:05:01.05
y:
m:WORM00750.bmp
c:89,244
v:20145,31966
f:00:05:01.15
y:
m:WORM00751.bmp
c:85,245
v:20145,31966
f:00:05:01.25
y:
m:WORM00752.bmp
c:74,246
v:20145,31966
f:00:05:02.05
y:
m:WORM00753.bmp
c:67,251
v:20145,31966
f:00:05:02.15
y:
m:WORM00754.bmp
c:57,258
v:20145,31966
f:00:05:02.25
y:
m:WORM00755.bmp
c:51,261
v:20145,31966
f:00:05:03.05
y:
m:WORM00756.bmp
c:45,262
v:20145,31966
f:00:05:03.15
y:
k:MOVING.bmp
f:00:05:03.25
y:
k:MOVING.bmp
f:00:05:04.05
y:
k:MOVING.bmp
f:00:05:04.15
y:
k:MOVING.bmp
f:00:05:04.25
y:
k:MOVING.bmp
f:00:05:05.05
y:
m:WORM00757.bmp
c:260,228
v:19000,32264
f:00:05:05.15
y:
m:WORM00758.bmp
c:254,229
v:19000,32264
f:00:05:05.25
y:
m:WORM00759.bmp
c:253,231
v:19000,32264
f:00:05:06.05
y:
m:WORM00760.bmp
c:245,239
v:19000,32264
f:00:05:06.15
y:
m:WORM00761.bmp
c:233,250
v:19000,32264
f:00:05:06.25
y:
m:WORM00762.bmp
c:226,254
v:19000,32264
f:00:05:07.05
y:
m:WORM00763.bmp
c:221,254
v:19000,32264
f:00:05:07.15
y:
m:WORM00764.bmp
c:213,255
v:19000,32264
f:00:05:07.25
y:
m:WORM00765.bmp
c:205,255
v:19000,32264
f:00:05:08.05
y:
m:WORM00766.bmp
c:199,255
v:19000,32264
f:00:05:08.15
y:
m:WORM00767.bmp
c:193,257
v:19000,32264
f:00:05:08.25
y:
m:WORM00768.bmp
c:192,261
v:19000,32264
f:00:05:09.05
y:
m:WORM00769.bmp
c:182,268
v:19000,32264
f:00:05:09.15
y:
m:WORM00770.bmp
c:176,275
v:19000,32264
f:00:05:09.25
y:
m:WORM00771.bmp
c:171,282
v:19000,32264
f:00:05:10.05
y:
m:WORM00772.bmp
c:161,286
v:19000,32264
f:00:05:10.15
y:
m:WORM00773.bmp
c:151,288
v:19000,32264
f:00:05:10.25
y:
m:WORM00774.bmp
c:146,293
v:19000,32264
f:00:05:11.05
y:
m:WORM00775.bmp
c:136,296
v:19000,32264
f:00:05:11.15
y:
m:WORM00776.bmp
c:131,296
v:19000,32264
f:00:05:11.25
y:
m:WORM00777.bmp
c:126,296
v:19000,32264
f:00:05:12.05
y:
m:WORM00778.bmp
c:115,297
v:19000,32264
f:00:05:12.15
y:
m:WORM00779.bmp
c:104,297
v:19000,32264
f:00:05:12.25
y:
m:WORM00780.bmp
c:97,298
v:19000,32264
f:00:05:13.05
y:
m:WORM00781.bmp
c:92,303
v:19000,32264
f:00:05:13.15
y:
m:WORM00782.bmp
c:90,305
v:19000,32264
f:00:05:13.25
y:
m:WORM00783.bmp
c:89,305
v:19000,32264
f:00:05:14.05
y:
m:WORM00784.bmp
c:81,306
v:19000,32264
f:00:05:14.15
y:
m:WORM00785.bmp
c:70,307
v:19000,32264
f:00:05:14.25
y:
m:WORM00786.bmp
c:59,312
v:19000,32264
f:00:05:15.05
y:
m:WORM00787.bmp
c:54,318
v:19000,32264
f:00:05:15.15
y:
m:WORM00788.bmp
c:49,320
v:19000,32264
f:00:05:15.25
y:
m:WORM00789.bmp
c:49,321
v:19000,32264
f:00:05:16.05
y:
k:MOVING.bmp
f:00:05:16.15
y:
k:MOVING.bmp
f:00:05:16.25
y:
k:MOVING.bmp
f:00:05:17.05
y:
k:MOVING.bmp
f:00:05:17.15
y:
k:MOVING.bmp
f:00:05:17.25
y:
k:MOVING.bmp
f:00:05:18.05
y:
m:WORM00790.bmp
c:255,229
v:17855,32840
f:00:05:18.15
y:
m:WORM00791.bmp
c:246,236
v:17855,32840
f:00:05:18.25
y:
m:WORM00792.bmp
c:236,244
v:17855,32840
f:00:05:19.05
y:
m:WORM00793.bmp
c:229,251
v:17855,32840
f:00:05:19.15
y:
m:WORM00794.bmp
c:224,254
v:17855,32840
f:00:05:19.25
y:
m:WORM00795.bmp
c:220,254
v:17855,32840
f:00:05:20.05
y:
m:WORM00796.bmp
c:213,255
v:17855,32840
f:00:05:20.15
y:
m:WORM00797.bmp
c:204,259
v:17855,32840
f:00:05:20.25
y:
m:WORM00798.bmp
c:194,267
v:17855,32840
f:00:05:21.05
y:
m:WORM00799.bmp
c:187,274
v:17855,32840
f:00:05:21.15
y:
m:WORM00800.bmp
c:180,281
v:17855,32840
f:00:05:21.25
y:
m:WORM00801.bmp
c:177,283
v:17855,32840
f:00:05:22.05
y:
m:WORM00802.bmp
c:174,284
v:17855,32840
f:00:05:22.15
y:
m:WORM00803.bmp
c:163,285
v:17855,32840
f:00:05:22.25
y:
m:WORM00804.bmp
c:154,290
v:17855,32840
f:00:05:23.05
y:
m:WORM00805.bmp
c:146,298
v:17855,32840
f:00:05:23.15
y:
m:WORM00806.bmp
c:140,305
v:17855,32840
f:00:05:23.25
y:
m:WORM00807.bmp
c:138,306
v:17855,32840
f:00:05:24.05
y:
m:WORM00808.bmp
c:135,306
v:17855,32840
f:00:05:24.15
y:
m:WORM00809.bmp
c:123,307
v:17855,32840
f:00:05:24.25
y:
m:WORM00810.bmp
c:115,309
v:17855,32840
f:00:05:25.05
y:
m:WORM00811.bmp
c:108,316
v:17855,32840
f:00:05:25.15
y:
m:WORM00812.bmp
c:101,323
v:17855,32840
f:00:05:25.25
y:
m:WORM00813.bmp
c:97,330
v:17855,32840
f:00:05:26.05
y:
m:WORM00814.bmp
c:97,334
v:17855,32840
f:00:05:26.15
y:
m:WORM00815.bmp
c:88,335
v:17855,32840
f:00:05:26.25
y:
m:WORM00816.bmp
c:77,338
v:17855,32840
f:00:05:27.05
y:
m:WORM00817.bmp
c:70,344
v:17855,32840
f:00:05:27.15
y:
m:WORM00818.bmp
c:63,352
v:17855,32840
f:00:05:27.25
y:
m:WORM00819.bmp
c:54,359
v:17855,32840
f:00:05:28.05
y:
m:WORM00820.bmp
c:48,362
v:17855,32840
f:00:05:28.15
y:
m:WORM00821.bmp
c:46,363
v:17855,32840
f:00:05:28.25
y:
k:MOVING.bmp
f:00:05:29.05
y:
k:MOVING.bmp
f:00:05:29.15
y:
k:MOVING.bmp
f:00:05:29.25
y:
k:MOVING.bmp
f:00:05:30.05
y:
k:MOVING.bmp
f:00:05:30.15
y:
k:MOVING.bmp
f:00:05:30.25
y:
m:WORM00822.bmp
c:253,230
v:16710,33559
f:00:05:31.05
y:
m:WORM00823.bmp
c:244,231
v:16710,33559
f:00:05:31.15
y:
m:WORM00824.bmp
c:237,235
v:16710,33559
f:00:05:31.25
y:
m:WORM00825.bmp
c:233,244
v:16710,33559
f:00:05:32.05
y:
m:WORM00826.bmp
c:232,251
v:16710,33559
f:00:05:32.15
y:
m:WORM00827.bmp
c:223,256
v:16710,33559
f:00:05:32.25
y:
m:WORM00828.bmp
c:213,258
v:16710,33559
f:00:05:33.05
y:
m:WORM00829.bmp
c:205,263
v:16710,33559
f:00:05:33.15
y:
m:WORM00830.bmp
c:199,271
v:16710,33559
f:00:05:33.25
y:
m:WORM00831.bmp
c:190,279
v:16710,33559
f:00:05:34.05
y:
m:WORM00832.bmp
c:183,284
v:16710,33559
f:00:05:34.15
y:
m:WORM00833.bmp
c:181,285
v:16710,33559
f:00:05:34.25
y:
m:WORM00834.bmp
c:168,289
v:16710,33559
f:00:05:35.05
y:
m:WORM00835.bmp
c:157,297
v:16710,33559
f:00:05:35.15
y:
m:WORM00836.bmp
c:150,302
v:16710,33559
f:00:05:35.25
y:
m:WORM00837.bmp
c:141,302
v:16710,33559
f:00:05:36.05
y:
m:WORM00838.bmp
c:137,303
v:16710,33559
f:00:05:36.15
y:
m:WORM00839.bmp
c:134,303
v:16710,33559
f:00:05:36.25
y:
m:WORM00840.bmp
c:122,304
v:16710,33559
f:00:05:37.05
y:
m:WORM00841.bmp
c:115,305
v:16710,33559
f:00:05:37.15
y:
m:WORM00842.bmp
c:105,313
v:16710,33559
f:00:05:37.25
y:
m:WORM00843.bmp
c:98,320
v:16710,33559
f:00:05:38.05
y:
m:WORM00844.bmp
c:96,321
v:16710,33559
f:00:05:38.15
y:
m:WORM00845.bmp
c:87,321
v:16710,33559
f:00:05:38.25
y:
m:WORM00846.bmp
c:78,322
v:16710,33559
f:00:05:39.05
y:
m:WORM00847.bmp
c:68,324
v:16710,33559
f:00:05:39.15
y:
m:WORM00848.bmp
c:61,330
v:16710,33559
f:00:05:39.25
y:
m:WORM00849.bmp
c:55,338
v:16710,33559
f:00:05:40.05
y:
m:WORM00850.bmp
c:53,344
v:16710,33559
f:00:05:40.15
y:
m:WORM00851.bmp
c:52,344
v:16710,33559
f:00:05:40.25
y:
m:WORM00852.bmp
c:52,345
v:16710,33559
f:00:05:41.05
y:
k:MOVING.bmp
f:00:05:41.15
y:
k:MOVING.bmp
f:00:05:41.25
y:
k:MOVING.bmp
f:00:05:42.05
y:
k:MOVING.bmp
f:00:05:42.15
y:
k:MOVING.bmp
f:00:05:42.25
y:
k:MOVING.bmp
f:00:05:43.05
y:
m:WORM00853.bmp
c:255,209
v:15565,34345
f:00:05:43.15
y:
m:WORM00854.bmp
c:245,220
v:15565,34345
f:00:05:43.25
y:
m:WORM00855.bmp
c:237,229
v:15565,34345
f:00:05:44.05
y:
m:WORM00856.bmp
c:234,232
v:15565,34345
f:00:05:44.15
y:
m:WORM00857.bmp
c:231,234
v:15565,34345
f:00:05:44.25
y:
m:WORM00858.bmp
c:217,238
v:15565,34345
f:00:05:45.05
y:
m:WORM00859.bmp
c:207,249
v:15565,34345
f:00:05:45.15
y:
m:WORM00860.bmp
c:199,257
v:15565,34345
f:00:05:45.25
y:
m:WORM00861.bmp
c:196,265
v:15565,34345
f:00:05:46.05
y:
m:WORM00862.bmp
c:194,266
v:15565,34345
f:00:05:46.15
y:
m:WORM00863.bmp
c:191,268
v:15565,34345
f:00:05:46.25
y:
m:WORM00864.bmp
c:181,276
v:15565,34345
f:00:05:47.05
y:
m:WORM00865.bmp
c:171,285
v:15565,34345
f:00:05:47.15
y:
m:WORM00866.bmp
c:167,293
v:15565,34345
f:00:05:47.25
y:
m:WORM00867.bmp
c:165,296
v:15565,34345
f:00:05:48.05
y:
m:WORM00868.bmp
c:161,297
v:15565,34345
f:00:05:48.15
y:
m:WORM00869.bmp
c:152,301
v:15565,34345
f:00:05:48.25
y:
m:WORM00870.bmp
c:143,309
v:15565,34345
f:00:05:49.05
y:
m:WORM00871.bmp
c:137,316
v:15565,34345
f:00:05:49.15
y:
m:WORM00872.bmp
c:133,325
v:15565,34345
f:00:05:49.25
y:
m:WORM00873.bmp
c:131,332
v:15565,34345
f:00:05:50.05
y:
m:WORM00874.bmp
c:128,335
v:15565,34345
f:00:05:50.15
y:
m:WORM00875.bmp
c:116,337
v:15565,34345
f:00:05:50.25
y:
k:MOVING.bmp
f:00:05:51.05
y:
k:MOVING.bmp
f:00:05:51.15
y:
k:MOVING.bmp
f:00:05:51.25
y:
k:MOVING.bmp
f:00:05:52.05
y:
k:MOVING.bmp
f:00:05:52.15
y:
m:WORM00876.bmp
c:280,204
v:14707,35131
f:00:05:52.25
y:
m:WORM00877.bmp
c:271,212
v:14707,35131
f:00:05:53.05
y:
m:WORM00878.bmp
c:262,220
v:14707,35131
f:00:05:53.15
y:
m:WORM00879.bmp
c:255,228
v:14707,35131
f:00:05:53.25
y:
m:WORM00880.bmp
c:252,233
v:14707,35131
f:00:05:54.05
y:
m:WORM00881.bmp
c:251,235
v:14707,35131
f:00:05:54.15
y:
m:WORM00882.bmp
c:250,237
v:14707,35131
f:00:05:54.25
y:
m:WORM00883.bmp
c:241,246
v:14707,35131
f:00:05:55.05
y:
m:WORM00884.bmp
c:232,256
v:14707,35131
f:00:05:55.15
y:
m:WORM00885.bmp
c:225,264
v:14707,35131
f:00:05:55.25
y:
m:WORM00886.bmp
c:222,272
v:14707,35131
f:00:05:56.05
y:
m:WORM00887.bmp
c:222,275
v:14707,35131
f:00:05:56.15
y:
m:WORM00888.bmp
c:219,278
v:14707,35131
f:00:05:56.25
y:
m:WORM00889.bmp
c:209,287
v:14707,35131
f:00:05:57.05
y:
m:WORM00890.bmp
c:203,296
v:14707,35131
f:00:05:57.15
y:
m:WORM00891.bmp
c:200,305
v:14707,35131
f:00:05:57.25
y:
m:WORM00892.bmp
c:199,312
v:14707,35131
f:00:05:58.05
y:
m:WORM00893.bmp
c:198,315
v:14707,35131
f:00:05:58.15
y:
m:WORM00894.bmp
c:187,320
v:14707,35131
f:00:05:58.25
y:
m:WORM00895.bmp
c:181,330
v:14707,35131
f:00:05:59.05
y:
m:WORM00896.bmp
c:178,338
v:14707,35131
f:00:05:59.15
y:
k:MOVING.bmp
f:00:05:59.25
y:
k:MOVING.bmp
f:00:06:00.05
y:
k:MOVING.bmp
f:00:06:00.15
y:
k:MOVING.bmp
f:00:06:00.25
y:
k:MOVING.bmp
f:00:06:01.05
y:
m:WORM00897.bmp
c:282,215
v:14122,35917
f:00:06:01.15
y:
m:WORM00898.bmp
c:281,222
v:14122,35917
f:00:06:01.25
y:
m:WORM00899.bmp
c:281,226
v:14122,35917
f:00:06:02.05
y:
m:WORM00900.bmp
c:280,234
v:14122,35917
f:00:06:02.15
y:
m:WORM00901.bmp
c:273,244
v:14122,35917
f:00:06:02.25
y:
m:WORM00902.bmp
c:270,253
v:14122,35917
f:00:06:03.05
y:
m:WORM00903.bmp
c:270,261
v:14122,35917
f:00:06:03.15
y:
m:WORM00904.bmp
c:269,265
v:14122,35917
f:00:06:03.25
y:
m:WORM00905.bmp
c:269,268
v:14122,35917
f:00:06:04.05
y:
m:WORM00906.bmp
c:264,274
v:14122,35917
f:00:06:04.15
y:
m:WORM00907.bmp
c:256,282
v:14122,35917
f:00:06:04.25
y:
m:WORM00908.bmp
c:252,290
v:14122,35917
f:00:06:05.05
y:
m:WORM00909.bmp
c:249,298
v:14122,35917
f:00:06:05.15
y:
m:WORM00910.bmp
c:249,306
v:14122,35917
f:00:06:05.25
y:
m:WORM00911.bmp
c:249,312
v:14122,35917
f:00:06:06.05
y:
m:WORM00912.bmp
c:242,320
v:14122,35917
f:00:06:06.15
y:
m:WORM00913.bmp
c:234,329
v:14122,35917
f:00:06:06.25
y:
m:WORM00914.bmp
c:226,336
v:14122,35917
f:00:06:07.05
y:
k:MOVING.bmp
f:00:06:07.15
y:
k:MOVING.bmp
f:00:06:07.25
y:
k:MOVING.bmp
f:00:06:08.05
y:
k:MOVING.bmp
f:00:06:08.15
y:
k:MOVING.bmp
f:00:06:08.25
y:
m:WORM00915.bmp
c:298,209
v:13743,36703
f:00:06:09.05
y:
m:WORM00916.bmp
c:294,217
v:13743,36703
f:00:06:09.15
y:
m:WORM00917.bmp
c:293,223
v:13743,36703
f:00:06:09.25
y:
m:WORM00918.bmp
c:292,227
v:13743,36703
f:00:06:10.05
y:
m:WORM00919.bmp
c:292,230
v:13743,36703
f:00:06:10.15
y:
m:WORM00920.bmp
c:287,239
v:13743,36703
f:00:06:10.25
y:
m:WORM00921.bmp
c:278,247
v:13743,36703
f:00:06:11.05
y:
m:WORM00922.bmp
c:273,254
v:13743,36703
f:00:06:11.15
y:
m:WORM00923.bmp
c:272,262
v:13743,36703
f:00:06:11.25
y:
m:WORM00924.bmp
c:271,269
v:13743,36703
f:00:06:12.05
y:
m:WORM00925.bmp
c:271,274
v:13743,36703
f:00:06:12.15
y:
m:WORM00926.bmp
c:265,280
v:13743,36703
f:00:06:12.25
y:
m:WORM00927.bmp
c:255,290
v:13743,36703
f:00:06:13.05
y:
m:WORM00928.bmp
c:249,298
v:13743,36703
f:00:06:13.15
y:
m:WORM00929.bmp
c:247,307
v:13743,36703
f:00:06:13.25
y:
m:WORM00930.bmp
c:246,315
v:13743,36703
f:00:06:14.05
y:
m:WORM00931.bmp
c:247,319
v:13743,36703
f:00:06:14.15
y:
m:WORM00932.bmp
c:239,325
v:13743,36703
f:00:06:14.25
y:
m:WORM00933.bmp
c:234,334
v:13743,36703
f:00:06:15.05
y:
k:MOVING.bmp
f:00:06:15.15
y:
k:MOVING.bmp
f:00:06:15.25
y:
k:MOVING.bmp
f:00:06:16.05
y:
k:MOVING.bmp
f:00:06:16.15
y:
k:MOVING.bmp
f:00:06:16.25
y:
m:WORM00934.bmp
c:297,203
v:13423,37489
f:00:06:17.05
y:
m:WORM00935.bmp
c:295,211
v:13423,37489
f:00:06:17.15
y:
m:WORM00936.bmp
c:293,219
v:13423,37489
f:00:06:17.25
y:
m:WORM00937.bmp
c:293,226
v:13423,37489
f:00:06:18.05
y:
m:WORM00938.bmp
c:293,231
v:13423,37489
f:00:06:18.15
y:
m:WORM00939.bmp
c:291,240
v:13423,37489
f:00:06:18.25
y:
m:WORM00940.bmp
c:287,246
v:13423,37489
f:00:06:19.05
y:
m:WORM00941.bmp
c:279,253
v:13423,37489
f:00:06:19.15
y:
m:WORM00942.bmp
c:274,260
v:13423,37489
f:00:06:19.25
y:
m:WORM00943.bmp
c:272,269
v:13423,37489
f:00:06:20.05
y:
m:WORM00944.bmp
c:271,275
v:13423,37489
f:00:06:20.15
y:
m:WORM00945.bmp
c:271,279
v:13423,37489
f:00:06:20.25
y:
m:WORM00946.bmp
c:271,289
v:13423,37489
f:00:06:21.05
y:
m:WORM00947.bmp
c:271,296
v:13423,37489
f:00:06:21.15
y:
m:WORM00948.bmp
c:271,304
v:13423,37489
f:00:06:21.25
y:
m:WORM00949.bmp
c:267,312
v:13423,37489
f:00:06:22.05
y:
m:WORM00950.bmp
c:266,319
v:13423,37489
f:00:06:22.15
y:
m:WORM00951.bmp
c:266,323
v:13423,37489
f:00:06:22.25
y:
m:WORM00952.bmp
c:266,326
v:13423,37489
f:00:06:23.05
y:
k:MOVING.bmp
f:00:06:23.15
y:
k:MOVING.bmp
f:00:06:23.25
y:
k:MOVING.bmp
f:00:06:24.05
y:
k:MOVING.bmp
f:00:06:24.15
y:
k:MOVING.bmp
f:00:06:24.25
y:
m:WORM00953.bmp
c:288,202
v:13242,38275
f:00:06:25.05
y:
m:WORM00954.bmp
c:288,209
v:13242,38275
f:00:06:25.15
y:
m:WORM00955.bmp
c:289,219
v:13242,38275
f:00:06:25.25
y:
m:WORM00956.bmp
c:286,228
v:13242,38275
f:00:06:26.05
y:
m:WORM00957.bmp
c:284,237
v:13242,38275
f:00:06:26.15
y:
m:WORM00958.bmp
c:284,243
v:13242,38275
f:00:06:26.25
y:
m:WORM00959.bmp
c:284,248
v:13242,38275
f:00:06:27.05
y:
m:WORM00960.bmp
c:284,256
v:13242,38275
f:00:06:27.15
y:
m:WORM00961.bmp
c:283,262
v:13242,38275
f:00:06:27.25
y:
m:WORM00962.bmp
c:275,268
v:13242,38275
f:00:06:28.05
y:
m:WORM00963.bmp
c:272,275
v:13242,38275
f:00:06:28.15
y:
m:WORM00964.bmp
c:271,282
v:13242,38275
f:00:06:28.25
y:
m:WORM00965.bmp
c:271,287
v:13242,38275
f:00:06:29.05
y:
m:WORM00966.bmp
c:270,292
v:13242,38275
f:00:06:29.15
y:
m:WORM00967.bmp
c:263,296
v:13242,38275
f:00:06:29.25
y:
m:WORM00968.bmp
c:260,303
v:13242,38275
f:00:06:30.05
y:
m:WORM00969.bmp
c:257,309
v:13242,38275
f:00:06:30.15
y:
m:WORM00970.bmp
c:256,315
v:13242,38275
f:00:06:30.25
y:
m:WORM00971.bmp
c:255,321
v:13242,38275
f:00:06:31.05
y:
m:WORM00972.bmp
c:255,328
v:13242,38275
f:00:06:31.15
y:
m:WORM00973.bmp
c:255,334
v:13242,38275
f:00:06:31.25
y:
k:MOVING.bmp
f:00:06:32.05
y:
k:MOVING.bmp
f:00:06:32.15
y:
k:MOVING.bmp
f:00:06:32.25
y:
k:MOVING.bmp
f:00:06:33.05
y:
k:MOVING.bmp
f:00:06:33.15
y:
m:WORM00974.bmp
c:301,199
v:13020,39061
f:00:06:33.25
y:
m:WORM00975.bmp
c:301,204
v:13020,39061
f:00:06:34.05
y:
m:WORM00976.bmp
c:302,208
v:13020,39061
f:00:06:34.15
y:
m:WORM00977.bmp
c:302,215
v:13020,39061
f:00:06:34.25
y:
m:WORM00978.bmp
c:302,223
v:13020,39061
f:00:06:35.05
y:
m:WORM00979.bmp
c:302,228
v:13020,39061
f:00:06:35.15
y:
m:WORM00980.bmp
c:302,234
v:13020,39061
f:00:06:35.25
y:
m:WORM00981.bmp
c:302,239
v:13020,39061
f:00:06:36.05
y:
m:WORM00982.bmp
c:302,244
v:13020,39061
f:00:06:36.15
y:
m:WORM00983.bmp
c:303,248
v:13020,39061
f:00:06:36.25
y:
m:WORM00984.bmp
c:303,252
v:13020,39061
f:00:06:37.05
y:
m:WORM00985.bmp
c:304,258
v:13020,39061
f:00:06:37.15
y:
m:WORM00986.bmp
c:304,262
v:13020,39061
f:00:06:37.25
y:
m:WORM00987.bmp
c:304,266
v:13020,39061
f:00:06:38.05
y:
m:WORM00988.bmp
c:304,270
v:13020,39061
f:00:06:38.15
y:
m:WORM00989.bmp
c:304,273
v:13020,39061
f:00:06:38.25
y:
m:WORM00990.bmp
c:305,276
v:13020,39061
f:00:06:39.05
y:
m:WORM00991.bmp
c:305,280
v:13020,39061
f:00:06:39.15
y:
m:WORM00992.bmp
c:305,284
v:13020,39061
f:00:06:39.25
y:
m:WORM00993.bmp
c:305,287
v:13020,39061
f:00:06:40.05
y:
m:WORM00994.bmp
c:305,290
v:13020,39061
f:00:06:40.15
y:
m:WORM00995.bmp
c:305,293
v:13020,39061
f:00:06:40.25
y:
m:WORM00996.bmp
c:306,296
v:13020,39061
f:00:06:41.05
y:
m:WORM00997.bmp
c:306,299
v:13020,39061
f:00:06:41.15
y:
m:WORM00998.bmp
c:306,304
v:13020,39061
f:00:06:41.25
y:
m:WORM00999.bmp
c:305,310
v:13020,39061
f:00:06:42.05
y:
m:WORM01000.bmp
c:304,314
v:13020,39061
f:00:06:42.15
y:
m:WORM01001.bmp
c:303,317
v:13020,39061
f:00:06:42.25
y:
m:WORM01002.bmp
c:303,319
v:13020,39061
f:00:06:43.05
y:
m:WORM01003.bmp
c:302,323
v:13020,39061
f:00:06:43.15
y:
k:MOVING.bmp
f:00:06:43.25
y:
k:MOVING.bmp
f:00:06:44.05
y:
k:MOVING.bmp
f:00:06:44.15
y:
k:MOVING.bmp
f:00:06:44.25
y:
k:MOVING.bmp
f:00:06:45.05
y:
m:WORM01004.bmp
c:306,177
v:13004,39847
f:00:06:45.15
y:
m:WORM01005.bmp
c:306,183
v:13004,39847
f:00:06:45.25
y:
m:WORM01006.bmp
c:306,189
v:13004,39847
f:00:06:46.05
y:
m:WORM01007.bmp
c:306,195
v:13004,39847
f:00:06:46.15
y:
m:WORM01008.bmp
c:306,202
v:13004,39847
f:00:06:46.25
y:
m:WORM01009.bmp
c:307,209
v:13004,39847
f:00:06:47.05
y:
m:WORM01010.bmp
c:308,214
v:13004,39847
f:00:06:47.15
y:
m:WORM01011.bmp
c:308,222
v:13004,39847
f:00:06:47.25
y:
m:WORM01012.bmp
c:308,229
v:13004,39847
f:00:06:48.05
y:
m:WORM01013.bmp
c:308,235
v:13004,39847
f:00:06:48.15
y:
m:WORM01014.bmp
c:308,240
v:13004,39847
f:00:06:48.25
y:
m:WORM01015.bmp
c:308,248
v:13004,39847
f:00:06:49.05
y:
m:WORM01016.bmp
c:308,255
v:13004,39847
f:00:06:49.15
y:
m:WORM01017.bmp
c:308,262
v:13004,39847
f:00:06:49.25
y:
m:WORM01018.bmp
c:308,270
v:13004,39847
f:00:06:50.05
y:
m:WORM01019.bmp
c:308,280
v:13004,39847
f:00:06:50.15
y:
m:WORM01020.bmp
c:308,287
v:13004,39847
f:00:06:50.25
y:
m:WORM01021.bmp
c:308,294
v:13004,39847
f:00:06:51.05
y:
m:WORM01022.bmp
c:308,303
v:13004,39847
f:00:06:51.15
y:
m:WORM01023.bmp
c:309,310
v:13004,39847
f:00:06:51.25
y:
m:WORM01024.bmp
c:309,317
v:13004,39847
f:00:06:52.05
y:
m:WORM01025.bmp
c:309,326
v:13004,39847
f:00:06:52.15
y:
k:MOVING.bmp
f:00:06:52.25
y:
k:MOVING.bmp
f:00:06:53.05
y:
k:MOVING.bmp
f:00:06:53.15
y:
k:MOVING.bmp
f:00:06:53.25
y:
k:MOVING.bmp
f:00:06:54.05
y:
m:WORM01026.bmp
c:298,199
v:13064,40633
f:00:06:54.15
y:
m:WORM01027.bmp
c:300,207
v:13064,40633
f:00:06:54.25
y:
m:WORM01028.bmp
c:304,212
v:13064,40633
f:00:06:55.05
y:
m:WORM01029.bmp
c:304,218
v:13064,40633
f:00:06:55.15
y:
m:WORM01030.bmp
c:304,228
v:13064,40633
f:00:06:55.25
y:
m:WORM01031.bmp
c:305,235
v:13064,40633
f:00:06:56.05
y:
m:WORM01032.bmp
c:306,243
v:13064,40633
f:00:06:56.15
y:
m:WORM01033.bmp
c:307,251
v:13064,40633
f:00:06:56.25
y:
m:WORM01034.bmp
c:311,256
v:13064,40633
f:00:06:57.05
y:
m:WORM01035.bmp
c:317,261
v:13064,40633
f:00:06:57.15
y:
m:WORM01036.bmp
c:317,268
v:13064,40633
f:00:06:57.25
y:
m:WORM01037.bmp
c:317,277
v:13064,40633
f:00:06:58.05
y:
m:WORM01038.bmp
c:318,284
v:13064,40633
f:00:06:58.15
y:
m:WORM01039.bmp
c:319,292
v:13064,40633
f:00:06:58.25
y:
m:WORM01040.bmp
c:321,298
v:13064,40633
f:00:06:59.05
y:
m:WORM01041.bmp
c:326,303
v:13064,40633
f:00:06:59.15
y:
m:WORM01042.bmp
c:328,309
v:13064,40633
f:00:06:59.25
y:
m:WORM01043.bmp
c:329,316
v:13064,40633
f:00:07:00.05
y:
m:WORM01044.bmp
c:329,324
v:13064,40633
f:00:07:00.15
y:
m:WORM01045.bmp
c:330,331
v:13064,40633
f:00:07:00.25
y:
k:MOVING.bmp
f:00:07:01.05
y:
k:MOVING.bmp
f:00:07:01.15
y:
k:MOVING.bmp
f:00:07:01.25
y:
k:MOVING.bmp
f:00:07:02.05
y:
k:MOVING.bmp
f:00:07:02.15
y:
m:WORM01046.bmp
c:295,204
v:13254,41419
f:00:07:02.25
y:
m:WORM01047.bmp
c:296,214
v:13254,41419
f:00:07:03.05
y:
m:WORM01048.bmp
c:300,221
v:13254,41419
f:00:07:03.15
y:
m:WORM01049.bmp
c:303,227
v:13254,41419
f:00:07:03.25
y:
m:WORM01050.bmp
c:303,233
v:13254,41419
f:00:07:04.05
y:
m:WORM01051.bmp
c:303,243
v:13254,41419
f:00:07:04.15
y:
m:WORM01052.bmp
c:304,250
v:13254,41419
f:00:07:04.25
y:
m:WORM01053.bmp
c:305,260
v:13254,41419
f:00:07:05.05
y:
m:WORM01054.bmp
c:309,267
v:13254,41419
f:00:07:05.15
y:
m:WORM01055.bmp
c:315,271
v:13254,41419
f:00:07:05.25
y:
m:WORM01056.bmp
c:323,275
v:13254,41419
f:00:07:06.05
y:
m:WORM01057.bmp
c:323,282
v:13254,41419
f:00:07:06.15
y:
m:WORM01058.bmp
c:324,289
v:13254,41419
f:00:07:06.25
y:
m:WORM01059.bmp
c:324,298
v:13254,41419
f:00:07:07.05
y:
m:WORM01060.bmp
c:326,306
v:13254,41419
f:00:07:07.15
y:
m:WORM01061.bmp
c:330,311
v:13254,41419
f:00:07:07.25
y:
m:WORM01062.bmp
c:334,318
v:13254,41419
f:00:07:08.05
y:
m:WORM01063.bmp
c:335,326
v:13254,41419
f:00:07:08.15
y:
m:WORM01064.bmp
c:336,336
v:13254,41419
f:00:07:08.25
y:
m:WORM01065.bmp
c:336,344
v:13254,41419
f:00:07:09.05
y:
k:MOVING.bmp
f:00:07:09.15
y:
k:MOVING.bmp
f:00:07:09.25
y:
k:MOVING.bmp
f:00:07:10.05
y:
k:MOVING.bmp
f:00:07:10.15
y:
k:MOVING.bmp
f:00:07:10.25
y:
m:WORM01066.bmp
c:294,212
v:13547,42205
f:00:07:11.05
y:
m:WORM01067.bmp
c:297,221
v:13547,42205
f:00:07:11.15
y:
m:WORM01068.bmp
c:302,225
v:13547,42205
f:00:07:11.25
y:
m:WORM01069.bmp
c:310,230
v:13547,42205
f:00:07:12.05
y:
m:WORM01070.bmp
c:315,235
v:13547,42205
f:00:07:12.15
y:
m:WORM01071.bmp
c:316,243
v:13547,42205
f:00:07:12.25
y:
m:WORM01072.bmp
c:317,251
v:13547,42205
f:00:07:13.05
y:
m:WORM01073.bmp
c:319,257
v:13547,42205
f:00:07:13.15
y:
m:WORM01074.bmp
c:324,260
v:13547,42205
f:00:07:13.25
y:
m:WORM01075.bmp
c:330,261
v:13547,42205
f:00:07:14.05
y:
m:WORM01076.bmp
c:338,261
v:13547,42205
f:00:07:14.15
y:
m:WORM01077.bmp
c:348,263
v:13547,42205
f:00:07:14.25
y:
m:WORM01078.bmp
c:354,268
v:13547,42205
f:00:07:15.05
y:
m:WORM01079.bmp
c:357,276
v:13547,42205
f:00:07:15.15
y:
m:WORM01080.bmp
c:358,283
v:13547,42205
f:00:07:15.25
y:
m:WORM01081.bmp
c:363,289
v:13547,42205
f:00:07:16.05
y:
m:WORM01082.bmp
c:370,291
v:13547,42205
f:00:07:16.15
y:
m:WORM01083.bmp
c:378,292
v:13547,42205
f:00:07:16.25
y:
m:WORM01084.bmp
c:385,293
v:13547,42205
f:00:07:17.05
y:
m:WORM01085.bmp
c:389,296
v:13547,42205
f:00:07:17.15
y:
m:WORM01086.bmp
c:389,303
v:13547,42205
f:00:07:17.25
y:
m:WORM01087.bmp
c:390,310
v:13547,42205
f:00:07:18.05
y:
m:WORM01088.bmp
c:390,317
v:13547,42205
f:00:07:18.15
y:
m:WORM01089.bmp
c:391,324
v:13547,42205
f:00:07:18.25
y:
m:WORM01090.bmp
c:393,330
v:13547,42205
f:00:07:19.05
y:
m:WORM01091.bmp
c:397,334
v:13547,42205
f:00:07:19.15
y:
m:WORM01092.bmp
c:404,337
v:13547,42205
f:00:07:19.25
y:
m:WORM01093.bmp
c:411,338
v:13547,42205
f:00:07:20.05
y:
m:WORM01094.bmp
c:418,340
v:13547,42205
f:00:07:20.15
y:
k:MOVING.bmp
f:00:07:20.25
y:
k:MOVING.bmp
f:00:07:21.05
y:
k:MOVING.bmp
f:00:07:21.15
y:
k:MOVING.bmp
f:00:07:21.25
y:
k:MOVING.bmp
f:00:07:22.05
y:
m:WORM01095.bmp
c:308,205
v:14154,42991
f:00:07:22.15
y:
m:WORM01096.bmp
c:309,212
v:14154,42991
f:00:07:22.25
y:
m:WORM01097.bmp
c:309,219
v:14154,42991
f:00:07:23.05
y:
m:WORM01098.bmp
c:310,227
v:14154,42991
f:00:07:23.15
y:
m:WORM01099.bmp
c:311,236
v:14154,42991
f:00:07:23.25
y:
m:WORM01100.bmp
c:314,243
v:14154,42991
f:00:07:24.05
y:
m:WORM01101.bmp
c:320,248
v:14154,42991
f:00:07:24.15
y:
m:WORM01102.bmp
c:326,251
v:14154,42991
f:00:07:24.25
y:
m:WORM01103.bmp
c:333,258
v:14154,42991
f:00:07:25.05
y:
m:WORM01104.bmp
c:334,266
v:14154,42991
f:00:07:25.15
y:
m:WORM01105.bmp
c:335,273
v:14154,42991
f:00:07:25.25
y:
m:WORM01106.bmp
c:339,279
v:14154,42991
f:00:07:26.05
y:
m:WORM01107.bmp
c:345,283
v:14154,42991
f:00:07:26.15
y:
m:WORM01108.bmp
c:352,285
v:14154,42991
f:00:07:26.25
y:
m:WORM01109.bmp
c:358,287
v:14154,42991
f:00:07:27.05
y:
m:WORM01110.bmp
c:364,292
v:14154,42991
f:00:07:27.15
y:
m:WORM01111.bmp
c:365,298
v:14154,42991
f:00:07:27.25
y:
m:WORM01112.bmp
c:366,305
v:14154,42991
f:00:07:28.05
y:
m:WORM01113.bmp
c:368,312
v:14154,42991
f:00:07:28.15
y:
m:WORM01114.bmp
c:374,317
v:14154,42991
f:00:07:28.25
y:
m:WORM01115.bmp
c:380,319
v:14154,42991
f:00:07:29.05
y:
m:WORM01116.bmp
c:386,320
v:14154,42991
f:00:07:29.15
y:
m:WORM01117.bmp
c:393,324
v:14154,42991
f:00:07:29.25
y:
m:WORM01118.bmp
c:397,330
v:14154,42991
f:00:07:30.05
y:
m:WORM01119.bmp
c:398,337
v:14154,42991
f:00:07:30.15
y:
m:WORM01120.bmp
c:400,345
v:14154,42991
f:00:07:30.25
y:
m:WORM01121.bmp
c:405,351
v:14154,42991
f:00:07:31.05
y:
k:MOVING.bmp
f:00:07:31.15
y:
k:MOVING.bmp
f:00:07:31.25
y:
k:MOVING.bmp
f:00:07:32.05
y:
k:MOVING.bmp
f:00:07:32.15
y:
k:MOVING.bmp
f:00:07:32.25
y:
m:WORM01122.bmp
c:282,216
v:14846,43777
f:00:07:33.05
y:
m:WORM01123.bmp
c:289,217
v:14846,43777
f:00:07:33.15
y:
m:WORM01124.bmp
c:298,219
v:14846,43777
f:00:07:33.25
y:
m:WORM01125.bmp
c:306,224
v:14846,43777
f:00:07:34.05
y:
m:WORM01126.bmp
c:307,232
v:14846,43777
f:00:07:34.15
y:
m:WORM01127.bmp
c:308,240
v:14846,43777
f:00:07:34.25
y:
m:WORM01128.bmp
c:312,248
v:14846,43777
f:00:07:35.05
y:
m:WORM01129.bmp
c:317,252
v:14846,43777
f:00:07:35.15
y:
m:WORM01130.bmp
c:325,255
v:14846,43777
f:00:07:35.25
y:
m:WORM01131.bmp
c:332,259
v:14846,43777
f:00:07:36.05
y:
m:WORM01132.bmp
c:333,267
v:14846,43777
f:00:07:36.15
y:
m:WORM01133.bmp
c:334,275
v:14846,43777
f:00:07:36.25
y:
m:WORM01134.bmp
c:335,283
v:14846,43777
f:00:07:37.05
y:
m:WORM01135.bmp
c:338,289
v:14846,43777
f:00:07:37.15
y:
m:WORM01136.bmp
c:343,294
v:14846,43777
f:00:07:37.25
y:
m:WORM01137.bmp
c:348,298
v:14846,43777
f:00:07:38.05
y:
m:WORM01138.bmp
c:352,303
v:14846,43777
f:00:07:38.15
y:
m:WORM01139.bmp
c:353,310
v:14846,43777
f:00:07:38.25
y:
m:WORM01140.bmp
c:354,316
v:14846,43777
f:00:07:39.05
y:
m:WORM01141.bmp
c:356,323
v:14846,43777
f:00:07:39.15
y:
m:WORM01142.bmp
c:361,329
v:14846,43777
f:00:07:39.25
y:
m:WORM01143.bmp
c:366,331
v:14846,43777
f:00:07:40.05
y:
m:WORM01144.bmp
c:375,333
v:14846,43777
f:00:07:40.15
y:
m:WORM01145.bmp
c:381,336
v:14846,43777
f:00:07:40.25
y:
m:WORM01146.bmp
c:385,342
v:14846,43777
f:00:07:41.05
y:
m:WORM01147.bmp
c:386,350
v:14846,43777
f:00:07:41.15
y:
k:MOVING.bmp
f:00:07:41.25
y:
k:MOVING.bmp
f:00:07:42.05
y:
k:MOVING.bmp
f:00:07:42.15
y:
k:MOVING.bmp
f:00:07:42.25
y:
k:MOVING.bmp
f:00:07:43.05
y:
m:WORM01148.bmp
c:285,211
v:15453,44563
f:00:07:43.15
y:
m:WORM01149.bmp
c:290,217
v:15453,44563
f:00:07:43.25
y:
m:WORM01150.bmp
c:296,221
v:15453,44563
f:00:07:44.05
y:
m:WORM01151.bmp
c:302,223
v:15453,44563
f:00:07:44.15
y:
m:WORM01152.bmp
c:307,228
v:15453,44563
f:00:07:44.25
y:
m:WORM01153.bmp
c:307,239
v:15453,44563
f:00:07:45.05
y:
m:WORM01154.bmp
c:308,247
v:15453,44563
f:00:07:45.15
y:
m:WORM01155.bmp
c:310,256
v:15453,44563
f:00:07:45.25
y:
m:WORM01156.bmp
c:316,263
v:15453,44563
f:00:07:46.05
y:
m:WORM01157.bmp
c:320,267
v:15453,44563
f:00:07:46.15
y:
m:WORM01158.bmp
c:320,275
v:15453,44563
f:00:07:46.25
y:
m:WORM01159.bmp
c:321,285
v:15453,44563
f:00:07:47.05
y:
m:WORM01160.bmp
c:322,293
v:15453,44563
f:00:07:47.15
y:
m:WORM01161.bmp
c:322,302
v:15453,44563
f:00:07:47.25
y:
m:WORM01162.bmp
c:326,309
v:15453,44563
f:00:07:48.05
y:
m:WORM01163.bmp
c:332,314
v:15453,44563
f:00:07:48.15
y:
m:WORM01164.bmp
c:336,319
v:15453,44563
f:00:07:48.25
y:
m:WORM01165.bmp
c:336,328
v:15453,44563
f:00:07:49.05
y:
k:MOVING.bmp
f:00:07:49.15
y:
k:MOVING.bmp
f:00:07:49.25
y:
k:MOVING.bmp
f:00:07:50.05
y:
k:MOVING.bmp
f:00:07:50.15
y:
k:MOVING.bmp
f:00:07:50.25
y:
m:WORM01166.bmp
c:306,202
v:15657,45349
f:00:07:51.05
y:
m:WORM01167.bmp
c:307,211
v:15657,45349
f:00:07:51.15
y:
m:WORM01168.bmp
c:308,218
v:15657,45349
f:00:07:51.25
y:
m:WORM01169.bmp
c:308,227
v:15657,45349
f:00:07:52.05
y:
m:WORM01170.bmp
c:313,233
v:15657,45349
f:00:07:52.15
y:
m:WORM01171.bmp
c:320,237
v:15657,45349
f:00:07:52.25
y:
m:WORM01172.bmp
c:327,239
v:15657,45349
f:00:07:53.05
y:
m:WORM01173.bmp
c:327,244
v:15657,45349
f:00:07:53.15
y:
m:WORM01174.bmp
c:328,252
v:15657,45349
f:00:07:53.25
y:
m:WORM01175.bmp
c:328,259
v:15657,45349
f:00:07:54.05
y:
m:WORM01176.bmp
c:329,267
v:15657,45349
f:00:07:54.15
y:
m:WORM01177.bmp
c:330,275
v:15657,45349
f:00:07:54.25
y:
m:WORM01178.bmp
c:333,280
v:15657,45349
f:00:07:55.05
y:
m:WORM01179.bmp
c:333,286
v:15657,45349
f:00:07:55.15
y:
m:WORM01180.bmp
c:334,294
v:15657,45349
f:00:07:55.25
y:
m:WORM01181.bmp
c:334,302
v:15657,45349
f:00:07:56.05
y:
m:WORM01182.bmp
c:335,308
v:15657,45349
f:00:07:56.15
y:
m:WORM01183.bmp
c:335,316
v:15657,45349
f:00:07:56.25
y:
m:WORM01184.bmp
c:338,324
v:15657,45349
f:00:07:57.05
y:
m:WORM01185.bmp
c:345,329
v:15657,45349
f:00:07:57.15
y:
m:WORM01186.bmp
c:345,333
v:15657,45349
f:00:07:57.25
y:
k:MOVING.bmp
f:00:07:58.05
y:
k:MOVING.bmp
f:00:07:58.15
y:
k:MOVING.bmp
f:00:07:58.25
y:
k:MOVING.bmp
f:00:07:59.05
y:
k:MOVING.bmp
f:00:07:59.15
y:
m:WORM01187.bmp
c:290,208
v:15941,46135
f:00:07:59.25
y:
m:WORM01188.bmp
c:295,210
v:15941,46135
f:00:08:00.05
y:
m:WORM01189.bmp
c:304,214
v:15941,46135
f:00:08:00.15
y:
m:WORM01190.bmp
c:307,222
v:15941,46135
f:00:08:00.25
y:
m:WORM01191.bmp
c:308,232
v:15941,46135
f:00:08:01.05
y:
m:WORM01192.bmp
c:311,241
v:15941,46135
f:00:08:01.15
y:
m:WORM01193.bmp
c:317,247
v:15941,46135
f:00:08:01.25
y:
m:WORM01194.bmp
c:327,251
v:15941,46135
f:00:08:02.05
y:
m:WORM01195.bmp
c:334,259
v:15941,46135
f:00:08:02.15
y:
m:WORM01196.bmp
c:336,268
v:15941,46135
f:00:08:02.25
y:
m:WORM01197.bmp
c:338,277
v:15941,46135
f:00:08:03.05
y:
m:WORM01198.bmp
c:344,283
v:15941,46135
f:00:08:03.15
y:
m:WORM01199.bmp
c:355,286
v:15941,46135
f:00:08:03.25
y:
m:WORM01200.bmp
c:364,289
v:15941,46135
f:00:08:04.05
y:
m:WORM01201.bmp
c:367,298
v:15941,46135
f:00:08:04.15
y:
m:WORM01202.bmp
c:368,308
v:15941,46135
f:00:08:04.25
y:
m:WORM01203.bmp
c:370,317
v:15941,46135
f:00:08:05.05
y:
m:WORM01204.bmp
c:378,323
v:15941,46135
f:00:08:05.15
y:
m:WORM01205.bmp
c:387,324
v:15941,46135
f:00:08:05.25
y:
m:WORM01206.bmp
c:397,326
v:15941,46135
f:00:08:06.05
y:
m:WORM01207.bmp
c:401,334
v:15941,46135
f:00:08:06.15
y:
m:WORM01208.bmp
c:402,345
v:15941,46135
f:00:08:06.25
y:
k:MOVING.bmp
f:00:08:07.05
y:
k:MOVING.bmp
f:00:08:07.15
y:
k:MOVING.bmp
f:00:08:07.25
y:
k:MOVING.bmp
f:00:08:08.05
y:
k:MOVING.bmp
f:00:08:08.15
y:
m:WORM01209.bmp
c:312,201
v:16445,46921
f:00:08:08.25
y:
m:WORM01210.bmp
c:312,206
v:16445,46921
f:00:08:09.05
y:
m:WORM01211.bmp
c:312,211
v:16445,46921
f:00:08:09.15
y:
m:WORM01212.bmp
c:313,215
v:16445,46921
f:00:08:09.25
y:
m:WORM01213.bmp
c:313,221
v:16445,46921
f:00:08:10.05
y:
m:WORM01214.bmp
c:313,228
v:16445,46921
f:00:08:10.15
y:
m:WORM01215.bmp
c:313,236
v:16445,46921
f:00:08:10.25
y:
m:WORM01216.bmp
c:313,242
v:16445,46921
f:00:08:11.05
y:
m:WORM01217.bmp
c:314,246
v:16445,46921
f:00:08:11.15
y:
m:WORM01218.bmp
c:314,254
v:16445,46921
f:00:08:11.25
y:
m:WORM01219.bmp
c:314,262
v:16445,46921
f:00:08:12.05
y:
m:WORM01220.bmp
c:315,267
v:16445,46921
f:00:08:12.15
y:
m:WORM01221.bmp
c:315,275
v:16445,46921
f:00:08:12.25
y:
m:WORM01222.bmp
c:317,285
v:16445,46921
f:00:08:13.05
y:
m:WORM01223.bmp
c:323,290
v:16445,46921
f:00:08:13.15
y:
m:WORM01224.bmp
c:332,293
v:16445,46921
f:00:08:13.25
y:
m:WORM01225.bmp
c:339,296
v:16445,46921
f:00:08:14.05
y:
m:WORM01226.bmp
c:342,305
v:16445,46921
f:00:08:14.15
y:
m:WORM01227.bmp
c:343,314
v:16445,46921
f:00:08:14.25
y:
m:WORM01228.bmp
c:344,323
v:16445,46921
f:00:08:15.05
y:
m:WORM01229.bmp
c:349,329
v:16445,46921
f:00:08:15.15
y:
m:WORM01230.bmp
c:355,332
v:16445,46921
f:00:08:15.25
y:
m:WORM01231.bmp
c:362,335
v:16445,46921
f:00:08:16.05
y:
m:WORM01232.bmp
c:367,343
v:16445,46921
f:00:08:16.15
y:
k:MOVING.bmp
f:00:08:16.25
y:
k:MOVING.bmp
f:00:08:17.05
y:
k:MOVING.bmp
f:00:08:17.15
y:
k:MOVING.bmp
f:00:08:17.25
y:
k:MOVING.bmp
f:00:08:18.05
y:
m:WORM01233.bmp
c:309,206
v:16859,47707
f:00:08:18.15
y:
m:WORM01234.bmp
c:309,214
v:16859,47707
f:00:08:18.25
y:
m:WORM01235.bmp
c:310,224
v:16859,47707
f:00:08:19.05
y:
m:WORM01236.bmp
c:312,233
v:16859,47707
f:00:08:19.15
y:
m:WORM01237.bmp
c:316,239
v:16859,47707
f:00:08:19.25
y:
m:WORM01238.bmp
c:323,243
v:16859,47707
f:00:08:20.05
y:
m:WORM01239.bmp
c:330,246
v:16859,47707
f:00:08:20.15
y:
m:WORM01240.bmp
c:335,251
v:16859,47707
f:00:08:20.25
y:
m:WORM01241.bmp
c:335,256
v:16859,47707
f:00:08:21.05
y:
m:WORM01242.bmp
c:335,261
v:16859,47707
f:00:08:21.15
y:
m:WORM01243.bmp
c:336,268
v:16859,47707
f:00:08:21.25
y:
m:WORM01244.bmp
c:337,275
v:16859,47707
f:00:08:22.05
y:
m:WORM01245.bmp
c:342,281
v:16859,47707
f:00:08:22.15
y:
m:WORM01246.bmp
c:350,285
v:16859,47707
f:00:08:22.25
y:
m:WORM01247.bmp
c:356,289
v:16859,47707
f:00:08:23.05
y:
m:WORM01248.bmp
c:359,295
v:16859,47707
f:00:08:23.15
y:
m:WORM01249.bmp
c:360,301
v:16859,47707
f:00:08:23.25
y:
m:WORM01250.bmp
c:360,309
v:16859,47707
f:00:08:24.05
y:
m:WORM01251.bmp
c:362,315
v:16859,47707
f:00:08:24.15
y:
m:WORM01252.bmp
c:369,315
v:16859,47707
f:00:08:24.25
y:
m:WORM01253.bmp
c:379,316
v:16859,47707
f:00:08:25.05
y:
m:WORM01254.bmp
c:387,316
v:16859,47707
f:00:08:25.15
y:
m:WORM01255.bmp
c:395,318
v:16859,47707
f:00:08:25.25
y:
m:WORM01256.bmp
c:403,318
v:16859,47707
f:00:08:26.05
y:
m:WORM01257.bmp
c:410,318
v:16859,47707
f:00:08:26.15
y:
m:WORM01258.bmp
c:419,319
v:16859,47707
f:00:08:26.25
y:
m:WORM01259.bmp
c:429,319
v:16859,47707
f:00:08:27.05
y:
m:WORM01260.bmp
c:434,320
v:16859,47707
f:00:08:27.15
y:
m:WORM01261.bmp
c:443,320
v:16859,47707
f:00:08:27.25
y:
m:WORM01262.bmp
c:452,325
v:16859,47707
f:00:08:28.05
y:
m:WORM01263.bmp
c:459,326
v:16859,47707
f:00:08:28.15
y:
m:WORM01264.bmp
c:468,327
v:16859,47707
f:00:08:28.25
y:
m:WORM01265.bmp
c:477,327
v:16859,47707
f:00:08:29.05
y:
m:WORM01266.bmp
c:486,328
v:16859,47707
f:00:08:29.15
y:
k:MOVING.bmp
f:00:08:29.25
y:
k:MOVING.bmp
f:00:08:30.05
y:
k:MOVING.bmp
f:00:08:30.15
y:
k:MOVING.bmp
f:00:08:30.25
y:
k:MOVING.bmp
f:00:08:31.05
y:
k:MOVING.bmp
f:00:08:31.15
y:
m:WORM01267.bmp
c:295,221
v:18004,48216
f:00:08:31.25
y:
m:WORM01268.bmp
c:303,221
v:18004,48216
f:00:08:32.05
y:
m:WORM01269.bmp
c:313,221
v:18004,48216
f:00:08:32.15
y:
m:WORM01270.bmp
c:318,222
v:18004,48216
f:00:08:32.25
y:
m:WORM01271.bmp
c:325,222
v:18004,48216
f:00:08:33.05
y:
m:WORM01272.bmp
c:334,222
v:18004,48216
f:00:08:33.15
y:
m:WORM01273.bmp
c:343,222
v:18004,48216
f:00:08:33.25
y:
m:WORM01274.bmp
c:351,222
v:18004,48216
f:00:08:34.05
y:
m:WORM01275.bmp
c:359,222
v:18004,48216
f:00:08:34.15
y:
m:WORM01276.bmp
c:367,222
v:18004,48216
f:00:08:34.25
y:
m:WORM01277.bmp
c:373,223
v:18004,48216
f:00:08:35.05
y:
m:WORM01278.bmp
c:383,225
v:18004,48216
f:00:08:35.15
y:
m:WORM01279.bmp
c:390,229
v:18004,48216
f:00:08:35.25
y:
m:WORM01280.bmp
c:395,229
v:18004,48216
f:00:08:36.05
y:
m:WORM01281.bmp
c:402,230
v:18004,48216
f:00:08:36.15
y:
m:WORM01282.bmp
c:410,230
v:18004,48216
f:00:08:36.25
y:
m:WORM01283.bmp
c:418,230
v:18004,48216
f:00:08:37.05
y:
m:WORM01284.bmp
c:426,231
v:18004,48216
f:00:08:37.15
y:
m:WORM01285.bmp
c:436,232
v:18004,48216
f:00:08:37.25
y:
m:WORM01286.bmp
c:443,232
v:18004,48216
f:00:08:38.05
y:
m:WORM01287.bmp
c:451,233
v:18004,48216
f:00:08:38.15
y:
m:WORM01288.bmp
c:459,233
v:18004,48216
f:00:08:38.25
y:
m:WORM01289.bmp
c:467,233
v:18004,48216
f:00:08:39.05
y:
m:WORM01290.bmp
c:476,234
v:18004,48216
f:00:08:39.15
y:
m:WORM01291.bmp
c:484,232
v:18004,48216
f:00:08:39.25
y:
m:WORM01292.bmp
c:491,232
v:18004,48216
f:00:08:40.05
y:
k:MOVING.bmp
f:00:08:40.15
y:
k:MOVING.bmp
f:00:08:40.25
y:
k:MOVING.bmp
f:00:08:41.05
y:
k:MOVING.bmp
f:00:08:41.15
y:
k:MOVING.bmp
f:00:08:41.25
y:
k:MOVING.bmp
f:00:08:42.05
y:
m:WORM01293.bmp
c:297,218
v:19149,48236
f:00:08:42.15
y:
m:WORM01294.bmp
c:303,218
v:19149,48236
f:00:08:42.25
y:
m:WORM01295.bmp
c:312,217
v:19149,48236
f:00:08:43.05
y:
m:WORM01296.bmp
c:320,209
v:19149,48236
f:00:08:43.15
y:
m:WORM01297.bmp
c:328,207
v:19149,48236
f:00:08:43.25
y:
m:WORM01298.bmp
c:337,207
v:19149,48236
f:00:08:44.05
y:
m:WORM01299.bmp
c:346,207
v:19149,48236
f:00:08:44.15
y:
m:WORM01300.bmp
c:351,206
v:19149,48236
f:00:08:44.25
y:
m:WORM01301.bmp
c:356,206
v:19149,48236
f:00:08:45.05
y:
m:WORM01302.bmp
c:367,202
v:19149,48236
f:00:08:45.15
y:
m:WORM01303.bmp
c:376,198
v:19149,48236
f:00:08:45.25
y:
m:WORM01304.bmp
c:386,198
v:19149,48236
f:00:08:46.05
y:
m:WORM01305.bmp
c:393,198
v:19149,48236
f:00:08:46.15
y:
m:WORM01306.bmp
c:399,197
v:19149,48236
f:00:08:46.25
y:
m:WORM01307.bmp
c:406,197
v:19149,48236
f:00:08:47.05
y:
m:WORM01308.bmp
c:417,195
v:19149,48236
f:00:08:47.15
y:
m:WORM01309.bmp
c:425,189
v:19149,48236
f:00:08:47.25
y:
m:WORM01310.bmp
c:437,187
v:19149,48236
f:00:08:48.05
y:
m:WORM01311.bmp
c:444,188
v:19149,48236
f:00:08:48.15
y:
m:WORM01312.bmp
c:449,187
v:19149,48236
f:00:08:48.25
y:
m:WORM01313.bmp
c:456,187
v:19149,48236
f:00:08:49.05
y:
m:WORM01314.bmp
c:468,187
v:19149,48236
f:00:08:49.15
y:
m:WORM01315.bmp
c:478,176
v:19149,48236
f:00:08:49.25
y:
m:WORM01316.bmp
c:490,173
v:19149,48236
f:00:08:50.05
y:
m:WORM01317.bmp
c:496,172
v:19149,48236
f:00:08:50.15
y:
k:MOVING.bmp
f:00:08:50.25
y:
k:MOVING.bmp
f:00:08:51.05
y:
k:MOVING.bmp
f:00:08:51.15
y:
k:MOVING.bmp
f:00:08:51.25
y:
k:MOVING.bmp
f:00:08:52.05
y:
k:MOVING.bmp
f:00:08:52.15
y:
m:WORM01318.bmp
c:291,223
v:20294,47978
f:00:08:52.25
y:
m:WORM01319.bmp
c:294,223
v:20294,47978
f:00:08:53.05
y:
m:WORM01320.bmp
c:299,223
v:20294,47978
f:00:08:53.15
y:
m:WORM01321.bmp
c:305,223
v:20294,47978
f:00:08:53.25
y:
m:WORM01322.bmp
c:315,221
v:20294,47978
f:00:08:54.05
y:
m:WORM01323.bmp
c:324,221
v:20294,47978
f:00:08:54.15
y:
m:WORM01324.bmp
c:332,221
v:20294,47978
f:00:08:54.25
y:
m:WORM01325.bmp
c:339,220
v:20294,47978
f:00:08:55.05
y:
m:WORM01326.bmp
c:344,220
v:20294,47978
f:00:08:55.15
y:
m:WORM01327.bmp
c:354,220
v:20294,47978
f:00:08:55.25
y:
m:WORM01328.bmp
c:363,217
v:20294,47978
f:00:08:56.05
y:
m:WORM01329.bmp
c:370,215
v:20294,47978
f:00:08:56.15
y:
m:WORM01330.bmp
c:380,214
v:20294,47978
f:00:08:56.25
y:
m:WORM01331.bmp
c:388,215
v:20294,47978
f:00:08:57.05
y:
m:WORM01332.bmp
c:394,215
v:20294,47978
f:00:08:57.15
y:
m:WORM01333.bmp
c:401,209
v:20294,47978
f:00:08:57.25
y:
m:WORM01334.bmp
c:411,201
v:20294,47978
f:00:08:58.05
y:
m:WORM01335.bmp
c:418,196
v:20294,47978
f:00:08:58.15
y:
m:WORM01336.bmp
c:427,195
v:20294,47978
f:00:08:58.25
y:
m:WORM01337.bmp
c:436,195
v:20294,47978
f:00:08:59.05
y:
m:WORM01338.bmp
c:441,195
v:20294,47978
f:00:08:59.15
y:
m:WORM01339.bmp
c:449,190
v:20294,47978
f:00:08:59.25
y:
m:WORM01340.bmp
c:457,180
v:20294,47978
f:00:09:00.05
y:
m:WORM01341.bmp
c:467,174
v:20294,47978
f:00:09:00.15
y:
m:WORM01342.bmp
c:478,173
v:20294,47978
f:00:09:00.25
y:
m:WORM01343.bmp
c:482,172
v:20294,47978
f:00:09:01.05
y:
m:WORM01344.bmp
c:486,172
v:20294,47978
f:00:09:01.15
y:
m:WORM01345.bmp
c:491,166
v:20294,47978
f:00:09:01.25
y:
k:MOVING.bmp
f:00:09:02.05
y:
k:MOVING.bmp
f:00:09:02.15
y:
k:MOVING.bmp
f:00:09:02.25
y:
k:MOVING.bmp
f:00:09:03.05
y:
k:MOVING.bmp
f:00:09:03.15
y:
m:WORM01346.bmp
c:280,203
v:21439,47725
f:00:09:03.25
y:
m:WORM01347.bmp
c:291,192
v:21439,47725
f:00:09:04.05
y:
m:WORM01348.bmp
c:300,185
v:21439,47725
f:00:09:04.15
y:
m:WORM01349.bmp
c:311,178
v:21439,47725
f:00:09:04.25
y:
m:WORM01350.bmp
c:315,175
v:21439,47725
f:00:09:05.05
y:
m:WORM01351.bmp
c:321,174
v:21439,47725
f:00:09:05.15
y:
m:WORM01352.bmp
c:328,173
v:21439,47725
f:00:09:05.25
y:
m:WORM01353.bmp
c:335,164
v:21439,47725
f:00:09:06.05
y:
m:WORM01354.bmp
c:344,154
v:21439,47725
f:00:09:06.15
y:
m:WORM01355.bmp
c:355,149
v:21439,47725
f:00:09:06.25
y:
m:WORM01356.bmp
c:360,149
v:21439,47725
f:00:09:07.05
y:
m:WORM01357.bmp
c:360,148
v:21439,47725
f:00:09:07.15
y:
m:WORM01358.bmp
c:361,147
v:21439,47725
f:00:09:07.25
y:
m:WORM01359.bmp
c:366,144
v:21439,47725
f:00:09:08.05
y:
m:WORM01360.bmp
c:376,133
v:21439,47725
f:00:09:08.15
y:
m:WORM01361.bmp
c:386,126
v:21439,47725
f:00:09:08.25
y:
m:WORM01362.bmp
c:394,124
v:21439,47725
f:00:09:09.05
y:
m:WORM01363.bmp
c:397,122
v:21439,47725
f:00:09:09.15
y:
m:WORM01364.bmp
c:400,118
v:21439,47725
f:00:09:09.25
y:
m:WORM01365.bmp
c:405,110
v:21439,47725
f:00:09:10.05
y:
m:WORM01366.bmp
c:414,101
v:21439,47725
f:00:09:10.15
y:
m:WORM01367.bmp
c:421,94
v:21439,47725
f:00:09:10.25
y:
m:WORM01368.bmp
c:429,92
v:21439,47725
f:00:09:11.05
y:
m:WORM01369.bmp
c:438,88
v:21439,47725
f:00:09:11.15
y:
m:WORM01370.bmp
c:441,84
v:21439,47725
f:00:09:11.25
y:
m:WORM01371.bmp
c:445,75
v:21439,47725
f:00:09:12.05
y:
m:WORM01372.bmp
c:449,67
v:21439,47725
f:00:09:12.15
y:
m:WORM01373.bmp
c:454,61
v:21439,47725
f:00:09:12.25
y:
m:WORM01374.bmp
c:461,59
v:21439,47725
f:00:09:13.05
y:
m:WORM01375.bmp
c:469,56
v:21439,47725
f:00:09:13.15
y:
m:WORM01376.bmp
c:475,50
v:21439,47725
f:00:09:13.25
y:
m:WORM01377.bmp
c:477,42
v:21439,47725
f:00:09:14.05
y:
k:MOVING.bmp
f:00:09:14.15
y:
k:MOVING.bmp
f:00:09:14.25
y:
k:MOVING.bmp
f:00:09:15.05
y:
k:MOVING.bmp
f:00:09:15.15
y:
k:MOVING.bmp
f:00:09:15.25
y:
m:WORM01378.bmp
c:286,179
v:22422,46939
f:00:09:16.05
y:
m:WORM01379.bmp
c:288,169
v:22422,46939
f:00:09:16.15
y:
m:WORM01380.bmp
c:294,161
v:22422,46939
f:00:09:16.25
y:
m:WORM01381.bmp
c:302,153
v:22422,46939
f:00:09:17.05
y:
m:WORM01382.bmp
c:309,148
v:22422,46939
f:00:09:17.15
y:
m:WORM01383.bmp
c:309,144
v:22422,46939
f:00:09:17.25
y:
m:WORM01384.bmp
c:310,136
v:22422,46939
f:00:09:18.05
y:
m:WORM01385.bmp
c:311,127
v:22422,46939
f:00:09:18.15
y:
m:WORM01386.bmp
c:315,118
v:22422,46939
f:00:09:18.25
y:
m:WORM01387.bmp
c:322,111
v:22422,46939
f:00:09:19.05
y:
m:WORM01388.bmp
c:329,107
v:22422,46939
f:00:09:19.15
y:
m:WORM01389.bmp
c:330,99
v:22422,46939
f:00:09:19.25
y:
m:WORM01390.bmp
c:330,100
v:22422,46939
f:00:09:20.05
y:
m:WORM01391.bmp
c:331,90
v:22422,46939
f:00:09:20.15
y:
m:WORM01392.bmp
c:336,82
v:22422,46939
f:00:09:20.25
y:
m:WORM01393.bmp
c:343,73
v:22422,46939
f:00:09:21.05
y:
m:WORM01394.bmp
c:349,68
v:22422,46939
f:00:09:21.15
y:
m:WORM01395.bmp
c:349,58
v:22422,46939
f:00:09:21.25
y:
m:WORM01396.bmp
c:349,55
v:22422,46939
f:00:09:22.05
y:
m:WORM01397.bmp
c:350,47
v:22422,46939
f:00:09:22.15
y:
m:WORM01398.bmp
c:352,39
v:22422,46939
f:00:09:22.25
y:
k:MOVING.bmp
f:00:09:23.05
y:
k:MOVING.bmp
f:00:09:23.15
y:
k:MOVING.bmp
f:00:09:23.25
y:
k:MOVING.bmp
f:00:09:24.05
y:
k:MOVING.bmp
f:00:09:24.15
y:
m:WORM01399.bmp
c:299,174
v:22706,46153
f:00:09:24.25
y:
m:WORM01400.bmp
c:299,167
v:22706,46153
f:00:09:25.05
y:
m:WORM01401.bmp
c:298,157
v:22706,46153
f:00:09:25.15
y:
m:WORM01402.bmp
c:300,153
v:22706,46153
f:00:09:25.25
y:
m:WORM01403.bmp
c:305,146
v:22706,46153
f:00:09:26.05
y:
m:WORM01404.bmp
c:306,140
v:22706,46153
f:00:09:26.15
y:
m:WORM01405.bmp
c:305,136
v:22706,46153
f:00:09:26.25
y:
m:WORM01406.bmp
c:305,128
v:22706,46153
f:00:09:27.05
y:
m:WORM01407.bmp
c:306,121
v:22706,46153
f:00:09:27.15
y:
m:WORM01408.bmp
c:306,114
v:22706,46153
f:00:09:27.25
y:
m:WORM01409.bmp
c:307,108
v:22706,46153
f:00:09:28.05
y:
m:WORM01410.bmp
c:310,103
v:22706,46153
f:00:09:28.15
y:
m:WORM01411.bmp
c:307,98
v:22706,46153
f:00:09:28.25
y:
m:WORM01412.bmp
c:306,90
v:22706,46153
f:00:09:29.05
y:
m:WORM01413.bmp
c:307,82
v:22706,46153
f:00:09:29.15
y:
m:WORM01414.bmp
c:307,74
v:22706,46153
f:00:09:29.25
y:
m:WORM01415.bmp
c:307,66
v:22706,46153
f:00:09:30.05
y:
m:WORM01416.bmp
c:306,64
v:22706,46153
f:00:09:30.15
y:
m:WORM01417.bmp
c:300,53
v:22706,46153
f:00:09:30.25
y:
m:WORM01418.bmp
c:299,44
v:22706,46153
f:00:09:31.05
y:
k:MOVING.bmp
f:00:09:31.15
y:
k:MOVING.bmp
f:00:09:31.25
y:
k:MOVING.bmp
f:00:09:32.05
y:
k:MOVING.bmp
f:00:09:32.15
y:
k:MOVING.bmp
f:00:09:32.25
y:
m:WORM01419.bmp
c:296,175
v:22659,45367
f:00:09:33.05
y:
m:WORM01420.bmp
c:295,166
v:22659,45367
f:00:09:33.15
y:
m:WORM01421.bmp
c:295,160
v:22659,45367
f:00:09:33.25
y:
m:WORM01422.bmp
c:295,152
v:22659,45367
f:00:09:34.05
y:
m:WORM01423.bmp
c:295,144
v:22659,45367
f:00:09:34.15
y:
m:WORM01424.bmp
c:296,136
v:22659,45367
f:00:09:34.25
y:
m:WORM01425.bmp
c:296,130
v:22659,45367
f:00:09:35.05
y:
m:WORM01426.bmp
c:295,125
v:22659,45367
f:00:09:35.15
y:
m:WORM01427.bmp
c:294,116
v:22659,45367
f:00:09:35.25
y:
m:WORM01428.bmp
c:294,108
v:22659,45367
f:00:09:36.05
y:
m:WORM01429.bmp
c:293,101
v:22659,45367
f:00:09:36.15
y:
m:WORM01430.bmp
c:289,96
v:22659,45367
f:00:09:36.25
y:
m:WORM01431.bmp
c:282,93
v:22659,45367
f:00:09:37.05
y:
m:WORM01432.bmp
c:276,87
v:22659,45367
f:00:09:37.15
y:
m:WORM01433.bmp
c:274,78
v:22659,45367
f:00:09:37.25
y:
m:WORM01434.bmp
c:273,72
v:22659,45367
f:00:09:38.05
y:
m:WORM01435.bmp
c:274,63
v:22659,45367
f:00:09:38.15
y:
m:WORM01436.bmp
c:275,58
v:22659,45367
f:00:09:38.25
y:
m:WORM01437.bmp
c:267,54
v:22659,45367
f:00:09:39.05
y:
m:WORM01438.bmp
c:259,54
v:22659,45367
f:00:09:39.15
y:
k:MOVING.bmp
f:00:09:39.25
y:
k:MOVING.bmp
f:00:09:40.05
y:
k:MOVING.bmp
f:00:09:40.15
y:
k:MOVING.bmp
f:00:09:40.25
y:
k:MOVING.bmp
f:00:09:41.05
y:
m:WORM01439.bmp
c:307,181
v:22428,44581
f:00:09:41.15
y:
m:WORM01440.bmp
c:302,178
v:22428,44581
f:00:09:41.25
y:
m:WORM01441.bmp
c:300,170
v:22428,44581
f:00:09:42.05
y:
m:WORM01442.bmp
c:299,164
v:22428,44581
f:00:09:42.15
y:
m:WORM01443.bmp
c:299,158
v:22428,44581
f:00:09:42.25
y:
m:WORM01444.bmp
c:298,154
v:22428,44581
f:00:09:43.05
y:
m:WORM01445.bmp
c:298,148
v:22428,44581
f:00:09:43.15
y:
m:WORM01446.bmp
c:298,143
v:22428,44581
f:00:09:43.25
y:
m:WORM01447.bmp
c:298,137
v:22428,44581
f:00:09:44.05
y:
m:WORM01448.bmp
c:298,135
v:22428,44581
f:00:09:44.15
y:
m:WORM01449.bmp
c:294,130
v:22428,44581
f:00:09:44.25
y:
m:WORM01450.bmp
c:293,124
v:22428,44581
f:00:09:45.05
y:
m:WORM01451.bmp
c:292,119
v:22428,44581
f:00:09:45.15
y:
m:WORM01452.bmp
c:292,113
v:22428,44581
f:00:09:45.25
y:
m:WORM01453.bmp
c:292,109
v:22428,44581
f:00:09:46.05
y:
m:WORM01454.bmp
c:291,106
v:22428,44581
f:00:09:46.15
y:
m:WORM01455.bmp
c:291,103
v:22428,44581
f:00:09:46.25
y:
m:WORM01456.bmp
c:291,100
v:22428,44581
f:00:09:47.05
y:
m:WORM01457.bmp
c:287,99
v:22428,44581
f:00:09:47.15
y:
m:WORM01458.bmp
c:285,97
v:22428,44581
f:00:09:47.25
y:
m:WORM01459.bmp
c:281,95
v:22428,44581
f:00:09:48.05
y:
m:WORM01460.bmp
c:278,96
v:22428,44581
f:00:09:48.15
y:
m:WORM01461.bmp
c:278,89
v:22428,44581
f:00:09:48.25
y:
m:WORM01462.bmp
c:278,85
v:22428,44581
f:00:09:49.05
y:
m:WORM01463.bmp
c:278,81
v:22428,44581
f:00:09:49.15
y:
m:WORM01464.bmp
c:277,78
v:22428,44581
f:00:09:49.25
y:
m:WORM01465.bmp
c:278,74
v:22428,44581
f:00:09:50.05
y:
m:WORM01466.bmp
c:277,72
v:22428,44581
f:00:09:50.15
y:
m:WORM01467.bmp
c:277,69
v:22428,44581
f:00:09:50.25
y:
m:WORM01468.bmp
c:277,66
v:22428,44581
f:00:09:51.05
y:
m:WORM01469.bmp
c:277,62
v:22428,44581
f:00:09:51.15
y:
m:WORM01470.bmp
c:277,59
v:22428,44581
f:00:09:51.25
y:
m:WORM01471.bmp
c:277,57
v:22428,44581
f:00:09:52.05
y:
m:WORM01472.bmp
c:277,52
v:22428,44581
f:00:09:52.15
y:
m:WORM01473.bmp
c:275,51
v:22428,44581
f:00:09:52.25
y:
k:MOVING.bmp
f:00:09:53.05
y:
k:MOVING.bmp
f:00:09:53.15
y:
k:MOVING.bmp
f:00:09:53.25
y:
k:MOVING.bmp
f:00:09:54.05
y:
k:MOVING.bmp
f:00:09:54.15
y:
m:WORM01474.bmp
c:307,197
v:22278,43795
f:00:09:54.25
y:
m:WORM01475.bmp
c:306,194
v:22278,43795
f:00:09:55.05
y:
m:WORM01476.bmp
c:307,190
v:22278,43795
f:00:09:55.15
y:
m:WORM01477.bmp
c:307,185
v:22278,43795
f:00:09:55.25
y:
m:WORM01478.bmp
c:305,182
v:22278,43795
f:00:09:56.05
y:
m:WORM01479.bmp
c:300,183
v:22278,43795
f:00:09:56.15
y:
m:WORM01480.bmp
c:297,180
v:22278,43795
f:00:09:56.25
y:
m:WORM01481.bmp
c:295,173
v:22278,43795
f:00:09:57.05
y:
m:WORM01482.bmp
c:295,166
v:22278,43795
f:00:09:57.15
y:
m:WORM01483.bmp
c:295,159
v:22278,43795
f:00:09:57.25
y:
m:WORM01484.bmp
c:293,157
v:22278,43795
f:00:09:58.05
y:
m:WORM01485.bmp
c:294,150
v:22278,43795
f:00:09:58.15
y:
m:WORM01486.bmp
c:294,143
v:22278,43795
f:00:09:58.25
y:
m:WORM01487.bmp
c:294,138
v:22278,43795
f:00:09:59.05
y:
m:WORM01488.bmp
c:294,134
v:22278,43795
f:00:09:59.15
y:
m:WORM01489.bmp
c:293,132
v:22278,43795
f:00:09:59.25
y:
m:WORM01490.bmp
c:292,125
v:22278,43795
f:00:10:00.05
y:
e:
