# Supplementary material for: Evaluation of Head Movement Periodicity and Irregularity during Locomotion of Caenorhabditis elegans
Source: Front Behav Neurosci. 2013 Mar 21;7:20. doi: 10.3389/fnbeh.2013.00020 (PMC3604732; doi:10.3389/fnbeh.2013.00020)
Supplement: Supplementary Software S2 — Test input data for Softwares S3 and S4. [file 42064_Shingai_DataSheet2.ZIP › sample_nmr-1(ak4)_A1_08/nmr-1(ak4)_A1_08 Free Run.DA3]

T:nmr-1(ak4)_A1_08 Free Run
L:2011/10/17 11:18:54   nmr-1(ak4)_A1_08 Free Run
A:K.Hoshi(K.Hoshi)
D:2011/10/17 11:18:54(2011/10/18 9:31:44)
I:HDD
J:-----
J:-----
J:-----
W:640*480
H:10
B:0
Z:
P:55.8
R:
V:
Y:
F:00:00:01.05
G:
S:71,94
V:19570,39671
C:260,209
M:
ÛÛÜÝÝÞÛÜÛÜÝÞÞÜÚÚÛÜÜÚÚØÙÛÛÞÞÞßÞÜÚÙÛÛÜÛÛÛÜÜÛÜÜÜÝÚÜÛÛÜÛÜÚÚÛÛÚÚÚÚÜÜÛÞÝàßÞÝÛÜÜÞÝÜÝÜÞÝÛÝÛÞÝÛÝÛÜÝÝÝÛÛÛÛÛÛÚÛÜÛÝÛÜÝÜÝÞÞÞÝÜÛÜÝÝÜÚÙÚÙÚÛÜÛÛÚÛÛÜÝÝÜÝÜÜÚÚÛÜÛÛÚÚÛÛÛÚÜÞßßÛÜÜÝÜÛÛÞÞÝÚÚÚÛÛÛÚÛÛÜÛÛÞÝÜÛÚÜÝÜÜÛÝÝÝÜÜÝÝÝÛÛÜÜÛÜÚÛÛÚÛÛÜÜÝßßßÜÜÜÛÝÛÜÜÜÞÝÞßßßßÞÞÝÛÛÜÜÝÝÜÝÞÝÞÚÛÜÛÝÛÜÞÞÝÝÜÝÜÜÜÛÝÞÞÝÞÞÝÝÜÜÝÞÞÞÝÞÞÝÞÞÞÝÝÞÞÝÛÚÜÜÝÝÞÝÛÚÚÜÞÜÛÚÚÜÜÛÝÝÞÝÙÚÙÝÜÜÛÛÜÜÝÝÜÛÚÛÝÝÝÛÚÚÝßÞÜÜÝÞÝÛÚÛÞÝÞÜÜÝÝÞÞÝÝÝÝÜÜÞÜÝÝÝÞÝÝÜÜÝÛÜÜÛÜØÙÛÞÞÜÚÚÜÜÛÝÜÜÜÛÛÛÞÞÝÞÝÜÜÚÚÝÛÝÜÝÝÝÝÜÝÝÞÝÜÜÚÛÛÝÝÝÜÜÛÞÝÞÛÜÜÝÝÜÜÚÙÚÝÞÝÛÛÝÝÜÛÛÝÝÝÛÛÚÜÜÝÜÜÛÜÝÞÞÝÝÜÜÜÝÛÜÜÜÜÛÚÙÛÚÚÛÛÛÛÚÚÚÛÜÞÜÛÛÛÜÞÜÝÜÛÛÝÞÞÝÛÚÜÝÝÝÛÛÜÞÝÜÜÜÝÝÜÝÝÝÜÝÝÞßÞÝÛÜÜÜÜÛÝÜÜÝÞÞàÞÞÝÞÜÜÚÚÜÛÝÜÛÜÚÚÚÚÙÙÙÜÛÜÝÞÝÝÞÞÞÞÜÜÜÜÞÝÜÞÜÜÛÜÛÝÚÛÛÛÜÜÛÛÚÛÜÜÛÛÛÜÛÜÞÝÞÜÜÛÜÜÜÙÙØÙÜÛÝÚÙÙÕÔÐÐÒÓÖØÙÛÜÜÞÝÝÜÛÜÜÜÜÝÝÛÛÚÚÛÚÜÞßÞÝÜÜÜÛÛÜÞÞÜÛÛÛÛÚÚÚÜÜÛÛÚÛÛÛÝÜÛÜÛÜÛÚÙÙÚÖÑÇÂÃÉÏÒÔÖØÚÛÝÚÛÜÝÞÜÜÜÞÜÛÙÚÙÜÝÞÝÝÝÝÝÜÚÚÚÛÚÜÚÜÛÛÛÚÜÜÝÜÛÛÝÜÜÛÛÜÚÛÚÛÜÚÛÚÙÖË½±­²½ÈÒÕØÙÛÜÞÝÜÝÞÝÞÝÜÜÛÛÜÛÜÛÛÜÚÛÜÜÞÜÚÛÜßÝÝÜÚÛÛÝÝÞÞÝÞÞÝÝÞÞÜÜÜÛÜÜÛÜÛÜÚÕÉº®¨®¼ÊÔÙÚÚÛÜÜÜÞÜÛÜÜÝÜÞÜÛÜÛÜÜÜÛÚÜÜÛÛÚÚÛÜÛÜÜÜÜÛÜÜÝÞÝÜÜÛÜÜÛÛÚÛÛÚÙÜÞÞÜÚÖÓÇ»« ¡¬¼ËÔØØÛÜÞßÜÛÝÛÜÜÝÜÜÛÛÜÞÞßÜÚÚÛÝÝÜÜÜÝÝÝÝÜÝÜÜÛÛÛÛÚÚÜÝÝÜÛÜÝÛÜÛÜÛÚØØ×ÕÍ½¬¦¸ËÕÙÚÚÝÛÛÜÜÜÛÙÚÛÛÝÜÞÝÜÜÚÛÙÚÚÚÜÛÜÙÚÚÚÚÛÜÛÛÚÛÜÜÝÜÜÛÛÝÝÞÜÜÚÚÚÚÛØÚÙØÎÀ­¨ºÉÒØÚÝÜÜÚÙÚÛÜÝÜÝÚÙÙÙÝÜÝÛÚÛÙÛÛÜÝÝÝÛÛÛÜÜÛÛÙÙÚÛÜÜÝÜÛÜÛÛÛÜÝÝÛÛÚÚÚÚÙÔÈ¶¤¡´ÈÓ×ÚÚÝÜÛÜÝÝÜÜÛÜÜÝÜÞÛÛÜÜÝÚÛÛÛÛÜÜÝÛÜÚÚÚÙÛÚÜÜÚÚÛÛÛÜÜÞÞÜÜÛÛÛÚÚÚÚÙÚ×Í¾­£·ÊÕ×ØÚÝÝÜÞÜÝÛÞÝÞÚÜÜÝÜÛÛÚÚÜÞÞÜÚÚÛÜÝÛÛÜÛÝÛÜÛÚÜÜÜÛÛÜÞÞÜÛÛÜÛÜÚÛÚÛÜÛ×É¹§¬ÂÐ×ØÚÜÞÛÜÛÝÛÜÚÚÙÜÛÝÝÜÜÚÚÚÚÜÜÜÚÛÛÜÝÚÛÛÜÝÜÚÛÛÛÝÝÞÝÝÜÜÜÛÛÜÝÝÝÜÞÝÞÛÑÂ¯­ÅÓÚÚÛÞÜÜÛÛÛÜÞÛÛÜÜÝÝÞÝÝÛÛÚÛÚÛÝÜÞÛÚÚÛÜÞÝÜÜÞßÞÝÚÛÛÜÞÚÞÜÝÝÜÜÝÞÛÛÛÜÙÎÁ­µË×ÚÛÛÝßÜÞÛÝßÚÛÛÛÚÛÚÙÛÚÚÚØÛÛÛÚÛÚÜÛÜÝÞÜÛÙÙÙÚÝÝÜÛÚÝÜÚÙÚÛÜÛÛÛÛÚØÚØÕÉ»«µË×ØØÛÛÜÛÛÜÜÛÜÜÝÛÛÚÛÚÝÝÞÝÛÛÜÛÛÚÚÛÚÛÜÜÝÛÛÚÚÛÛÛÜÛÙÚ×ÙÛÝÞÝÜÜÞÜÚ×ÛÛÖÈ¹ª¹ÎÙÙÚÚÛÜÝßßÝÝÝÜÛÚÜÝÜÛÚÚÜÝÝÜÙÚÛÜÝÞÞÜÚÙÚÛÜÜÛÜÛÜÚÚÚÙÛÛÛÛÜÝÝÜÛÛÛÜÝÙÒÄ·©¸Í×ØØÜÛÜÛÛÝÜÝÝÞÝÞÝÛÜÚÛÚÜÛÝÞßÞÝÛÚÛÝÝÝÛÜÝÞÝÞÛÛÛÜÜÜÝßÝÞÝÝÜÜÜÞÞÜÜÝÛÔÅ·¨ ºÎÙÚÛÞÜÝÛÚÜÜÞÛÚÜÛÜÛÙØÚÚÜÛÚÛÛÝÚÙÚÛÛÛØÚÚÛÛÛÚÙØÙÙÙØÚÛÜÚÙÚÛÝÜÚÛÙÚÜÛÐÂ³¦µÌ×ØØÚÝÛÜÛÛÚÜÜÛÜÛÚÜÛÝÝÜÝÝÝÜÛÜÝÜÛÛÛÝÜÜÚÙÙÙÛÛÛÛÙÚÛÝÛÛÛÛÝÛÙÚÚÜÚÚÛÚÑÂµ©´Ê×ÛÚÜÛÝÝÜÛÜÜÜÜÛÛÛÛÛÚÚÛÙÛÚÛÚÚÛÚÛÜÜÝÝÚÚÛÛÜÚÚÛÜÜÜÜÝÝÞÜÚÚÙÛÜÜÛÙÚÛÚÐÀ²§¯ÇÖÙÚÙÚØÛÛÝÜÜÝÝÝÞÛÜÛÜÝÛÛÚÛÜÜÛÝÝÝÜÚÚÛÝÝÛÛÚÛÛÚÚÚÜÛÞÞÞÞÛÚÚÚÜÞÝÛÚÝÜÔÀ±¦ªÅÔÙÙÜÝÝÜÛÝßàÞÜÝÜÛÛÚÜÜÜÛÛÚÜÝÛÛÚÚÜÜÛÛÙÚÛÜÜÜÚÚÙØØÙÜÛÜÜÛÛÚÜÞÝÝÙÛÝÚÒ¼®£¦ÃÔØØØÚÝÝÜÜÝÞÛÙÜÙÚÛÜÝÝÚÙÙÜÞÞÝÚÛÚÚÛÚÜÚÚÙÚÛÝÜÚÙÚÜÜÛÜÝÝÞÜÛÚÚÝÝÜÚÜÜÓ¿®¡¢½ÒØÚÜÜÞÛÝÝÜÞÝÛÛÛÚÜÝÞÝÝÛÚÚØÛÚÛÛÚÚÚÚÚÜÜÜÛÙÙÛÝÛÚØÚÛÜÛÚÚÛÜÛÛÚÙÙÛÜÝÐº§½ÑÙØØÙÛÛÜÛÛÛÝÜÞÝÝÝÛÜÜÝÜÜÛÛÛÜÜÝÜÜÜÜÜÜÜÜÝÝÜÛÜÞÝÞÛÜÛÜÜÝÞÞßÝÜÛØÚÞÝÓ½§·ÐÚÛÛÝÝÝÝÛÝÝÝÝÝÛÛÚØÚÛÝÞÝÞÝÜÞÝÞÝÛÛÛÝÚÜÜÝÝÜÚÛÛÜÛÛÜÛÛÜÝÝÝÛÛÛÜÚÛÞÛÑ»¦~¶ÐÚÛÜÜÞÜÜÛÛÜÝÜÜÛÞÜÜÛÛÜÜÛÛÚÜÝÝÝÚÚÛÜÜÜÜÛÜÚÜÜÞÝÜÜÛÜÛÜÜÛÛÚÚÜÞÞÜÜÝÛÐ½¨ ~µÐÙÙÚÛÝÛÙÛÝßÛÜÜÜÝÛÜÜÛÝÜÞÝÜÛÛÛÜÜÛÛÚÚÝÛÝÝÜÞÚÚÛÚÛÚÙÚÜÛÜÚÛÛÛÜÜÚÛÜÚÏ¹¥~}´ÎÚÚÙÚÚÛÛÛÜÛÝßÝÚÙÚÜÝÜÝÜÝÜÛÛÜÝÜÛÜÛÜÛÚÛÚÛÝÜÝÜÛÛÛÜÜÜÚÜÜÜÜÛÛÝÛÙÙÚÙÌµ£}}¶ÎÙÚÙÛÚÛÛÛÝÝÚÛÛÜÜÜÝÝÝÛÛÛÛÜÛÜÜÜÜÜÛÜÙÙØØØÚÚÜÜÛÞÝÝÜÚÙÚÚÚÚÚÜÛÚÙÚÛÖÇ±¡}¸ÏÙÚÛÝÝÛÚÙÚÛÝÞÞÜÚÛÝßßÞÞÜÞÝÜÛÙÝÛÝÝÛÜÚÜÝÝÞÝÜÛÛÜÜÚÛÛÜÞÚÜÛÛÜÛÙÙÛÜÔÃ¬¼ÑØÚÙÝÜÞÞÝÝÞÜÞÝßÞÞÞÝÝÜÚÛÜÛÜÚÚÝÜÛÛÛÜÞÝÝÛÚÛÛÜÜÛÛÜÛÛÚÛÛÜÚÛÛÛÛÙÛÛÑ½¨~¤ÂÔØÙÛÝÝÛÚÚÜÜÜÜÜÝÜÜÛÛÚÛÚÛÛÛÜÛÜÚÛÙÚÚÜÜÞÛÚÛÚÜÜÛÛÚÚÚÚÙÛÛÜÜÛÚÚØÙÙ×Ê¶¥©Å×ÚÚÚÛÜÜÛÛÛÛÛÜÛÜÛÜÛÚÙÙÚÛÙÙÙÙÛÛÛÛÚÙÙÚÛÙÙØ××ØÙÝÝÝÜÜÜÚÛÙÚÙØØØÙØÏ¾ª°Ë×ÚÙÚÛÜÜÜÝÛÜÚÙÛÛÛÛÛÛÜÛÜÙÜÛÞÞÞÛÚÙÙÚÛÜÜÛÚÚÛÛÛÚÙÛÜÜÜÚÛÙÛÙÙÙ×ØÔÍÀ¬¡½Ñ×ÙÚÛÜÜÜÝÞÜÜÛÙÚÚÚÛÚÛÛÜÚÙÙÚÛÛÚÚØØØØÚÙÚÙØØÙÙÚÙØ×ÖØØØØ×Ù×ÖÔÓÎÃ±y}¯ÇÔ×ÙØÛÚÝÝÝÝÜÜÝÝÜÝÝÜÚÜÝÞßÜÛÚÚÛÞÜÞÛÛÛÚÜÛÛÚÚÚÚØÚÙÛÙØ××ÖÔÐÎÊÅ½®|{¡¼Ï×ÙÛÛÛÜÞÞÞÝÝÛÞÞÝÝÜÞÝÝÚÚÝÝÝÛÚÚÚÛÛÜÛÜÜÝÝÝÛÙØÙÛÚØÔÑÒÐÎÉÃ¼³©{´ÈÔ×ÙÝÝÝÜÜÛÜÛÜÛÝÝßßÝÜÚÛÜÜÜÝÝÜÜÛÜÛÛÚÚÙÚÛÝÜÚÙÚÚÙ×ÔÏËÁ·¬~{z}¯ÆÓ×ÚÜÞÞÜÛÝÜÞÛÜÝÛÚÚÛÜÛÜÚÝÜÜÛÚÜÛÜÚÚÜÛÜÛÛÚÚÙÙØ×ÖÐÊ¿²¤yvvx}­ÁÎÓØÙÚÛÛÜÝÞÜÜÜÞàÜÝÚÛÛÝÝÜÚÛÚÜÜÜÝÛÛÜÞÝÜÚÚÚÚÛÙ×ÒÊ½«|zy{|²ÂÍÓÙÚÛÚÚÜÜÝÝÝÝÜÛÜÚÜÛÜÛÛÝßÞÜÚÜÜÜÙÚÛßÞÝÛÚÙÚÚÙÖÍÀ­¨¸ÄÎÒÓÕ×ØÙÚÚÜÜÚÛÜÝÞÜÜÜÛÛÞÞÜÚÙÝÝÝÚÜÜÞÞÝÝÜÜÝÚÚØÕÏ»¦¦´ÁÊÐÒÕØÚÚÙØÙÚÛÜÝÝÝÝÞÞÚÜÜÜÜÚÚÚØÛÜÛÜÚÚÛÝÜÜÚÚÙÚÙÖË¸ §²½ÈÏÔÕÔÓÔÖ×ØÙÚÚÚÚÛÝÝÜÛÛÝÞÝÜÛÜÜÚÙÙÚÜÛÜÜÜÝÝÝÜÚÚÚØÏ»¥£«³»ÃÉÐÓÕÖÕ×ÕÕÕÖ××ÚÙÛÙÚÛÜÞÛÞÞÝÝÝÜÛÚÚÛÛÝÜÜÝÚÝÛÞÝÜÛÛÚÑ¿«¦®µ»ÀÅÊÏÒÔÕÕÖ×ÖÖÕÔÕÖØØÖÖØÚÙÙ×ØÛÛÝÞÝÜÛÜÝÜÚÚÚÜÛÜÛÚÜÛÜÜÛÛÔÆ± ¨°¹ÀÆÈËÏÒÓÓÓÓÔÕÔÖÖÖÕÖ×ÙÚÙØ×ØÙÚÙÙÚÛÜÛÚÜÜÝÜÜÛÜÜÛÛÚÜÝÜÛÛÛÚÛÜÙÎ¹¨­ºÃÉÌÑÑÔÔÖÖÕÕÖÖÖ×ÙØ×Ö×ÙÚØØØ×ÚÙ×Ø×ØÙØÙÛÜÛÛÜÝÜÝÝÝÝÝÞÝÜÚÚÛÚÛÜÜÔÄ¯¡°ÁÍÒÔÖÖ×ÖÕÕÖ×××ØÖ×ÕÖØÖ×ØÙÚÙØ×ØØØØÙÙÚÙØÛÜÜÞÝÞÜÚÚÛÛÝÚÚÛÚÝÛÚÜÞÛÍ¸¦²ÇÏÒÔ×ØÙÖ×ØÚÙØÖÖØØ××ÖØØØÙÚÚÚ×Ø×ØÚÙÚÙÚÛÜÝÜÚÚÛÞÝÞÛÛÛÛÜÝÞÞßÝÝßßØÈ³¥¡ªÃÑÔ×ØØÚÛÝÛÙÙÙÚÙØÙÙÙÙÙÙÙØØÙÚÙØØØØÚÙØØÙÚÜÜÜÛÛÛÛÛÛÛÜÜÜÛÜÝÝÚÙ×ÚÚÑ¾© ¡»ÏÕ××ÙÙÙÙØØÙØ×Ö×ØØØ××××ÚÙØØØÙÚØ××ØÚÚÚØØØÙÜÝÜÝÛÝÛÛÝÜÛÛØÝÝÜÜÜÝÙË¶¢­ÆÔ××ÙØÚÚÚÚØØØÙØ×ØÙÚØ×Ö×ÙÚÛÛÙÚÚÙÚØÛÛÙÙ×ÙÙÙÜÛÜÜÜÛÛÝÝÝÞÚÝÝÞÛÚÛÜ×Æ°£ »ÐÖØØÚÛÚØØ×ØØØØØØÙØØ×ÙÚÚÙ××ÙÚÚØ×××ÙØÙØ××ØÚÛÛÛÜÞßÞßÞßÞÞÝÚÛÚÜÞÝÒÀ«££¥ÂÔÙÙÙÚÛÚØ×ØÙÛÚÛÛÚÛÚÚÙÛÜÝÛÙØØÚÚÙØØØÙÛÛÜÛÙÚÜÜÜÝÚÜÛÜÜÜÜÝÝÞÝÛÚÛÜÛÑ¾©£ªÆÕ×ØÚÙÚÙ×ÖÖÖÙØØÙØØØ×Ù×ÙØÚÜÜÚÙ××ØÚÙØØØØÙÚÜÛÜÝÝÜÝÚÛÜÜÝÝÝÜÞÜÜÛÞÜÑº§¡±ËÖØÖØØØÙÙÙÚØØØ×ÖØÙÛÙÙÙÙÙÙÙÙØØÙØÚÚÚÛØÚÙÙÙÙÙÛÜÛÛÝÛÝÛÚÚÛÜÝÝÝÚÚÜÛÎ·¡¶ÍÕ×ÖØØÚÚÚØ×Ø×ØØØØÙÙØ××ØÙÚØ×Ö×ØØØØ×ØÙÙØÖ×ØÙÞÛÛÚÝÞÞÝÛÛÜÞÞÝÝÚÛÞÚÌ³¡¹Ï×××ØÙÛÙÚÙØÚÙØØÖÕÖ×ÛÜÚÙ×ØÙÜÚÛØ××ØØÙÙØØØØØÙÜÜÞÝÜÛÚÛÜÜÜÛÚÜÚÚÚÜØÉ° ¾ÒÙÖÕÔÖÖ×ØØÙØÛÚÚÙÙÙØØ×ÙÛÛÚÙ×××××ØÙÚÙØØØØ×ØØÜÜÞÜÝÜÞÞÞÞÝÜÛÛÛÛÜÞÙÇ­¦ÃÕÙØÚÙÚØÚÚÙÙÚÚÛÚÙÙØÙÙØØØÚÚÚÙØØØØÙØØÙÚÛÙ×ØØÛÞÞÞÝÜÜÛÛÛÛÛÙÚÚÚÚÛÛÔÃ©}¨ÅÔØÖÙÙÙÙØÙØ×ØÙÚÚÙØÛÚÛÙØ×Ø××××ØÙÚÙÙÙÙØÚÙÙØØØÞÝÝÝÜÝÜÛÞÝÝÝÞÞÝÚÝÞÕ¿¤~¯ÊØÙÙÛÛÚÙÙÙØ××ØÙÙ×ÖÖÙÙÙ××ØØÚÙÚØØÖØØÙÙÙÚÚÚÚÙÙÚÝÜÞÛÛÜÞÞßÞÝÜÛØØÜÛÒ¾§³Ì×ÙØØÛÙÚÙÚØØÖ×Ø×ÖÕ×ØÚÚÙÚÙÙØØØØØØØÖÖÖØØØØÙØÚÜÛÚÜÛÝÚÚÛÝÞÝÞÝÛÛÞÛÏ¹¤¼ÑÙÙØÚÙÛØØØØØØÙØØØ×××ØÙØÙÙÙÚØÙØØØØÛÚÙ×ØÙÚÛÚØÜÛÛÜÜÝÝÛÛÚÚÛÛÚÛÛÞØÊ¶§¥§ÂÑ×ÖØØØ××ØÖ××ÙÙÙØÙÛÚÚÙØÚØÙ××Ø××ØØ×ØØØØÙÛÚØØ×ÝÛÛÛÛÝÞÝÜÙÚÞÞÜÚÛÜ×Æ²ª¥±ÌÚÜÙÚÜÛÚÚØÙ×ØÙÙÚÚÙÚÙÙÙÚÙÙÙÛÛÚÙØØÙØØÙØØÙÚÛÙØØÚÜÛÛÜÜÝÝÜÛÜÛÝÛÛÝÚÑÀ²ª¥¼ÐÛÚÙÜÚÜÙÛÛÚÚÖØÙÙÚÙ××ØØØØ×××ØØØØÙÙØ×ØØÙØØÙ×ØÙÜÛÜÜÜÚÛÛÜÜÛÛÛÛÜÜÖÉ¹®«¡«ÃÕØÚÜÛÜÚÙØØÙÙØØÙØÙØÙÚÚØÚÚÛÙØØØØÙÚÚÙÚØÙØ×Ù×ØÙÛÚÚÝÝÜÙÚÛÜÝÝÚÜØÙÖÌÀµ°¬·Ê×ØÙÛÜÝÜÚØØØÚÛÛÙÙÙÚÛÚÙÚÙÙ×ØØØ×ÕÕÖØ×ØØÙÙÙØØØÙÛÞÜÜÝÛÜÛÛÜÛÛÙÙÙ×Ë¾±°±¨°ÆÕØÚÜÝÝÜÚÚ×Ø×ØØÙÛÙÚÙØÚÙÙÙÙÚÙÙØ×ÙØÚÛÚÙ×ÙØÚÙÙÚÛÛÜÜÛÜÜÚÜÛÜÚØ××ÓÆ·ª©®¬£§¿ÑØØÙÚÜÝÛÜÜÛÜÙ×××ØØÙÚÙØÖ×ÙÚÛÚÚØÙÚÚÛÚÚÚØÙÛÛÚÙÙÙÙÜÛÞÞÞÝÛÙ×ÔÑËÁ²¤¦¬¦¥¹ÌÕ×ÙÚÛÛÜÜÜÜÚÚØÙ×Ö×ØÙØ×ÖÖØØÙÙÙÙÙÚÙØØÙÚÚØÚÚÜÛÛÛÙÚÝÜÝÝÝÝÛÚÖÐÁ±¢¨«§ ©ºËÔ×ÙÚÝÝÝÞßÜÜÛÜÝÛÚÙ×Ø×ØÙÙØØØÙÚÙ×ØÖÕ×ØÙÜÛÛÜØÚÙØÛÛÜÚÝÛÛÚÜÛÔÃ±¢¤«­©¤¥¯¾ÌÔØÙÛÜÜÛÛÜÝÜÞÛÜÚØÚØÚÚØÙØØØØ×Ø×ØØÙÙÙÙÙÙÚØÙÚÙÜÛÚÜÛÜÝÞÝÛÛÛÜÙÏÁ´­ª««ª¨«°ºÇÐ×ÛÚÛÝÝßÝÞÜÞÜÜÜÚÚÚÚ×ØØÙÛÚØÚØÙ×ÖÖÖ×ØØØÙØÙÚØØØÙÜÛÚÚÚÜÝÜÝÝÞÝÚÒÈ¿¸¶±²±´»ÄÌÓØØÚÛÝÝÜÜÜÝÝÝÜÞÜÝÛÛÛÚÙØØØÙÛÛÝÙÚØØØ×ØÙÙÚÚÚÙÙ×ÚÛÜÜÚÜÞÛÚÚÙÙÛÛÛÛØÔÐÊÇÄÉÌÒÕØØÚÙÚÛÜÝßÜÝÜÝÞÞÜÜÜÚÚÙÜÛÜÚ×Ø×ÚÚÙÙÙÚÚÙÙÚÚÚÙÚÚØÙØÜÞÝÛÙÚÝÝßßÞÛÛÛÜÜÛÛÛØ×ØØÚÙÙÛÝÝÝÜÝÜÜÝÜÜÜÜßààÞÜÛÜÝÜÛÜÛÚØØÙØØØÙÚÜÜÛÙØØÙÜÜÚÛÛÝÜÜÝÝÝÜÚÛÜÛÜÛÚÚÝÜÝÙØÚÚÜÜÙÜÚÜÚÚÛÜÝÝÝÝÝÝÝÞÛÝÛÜÜÜÛÚÙÙÙÙÙØØØÙØÛÛÛÚØÙÚÙÙÙÚÙÚÚÚÝÝÜÝÛÜÝÜÝÜÝÛÜÛÛÜÝÛÝÜÜÛÛÜÜÜÜÛÞÞÞÛÙÚÚÜÝÝÛÜÚÜÜÝÝÛÜÙÛÚÛÚÚÙÚÚÚÛÚÙÙÚÜÜÜÚÚÙÛÚÜÝÝÜÙÝÜÞÛÜÛÚÜÜÜÜÞÜÜÜÜÝÝÜÛÜÛÛÛÛÜÝÝÝÝÛÜÝÛÝÛÛÛÛÛÝÝÝÝÜÜÝÚÚÚØÚØØØØÙÚÚÚÚÜÛÝÛÛÜÝÞÞÜÝÜÝÝÞßÝÝÝÝÝÛÛÚÚÞÜÜÜÜÞÝÞÛÝÜÝÜÝÞÞßÝÞßÝÞÜÜÝÝÞÞÝÜÜÛÛÛÛÜÛÚÙÙÜÛÚÜÛÜÝÛÝÛÝÞßßÝÙÙÛÛÚÚÛÛÝÜÛÜÝÜÞÜÝÝÜÝÛÜÜÜÜÜÜÛÛÜÜÜÚÙÙÛÜÜÜÜÞÞÞÜÚÛÙÜÚÜÛÛÙÙÚÚÜÜÚÚÙÜÞÞÝÛÛÛÝÛÞÚÚÝÝßßßßÞßÝÝÛÚÜÛÝÜÜÜÜÜÛÛÛÜÜÝÞÞÞÜÛÜßßÞÜÜÜÞÞÞÞÜÜÜÛÜÛÛÛÜÜÜÜÝÛÜÜÛÛÚÜÚÝÝÞÝÛÝÚÛÝÞÝÛÜÛÝÞßÞÞÞßàßÝÚÛÜÞÞÜÛÜÞàÝÜÛÛÝÞÞÞÜÜÝÝÝÞßÞÞÛÚÛÜÞßÞÝÜÛÞÝÝÜÛÝÝÝÞÞÝÝÜÜÝÛÛÝßÞÝÞÞßÞÝÜÜÜÜÞÜÞÜßßáàÝÞÝÞÞÜÜÞÞßÝÛÝÝÝÝÛÝÞßßÞÞÝÞÞÞÝÞÞÞÞÝÞßÞßÜÜÝÛÝßßàÞÞàâ
Y:
F:00:00:01.15
G:
S:77,90
V:19570,39671
C:252,218
M:
ÛÛÛÛÛÚÛÚÚÚÛÛÜÛÝÜÜÛÜÜÝÜÛÛÚÚÛÚÚÜÛÜÜÜÞÞÞÞÜÚÚÛÜÜÜÛÜÛÜÚÚÙÚÛÝÛÚÚÛÜÝÜÜÜÛÛÚÛÛÜÜÛÜÜÝÞÝÝÚÚÛÛÝÝÚÛÚÜÜÚÚÚÛÜÜÝÜÝÛÜÚÛÛÜÞÜÜÙÛÛÜÝÛÜÚÛÛÙÚÚÜÛÜÚÚÛÜÛÚÛÛÜÝÛÛÛÛÛÛÛÝÛÛÛÚÜÛÜÛÚÛÚÜÛÝÜÚÚÚÝÞÞÝÜÛÛÜÛÜÝÞÝÜÜÜÝÜÝÞÜÛÛÛÝÛÝÝÜÛÛÝÛÝÝÝÝÜÝÜÝÝÜÜÜÝÜÛÚÚÛÜÞÝÜÜÜÜÝÜÛÜÚÛÚÚÛÝÞÝÜÜÚÝßßÝÛÛÛÝÜÚÙÛÝÜÛÛÚÝÜÜÜÛÜÛÚÚÚÝÛÛÛÛÛÛÚÛÚÚÙÙÜÛÜÛÛÛÜÝÜÛÛÚÛÙÚÛÝÝÜÛÜÜÚÛØØØÙÛÛÜÝÜÛÛÛÛÜÜÝÞÝÛÚÚÜÜÝÛÜÜÝÞÛÛÚÝÚÜÛÛÜÜÜÜÜÛÜÝÝÝÜÜÛÛÛÜÝÜÜÛÝÝÝÜÝÞÞÜÛÙÜÛÝÜÜÜÛÚÚÚÙÚÚÚÜÜÛÙÙÚÛÝÚÛÝÛÚÙÛÜÜÜÜÛÛÜÞÝÝÛÛÛÜÚÜÚÚÙÚÛÛÜÚÚÚÛÛÜÜÜÛÛÚÝÛÜÜÛÜÛÛÜÜÝÜÜÛÚÜÙÛÚÛÙ×ÕÖÕÙÙÙÚÚÜÝÝÞÝÝÚÚÛÛÜÛÚÛÛÜÛÙÚÜÚÛÜÛÝÚÚÚÚÛÚÝÝÞÛÚÛÛÚÚÚÜÝÛÛÚÜÜÜÝÞÝÝÛÛÚÛÛÜÜÝÜÚÚÛÛÛ×ÔÑÕØÛÜÛÜÜÞÞÝÝÚÛÙÛÜÞÝÜÛÝÞÝÝÜÜÝÝÝÛÛÜÛÛÚÚÛÛÚÚÙÛÚÜÛÜÜÜÛÙÛÜÞÞÜÛÛÝÞÜÚÚÛÝÞÞÞÝÝÜÜÝÝÚÔËÈÍÒØÚÛÛÜÜÜÝÜÝÞÜÝÜÞÜÛÜÝÝÞÜÛÚÛÝÝÞÜÛÛÜÛÛÚÛÝÞÞÜÛÛÛÝÜÝÛÝÜÜÜÝÝÞÛÜÜÜÞÞÝÛÜÜÝÜÝÜÜÜÛÖÍÅÄÌÕÜÞÝÝÜÚÜÜÝÝÝÛÜÜÜÛÜÛÜÝÜÛÚÙÝÝÜÛÚÙÜÚÛÜÜÞÜÜÛÜÜÛÛÚÜÛÜÙÚÙÚÛÜÝÞÝÝÛÛÛÝÝÝÝÝÝÜÜÙÛÛÓÅµ²¾ÎÙÜÚØØØÛÛÜÜÚÜÝÝÜÜÝÜÜÝÝÜÜÜÞÝÝÜÚÛÛÜÜÛÛÛÝÝÞÞÞÝÜÜÛÜÜÜÝÛÛÛÜÞÞÞÝÝÜÜÞÞÞÜÛÜÞÝÜÛÙÐÀ²°¼Ì×ÚÛÞÞÞÞÜÜÛÝÛÝÝÝÝÚÛÛÛÜÛÛÚÛÛÙÜÜÜÜÚÜÜÝÜÜÛÜÝÛÛÛÚÜÝÝÛÚÛÚÝÛÚÛÚÚÚÙÙÜÚÜÝÜÜÙØÚÚ×Ê·©¦´ÅÔÙÙÚÝÝÜÛÚÛÞÜÜÜÜÛÜÚÜÛÛÛÛÚÚÚÚÝÛÝÜÜÝÜÜÛÛÛÚÚÚÙÚÛÝÞÝÛÚÜÝÜÜÛÝÜÝÜÛÝÝÞÞÜÜÜÛÜÝÛ×Ç³£¢´ÇÔÛÚÛÜÜÜÛÜÝßÝÜÚÛÛÝÞÞÜÛÚÚÜÝÝÜÚÛÜÞÜÜÛÛÚÚÚÜÝÛÛÛÜÜÜÛÛÚÛÛÜÛÚÙÙÙÚÛÝÞÜÚÚÜÜÚØØ×ÑÁ¬¨¾ÏØÚÚÜÞÝÝÜÝÞÞÛÚÚÛÛÜÜÜÜÛÚÜÛÛÛÚÜÜÜÜÜÜÞÜÛÚÛÜÝÛÛÛÜÞÜÜÛÚÛÚÛÛÛÛÜÜÜÜÛÝÛÝÜÜÚÜÛÙÏ¼¨¥¼Í×ÙØÛÛÜÜÛÜÛÚÛÛÛÜÚÚÙÚÚÛÛÚÛÙÙÙÚÛÛÚÙÜÚÚØ×ÙÚÛÚÛÛÛÜÛÚÙÙÛÛÚÙÚÛÛÛÜÛÜÛÜÛÚÚÛÜÜ×Í»¨³ÈÕÙÙÚÛÛÛÛÛÛÛÜÞÞÞÞÜÛÝÝÞÜÙÙÙÛÛÛÛÝÛÜÛÚÝÝÜÛÙÚÛÜÛÜÚÚÚÙÚÚÛÛÛÛÝÝÝÝÜÚÛÚÛÜÛÜÜÜ×Ì¹¦±ÇÔØÚÝÞÝÝÚÜÜÜÜÛÛÚÛÜÛÛÚÙÛÚÚØÙÙÚÜÛÝÚÚÙÚÜÞÝÜÜÙÙØØÚÚÜÙÛÙÙÜÚÝÛÜÜÜÛÙÛÜÜÝÙÚÛÜÙÎ»¥«ÁÒ×××ÛÛÜÜÛÜÝÝÞÝÝÝÛÛÜÞÝÝÜÛÜÜÝÜÚÚÚÝÝÝÜÜÜÜÜÜÜÝÛÞÜÛÚÚÜÛÛÚÙÛÜÛÝÛÛÝÜÞÞÜÛÚÜÝÚÎ¼§¥¾ÑÚÙÙÜÜÝÛÛÜÙÚÛÚÛÜÜÝÛÛÜÛÜÜÛÛÚÙÛÛÜÜÞÝÜÚÛÜÝÞÜÛÛÜÛÛÚÚÛÜÛÛÝÝÞÜÜÛÛÛÜÜÜÛÚÙÛÞØÌ»¨ ·ÌÖØØÜÜÛÜÛÜÛÜÝÝÜÛÚÚÝÜÝÜÝÞÞÞÝÜÛÚÜÜÝÛÛÜÜÝÚÜÚÜÜÛÛÛÝÝÛÛÙÚÜÜÚÚÜÜÝÜÛÚÛÜÙÚÛÞÙÍ»­´ËØÚÚÚÝÛÝÝÜÙÚÙÙÜÛÛÛÙÛÜÚÜÛÜÞÜÝÜÚÜÜÞÝÛÚÚÚÛÜÛÜÛÛÙÙÚÚÛÛÛÞÚÜÙÙÛÙÛÛÛÛÛÚÛÛÜÞ×Ì»­­ÅÕÙÙÙÚÜÛÝÜÛÛÜÞÜÜÛÛÞÝÞÜÜÛÜÜÛÛÚÚÜÝÜÛÝÜÝÜÛÛÛÜÜÛÜÛÛÜÜÝÝÞÝÝÜÜÝÜÜÝÞÜÛÚÙÚÜÜÙÍ¾°¢¬ÄÕÜÜÜÜÞÜÞÝÜÛÜÛÛÚÛÛÝÛÜÜÛÛÛÝÝÝÜÛÛÛÚÛÚÛÚÚÛÝÜÛÛÜÝÞÛÚÚÙÜÛÜÚÚÛÛÚÜÙÚÚÛÜÛØÚÚ×Ì¼¯¢¥ÁÓÙÙÙÛÜÜÝÜÞÜÜÛÝÝÝÜÞÜÞÞÝÞÜÜÛÛÜÜÜÛÛÜÜÝÜÚÛÚÜÛÛÜÛÝÝÞÝÜÚÜÜÛÜÚÝÛÛÛÜÜÞÝÜÚÛÜÙÍ¼°££ÁÔÜÛÚÜÝÞÜÝÜÛÚÛÜÝÞÛÜÝÜÞÝÛÜÛÜÛÚÚÛÜÝÜÛÜÜÜÛÚÛÚÚÜÛÜÛÚÛÚÛÛÛÛÛÝÜÛÙÙÙÛÝÝÝÜÝÛ×È¸­££¿ÔÛÚÛÛÜÛÜÞÞÞÛÝÛÜÞÞßßÜÝÛÙÛÚÛÛÛÝÜÝÝÜÞÜÛÚÙÛÚÜÜÞÝÜÚÚÛÜÛÚÛÚÜÛÚÝÜÜÜÛÝÜÛÚÜÛÖÆµ«¢¤¾ÓÚÚÜÜÝÝÝÝÚÜÛÜÛÜÞÞÞÛÛÛÝÝÝÛÛÜÜÝÝÞÞÜÙÚÛÝÝÛÚÚÚÛÛÜÜÚÛÛÝÜÚÜÚÜÜÚÛÛÜÜÚÚÙÛÝÚÐ¾¯¥¤¿ÓÙÙÜÜÜÜÛÜÝÝÞÞÜÜÝÝÞÝÚÜÜÜÝÜÝÝÝÜÝÜÛÛÙÚÜÛÞßÞÞÜÜÛÚÛÛÜÛÛÛÛÝÝÝÜÜÜÝÜÛÚÙ×ÙÝÚÐ¼«¢§ÂÔÚØÙÛÜÝÝÜÜÝÚÚÛÜÛÜÜÝÞÞÞÝÝÞÜÛÛÜÝÛÜÜÛÛÜÛÛÜÚÜÜÛÜÛÛÜÚÛÛÜÜÛÛÞÞßßÚÛÚÙÚÙÛÚÔÄ±¢­ÆÖÚÙÛÝÜÛÚÙßÞÞÜÛÛÛÞÞÝÞÛÛÛÚÛÛÛÝÝÝÜÜÜÝÜÚÙ×ÛÜÝÜ×ØÚÜÝÛÙÙÙÛÜÛÚÙÙÙÙÙÙÙØØÚÖÎ»ª²Ë×ÜÚÛÚÛÛÜÛÞÝÛÚÙÛÜÜÛÛÝÜÝÜÜÛÙÚÚÛÚÜÛÜÜÛÚÛÜÝÜÛÛÚÛÙÙÙÚÚÛÚÚÚÚÜÝÜÛÙÚÚÚÙØÖÎ¾¬¢¼ÐÙÚÛÜÞÞÞÝÜÝÜÜÜÚÞÜÜÜÜÜÞÜÞÞÝÝÝÛÝÛÜÚÚÙÚÛÛÚÚÚÚÜÚÚÙÚÛÛÛÛÛÛÚØ×ÙÛÜÛÚÙ××ÒÈ·¥©ÃÒØ×ÚÛÜÞÞÞÜÚÙ×ØÙÚÛÚÜÛÜÛÚÙÚÙÜÙÙÙÙÚÙÚÛÜÛÛÚÛÛÛÛÚÙÙÙØÚÙÚÛÚÙØØ×ÖÖÕÓÓÐÊ¾ª¸ÍÙÚÛÛÜÛÚÛÜÜÜÛÚÚÚÛÝÝÝÜÝÚÜÛÝÛÜÚÛÜÛÜÜÝÜÛÙÛÜÛÜÛÝÛÚÚÙÚÙÛÙÙØÖ×ÕÔÓÎÍÉÂ¸§©ÄÒÛÜÝÜÛÜÝÞÞÝÛÜÝÛÛÛÜÜÛÚÙÚÛÛÛÚÛÜÝÞÝÛØØÛÜÜÜÛÛÛÛÛÚÙØÛÜÛÚ×ÔÓÏÍÇÃ½·¬¡~¢¼ÎÖÚÚÛÛÛÝÜÝÝÝÜÜÜÝÝÜÞÝÛÚÙÛÜÜÛÚÙÜÚÝÚÚÚÛÜÛÛÚÛÛÚÛÛÚÚÛÛÛØÕÑÌÆ¼¯¤yvv{¡·ÊÓÖÚÛÜÝÛÜÛÜÜÝÝÝÜÛÚÝÝÛÜÚÜÜÜÚÛÚÙÛÚÛÛÚÚÙÚÜÝÝÛÛÛÛÜÛÚÙÖÕÑÈ½­~zwxxyy| ¶ÇÐÔÖÙÚÛÝÜÝÚÚÜÜÝÜÛÛÛÛÜÜÜÜÝÜÝÝÝÜÛÛÛÛÛÛÛÚÚÛÜÜÜÛÚÚØÙÙ×ÒÈ¸¥~~¤·ÊÑ××ÙÚÛÝÝÜÜÝÝÝÜÜÝÞÝÜÛÛÛÛÚÙÚÛÜÜÝÜÜÛÛÜÝÝÝÜÜÜÜÜÛÚÙØ×ÖÏÁ¬¬¼ÉÐÔÔ×ØÙÛÚÛÜÞÞßÜÚÛÜÝÝÝÝÜÜÝÛÝÛÝÛÛÛÜÛÞÝÝÝÝÞÜÝÛÛÚÚÚÜÚ×Î»¤©¶ÁÌÒÔ×ØÙÚÙÙÙÚÛÛÜÝÜÝÜÛÝÜÜÝÛÝÛÛÛÚÝÜÛÜÙÝÜÝÝÝÝÛÜÜÜÜÙÚØÚÙÏ»¡ª´¿ÉÐ××××Õ×ØØÙÚÙÚÜÛÝÝÚÝÞÛÛÛÜÞÞÞÝÜÞÝÜÜÚÛÜÝÝÝÜÛÜÝÞÝÛÙÙÛÚÐ¿¤¢¦®¶¾ÆÉÎÑÔ×ØØ×Ö×ØÛÚÙÙÚÛÚÙÛÝÝÝÝÜÝÜÜÛÜÝÞÝÜÛÚÛÚÛÜÝÝÞÝÝÝÛÚÚÚÝÛÔÂ«¢ª±¸¼ÁÆÊÏÐÓÕ××Ø××ÖÖ×ÖØØØÙ×Ø×ØÙÚÛÞÞÞÚÚÛÚÛÚÚÛÛÝÛÝÝÞÛÝÝÝÝÙÙÙÛÛÙÚÛÖÊ³¢«¶½ÄÈÊÎÒÔÔÔÖÖÖÖÖ×ØØÙØ×Õ×ÖØØØÚÚÚÚÙÜÚÜÝÞÝÞÞÜÛÜÜÞÜÛÛÜÜÝÝÝÜÛÛÝÜÜÛÚÝÙÐ½¨©¹ÆËÑÓÔÖÖ××Ö××ÙØØ×ØØ××ØØØ×ØØÙØØÙÚÚÛÙÜÜÝÝÞÜÞÜÝÝÝÞßÜÝÛÛÝÝÞÞÜÛÜÝÝÜÜÛÕÇ±¢¬¿ÎÓÔÕÖØØØØ××ÕÖØÙÚÙØÙØÙØØØ×ÙØÚÙØ×ØØÙÚÝÛÛÛÛÛÛÛÜÞÞÜÚÚÛÜÝÛÚÛÜÞßÞÜÚÛÜÚÐ»©©ÀÏÔÕÕ×××ØÖÖÖÕØ×ÙÙØØÖ×ØÙÚÚØØÖ×ÖØÙÙÙØÙÙÝÜÜÛÜÞßßÜÛÙÛÚÚÚÜÞÞÞÜÛÝÜÞÛÚÛÞÙÌ·§ |¸ÊÑÔÖØÙÙÚØØÚÚÛ×ØÙÙÙ×ÖØØÚÙÛÛÚÚÙÚØÚÙÚÙØØÞßßÝÜÛÝÝÝÛÛÚÝÝÞÜÜÜÛÜÜÝÝÝÛ×ÛÚÕÅ±¤{|¯ÄÒÔ×ØØØØØØØÙØØØÙÙØØØ×Ö××ÚÚÚÙÙØ×××ØÙØÚÚÝÜÝÛÜÛÜÜÜÛÛÚÛÛÛÜÝÛÝÛÛÜÛÜÛÛÞÚÑ¿­¤wºÏ×ÖÙÙÙØÙÙØØ×ÙÚØÙØÙÙØØÖØØ×ÙÙÚÚÙØ×ÖØÙÚÙØÞÞÝÛÜÞÝÜÛÜÜÜÝÛÜÜÛÝÜÛÛÛÜÝÛÜÞØËµ¦¡{w«ÇÒØ×ÚÛÛÙ××ÖØÙÙÚÙÙØØÙÚÚÛÙØÙÙÚÙØ×ÖÙÙÚÚØÚØÞÝÝÝÝÜÝÜÛÜÝÞÝÜÝÞÞÝÝÝÝÜÛÚÚÝÝÖÅ°¤zz³Ë×ØÙØØØÚÛÚØØØ×ÖÖÙÚÙÖÖ×ØÙÖÙÙÚÙ×ÙÙÛÙÛÛÜÚØÙÛÛÝÝÛÜÜÝÝÝÛÜÝÝÜÝÛÛÚÚÙÚØØÜÛÓÁ«x»ÎØ×ØÙÙÙÖØÖØÚØ×ÕÕÙÙÚØØØØØ××Õ×ØØÙ×ÙÙ×ØØØÚÞÝÝÞÞÝÞÜÝÜÛÜÛÜÚÚÚÛÛÜÜÝÝÛÜÞÛÒ½ªx¤ÁÓØØØØØÖ××ØØ×ØØØØØÙÚÚÙÙØØØØØØÙ××ØØÚÙÙÙØØÚÛÜÜÞÛÚÙÙÜÜÜÜÜÜÝÝÝÝÛÜÜÞÚÜÜÙÏº¦|«ÆÓØ×ÙÙØØ×Ö×ØÚÙØ×ÙÚÚÚÙÚØØ×Ö×××ÙÙÚÛÚÜÜÛÚØ×ÚÛÝÞÜÜÚÜÛÛÚÛÛÜÞÜÝÛÛÛÛÜÚÚÛÞÙÍ·¤~³ÌÖÖÖØÚÙÙØ×ØØÚØØØØÙ×ØØØÙØØÙÛÛÚØÙÙÚÙØ×ÙØØØÝÞÞÝÝÞÞßÝÜÜÜÝÝÛÙÚÜÜÝÜÜÜÛÞÞØÇ° ¹ÎÕÕÕÙÙØ××ØÙÚÚÙÛÙØØØÙÙÙØØÚØÚÙØÚÙÛÙÙØØØÙÚÙÛÜÜÝÞÝÝÜÛÜÜÜÝÜÜÝÜÜÝÛÜÞÜÚÛÜÖÆ®  ¿ÔÛÚÙÙÙÙØÙØØÙÚÚÙ×ØÙÛÛÚÙÙÚÚÙ×ØÚÛÛÚÚÙÚÚÙØØÙÜÜÜÛÜÛÛÛÚÚÝÝÜÛÚÚÛÜÞÝÝÛÙÛÚÝÒÂª¤ÀÒ××ÚÛÚÙÖÙØØ×ÖØØØÖØÙÚÛÙÙÙØ×ÖØÙÛØÚ××××ÙÚÙÙÜÜÜÝÞÞÞÜÜÝÞÞÛÜÚÛÜÜÝÜÝÛÛÛßßÓ½¦­ÇÖ××ØÛÛÚØØØØÙØ×ÙÙÛÚØÙÙÙÙØÚÚÚÚÙÚÙØØÙØÙÙÙÛÚÜÜÛÜÚÛÚÚÛÜÞÞÞÜÛÚÜÝÝÝÜÛÛÚÞÚË·¤  ³Ì×Ö×ØÛÛÚÙØ××××ØØØ×ØØØÙØÙÙÛÝÛÚÙÙÙÙØØØÙÙÚ×ØÝÜÜÜÝÞÞÛÜÜÝßÝÞÚÜÝÝÞÝÞÜÚÝÝÙÉ²£»ÏÚÙØÛØÙØØÚØØØ×ØÙÚÙÛÛÚØØØÙÙÙØ×ØÚÚÚÚÙÙÙÙÚÚÚÚÛÝÜÝÜÜÜÜÜÝÜÝÞÝÜÜÛÜÙÚÙÛÝÜÑ¿¥¤ÀÒØ×ØÙÙÚØÙ××ÙØÛÚÛÚÙØÙÙÙÛÚÙØØØÚÙÚØØÖÖÖØ×Ø×ØÞÝÝÜÛÛÜÝÝÝÜÜÝÝÞÜÜÜÝÛÜØÙÛÙÎ·°ËÚÜÛÛÝÚÛÛÙØØÙÚÙÚÚÜÛÛÚÚÛÛÙØÙÚÚÛÙ×ØÙÛÚØÚÚÚÚØÜÛÜÜÛßÝÜÛÚÜÚÜØÚÚÛÛÚÙØØÙÙÐ½¤ºÍÖÙÚÜÛÙÙÙØØ×ØØØØÙÙÚØØØØÙØØ××ÖÙÚÛÚØØØÙÙ×ØÙÙÜÝÛÚÛÝÝÝÚÚÛÝÜÜÚÚÙÙØÚÙÙØÑÂª«ÃÓØÙÚÙØÙØÙØ×ØÙÚÛÚØÚÙÚ××ØÙÙØ×ØØÚÙÙÙÙÚÚÚÙØØØØÜÜÝÞÜÛÛÚÚÙÚØÜÛÛÛÚÛÜÚØÔËº¤¸Ì×ØÙÚÛÛÛÙÙØØÙØÙØÙÙÚÙÙÙØØØØÙÙÖ××Ù×××ÙÚÙÙØÙÙØÜÛÛÚÜÝÜÛÜÛÝÜÛÛÚÜÛÙ××ÕÉ¸ °ÈÕÚÛÛÜÜÛÚØÚÛÚØ××ØØØ×ØÙÙØÚÚÚÚÙØ×ØÙÚÚØØØÚÚØØØÙÝÞÝÝÛÛÛÛÛÛÛÚÚÛÙÙ×ØÖÏÂ«ªÁÐ×ÙÚÜÜÜÞÛÚÛÚÚÙÙØØØØÛÚÚ××ØÙÚÚØÚÙÙÙØÙØÙØÚÚØ××ÙÝÛÛÛÛÛÛÛÛÛÝÛÛÚØØ×ÒÈ¶¢£¨¿Î×ØÛÛÝßÞßÜÜÚØØØÙÙ×××ÙÙØ×××Ø×ÙØÚÚÙÙØØØØØØØØÙÚÚÚÚÜÞÞÛÚÚÛÛÜÝÝÜÚÖÏÀ¬£¦ «ÀÏÖØÛÜÛÝßàßÚÙÚÚÜÛÙÙØØØÙØÚÙÛÙØØØ×ØÖ×ÙÙÚÛÜÜÛÙ×ÙÙÚÝÝÞÝÝÝÞÞÛÛÙÚ××ÓÆµ¢¥¥£ °ÁÌÕ×ÚÛÜÝÛÝÝÝÞÛÜÝÜÜÚÚÙÙØØ×ØÙØØÙØØÙØÚÙ××ÖÙÚÛÜÚÚØØÙÞÞÞÜÜÝÝÞÝÚØ×ÕÐÁ¯¡¨¨¥ ¬»ÉÑÕÙÛÝÜÚÝÝÞÜÜÜÜÚÚÚÙÛÚÚÛÙØØØÚÚÚØØ×ØØØÙÚÚØØØÚÚÚÚÙÙÚÝÞÞÞÛÙÛÛÝÛÚÕÊ¹¦ §«©¦¢¢«µÃÌÔØÙÚÙÚÜÞÞÞÝÝÞÜÜÛÛÛÜÛÛØÙØØÚÙÚÚØÛÙÙÙØÙÛÚÛÚØØØ×ÚÛÜÝÚÙÜÝÝÜÜÛÛÜÛÕÇ¶©¤¤¨«©¨¤§­·ÁÌÒÖØÙÚÜÜÛÛÜÝÝÛÜÜÞÞÜÝÜÝÜÜÚÛÛÛÛØØÙÙÛÙ××ÙÙÚÚÙÚÚÛÜÚÚÛÜÞÜÜÜÛÝÛÜÚÚ×Î¿¯§¥¨©©¦¥§®¶ÀÉÑÕØØÚÝÝÞÞÝÝÜÜÝÜÜÛÝÝÝÚÜÛÜÛÚÙØØØÙÙÚØØØØØÚØÚÙÙØÙÛÛÚÜÛÜÜÝÜÜÚÚÙÙÛØÒÄµ­ª®­¬ª«²¹ÄËÑÕ×ÛÚÛÛÛÜÝÜÜÝÝÞÝÜÜÝÝÜÛÜÝßÜÚÚÚÚÙ××ÙØÚÙØÚÚÙÙØÙÙÙÚØÚÙÙÙÚÝÞÛÝÝÜÜÚÚÖË½²«­®°´¸ÁÇÍÒØØÚÛÛÝÝÝÝÚÛÚÜÞÝÞÝÝÜÚÜÜßÞÝÞÞÞÝÝÜÚÚÚÚÚÚÚÜÚÜÛÚÛØÚÚÛÜÛÚÛÜÝÝÛÝÜÛÜÜÞÜ×ÎÂ¹µµ¹¾ÆËÐÕ×ÚÛÛÜÚÛÚÛÜÜÜÛÚÜÞÞÞÜÝÝàÞÞÜÛÚÛÜÝÞÞÞÞÝÜÝÜÝÜÜÜÛÛÚÚÜÜÙÙÚÚÞÜÝÞÞÞÛÛÚÚÛÛÛØÔÎÊÉËÍÒÔ×ØÙÚÛÛÙÚÚÜÝÛÝÛÛÝÜÞÝÝÝÛÜÜÝÜÛÚÛÛÜÝÞàÞÝÜÜÞÞÚÛÚÜÜÚÙØÛÚÛÚÛÝÞÞÝÜÛÚÛÜÛÛÚÛÙÚÙØ×ÖÖÖØÙÜÜÜÜÚÜÛÜÛÛÚÛÛÜÜÜÜÜÜÛÜÜÝßÝÜÛÜÝÜÜÜÞÞÞÜÛÜÜÝÝÞÞÞÜÝÛÜÛÚÜÛÛÜÜÞÜÜÜÜÞÝÜÛÛÚÛÛÛÚÚÚÜÜÜÛÚÝÝßÜÝÜÜÞÜÛÝÝÝÜÝÝÝÜÝÝÝÝÜÞÞÞÞÞÞÞÞÝÜÝÞÞÞÜÛÛÜÝÝÞÛÜÜÜÛÛÜÞÜÜÜÜÞÝÜÜÞßÜÜÝÝÜÙÙÛÚÝÜÛÜÛÛÛÝÝÝÜÜÞßßÞÞÝÛÚÚÜÝÝÜÛÞÝÞÝÜÛÝÞßßÝÜÜÞÞàÝÝÛÜÜÝÞÝÝÜÜÜÞÞÝÝÝßßÞÝÝÜÝÜÝÛÜÛÛÜÝÛÛÚÛÝÝÞÝÝÝÝÝÝÝÝÛÜÛÝÞÝÞÞßÜÜÜÜÜÛÝÝßÞÜÝÝÝÞÜÛÛÜßßÜÝÛÝÜÝÞÞÞÜÝÝÞÝÜÝÜÝÝÝÝÝÞßßÝÜßÞÞÝÛÚÚÛÛÜÜÝÞÜÛÛÝÝÞÝÞÝÝÜÛÜÛÝÞÞÝÛÜÜÝßÞÝÞÝÜÛÚÜÛÛÜÜÞßÞÞÜÜÛÜÛÝÞßÞÝÞÝÞÞÝÞÞÞÞÝÞÞÞÞÝÜÚØÚÛÜÞÝßÞÞÝÜÞÝÝÜÜÛÜÝÝÝÞÞßÝÜÛÛÞÞßßÝÝÞÜÝÜÜÝÞÞÜÜÛÜÜÛÞÞßßÞÞÜÝÝÜÜÛÜÜÝÛÛÛÜÞßÞÞÞÞßÜÚÙÙÛÛÛÚÚÜÝÞÝÝÞÝÞÝÝÝÝÛÛÚÛÚÚÚÜÝÝÝÜÝÛÚÜÛÞÝÜÚÚÛÛÝÜÝÝßßßÝÜÝÝÝÝÜÜÛÛÙÚÛÝÝÝÜÜÛÝÞÝÜÛÜÝÜÝÝÝÛÚÜÝßÞÜÜÜÝÝÜÛÜÜÜÞÝÜÝÞáßÝÝÛÝÛÛÜÞÝÜÛÝÞÝÝÞÞßÝÛÝÜßàÞÞÛÜÜÜÞÝÞÜÜÝÜÝÞÞßÞÜÜÜÜÞÝÜÜÛÜÛÛÛÝÝÝÞÜÝÛÛÛÝÜÜÛÜÞÝßÝÝÜÝÜÝÞÞÞÝÜÜÛÜÛÛÛÛÛÛÝÝÞÞÞÝÞÝÞÝÝÛÜÛÝÝÜÚÛÚÝÜÜÝÜÜÜÝÞßßßßÜ
Y:
F:00:00:01.25
G:
S:87,79
V:19570,39671
C:242,228
M:
ÝÜÛÛÛÛÙÚÛÜÝÝÜÝÝÞÝÜÚÜÝÝÝÜÛÚÙÙÜÛÜÚÙÚÜÞÝÝÛÜÚÜÜÛÜÜÜÜÛÛÛÛÝÝÝÝÛÝÜÜÝÛÝÝÝßÞÞÝÛÜÛÜÜÛÜÜÞÝÞÝÝÝÜÝÜÝÛÛÛÚÛÛÛÛÚÜÜÞÞÞÝÚÙÛÜÛÛÙÚÜÜÜÛÚÛÚÚÚÛÜÜÞÝÝÛÛÚÛÛÛÜÜÛÛÚÙÛÛÚÛÚÜÝÜÜÛÛÜÚÛÚÜÝÜÝÜÜÛÛÚÜÜÛÛØÚÚÝÞÞßÝÜÞÜÜÚÛÜÞÜÜÜÜÜÝÝÞÞÝÝÝÛÜÛÛÛÜÞÞÛÚÚÚÜÝÞÝÝÝÜÛÛÜÞÞÞÜÛÜÛÛÚÛÜÝÝÝÜÛÜÛÜÛÛÝÝÛÛÙÛÜÛÝÛÝÜÝÛÜÛÜÝÝÞÝÞÝÝÞÜÝÛÜÜÜÜÜÜÝÝÝÜÛÚÚÛÛÛÛÙÚÛÛÜÝÛÝÝÜÛÙÙÜÙÜÙÙÚÚÜÚÙÚØÚÚÚÛÚÛÜÚÚØÛÛÜÜÛÛÙÚÙÚÛÛÚÙØÙÛÛÚ×ÚÛÜÜÛÛÜÝÝÝÜÜÝÛÜÛÝÞÞÞÞààÞÜÜÛÝÜÜÝÝÜÜÜÝÛÚÚÜÞÞÜÛÜÛÜÜÛÛÜÛÛÜÜÞÜÜÝÜÝÞÝÞÞÝÝÜÝÝÝÜÜÛÛÞÞÞÝÜÜÜÝÚÛÙÛÜÝÜÛÛÜÜÝÝÞÜÛÞÜÚÚÚÚÚÜÝÝÝÛÛÚÛÛÝÜÚÚÚÚÛÜÛÜÛÚÜÜÛÚÚÚÛÚÛÛÜÛÚÛÚÚÛÚÜÛÚÛÚÛÛÜÝÜÛÚÛÜÜÝÚÛÜÛÜÛÜÛØÕÒÒÖØÚÚÚÛÛÜÛÛÝÜÝÞÚÝÜÜÛÛÞÞÝÝÚÛÜÞÝÝÝÜÝÜÜÝÜÜÛÛÜÜÝÛÜÛÝÝÛÛÚÜßÜÜÚÙÚÚÚÛÜÜÛÜÜÛÜÝÝßÞÞÜÜÝÞÜÛÛÛÜÛÙÔÏÑÔØÚÙÚÜßÞÞÜÜÛÜÚÚÛÝÜÜÜÜÜÜÝÜÜÚÚÚÜÛÜÛÚÛÜÛÚØÛÜÛÜÛÛÛÚÙÚÚÚÙØÚÚÛÚÚÜÛÜØÛÛÝÝÛÛÛÛÚÛÜÞÝÞÜÚÛÙÛÝÛÖÌÃÂÉÒØØØØÛÜÛÝÜÞÝÝÛÜÜÝÝÞßÝÜÛÜÝÝÛÛÝÝÝÜÛÜÙÜÝÞÞÜÜÜÛÞÜÜÜÜÛÜÛÜÞÜÜÛÚÝÛÛÛÚÛÜÛÜÛÛÛÛÛÜÜÜÛÜÚÞÛÜÜÜÙÎÃ¼ÅÐÚÛØÚÚÞÞÝÚÚÝÛÚÜÛÜÝÜÝÛÚÛÛÞÜÛÚÚÜÚÝÜÝÞÜÛÚÙÚÛÜÝÝÜÚÙØÛÛÛÙÙØÚÛÜÞÜÛÛÚÜÚÛÚÛÛÛÜÛÚÛÚÝÚÛÚÚÚÛÝÖÇ·«³ÃÒÚÛÚÜÛÜÜÝÝÚØÚÝÞÝÜÝÞßàÝÞÝàÝÞÝÛÝÝßßÞÞÝÜÝÝÝÞÞÞÞÜÛÙÚÛÝÞÞßÛÜÚÛÝÝÝÜÚÝÝÜÜÛÜÞÞÝÜÜÜÜÝÛÛÛÛÝÖÈ·ª°¿ÎÖÚÛÝÞÞßàßÞØÚÛÜÜÚÚÜÝÜÛÚÚÛÛÜÚÜÛÜÝÛÙÙÙÛÝÞÝÛÙÚÛÛÝÛÜÛÛÛÙÚÛÜÜÚÚÛÜÛÜÛÛÜÞÝÞÚÛÝÝÝÜÛÝÜÛÚÜÚÕÄ°¢¢´ÇÖÜÜÜÜÜÜÜÜÚÛÛÜÜÝÞÜàÝÞÛÚÝÞàÞÜÛÜÜÝÝÜÜÛÛÜÜÝÜÞÝÝÝÜÝÝÞÞÞÜÜÚÞÝÝÛÛÚÛÜÜÜÛÜÜÝÚÜÝßßÝÛÚÜÛÞÞÛÕÅ²£¢±ÃÔÙÝÜÛÜÜÝßÞÛÛÝÝÝÝÝÝÝÜÛÛÚÚÙÜÜÜÜÚÝÜÛÛÙÜÝÞÞÜÛÚÜÝÜÜÛÚÚÛÜÚÜÚÜÜÚÛÜÜÞÛÜÛÙÚÙÚÛÚÚÛÚÛÚÚÛÜÛ×Î»¨§¼ÐØÝÛÜÛÛÛÛÜÜÚÚÛÛÝÜÜÝÝÜÛÚÚÜÝÜÞÜÜÝÝÞÜÛÛÜÜÞÜÝÚÚÛÝÜÛÙÚÜÛÛÚÚÜÛÜÜÛÜÛÛÜÜÜÜÞÝÜÚÚÜÜÜÛØØÚÚ×Í»§£¹ÎÚÚÛÛÝÞÝÝÜÜÜÜÜÝÝÝÛÜÜÜÜÜÞÞÞÞÞÝÝÛÜÞÞÞÜÜÜÞÞÜÜÙÚÚÜÜÜÜÜßÝÞÛÚÛÜÜÚÛÚÝÜÛÜÜÝÜÙÙÛÝÞÛÙØÚÝÝØÊ·¢´ÉÖÚÛÝÝÝÜÝÜÞÞÞÜÚÜÛÝÝÝÝÝÞÝÞÜÜÞÞÞÜÝÜÝÚÛÛÝÞÞÞÜÚÚÚÛÛÛÜÝÝÚÚÚÛÝÝÝÝÛÛÚÛÜÝÞÞÞÞÞÜÜÛÛÛÚØÚÙÓÈ´ µÊ×ÝÛÝÜÝÞÞÝÚÛÛÜÝÜÜÛÝÝÞÝÝÜÜÝÝßÞÛÛØÜÜÜÛÛÜÜÛÜÜÝÝÝÜÜÛÜÛÛÚÚÛÛÝÜÜÜÜÜÜÚÛÛÜÞÞÝÜÜÛÜÚÙÖÖÙØÐÀ®³ÉØÛÛÝÛÜÚÜÝÜÝÛÜÝÞÜÝÜÞßÞÝÝÜÞÚÝÝÝÞÞÝÞÞÞÝÝÜÝÝÜÚÙÙÚÛÛÜÚÜÛÚÛÜÞàÞÜÛÜÞÞÜÛÙÚÜÜÝÜÛÛÙÙÙÚÜ×Ì¼¬¶ËÕÜÙÝÞßßßÞÜÜÛÜÜÝÜÝÝÝÜÛÛÛÜÝÜÝÝÛÜÚÛÜÝßÞÝÚÚÛÜÝÜÝÝÝÝÛÛÛÜÞÞÜÛÚÙÙÙÛÛÝÜÝÛÜÚÛÛÜÜÛÚØÚÜÛÒÅ³§¡»ÏÚÚÚÛÜÝÜÜÛÜÛÛÜÛÝÝÝÝÛÝÛÝÛÜÜÜÜÜÛÛÛÙÛÚÚÛÚÛÚÛÜÝÝÝÜÜÝÜÛÜÛÜÚÚÛÛÜÛÚÚÚÛÜÛÚÙÙÚÚÛÛÚÙØÚØÔÈ¼°¥©ÁÔÛÞÝÝÜÛÜÞÝÙÜÛÝÛÙÛÛÛÜÚÛÛÛÛÛÛÝÜÜÚÚÜÛÞÝÝÛÛÛÛÙÚÙÜÛÛÛÛÝÝÛÚÙÛÛÛÚÚÛÛÛÛÜÝÝÜÛÛÛÛÚØØØ×ÒÈ»±¨¯ÇÓÙÚÛÜÛÛÜÝÞÝÝÝÝÞÝÞÜÜÜÛßÞÝÜÜÝÞÞÞÛÜÜßÞÝÛÜÛÜÝÛÞÝÝÝÛÝÚÜÛÛÜÜÝÞÛÛÜÜÝÚÚÛÛÛÛÚÝÛÙØÖÖÓË¿°©¥¢¤ºÎØÛÛÜÜÝÞÞßÝÞÜÜÜÜÛÜÜÚÝÚÛÛÚÜÞÝÝÜÛÜÝÛÜÛÛÚÚÚÚÚÜÛÚÙÚÚÜÛÜÛÚØÙÛÝÛÛÛØÛØÚØÙÚÚØ×ÕÔÒÏÇ»«¬ÃÓØÚÚÛÜÜÜÛÜÚÝßÞÞÝÜÛÛÚÛÝÝÜÛÜÛÝÛÛÛÛÚÚÙÚÛÚÚÜÛÛÛÛÜÜÜÜÝÜÛÚÛÝÜÚÚØÚÛÚÚÙØØ××ÖÕÓÎÉÀ²¡¤»Ï×ÛÛÜÞÞÝÝÞßàÜÛÝÜÚÚÙÜÜÜÝÚÜÛÜÛÜÝÞÝÝÝÛÞÛÛÜÜÝÝÛÛÛÜÜÜÛÛÜÛÜÛÙÚÚÚÛÚÚÙØ×ÔÓÑÎÈ¿¶«{~¶ÈÔÛÜÞÞÜÝÝÝÝÜÚÜÞÝÛÙÙÛÛÜÛÝÝÜÜÜÜÝÝÛÛÛÝÝÛÛÙÙÛÛÞÜÚÚÙÛÛÜÛÝÜÜÜÚÙÚÚÞÛØÕÓÑÌÃ¹­¡wx{²ÄÒØÜÞßßÞÛÜÛÝÝÝÚÛÜÛÛÙÚÜÝÞÞÛÚÙÛÜÝÜÜÚÛÚÙÙÚÛÛÛÛÚÚØØÙÚÜÜÙÜÚÝÝÚÜÚÚØÓÐÊÂ¸§z{w{~²ÃÎÓÕ×ØÙÞÜÜÜÜÜÛÛÝÛÞÝÝÝÝÝÛÝÜÝÞÜÞÞÝÝÚÚÛÜÞÝÝÞÜÝÜÚÛÚÚÜÛÝÛÛÛÛÝÜÛÛÙ×ÓÊ¾¯~}}¦¶ÇÏÔØØÛÜÛÛÜÜÞÞÞÞÞÝÝÜÛÞÞÝÜÛÚÜÛÝÝÝÝÞÝÞÛÛÚÜÝÜÝÝÝÝÜÜÛÛÛÛÜÛÚÜÚÛÙØØÕÏÃ°~{|¬¼ÉÐÓÖØÙÚÚÙÚÛÝßÝÝÛÛÜÞÜÝÜÜÛÛÚÝÝÝÝÛÛÜÛÝÜÜÞÞÞÞÜÝßÜÛÙÙÝÛÜÛÜÜÚÚÛÛÛØÖÍ¼§ ®¸ÄÎÔ×Ö×ÙÚÚÙÙÚÜÝÝÝÜÝÝÝÞÜÞÜÝÜÞÛÜÛÛÜÝÜÝÝÜÝÛÜÜÞÝÜÚÚÜÞÝÞÝÛÛÚÛÜÚÛÙÚÛØÌ¹£¤¯¹ÃËÐÔØØØ×Õ×ØÚÚÙÙÚÚÛÛÝÝÝÛÝÛÛÛÝÝÝÝÞÝÞÜÜÜÛÜÛÝÝÝÝÜÜÜÜÜÜÛÜÞÝÞÜÛÛÚÙÚÛØÏ»¥¡¨±¹ÀÆËÑÔ×ÙÚØØØÙÙÙ×××ØØÚÜÛÝÜÝÞÞÝÜÜÝÞÞÜÞÜÝÝÛÛÜÜÜÛÜÜÛÚÚÙÛÛÛÜÜÛÝÞÞÞÝÝÚÜÙÒÂª ©°¼ÂÉÌÏÒÔÕÕ××ØÙØÚÚÙÙ×ØÖ××ØØÚÛÛÝÝÞÞÞÞÞßÝÞÞÝÝÛÛÜÝÝÚÚÚÜÜÜÛÜÛÜÛÜÜÜÜÝÝÞÛÙØÛÖÊµ¡¥­¶¾ÅÉÎÒÕ×××××ÔÖÕØØØØÙÙÚØÙØ×ÙÙÚÚÛÚßÞÝÜÝÞÞÞÛÛÛÜÛÞßÞÞÜÜÛÜÝÜÞÚÝÜÝÝÝÞÝÜÜÜÜÚÚÚÙÐ¿««¹ÃÇÌÎÓÔÖ××Õ×ÖØØÖÖÖ×Ø××ØØÙØØØØ×ÚØØÙÙÝÝÛÛÝÝÝÝÝÝÛÝÛÝÝÝÝÝÜÛÚÜÝÞÞÝÜÛÛÛÛÛÚÜÛÛÚÛÝÖÇ³¢±ÃÌÑÒÔÖÖÕ××ÙÚØØ×ØØØØØ×Ö×ØÙÙØØÚÙÚØØÙÚÚÛÛÝÛÝÛÜÛÚÙÚÛÝÝÜÚÚÛÝÞÜÜÚÜÜÜÜÛÛÛÛÛÛÚÙØÛÜÚÏ»ª{}«ÂÎÓÕØØÕÖÕÖÖÖÖ×ØÚÚÙÖÖØÙØÚØÛÚÚÚÛÛÛÙØØØÙÞÞÝÞÝÞÝÜÜÜÛÙÙØÜÝÞÞÞÝÜÜÝÜÞÝÞÜÝÜÚÛÛÛÚØÜÜØÊ´¤{x¢¼ÏÖÖÖ××ÚÙÙÙÙÙ×××ÙÚÚÙÙØØÙØÚÙØÙØÛÚÙØØÙÚÜÝÝÞÞÞÝÝÝßÝÞÛÛÜÜÝÝÞÜÛÜÛÜÜÝÞÝÝÝÚÞÝÜÜÚÚÞÝÕÄ¬w{°ÈÔØØÙØØÚÙØØØØÖÖØØØØØÙÙ×ØÙÚÚØÙÙÚÚÙØØÙÙØßÞÝÞÛÜÝÝÝÛÜÜÜÞÞÞÞÝÝÛÛÜÜÝÜÝÞÜÜÜÜÜÜÛÛÜÝÚÍ¹¤}w£½Ñ×××ØØÙÙØØØØÚÚÙÙÙÚÙÚÚÚÙÙÚÛÛÚÙÙÚÚØÚÛÜÚÚÞÝÜÜÝÝÝÜÝÝÜÝÝÝÛÜÜÝÞÝÛÛÜÛÝÜÜÜÚÚÛÜÝÝÚÚÜ×É³ |w©ÆÓ×ÔØØÚØÖÕ×ØÖ××ÙÚÙØØ×××ØØÙ××ØØÙØÙÚÚÛÚØÙÜÛÜÞÞÞÝÞÞÞßßàÝÝÜÞÛÛÚÝÞÝÝÜÜÜÛÜÛÚÜÜÝÝÝÜÔÂ­zz´ÎØÙØÙØØÙÛÛÙÚ×ÚÚÜÝÝÛÚÙÚÛÚØØØØÙÙÚÜÜÛÛÙÚÚÚÚÚØÛÚÜÜÚÚÙÚÝÞÝÛÛÚÝÝÝÝÙÛØÚÛÛÛÚÙÙÜÛÚØÜÛÓ½¨{~¹ÏØØØÚÛÙ×ÖÖÙØØ××ØØ×ØØØÙØØÙØÚÚÚØÙØÛØÚÙÙÚÚÜÜÞÞÞÜÛÛÜÝÜÜÝÝÞÞÞÝÞÞÞßÞÝÛÚÜÜÜÜÜÝÜÜÛÞÛÏ»¥¢ y£ÂÔØÖ×ÙÙÛÚÚÙÙÚÙØØØÙÛÙÙÚÙÛÚÙØØÙÛÜÚÚØÙÛÚÜÚÚÜÜÜÜÜÜÜÜÛÚÚÚÜÝÝÞÜÞÝÝÜÝÛÜÛÜÜÝÜÜÛÛÙÚÜÞÜÌµ£z©ÄÓÖÖ××ØØÙØÙÙÚØØØÙÚØØØØ××ØØØÙØÙÙÙÛÚÚÙÙÚÙÚÞÝÝÜÜÛÛÜÝÛÜÜÞÞßÞÞÜÞÞÞÞÜÝÞÞÝÜÜÛÛÚÛÚÜÝ×Æ¯ |±ÊÕ×ØÚÛÚÙÚØÙØØÚ×ÚÙÙÚÙØØØÙÙÚÚÚÙÚÚÛÛÚÙØÙÚÚÙÛÚÛÜÛÞÛÜÜÝÝÚÚÚÚÜÝÞÜÜÜÛÜÚÝÞÝÜÛÝÚÚØ×ÛÝ×Ä­zz´ÌØ××ØØÚ×ØÖÕÖÖØØØØØØØØØØÚÙÚÖ×ØÙØ××ØÛÙÙÙÙÚÞÝÜÞÞÝÞÞÞÞÝÝÜÝÜÝÛÛÜÚÝÜÝÝÝÝÝÞÝÝÜÝÛÛÜÜÔÂ¬¡y~»ÏØÙÚÚÚØØ×ØØÚÙÙØØÙÙØÚÚØØØÛÛÛÙÙÚÙÛÙÚÚÚÙØ×ÙÝÝÛÝÛÝÜÛÛÛÛÜÚÚÚÛÜÛÛÛÜÝÛÜÙÚÚÛÜÛÛÙØÙÝÜÑ½ª£ v ¾ÐÖ×ÚÙÚØØØØØÙØØÖÕÖ×ØÙØØØØ×ÙØÙÙÙÙÙÙØØØÙÚÚÙÜÝßàÞÞÞßÞÝÝÚÛÜÛÜÝÞÝÝÜÝÜÝÜÜÛÜÜÛÝÛÛÛÝÚÎ¹©£zªÅÔÙ×ØÚÙÙØ×ÙÙØÙØÙØ×ÚÚÜÚ×Ø×ÙÙØÚÙÚÙØÚÙÚÚÚÚÚÚÚÙÛÜÝÞÜÜÛÜÛÜÛÛÛÚÛÚÛÜÜÜÛØÙØÚÛÛÜÛÛØÙÛÖÈ°}y¯ÊØØØÙÛÛÙØ××ØÙÙÙÙØØÙÙÖØ×ÛÚÙØ×ÙØÙ××Ö×ÙØÙÕ×ØÜÛÛÜÛÛÛÛÝÛÛÚÛÜÜÛÚÛÛÝÞÝÝÜÛÞÝÝÜÛÝÛÛÛÜÔÁ©~}·ÎØÙÙÚÙÙØÙÛÚÚÙÙØØ×××ØÙÙÛÛÛÛÙÙÚÚÚÙÙÙÙ××ÚÚÜÙÝÛÜÝÜÜÜÜÝÜÜÛÛÛÚÚÛÜÜÜÛÙÙÛÙÜÜÛÛÙÚÙÜÜÚÍ¹¥{½ÑÚ××ØØÙÙÙÙÛÜÚÚÙÙÙÙÙÚÚØÚÙÚØ×ØØÚÙØÖÕ×ÖØ×ØØ×ÝÛÛÚÚÝÝÝÝÝÞÞÞÜÝÝÜÝÛÛÜÚÜÜÜÛÛÜÚÜÛÚÛÛÖÉ±¢|ªÈ×ÜÛÛÜÚÚÙØØ×ÙÛÜÚÚÚÛÛÚÛÛÚØØØÙÚÚÚÙÚÚÙÙØÛÛÚÙØÜÝÜÜÙÚÛÛÛÚÜÝÝÝÜÛÜÝÞÝÛÙÙÚÛÜÚÝÜÜÝÙÜÛÑ¾§·ÍÖÚÙØØØØÙÙÖ×Ø×ØØØØ×ÖÖ×××ÖØÙÚØÙÙÚÙØØØØ×ØÙØÙÞÞÞÝÜÜÚÛÛÛÝÜÝÜÜÝÛÛÚÝÚÛÚÚÛÜÝÛÚÚÚÛÜÖÉ³¡¢¾ÐÚÙÙÙÚÛÛÚØØØØØÚÙÛØÚÙÙÙÙÙØØØØÙÚÙÙØÙÙÚØØ××ÚÚÝÝÝÛÚÝÞßÜÙÛÛÜÜÛÛÚÛÚÚÜÛÝÛÛÙÚÚÝÛÛÛÕÌ¸¦²ÈÖØØÚÚÜÜÚÙÖÖØÛÚÚØÚÚÙÚÙÚÙ×ØÙÚÚØØØØÚÙÙÚØØ×××ÙÝÞÝÛÜÝÞÞÜÜÜÛÛÙÚÚÛÝÜÛÜÛÚÛÛÛÜÚØ×××Íº¤§ÀÒÖÙØÚÜÚÚÙØÙØ××ØÙÙÙÙÛÛÚÙØØØ×ØÕÖÖØÙØÙ×ÙÚØØØØÚÝÝÚÜÛÝÝÝÜÛÙÙÚÚÛÚØØØÚÛÛÚÚØÚØØ×ÕÒÆ´¢ ´ËÕØÚÚÜÜÜÜÚÚØÙÙØØØØÙÚÚØØØÙÚÙ×Ø×ÙØÙØØÚÚÚØÙÚÚÙØÜÛÛÜÛÚÙÛÝÞÜÚÙØÙÖÔÓÓÓÔÓÔÓÓÒÑÑÏÈ¹¥¬ÄÓÙÚÚÜÛÜÜÜÜÛÛÙÙÙØ×Ö×ØÚÙ×ÖÕ×ØØØÙÚÚÚÙÙÙÚÙÙÚÙÚÙÛÝÝÝÜÛÝÛÛÙÙÙØÕÒÍÉÆÃÂÂÂÄÃÄÂÂ¾º¯~¦¿Ï×ÚÚÝÝÝÝÝÛÛÙÚÛÛÚØÖÖ×ØØÙÙÙØØØØØ×Ø×ØØÙÚÚØÙÙÚÜÚÚÝÜÛÜÛÜÛÚÚÙ×ÑÇº«}yuux¤¼ÍÕÚÛÛÜÝÝÝÜÜÜÝÚÛÚÙØØØÙØØØØØØØÙÙØØØ×ÙØÙÙÙÙØØÙÚÛÛÜÛÛÛÛÛÚÙØÓÉº©}zxvuttttuwy{¤ºËÕÙÚÛÛÝÝÝÛÛÝÜÝÛÚÛÛÚÙÙÙÙØ××××ØØØØ×ÙØØØØÚÚÛÙØØØÚÚÜÜÝÞÝÛÜÚÖÊ¸ª¢§»ÊÔØÙÛÛÞÝÞÞÞÞÜÜÜÜÜÜÛÛÚÙÚØÙØÙÙØÙØÚ××ØÚÝÛÙØØÙÙÙØØÙÙÝÜÞÞÛÛÚÚÓÄµ­©«¬«©¨©¬¬ª§£¢££§¤¢®¿ÎÔØØÚÛÜÝÞÝÜÝÝÞßÞÝÜÜÛÛÙÚØÚÙØÙÖ×××ØØÙÙØØØØÙÙÚÚÚÝÜÜÛÛÜÜÜÜÜÛÙÏÃ¸²¯°®¬«¨¦§©ª©¥¥¥¤¢«¼ÉÑÖØÛÝÞÝÛÛÛÞÞÞÝÝÞÞÝÜÜÜÝÜÜÛÛØÙÙÚÚÚÚÙØØØÙØØ×ÙÛÜÝÛÜÜÚÝÝÜÜÝÝÜÜÜÚÖÑÎÊÌÈÅ¿¹³­ª§¤¢¤®ºÄÏÔÙÙÚÛÚÛÛÝÝßÝßÝÝÜÜÝÝÜÜÜÝÜÜÙÛÚÙ×ÙØÜÙÚÚÚÚØØØÚÙÙÙÚÛÝÜÜÜÝÞÝÜÛÜÝÜÛÛÙ×ÖÔÔÒÓÑÐÌÇÂ½¹¶´³²´¶¼ÂËÑÖÙÚÛÜÝÞßÞÞÞÞÝÞÝÝÝÝÝÝÛÛÝÛÞÝÜÜÝÜÝÚÙÙÙÙÙÙÙÙÚÛÛÛÛÛÛÛÛÝÛÞÜÝÝÞÛÙÚÚÜÜÜÜÚÙÙÙÚÛÙØÖÖÕÒÐÏÍÍÎÏÑÑÔÔ×××ÙÚÜÜÛÛÚÚÜÜÝÝÜßÝÝÛÙÛÜÝÜÝÝÞÝÚÚÚÜÚÚØÚÛÛÛÚÛÛÚÙÙÚÚÜÝÞßÜÝßÝÝÜÜÝÜÜÛÛÜÛÚØØÚÛÚÚÙÚÜÜÛÚÙÚÚÙÙÙÚÜÜÛÛÜÜÝÝÜÞÜßÞÝÞÝÜÛÜÝÞÝÜÞÞßÞÞÞÞÞÝÜÜÛÛÜÜÞÝÝÛÛÚÚÛÚÜÛÝÝßÞÞÞÝÜÜÛÜÛÜÛÛÚÚÙÛÚÚÚØÙØÚÛÛÜÜÚÜÛÚÚÙÚÛÞÛÛÚÚÝÜÜÜÚÜÚÛÚÜÛÜÛÚÛÛÛÛÛÝÝÝÝÝÝÝÜÛÛÛÛÜÙÚÙÙÚÙÚÛÚÜÝÞÝÝÜÛÜÜÝßÞßÞÜÝÝÞÝÜÛÛÚÚÛÚÚÜÜÞÝÝÜÝÜÛÙÚÜÝÝÛÛÜÝÞÝÝÜÛÜÜßÞÝÛÜÜÞÝÞÞÞÞÝÞÞßÝÜÝÜÞÜÛÛÚÜÚÝÛÚÛÛÜÜÝÜÜßßßÝÝÜÞÜÜÜÛÙÙÙÛÝÝÝÛÛÚÛÚÚÙÙÙÛÜÜÚÚØÙÛÜÛÜÛÜÞÞÞÜÚÙÙÜÜÝÛÜÞÝÞÜÛÞÞÞÞÞÞÞÞÜÜÛÞÜÜÜÜÝÞÞÜÛÚÜÝÞÞÝÝÝßÞÞÛÜÛÜÜÞÜÜÝÛÜÚÚÙÙÚÚÜÚÚÛÚÚÚÜÝÝÜÛÛÜÜÝÜÚÛÚÛÝÝÜÚÛÛÝÝÛÝÜÞÜÜÜÞßÞÝÜÜÚÙÙÜÝÝÜÛÜÜÜÝÝÝÜÝÞÝÞÞÞÞÜÛÚÚÚÜÜÝÛÚÜÝÜÛÚÚÚÛÛÜÛÜÛÛÜÜÜÝÛÜÜÛÛÜÛÛÚÚÜÝÝÜÝÜÝÝÜÝÝÝÞÛÝÚÛÜÜßÞÞÜÛÛÛÛÜÚÜÝÞßßÞÝÞÝßÝÞÞÜÛÜÜÝÞÝÞÛÜÜÝßÝÜÞßáÛÛÚÛÛÜÝÝÞÝÜÜÝÜÚÛÜÞÝÝÜÛÜÛÜÝÝßÜÜÝÜÝÝÝßÞßÞÞÝÝÞÞàßßÝÜÛÛÜÞÞÝÜÜÝÞÞÝÞÞßÞÞÞÞÞÞÝÞÜßÞÞÝÞÞÞàÞàÝßÞßÜÝÛÜÚÙÚÚÛÛÚÛÛÜÚÙÙÚÜÝÝÝÜÜÜÚÙÛÛÜÛÚÚÛÚÛÛÚÜÜÞÞÝÜÜÝÝÞÜÛÛÚÜÜÝÝÜÜÜÜÞÝÝÜÜÛÚÛÝÞÞÞÜÛÝÝÞÝÜÝÜÞÞÞÝÝÝÞÝÝÝÚÚØÚßÞÞÚÙÜÛÝÜÚÜÜÝÞÞÞÝÝÝÞÞÜÞÜÝÜÜÞÞÞÝÝÝÝÛÞÜÝÜÜÞÝÜÚÝßàßÝÞÞÝÝÜÛÝÝÝÞÜÝÞÜÝÚÚÜÜÞßÞßÝÜÜÝÞÝÝ
Y:
F:00:00:02.05
G:
S:90,78
V:19570,39671
C:237,237
M:
ÛÚÙÚÜÜÛÛÙÚÛÝÝÜÛÛÝÜÜÛÛÛÛÛÛÚÜÛÝÛÛÛÛÜÛÜÛÜÝÛÚÙØÛÚÛÚÛÜÜÛÙØÛÚÛÛÛÞÝÞÝÝÛÛÛÝÜÜÛÜÝÜÛÚÚÛÛÝÛÝÛÚÜÜàÞÝÝÞÜÛÜÜÛÜÝÝÞÝÝÝÞÝÝÝÞÞÞÞÞÞÞÞÞßÞÞÛÜÜÝÜÜÜÝÝÜÜÛÜÝÝÜÜÜÛÜÜÜÝÝÜÛÙÚÛÜÜÛÛÜÝÞÞÞÜÜÛÛÜÛÜÜÛÛÜÝÞÝÝÜÜÝÝÜÞÝÞÞÝÜÜÜÜÛÙÛÜÜÜÛÜÛÛÜÜÝÜÜÚÛÛÜÜÛÜÜÜÛÜÛÜÜÛÛÚÜÜÞÞÞÛÙØÙÜÝÜÚÙÙÛÜÛÛÛÜÜÛÚÛÛÝÞÝÛÛÚÞÞÞÜÛÛÛÚÛÚÛÛÜÞÝÜÜÛÛÛÜÛÜÚÚÙÛÝÝÝÛÛÜÜÛÚÙÜÛÜÜÜÝßÞÞÜÜÜÛÛÛÜÚÛÚÜÞÛÞÜÞÝÝÜÞÝÜÜÚÜÜÜÝÜÝÞÝÝÝÝÜÜÚÜÝÝÛÙÙÚÜÜÞÜÛÚÛÝÝÞÜÛÜÛÜÝÝÞÜÝÝÝÜÚÛÛÜÞÝÞÞÝÛÜÜÝÜÜÛÜÞÝÞÛÜÜÝÜÝÛÝÝÛÚÚÜÝÝÝÜÝÛÜÜÛÛÚÛÜÜÜÚÙÛÜÝÜÜÛÛÛÜÜÞÝÝÜÛÜÜÜÜÛÛÛÙÚÚÛÛÚÚÛÝÝÝÜÜÝÛÛÜÛÜÜÜÛÜÛÚÝÛÜÝÝÝÝÝÝÝÝÝÝÝÜÛÜÝÝÜÛÚÛÛÜÛÝÛÛÚÛÚÜÛÞÝÞÝÜÜÜÞÞÞÝÛÚÜÝÞÝÝÝÜÝÜÝÞÞÜÚÙÙÛÛÜÜÛÚÙÙÛÝÝÛÛÛÞÝÝÜÝÞÜÛÚÜÝÛÜÜÝÞÞÝÝÜÛÜÝÞÞÝÝÞÝÞÛÚÙÚÜÝÝÝÜÜÝÜÛÚÚÛÛÛÜÜÝßÞÞÜÜÛÛÚÛÛÝÝÞÜÝÛÛÜÚÝÜÚÚÛÛÝÛÝÛÚØÓØÙÜÝÚÝÝÜÜÚÜÞÝÞÝÝÝÞÞÞÛÚÚÜÞÝÜÚÚÛÜÞÝÞÞÞÜÜÛÛÜÚÛÝÜÝÝÞÞÜÜÚÚÚÜÝÛÚÚÚÜÝÝÝÜÛÛÛÝÝÝÜÝÜßÞÞÝÛÛÚÛÜÚÚÛÛÙÔÑÔØÛÜÜÛÛÚÜÝÛÛÛÛÜÜÚÙÛÛÛÜÜÜÝÛÛÙÙÙÜÛÝÜÝÝÜÜÝÝÜÛÚÛÛÜÜÜÛÛÛÛÜÜÛÜÙÛÙÛÛÛÚÛÜÞÝÜÚÚÜÛÛÚÚÛÛÜÛÛÚÛÚÚØÙ×ÐÇÂÈÑÙÜÝÝÝÝÛÛÜÝÜÛÜÚÛÛÛÝÜÛÜÜÞÝÜÝÜÜÝÛÛÝÝÜÚÚÛÝÝÞÜÛÛÛÛÚÙÙÚÚÛÛÜÝÛÛÚÚÜÝÝÜÛÚÜÜÜÜÜÜÛÜÛÜÝÛÛÛÜÜÚÙØÚÔÊÀ¾ÈÔÛÝÜÜÝÝÜÛÛÜÚÛÜÞÞÛÛÛÜÝÜÝÜÜÛÛÜÛÛÛÙÚÚÛÞÜÝÛÞÝÝÛÚÛÜÜÚÚÜÝÞÝÛÛÜÝÜÚÙÚÛÝÜÛÜÝÞÝÜÛÙÛÚÛÜÚÛÙÚÛÙØÕÍÂ³«³¿ÑÚÛÚÙÜÝÞÜÛÚÛÜÜÝÛÜÝÝÞÝÝÜÚÜÚÝÝÚÚÚÛÞÜÜÚÛÛÜÛÛÛÜÝÝÜÚÛÛÜÚÛÚÝÞÜÛÚÚÚÛÝÜÛÚÜÞÝÜÜÚÜÛÜÛÙÚÚÚÚÙØÖÏÂ³¦¦±ÆÓÚÛÝÞßÝÜÝÜÜÝÜÛÛÛÛÜÜÜÝÜÚÛÛÚÜÛÜÜÝÜÜÛÜÜÝÞÞÝÛÛÚÙÚÜÝÜÚÛÛÜÜÜÛÙØÙÚÚÙÙÙÚÜÜÜÜÙÛÜÛÚØÙÚÚÛÙØÖÐÅ·¨²ÄÓØÛÜÜÜÛÛÜÛÚÛÜÛÜÝÞÞÞÞÝÝÜÜÛÛÜÙÚÛÛÝÚÙÚÜÝÞÝÝÞÜÝÝÛÜÛÛÛÛÛÛÛÚÙÛÝÞÜÚÚÜÞÞÞÜÚÚØÚÜÜÜÜÚÛØ×ÕÓË¾°¡¦¹ÊÔÙÛÜÜÝÜÝÝÞÝÝÜÛÛÚÛÜÝÜÛÛÛÜÛÚÚÙÛÜÝÝÝÝÜÚÙÙÛÛÜÛÛÚÚÚÚÚÚÚÚÚÛÜÝÛÚØ×ÙÚÛÛÙÙÙØØØØØØØØÔÕÑÎÉ¼¬­ÁÑÙÚÚÜÝÞÜÛÚÞÝÞÜÝÝÞÝÜÜÜÜÜÚÛÜÝÝÛÜÜÝÛÛÛÝÜÜÝÞßÝÜÛÛÚÙÙÙÛÜÞÞÝÚÚÜÛÜÚÙÙÙÙÙØØØØØØ×ÕÓÏÍÇ¿µ¤§»Ì×ØÚÜÝÞÞÞÞÜÙÙÛÜÛÛÛÛÝÝÜÛÚÚÛÜÜÜÛÛÚÚÛÛÛÛÚÜÜÛÚÛÜÝÜÚÛÚÚÛÙÙØØÛÜÚÛÚÛÛÚÛÚÙØÕÔÓÑÏÉÃ»²ª¤·ÉÕÚÜÛÛÜÞÝÝÛÚÜÜÝÞÞÝÜÜÛÙÙÚÛÝÞÞÜÝÛÝÜÛÛÜÝÞÝÜÜÝÜÚÚÚÝÝÜÛÛÚÛÙÛÜÝÜÜÜÜÝÛÚØØ×ÖÒÍÅº¯£¥¶ÈÒØÚÝßßÞÞÛÜÛÝÜÜÝÜÛÜÝßÞÜÛÚÛÜÛÝÛÝÝÝÝÜÛÜÛÜÛÜÛÝÜÚÛÙÚÛÜÛÚÚÛÜÜÚØÚÛÝÛÙÚØØÓÎÅ¹ª}yx{¤¶ÆÐÕÕØÙÛÛÚÛÛÝÝÜÛÜÜßÞÝÞÛÞÛÜÛÙÛÛÝÜÛÜÛÝÞÞÞÞÜÜÜÝÝÞÜÝÞÞÞÜÜÚÞÜÝÜÛÛÙÚÙÚÚÙÖÒÇ¶¢~z}¢¯¼ÊÑ××ØÙÙÜÝÝßÞÝÝÝÝÜÛÜÝÝÝÝÝÝÝÞÜÝÝÝÝÝÜÛÛÛÛÛÜÛÚÙÚÜÞÞÞÝÞÜÚØÚÛÛÚÛÜÛÜÙØ×ÕÓÊ¹£©¶ÀËÒÔ×ØÙÚÙÙÚÚÚÛÛÝÜÛÚÚÛÛÛÚÚÚÛÚÜÛÛÝÝÞÜÚÚÛÜÜÜÛÝÝÝÛÙÙÚÜÝÜÜÜÜÜÛÛÚÛÛÛÚØØØÓÈ±¡­·ÁÉÏÔÖ×××ØÙÚÚÚÙÚÚÛÛÜÚÚÛÞÝÞÜÝÛÛÜÛÛÚÛÚÛÜÛÜÚÛÜÛÛÚÚÛÛÚÙÚÜÝÜÜÛÙÜÛÛÚÚÙÚ×ØÙÒÇ°£«³»ÃÊÐÔÖ×Ö×ØÙÙØÚÙÙÙÙÛÛÛÜÜÛÜÝÜÝÙÛÛÜÝÝÝÜÝÜÞÝÚÛÚÛÝÛÜÜÛÜÛÚÚÙÝÜÛÛÜÜÝÝÜÜÚÙØØØÓÈ²£«³»ÃÈÎÑÒÓÔÔÕ×ÖØÙØØ××××ÚÙÛÚÛÚÝÛÝÜÜÝÞÜÝÜÛÝÜÝÝÜÝÜÝÞÝÜÛÝÝÜÚÙÙÙÛÛÛÝÜÝÜÝÝÜÜÙÙÙÛÖÊ´¡©²¹ÁÇÍÐÓÖÖ×Ö×ØØØØ×ØØØÙØØÙÚÙÛÙÙÜÝÜÜÞÜÝÝÞßÞÞÞßßßÝÜÜÛÜÞÝÞÜÜÜÜÞÞÝÛÛÜÜÝÜÞßÞÝÙÚÛÛÖÍ¹§¬¸ÂÉÎÒÔÕ×ÖÖ××ØØØØ×ÛÛÛÙØ×××ÚÚÜÚÜÜÜÜÚÙÚÛÜÝÜÝÞÝÜÛÚÛÜÝÝÜÝÝÝØÙÚÜÝÝÝÝÜÛÛÛÜÞÛÚÙÙÚÙØÚÑÃª¥¶ÂËÐÒÔÕ×ØØØØ×ÚØØØ×ØØ×ÙØØÙØ×××ØØØÙÜÜÜÜÞÜÜÛÜÞÞÝÞÝÞÜÜÝÞÞÜÜÝÝÝÜÜÝÜÜÝÛÜÜÝÞÝÝÝÞÜÝÜÝØË· ¦¹ÊÒÕÖ××ÖÖ×ÙÚØ×ÙØÙØ×ÛÙÚ×ØØÙØØÙÚÚÙ×ØÚÛÙÚÚÛÛÜÜÛÝÜÜÛÛÛÜÜÝÝÜÜÛÛÜÜÛÚÛÛÝÞÜÛÚÛÝÝÝÜÚÛÝÜÕÂ«vu¸ÈÑÔ×××ÖÖØØÚÙØØ×ÙÙØØØØØÙØÙØ×Ù×ÙØØØ×ÝßÞÞÝÛÜÛÜÜØÜÛÞßÝÝÜÞÝÝÝÞÞÞÝÝÝÝßÞÞÝÞÝÝÛÚÛÛÛÝÞÜÏ¹¤{t|±ÇÓÕÖ××ÙÙÙÙÙÙØÙØÙØØ×ØØØØØÙÛÚÚÙÚÙØØÙÚÞÞßÝßÝÛÚÛÛÜÛÚÛÞÞÞÜÜÜÜÝÞÜÜÙÚÚÛÛÛÛÜÛÛÜÜÞÜÛØÛÙÔÆ° yx¨ÂÒ×ØÖØØØÙØ××ÖÖØÚÛÜÚÙØÙÙÚÙÚÙÚÚÙÙØÙÙØØÜÜÝÞÝÜÝÝßÞÞÞÝÜÜÜÝÜÛÜÜßÝÛÚÙÛÜÝÞÜÜÝÝÝÚÚÛÜÜÜÝÚÒ¿©v¸ÎÖÖ×ØÙÙØ××ØÙÙØÙØÙØØØØ×ÙÙÙÚÙÙÚÚØ×ÕÙÙÚÜÝÜÜÛÛÛÜÜÞÞÝÜÛÜÝÝÞÝÞÝÛÜÜÝÝÛÜÜÜÞÝÞÜÜÜÝÜÝÛÜÜ×È³¢xu¬ÆÓÕÕÖ×ØØ××××ØÖ××ÙØØØØØØÙÙÚ×ØØÙÛÚØÙ×ØØßÝÝÜÚÛÛÜÝÜÜÛÛÜÜÜÜÛÛÜÜÜÚÙÙÛÝÝÜÜÛÜÝÜÜÛÜÜÝÛÞÜÖÅ®wz´Ì××ÖØØÚÚÙÙ×ÙÙÚÚÚÚÛÚÙÚØÚÙ×ÖÖÖØØÙÙÚÜÜÚÚÝÝÚÛÛÚÚÚÜÛÜÛÜÞÜÜÛÛÜÜÛÜÛÛÜÜÝÜÜÝÛÜÚÚÙÛÛÜÚÙÞÝÓÀ§u½Ñ××ØØØ×ÕÖ×ØÚÛØÙÙØØØÙÛÙÚÙÙÚÙØØÙÛÚÚ×ÙØÙÜÝÝÜÜÜÛÛÜÜÞÞÜÞÝÞÜÛÚÛÜÝÜÝÛÚÚÚÜÜÜÝÝÞÞÝÝÞÜÝÞÚÐº§zu¦ÅÓØ×ØÙÙÙØØØØÙØÙÙØØ×ØÚÚÚØØØÙÙÚÚÙÛÚÙÙØÙØÝÝÞÜÜÛÜÛÚÚÛÛÜÛÚÚÜÞÞÝÝÜÝÝÛÜÚÜÝÝÞÜÜÚÚÛÛÚÚÛÞÙÍ¸¥|z¯ÈÔ×Õ×ÙÚÛÚØ×ÖÙÜÛÜÚÙÙØØØØØØ×ØØÙÙØØØÙÚØØØÚÚÚÛÜÝÝÝÜÚÙÙÜÛÜÝÞßÞÝÚÛÛÛÙÚÚÜÜÛÛÜÞÜÜÜÜÛÚÜÜ×É²¤zy³ËØ×ØÚÚÚØØØØÙ×ØØØØ×ØÚÙØÖ×ÙØÛÙÚÙÙØÙÚÚÚÚØÜÞÜÞÚÛÜÛÜÛÜÝÝÝÜÜÚÛÜÜÞÜÝÛÝÛÛÛÛÝÜÛÚÛÚÛÜÛÙÛÜÕÆ±¢vy¶Î××Õ×ÙÙÙØÙÙÚØØ×Ø×Ø×ÙØ×Ø×ÚÙØÖ×ØÙÙØÙÙÙØÙÜÞÝÝÝÛÝÜÞÞÛÜÛÜÜÝÝÝÛØÚÚÜÜÛÛÚÜÜÜÛÛÝÞÝÚÛÙÛÜÛÓÂ­¢u}»Ï×Ø×ØØØØØÖØÙÚÛÚÙØØØ×ØÖÙØ×ÙÕÖ×ØÙØØØ×ÙÛÚÝÞÞÞÜÝÛÛÚÛÝÝÜÛÛÛÜÛÚÙÚÜÛÛÛÜÜÝÝÜÜÚÚÜÜÜÚØÙÛÛÒ¾§v¾ÒØ×××ÙÙØØ×ØÙÙØÖØØÙØØÙØÚÚÙÙÙØØØÙÛÚÙ×ÕØ×ÜÜÞÜÞÜÛÜÝßÞÞÜÜÜÚÛÚÜÝÝÝÜÝÜÜÛÚÜÛÜÜÚÜÛÜÜÚÚÝÛÑ»¥~w¦ÃÕØ×ÖØØÙÙØØØÙØØÖÖÖÙÚÛÛÚÚÙÚÚÛÛÛÚØ×ÙÚÛÚÚÙÝÜÜÛÝÚÚÚÜÝßÛÛÙÚÜÝßÜÛÚÚÚÜÞÞÜÜÜÜÛÙÚÛÝÞÜÚÙÛÖÈ²|w©ÆÓÙØØÚÚØ××ÙÙÙ×ÙØØÚ×Ø×ÙÙÚÚÚÙÙØÙØÙØ×ÙØÙ××ÙÙÜÛÞÜÞÞßÞÛÜÛÞÜÜÜÜÜÜÜÛÜÛÛÚÛÜÝÜÜÛÜÝÝÜÚØÙÛÔÄª|z±Ê×ØÙØÙÚÚÚØ×ØØÚÛÚÙÖ×ØÙÚÛÛÚÙØÚÚÚÚÙÙØØØØØÙÜÛÚÛÚÚÜÛÜÞÝÝÚÚÛÛÜÛÙÚÛÛÝÛÛÚÙÙÛÛÛÚÙÚÛÙÙÙÜÚÎº£~¸Ð×ØØ×ØØ×ÙØÙÙÙÙÚØÙØØÙÙÙÙØØØØØØØØÖØØØ×Ø×ØÜÚÜÜÝÜÝÜÛÜÚÛÚÛÛÚÛÙÚÜÚÛÚÚÚÙÚÚÝÝÜÚÙÜÜÜÙØÚ×Ë²~¥ÂÕÚÛÝÞÜÚÙÚØÖ×ÖÙÛÚÜÚÚÚÚÚÙÙÙÙÚÚÙØ××ÙÙÚÚÚÚÛÞÞÞÜÝßÞÝÛÙÛÛÝÚÚÛÜÝÛÙÙÚÛÜÝÛÛÙÙÙÙÙØÙÙÙÚÛØÐ¿¨®ÇÖØØÚÚÚÙØ×××××ØÙØÙ×ØÙØØ××Ø×ØÙÚÚÚ×ØØØØÖ×ÙÜÜÝÝÞÝÛÛÛÝÝÞÛÜÜÛÛÛÛÛÛÛÜÛÚÛÚÛÛÛÜÛÙÙÙØÚ×ÒÄ°·Í××ØÙØÙØ××Ö×ØØÙØØØÙÚÙ×××ØØØØÙØ××ØÙÙÙØØÙÚÛÚØÚÜÝÝÛÚÛÚÜÙÚÛÛÛÚÛÛÚÚÙØÙØÙÙØØ×ÙÚØ×ÕÕÎÁ®}¨ÃÓØØØÚÚÚÙÚØÙÙÙÙØÚÚÛÙØÙÙÖ×Õ×ØØ××ØØØØ××Ø××ØÝÝÝÝÝÞÜÛÚÚÝÝÜÚÛÝÝÝÛÛÜÙÚÚÚÛÚÙØ×××ØØ×ÓË»§~ºÎÙÛÛÚÚÙÝÚÚØ××ÖÙØÙÙØÙØÛÛÙÙ××ÙØØ×ÙÜÛÜÛØÙØØØÛÛÜÝÚÛÚÚÛÛÛÛÚÚÚÙØ×ÖØØ×ÖÕÔÔÔÔÔÒÑÐÎÍÈ½¬¯ÅÔØØÛÛÛÚÚÙÛÙ×××ÙØØØÚØÙØØØ×ØØÙÙÙÙØÙØÙØ××ØØÚÜÜÜÜÜÚÜÜÜÝÛÜÛÛÛÛÛ×ÕÒÑÎËÉÈÈÈÅÅÃ¿¼´¬¨ÁÐØ×ÜÝÝÜÛÜÛÛÚÚÚÙØÕÖÙÚÝØÙ×ØÚØØØØØØÙÙÚÙÚÚÛÚÛÚÚÞÝÜÚØÚÜÚÚÚÚÛÙØÖÕÒËÃ¹²«¦¢yuuz¥¼ÍÔÙÜÞÞÞÝÜÚÚÙÚÚÛÙØ××ÚÚÙØ×ØØÙÙÚÚÙ××Ö×ØÙÚÙÚÚÚÙÝÝÜÛÛÚÛÚÜÜÜÛØÖÑÌ¿±¡}vrpnnmlooqquy¥½ÍÔØØÜÛÝÝÞßÞÝÜÛÜÛÚØ×Ø×ÙØÙØØØØØØØ×ÖØØÚÙÙØØÙØÚÙÚÚÚÜÚÚÙÚÚÚÙØ×ÏÁ¬|{{{wsrtvz|¨½ÌÕ×ØÚÜÞÞßÛÛÚÚÛÚÙØ×ØÙØÚØØØÖ×ÕÖ×ØØÖ×Ö×ØÙÚÚÙÖ×ØÙÝÝÝÜÛÛÝÝÝÜÚ×Ë·¡ ¡£²ÄÏ×ÚÚÛÝÝÞÝÝÜÜÛÜÜÜÜÚÙÙÙÚÙØÙ×ØØØØØØÙÖØ×ÙÚÚÚØØØÚÜÜÛÜÛÛÚÚÙÙÚÛÖÌ¶  £¡ ¤¯¼ÉÑÔÙØÚÙÚÝÞÜÛÙÛÞÜÝÜÜÝÚÚØÙÚÚØ×ØÙØØØØØØØØÙÚØØÙÙØÚÚÜÜÞÞÜÜÛÛÛÝØÍº¨¡¤¥£¡©³ÁÊÑÔØÙÚÛÛÞÝÞÝÜÜÝÝÞßàßÝÛÜÛÛÚÚÙÚÚÙÚÚÛÚÚÙÚÛÛÙØ×ÚÝÝÝÚÛÜÙÙÚÛÞÜÜÛÙÔÄ³¨§¬­©¡ ¥ª±¹ÁÉÏÕ×ÙÚÛÜÛÜÜÜÞÞÞÞÝÜÝÛÛÚÜÜÞÛÚÛÜÝÚØØÚÜÛØ×ÚÚÚÙÙÚÚØØØØÙÚÚÞÜÛÛÚÚÜÞØÌ¸¯¬°®¨¥¤§«¯³µ¸º¼»¼½¾¿ÀÃÇÍÏÓÔ×ØÛÛÝÛÛÙÚÙÚÝÝÝÝÝÝÝÝÞÝÝÝÜÛÜÝÞÝÛÚÙÚÚÙÚÚÛÜÛÚÛÚÛÛÛÛÙÛÛÝÝÞÛÛÛÝÜÞÙÓÆ¼³­¨¤¦¯ºÁÈËÎÎÎÏÐÑÒÑÒÓÔÔ×Ø×Ø×ÚÚÙÚÚÜÝÜÛÚÚÜÝÝÝÝÞÞÞÞÛÚÛÛÝÝÝÝÝÝÞÞÞÛÚÙÙÙÛÙÙÙÙÛØÙÚÚÜÜÛÛÝÞÜÛÛÝÝØÎÁº°§¢¯¿ËÐÔÖ×ØØØØÚÚÚÚÚÚÚÚÛÜÝÛÚÛÛÛÛÛÝÝÝÝÛÜÛÜÝÝÝÜÜÞÜÜÜÜÝÝÝÛÜÛÝÛÛÚÛÚÛÜÜÝÜÛÜÛÜÛÜÝÜÝÝÝÝÜÝÛÛßÜØÎÃ·ª ¯ÁÐ×ÙØØÙÙÚÙÙÚÚÝÛÜÛÛÝÛÛÚÛÚÜÛÜÝÝÞÝÝÜÜÛÝÜÜÛÛÚÚÙÚÚÛÞÞàßÝÛÛÛÛÜÛÛÜÛÚÚÚÜÜÛÜÜÞÜÝÝÝÞÞÜßßÞÝÞÛÖÍ¿²¤¨¹ÌÔ×××ÙÚÚÜÛÛÜÛÜÞÜÜÜÞÝÜÛÛÝÜÞÝÝÝÜÛÜÜÞÜÛÜÜÞÜÝÜÛÞÞÞßÜÞÞÝßÞßÝÞÞÜÜÚÛÛÝÛÛÜÜÜÜÛÝÜÜÜÜÝÜÞÛÛÜÚØÐ¾® £´ÈÖÙÚØÙÙÙÙÙÚÛÜÝÚÛÛÜÝÝÝÝÜÜÜÜÞÝÜÛÛÝÜÝÜÜßÝÝÚÛÚÛÜÝÞÜÞÜÞÝÜÜÛÚÛÝÞÞÝÜÞÜÝÝÝÝÝÝÞÞÞÞÞÞÞÞÝÞÝÚÚØØÎ¼«¨»ÏÙÛÚÛÜÛÚÙÙÛÜÝÜÛÜÛÝÞßÝÛÛÝÝÝÙÛÜßÞÝÚÚÜÝÞÝßßÞÝÜÞÜÛÚÜÝÞÞÞÞÝÜÜÝÝßÞÞÞÞÞßÞÝÜÝÜÞÛÝÝÝßÝÝÛÛÚÝÛÛÍ¼«§¶ÈÔØ×ÙÚÚÚÚÛÜÛÙÚÛÜÛÙÚÜÞßÞÞÛÛÚÛÜÛÝÝÝÝÜÝÜÝÝÜÚÛÛÛÚÚÝÜÝÚÜÝÝÜÜÝÞÞÛÜÝÝÜÜÜÝÝÞÞßÝÝÝÝÜÝÛÞÜÝÜÜÛÜÛÍ»¬¬¾ÎÚÝÚÚÚÚÜÛÛÜÜÝÝÜÞÝßÝÞÞÞÝÜÜÛÜÛÝÞÞÞÜÜÞàßßßÝÞÜÝÝÜÜÛÜÝÞÜÜÛÝÝÞÝÞÝÞÞààßÜÝÚÜÝÝßßßÞÞÞàÝÝÝÜÛÙÜÛÕËÂÁËÔØÚÙÚÛÜÜÛÚÙÚÛÜÛÚÛÜÜÜÜÝÜÚÛÚÛÛÚÜÝÝÝÜÝÜÜÝÜÜÛÛÚÚÛÚÛÝÜÝÛÜÝÝÜÛÜÜÞÜÝÛÛÛÜÜÛÜÝÞÝÛÜÜÜÛÛÛÛÜÝÞÝßÚ×ÏÈÊÐ×ÜÜÛÛÜÞÝÚØÚÜÞÜÛÚÛÝÜÜÛÝÜÝÜÚÛÜÝÝÜÚÝÞßÞÜÞÝÞÞÞÞÝÞÜÛÝÜÞÞÞÞÝÞÝÞÝÞÞÞÞÜÜÝÞÞÞßàààÜÝÝÞÞÝÛÛÜÜÝÜÜÚÙ××ØØÚÙÛÛÛÛÚÚÛÛÜÜÚÛÛÝÝÛÚÙÝÜÜÜÜÜÜÛÛÝÞÝÜÙÚÚÚÛÜÜÝÜÚÛÛÛÝÝÞÜÜÜÜÞÜÜÜÚÝÝÜÚ××ÚÜÞÜÝÛÝÞÞßÝÛÞÞÝÜÜÜÛÝÜÛÛÚÛÛÜÚÛÛÜÜÜÝÝÞÝÜÜÛÜÜÜÝÝÞÝÞÞÜÝÜÝÝÝÜÜÛÜÜÜÛÚÞßàßßÞÞÝÜÛÛÞÞßÞÝÞÝÞÞÞÞßßßÝÜÜÜÝßßßÝÛÜÜÝÞÞÜÜÝÞßÝÝÜÜÝÜÛÚØÙÛÛÝÛÛÛÜÝÝÜÛÚÛÛÚÜÜÞÜÚÛÛÝÜÜÜÞÝÜÜÜÜÞÝÜÜÚÜÜÜÞÞÞÞÝÞÞÞÜÜÛÜÛÚÜÞßàßÝÜÛÝÝÝÝÜßÞßàÞßÝÝÝÝÞßÞÞÝÝÛÜÜÞÜÛÜÝààÞßÜÞÜÜÜÝßÞßÝÝÝÜÝÝÞÞÝÞÞßÞÞÝÝÜÜÝÞÝÝÜÞÞßÞÛÛÛÞÞÞÞÞÞÜÜÞàßàÞÞÞÜÜÝÞÞÞÝÝÜÝÜÞÝÝÞÝÜÜÝÞÞÞÜÝÝÞÞÝÞÞÜÝÞÝÝÞÜÞÝÞÞÝÞÞÝÞÞÞÝÝÞßßßÞÞÞÞÞÞßÞÞÝÞÞÝÝÝÜÜÜÜÝÝÞÝÝÜÜÜÝÜÞÜÞÞßÞÞÞÞÞßÞßÞßÞÝÝÞÞßÞÝÞÝÞßßÝÛÝÝÞÝÛÜÜÝÜÛÛÚÜÞÞÜÛÜÜÝÞÞÝÝÜÝÝßÞÞÝÞÞÞÝÜßÞÜÛÚÞÞÞßÞßßÞÝÝÜÝÞÝÞÝÞÞßßÞÝÝÞÞÝÛÝÝÞÝÜÜÝÝÞÞÞÞÞÝÜÜÜÞÝÝÜÞÝàÞÞÝÛÜÝÞßÝÝÝÞÝÛÝÞáàÞßÞßÞßÜÞÝÞàÞÞÝÞßßÝÜÝÞÞÜÜÞÞßßÝÞÝÝÜÝÞÞÞÜÝÞÝßÞÞÞÞÞßßÝÝÜÜÜÝÞÞßßÞÞÝÝÞÝÜÛÛÚÛÜÝÜÞÞÞÝÜÝÝÝÝÝàÞÞÞÞÞÝÜÝÞÝÝÜÜÝÞÞÞÝÜÜÜÝÝÝÝÞÞÞÝÞÞÞÞÜÝÝÞÞÞÞÝßÞÞÜÜÝÝÞÛÝÞßâÞÝÛÛÜßÝÞÞÜÞÞàà
Y:
F:00:00:02.15
G:
S:84,83
V:19570,39671
C:235,244
M:
ÚßÞÞÝÛÛÝÝÞÜÛÜÝÝÝÝÝÝÝÞÝÜÛÝÝÝÝÛÞÜÜÛÚÜÝÞÝÜÜÛÜÝÛÛÚÛÝÜÝÜÝÝÝÝÝÜÛÚÛÜÝÝÝÝÜÛÚÚÜÛÞÝÝÝÜÞÝßàÞßÜÜÛÛÛÛÛÜÛÚÙÙÚÚÝÜÝÛÚÛÜÛÝÜÛÛÛÜÝÜÛÛÜÜÛÚÙÙÙÙÚÚÚÜÛÝÝÛÛÚÚÚÛÛÚÜÛÜÜÛÛÚÚÜÛÜÙÚÛÛÛÝÞÞÞÚÙÚÛÛÛÛÜÛÜÝÜÛÜÛÜÞÝÝÛÚÜÜÜÜÛÛÜÜÝÞÝÝÜÜÝÝÞÛÜÚÛÛÚÛÝÝÞÞÝÜÚÙÜÞÝÝÛÜÛÜÝÜÞÜÜÝÛÞÚÜÛÜÛÜÞÞßÝÜÛÙÛÛÜÝÝÜÝÜÝÝÞÜÞÚÜÜÜÚÛÛÝÝÛÛÚÚÙÚÜÝÞÜÚÛÜÞÝÝÜÜÝÝÛÚÜÝÞÝÜÛÜÝÜÜÛÛÛÛÚÚÙÚÚÚÚÚÚÜÜÜÜÛÛÜÛÝÜÞÞÜÜÛÛÚÚÛÝÝÞÞÝÝÝÞÞÜÜÝÞÝÝÜÜÜÛÛÛÝÞßÞÜÜÞÞßÝÛÛÚÜÛÞÜÛÙØÛÚÜÜÛÛÛÜÛÛÚÛÜÛÙÙÚÜÛÜÛÚÚÛÛÜÛÜÜÜÝÛÝÜÝÜÜÛÛÛÛÙÛÚÛÛÜÝÝÝÜÛÛÛÛÛÛÝÜÛÞÝÞÝÛÜÛÜÝÛÚÛÚÛÚÛÜÚÛÚÛÚÜÚÜÛÜÜÝÜÝÛÛÜÛÝÛÛÛÛÜÝÛÛÚÛÛÛÚØÚÜÝÜÛÚÛÜÜÜÜÛÜÛÚÚÙÚÛÛÜÛÚÜÛÜÛÚÜÛÜÛÜÝÝÝÝÝÝÞÝÝÜÛÝÜÜÜÛÝÝÝÝÝÛÛÛÝßÞÝÜÛÛÛÝÝÞÞÜÜÛÙÙÚÛÜÛÜÛÜÚÛÛÚÛØÚÚÛÛÜÛÝÝÝÜÜÝÝÝÝÝÞÝÜÛÚÛÜÜÝÛÝÝÝÜÜÝÞÜÝÜÞÝÛÚØÚÜÜÚÚÚÜÝÞÝÛÜÛÝÜÛÜÜÛÜÚÚÛÙÙÙÚÜÜÜÜÝÛÜÜÛÛÜÜÝÛÛÜÛÜÚÚÙÙÙÚÚÛÚÙÛÙÙØÙÚÜÛÝÛÚÜÞÞÝßÞÞÜÜÛÝÜÝÝÞÝÝÜÜÛÚÛÛÝÝÜÜÛÛÜÚÛÝÜÛÙÛÜÞÜÛÝÜÛÚÙÛÜÛÚÚÙÝÜÜÜÚÙÚØÚÜÛÛØ×ØØ××Ö××ÖØÙÛÝÜÛÚÜÜÜÝÝÝÝÝÛÛÛÛÞÞÝÛÛÚÚÜÜÝÝÚÜÚÚÛÚÛÜÛÛÜÙÛÚÚÝÝÝÝÛÚÚØÛÜÛÚÙÙÜÛÚÚÙÙØ×ØÚÚÙÖÕÓÓÑÎÊÈÆÄÄÁÂÀ¿ÂÅÌÒÖÙÛÝÞÝÚÚÝÜÜÜÜÝÝÜÛÜÛÜÜÛÜÛÜÚÛÛÝÝÜÛÚÚÛÛÛÛÜÛÛÛÛÛÛÜÛÚÚÙÙÙÚÛÜÚÚÚÜÜÛÛÙØ×ÒÎÆ¿·±«¨¤££¥¥«®¶ÁËÖÚÛÜÛÝÝÛÛÛÛÚÛÜÝÝÝÜÝÚÛÜÞÞÝÞÜÞÜÜÝÜÝÚÛÚÛÜÜÜÛÝÝÝÜÚÙÙÚÜÝÜÚÛÜÝÝÚÙÙØÖÔÔÎÇ¸ª£²ÁÎÔØÚÛÛÛÜÛÞÞÝÝÛÜÝÝÝÝÛÝÛÝÝÜÛÜÛÜÞÜÜÜÜÛÛÛÝÝÜÜÜÝÝÛÝÚÙÙÚÜÝÜÜÚÛÛØÛØÚØÔÎÂ±¢¡«¼ÆÐÔØÙÚÙÙÚÚÞÝÜÜÝÝÝÜÜÜÜÜÝÝÝÝÜÜÞÜÜÜÚÛÚÜÛÝÛÚÛÜßÝÞÝÜÛÙÛÛÝÜÛÚÜÛÜÛÚÙØÖÐÄ±«¶ÂÊÑÔ×ÙÙÚÛÙÚÚÜÛÜÜÜÝÝÞÜÛÜÜÝÜÛÚÛÜÝÝÜÛÚÚÜÜÛÛÛÝÝÝÜÜÝÝÝÝÛÞÞÞÜÙÛÛÝÝÛÚÚ×Ð¾©¥¬¶ÁÌÓÔÖ×ÙÚÚØØÚÚÜÜÙÙÙÛÜÛÚÜÜÞÝÜÜÜÛÛÚÚÙÜÛÜÛÚÚÛÛÛÜÜÜÛÚÚÛÝÜÜÛÛÛÜÜÜÚÙØÚÛÙÎº¢¡©²ºÂÈÍÑÕ××ØØÙÙ×Ø××ÙÝÛÜÜÞÝÜÝÛÜÜÛÝÞÝÝÜÜßÞÞÛÛÜÜÝÞÞÞÝÛÜÛÝÞÞÝÜÚÜÞÞÞÜÜÜÙØÙÙÑ¾¦¡ª²»ÂÊÎÒÕ×ØØØÙØÙÙØÚÙÚÚÙÛÚÛÛÜÛÛÜÞßÞÞÝÜÜÛÛÜÛÜÜÛÝÜÜÝÞÝÛÛÜÜÝÜÜÛÜÜÜÜÛÛÝÜÛÙÙÜÙÒ¿¦©·¿ÇËÏÒÔ××ØØØØ××ÖÖØ×Ø×ØÙÜÛÜÛÚÚÚÛÞÞÞÞÛÝÜÞÞßÞÝÛÚÛÜÛÜÜÛÚÛÚÜÛÚÙÚÚÛÜÛÝÞßÞÜÙØÚÕÇ¯²ÀÊÏÒÔÔÖ×××ØØØØ×Ø×ØÙÚÛØØØÜÜÛÛÚÜÜÞÝÝÞÝÝÝÜÛÜÚÜÝÞÞÜÜÛÚÛÛÜÜÜÝÝÜÜÛÝÝÝÝÝÞÞÜÚÙÛ×Ì¸¢±ÃÍÑÕ××ØØÙØ×ØÖÚÙÙÙØÙØÙØØÚÚÜÛÞÜÝÜÛÜÜÞÞÞÜÛÜÝÝÛÛÚÜÛÛÜÛÜÜÝÞÞÝÜÝÜÜÛÚÛÚÛÜÝÝÝÛÝÝÕÄ­®ÃÏÓÕØÙÚÚÙÙ×ØØÚÚÚÚÚÙ×ÙØÙÙ××ÛÚÚÚÚÜÛÝÜÜÛÜÜÝÜÛÛÛÜÝÝÝÜÝÜÜÜÜÝÚÜÜÜÝÛÚÙÚÚÜÝÜÜÙÛÝØÊµ£}£¼ÍÕÕØÖÖÖÖØØØÙØØ×ÙÚÙØØØÙÚÚÜÛÝÛÚÜÜÞÜÛÛÚÜÛÜÞÜÛÚÛÝÝÜÛÜÝÜÜÙÙÙÚÛÝÝÝÜÜÛÛÛÛÜÜÝÜÞÝÖÆ° }³ÉÓÕÖ×ØÚÚØØ×ØÙÛÚÚØØÙØØØØØÙÚÙÝÜÛÚÙÚÙÞÞÝÞÛÜÛÙÙÚÜÝÛÜÛÜÜÛÛÛÝÛÜÙÛÝÝÛÙØÚÛÞÝÛ×ÙÛÚÐ»¦}w¡¼ÏÖØÙÚØ×Ø×ØØØÙØÙØÚØÙØÙÙÙÚØÙÚÞÞÝÝÜÝÝÞÝÞÞÞÝÝÜÞÝßßÜÞÛÛÝÝßÜÚÛÝÞÞÜÜÝÝÞÝÝÞÞÝÛÛÞØÌ¶£{x¯Ë×Ø×ÙÚÙØ×ØØØÙÚÛÛÚØÚÙÚÙÙÙÚÜÚÙÜÚÜÛÜÚÙÛØÛÜÝÝÛÞÝÞÜÛÛÜÝßÜÝÜÜÜÛÚÜÞÜÛÚÙÜÜÚÛÚÛÚÚÚÑÂ­ x~ºÍÔÔØÙÚØ×ØÖØ×ÙÙÛÛÛ×ØØØØØØØØØÚÛÜÝÝÝÜÞÝÝÝÛÜÛÜÚÚÜÝÞÜÛÜÝÝÝÛÝÝÝÝÝÛÞÝÝÜÛÛÛÛÜÛÝÝÛÏ½© u¤ÂÓØÕ×ØØÙÚÛÛÛÙÙÙÚÛÚÙÙÙÙÙÙÙÙØØØÜÜÜÛÛÛÚÝÚÛÜÛÚÚÙÛÜÛÚÛÛÝÜÚÛÜÝÜÚØÚÛÜÛÜÛÜÜÛÝÛÙÜÜ×Ì¶¦|uªÆÓÖ×ØÚÙØØØØÚÙÙØ×ÙØÚÙÙÙØØÚÚÚÙ×ÜÛÜÝÞßßÝÝÝÝÞÞÛÜÚÝÝÝßÞÝÜÝÝÝÜÜÝÝÝÝÜÞÝÜÛÚÝÜÝÛÝÞÙÊ³¤xx°ÉÕØÙÙÚÙ×Ø×ÙØÙØØØØØØØØØÚÙÛÚÚÚÚÞÞÝÜÝÜÜÛÚÛÜÛÛÚÛÙÚÙÙÜÝÝÛÛÚÛÚÚÛÝÝÜÛÛÜÛÜÛÛÚÚÙÜÚÔÅ®¡sy¶ÌÕÕÕÖÖ×ØØØØ××ÙØØ×ØØÙÛÙÚØÙÙÙÙØÛÛÜÛÞÜÝÝÜÜÛÛÛÛÚÛÚÛÝÝÜÛÚÜÜÝÜÛÚÜÝÜÝÜÛÜÜÜÛÛÚÛÞÝÖÃ«|s|¼ÑØØÖØØØÚÚÚÚÚÜÜÛÙØØÚÙÚÙÙÙÙØÛÚÙÝÞÝÞÜÜÞÝÜÜÚÛÛÛÛÛÛÜÜÜÜÛÞÛÛÚÚÜÜÝÜÜÛÜÛÜÝÛÛÛÙÚÜÚÑ½¦tp¡ÀÒÖÖÖØØ×××ØØ××××ÙÙØÙØÙÚÙÙØØ×××ÝßàßßÞÜÜÛÛÝÜÝÞÞÞÜÞÛÝÝÜÝÜÜÛÛÜÛÝÜÞÞÝÜÜÝÛÝÛÚÚÜÙÎ· us§ÆÔÙ××ØØØØØØÙÙØÙÙØÙØØØ×ÙÚÛÚÚØÚÚÜÝÜÞÝÝÞÝÝÜÛÝÝÝÝÛÛÛÝÝÛÜÝÜÜÛÜÜÛÚÛÚÚÙÚÜÜÛ×ØÙÜÝÖÇ±uv±ÉÖÖÖ×ØØÙØØØØØØ×ØØØØÚÚÚÙ×ØØÙÙØÙÝÜÝÛÛÙÛÚÜÜÜÝÝßßÞÞÜÛÛÛÝÝÞÜÞÜÛÜÛÝÞÝÝÞßßÝÛÚÚÝÝÕÄ®u}¹ÎØ×ØÙÚÛÙØØÙØÙØÛÚÚÙÙÙÚÚÚÛÚÛÚÚÚ×ÜÚÞÜÝÜÚÜÜÜÜÚÚÜÝÜÚÙÛÜÝÜÛÝÚÚÚÚÜÜÝÝÛÛÛÜÞÝÜÙÙÜÚÎ»¥|v¡¿Ð×ØØÛÚÙÙØÙÚÚÛÙØÖØÙØÚÙÙÚÚÛÚØØÙÚÜÝÞÝÝÜÝÞÞÝÜÚÛÜÜÜÛÛÜÜÝÜÚÚÛÜÜÝÞÞÞÝÛÛÜÛÜÜÝÜÜÛÕÈ³¡ywªÇÕÙØØÙÙØØØÙÚÙØØÚÚÙÚÙÚÙÚÚØÙÙÚÚÙÙÞÞÜÛÛÜÛÜÜÜÜÜÜÜÛÙÙÙÚÛÚÚÚÚÜÝÝÜÜÜÝÚÙØÙÜÛÜÙÙÜÚÑ¾©vz´ÍØØØÙØØØ×ØØØØØÙÛÚÙØØÚÚÚÚÙÙÙÙÙÙØÜÜÝÞÞÞÝÛÛÜÜÜÚÜÝßÜÞÝÝÝÜÛÛÜÜÚÛÚÜÛÝÜÛÛÛÜÛÛÛÛÖÇ²¡}u¡ÀÒØÛÛÝÛÚÙÚØÙØÚÚÚÚÚÛÙÙÙÚÚÙÙÙÛÚÙÙØÚÛÜÚÜÛÜÜÛÜØÚØÛÛÚÛÙÚÙÙÚÛÜÛÛÚÛÛÛÛÚÚÙÙÙÙÚÙÚØÍ»§yx®ÇÕÚÛÜÛÙÙØÙÙ××ØÙØØ×ØÙØØ×ØØØØÙØÚÛÜÞÝÝÜÞÝÜÜÜÞÞÞÜÜÛÜÜÜÛÛÜÜÜÜÜÛÛÜÛÚÚÚÙÚÙÙÙØØÖË½¨y¹ÏÙÚÜÜÝÛÙØØ×ØØ×Ø×ÙÙÚÙØØÙÙØ×××ÚÚÙÙÝÛÛÚÚÜÝÞÞÜÛÙÙÙÚÜÛÝÜÛÛÜÜÛÛÚÛÛÜÜÝÙÚÙÙ×ÔÔÑÈ´¡~¬ÄÓ×ÙÛÜÜÚÚÙÙ×ØÙÙÚÚÚÙÙØØÙÙÙØØÙØÙØØÙÛÚÛÛÛÛÛÜÛÜÛÚÛÜÝÝÝÛÛÙÙÚÛÛÚØ×××Ù×ÕÔÓÑÑÍÇ¹¤}¢½Ñ×ÛÛÛÜÚÚÙØØ×ØØÙØÙÛÚÛÙÙØÖØÖÙÙØ×Ø×ÚÛÚÚÛÚÜÛÜÝÛÜÚÜÜÛÚØÙÚÜÛÛ××ÕÓÓÑÑÏÎÍËÇÂº¯¡}z´ÉÖÛÚÛÚÛÜÛÛÚÚÙØØØØÖØØÙÙÖ××ØÙ×××ØÙÙÙÞÝÝÜÞÝÜÜÜÜÜÛÚÚÛÛÚÚÙ×ÔÐÎËÆÂº¸´²­¨ ~yx|~±ÇÓØÙÛÝÞÞÜÛÙÚÛÛÛÚÚ××ØÚÜÜÚÙØÙÚÙÙØÙÙÙÙÛÜÛÚÛÚÜÛÛÛÚÛÚÛÙØÖÓÐÍÅ»¯¡|yurnllow~«ÂÏÕØÛÝÞßßÞÝÜÛÜÛÚÙ×Ö×ØÙÙ×ØØÚÛÙØ××ØÕ×ÕÚÛÜÞÜÚÛÛÜÚÚÛÜÚÖÒÏÇºª}uqpqqqptsuwz­ÃÐÕØÚÛÝÜÝÝÝÝÜÞÝÜÚÙÙÚØØØ×ÙÚÚÚØØØØÙÚÛÚÙÞÝÛÜÚÛÛÛÜÜÜÚÙÖÕË¼§|y{y{~²ÄÐÖØÙÚÝÝÛÜÜÜÞÛÜÛÛÚÛØØÙÖ×ÖÖ×ØØØØ×Ù×Ø×Ø×ÛÚÛÛÜÜÛÚÛÛÚÚ×ÒÅ¯~©ºÈÑÕØÙÛÛÜÞÞÞÝÝÜÜÝÜÜÛÜÛÚØØ×ØØÖØ×ØÚÙØÙÚÙÚØÝÞÞÜÜÝÝÜÚØÙØÓÃª ¢«¸ÄËÒØÚÝÚÛÚÞÝÞÜÜÜÞÞÞÛÛÙÙÙÙÛÚÚÙÙÚÚÚÚØØØÖ×ØÙÚÝÚÛÚÛàÜÝÙÙÚÓÃ©¤¯»ÆÎÓ×ÚÚÙØÚÜÜÛÛÛÝÝÝÝÝÝÛÜÛÜÜÜÚÚÚÙÚÙØÙØÚÙ×ØØØ×ØÜÝÛÜÝÝÜÚÚÚÖÊ²¢¤¨­³»ÄÈÏÓÖ×Ø×ÚÚÜÛÛÝÛÝÛÛÛÛÛÛÛÝÝÝÜÛÚÙÙÚÚÙÙØÛÚÚÚÚÜÛÛÙØÝÝÞÞÝÝÛÛßÛÑ»¤¦­³¸»¾ÀÂÅÅÉÊÍÐÒÔÖ×ÙÚÛÜÜÝÞßÜÜÜÞÞÞÞÜÜÜÜÜÜÜÞßÞÞÝÚÜÜÞÝÛÚÛÚÛÜÛÛÚÛÚÛÚÛÚÛÛÜÛÜÛÔÆ¯¡­ºÃÇËÍÎÐÒÔÖÔÔÕÖ×ØÖÖÖØÙÙÙÙÚÜÝÛÙÙÚÝÜÜÛÜÜÝÜÚÚÛÛÜÛÛÛÛÛÜÚÛÚÙÙÙÙÚÚÚÚÙÙÜÛÛÜÞÜÛÝÚÑ½¬¥¡~²ÅÎÒÕØØÚØÚÙÙÛÚÜÜÚÛÜÜÜÞÝÞÜÛÚÝÜÝÛÛÝÞÞÞÝÝÞÞÝÝÜÝÝÞßßÜÝÝÜÜÚÚÜÜÝÜÜÞÞÞÜÜÜÜÜÞÜÙÚÛ×Ì·¬ª¤²ÇÒÕ×ØØÙÛÚÛÚÚÚÛÛÛÚÛÛÚÜÛÝÝÛÛÜÞÜÛÚÜÝÝÚÚÚÛÚÚÛÛÛÜÜÞÞÞÛÛÚÚÜÝÞÝÞÛÚÛÜÝÛÜÛÝÝÜÜÛÛßÝÕÄ°ª§©ÃÐÕÕØÙÚÛÝÛÜÛÛÛÛÜÜÜÛÛÜÞÝÜÛÛÜÜÞÜÜÞÜÞÜÜÝÝÝÝÝÜÞÝÝÜÜÞßßÞÝÝÝÛÝÛÛÜÛÝÚÚÚÜÝÞÞÞÝÛÛßÜÒÀ¯«¤·ÏØÖÕÖØÚÛÛÚÚÚÚÛÜÝÝÝÜÛÜÜÞÜÜÚÜÝÞÝÝÜÜÞßÞÞÛÛÝÜßÞÞÞÝÞÝÞßÞßÞÞÜÝÛÜÝÝÞÝÝÜÜÜÝÜÜÝÛÛÝÚÏ½°ª¢¨ÄÔØØÚÛÛÙÚÜÝÞÝÝÞÞÞÞÝÝÝÞÞÝÜÚÜÜÝÝÜÜÝÝÞÝÝÞÝßÝÝßßßàÝÞÜÝßÝÞÞÝÞÞÞÝÝÜÜÝÝßßÝÜÜÛÜÚÛÝÚÏ¼²ª±ÊØ×ÖØÙÜÜÛÜÙÚÜÝÞÜÛÛÛÛÝÛÝÛÛÛÛÛÚÚÚÝÞÝÛÛÛÝÞÝÜÛÜÝÜÜÜÝÝÝÜÛÚÛÜÞÝÞÞÝÞÜÞÝÞÝÝÝÝÝÛÚÜÞÚÎ¼²«µÍ×ØÙÚÚÚÙÜÜÝÜÜÞÞÞÛÚÚÛÝÝÜÜÛÝßÞÝÛÚÜÞßàÞÞÝÛÜÜÞÞÝÜÜÝÜÜÛÜÜÞÞÝÜÜÞÞÝÝÛÛÝÜÝÝßÝÛÙØÛÝØÎ½¶ª¡¼ÑÙØØÚÙÙÚÛÜÛÚÛÜÞÞÝÛÛÝÜÝÚÚÛÜÜÛÛÝßÞÝÝÜÜÜÜÞÝÜÛÜÜÞÛÜÚÚÝÝÝÝÝÝÝÝÛÝÞÞÝÜÝÝÝÝÝÜÜÛÛÛßÚÍ½³«¤ÁÕÚØÙÛÚÚÚÚÚÚÜÝÝÜÝÝÝÜÜÜÝÜÜÝÝáßÝÛÛÞÞÞÝÝÝÞÝÝÝÝÞÞÝÜÜÞÞÜÝÜÜÛÛÛÜÜÞÝÝÛÜÝÝÞÝÝÜÜÜÛÜÞÙÎ¿´©ªÂÓØÖØÙÛÛÛÛÛÛÝÛÜÝÝÝÜÚÝÝÞÝÜÞÞÞÞÞÞÜÛÚÛÛÚÚÜÞÞÛÙÚÝßÞÝÜÝÝÜÝÝÝÞÛÛÙÛÝÜÛÙÚÜÝÞÛÝÛÛÚÛÝÙÐÂ¶§±ÉØØ×ÚÜÛÛÚÚÚÛÝÞÝÜÚÛÚÜÛÜÛÜÜÜÛÛÝÝÝÝÜÞÝÝÝÝÞßÞßÞÞÝÝÚÜÛÛÜÜÞÝÞÝÜÜÛÜÜÞÞÝÝÜÝÞÜÞÝÝÛÜÜÙÐÄ¸ªµÌÙÚÚÛÝÝÜÜÚÝÞÞÝÝÞÞÝÜÜÛÜÜÝÞÝÝÜÜÞÞÞÜÛÜÛÜÜÛÝÜÛÛÜÜßÞßßÜÝÜÞßßÝÜÝÜÞÞÞßÝÝÞÝßÝÜÝÝÛÜÜÚÑÆ·§¡»ÑÜÙÛÝÝßÜÛÛÚÝÞÞßÞÞßÞÝÜÝÞÞßÝßÞÝÝÞÞÞÞÜÜÚÜÜÞßßàÞÝÝÞÞÞÛÜÜÞÝÞÝÞÞÝÜÝÜÝÝÝÞÞßÝÝÛÜÛÝÞÙÓÉ¹ªªÁÔÚØÙÚÜÛÚÚÚÛÜÝÝÝÝÝÞßÝÜÜÞàßÝÜÜÞßÞÝÞÞßÝÛÝÜÝÛÚÜÝÞÞÞÝÛÚÚÝÝÝÝÝÝÞÜÝÝÝßàßßÝÞÝÜßÜÝÞÞÚÓÈ¸¦¯ÈØÝÛÜÝÝÝÝÜÜÛÜÞÝÜÜÛÜÞÞßÞÞÞÝßÝÜÝÞÞÝÝÜÜÛÝÞÞÞÞÞÝÛÞÜÞÚÚÛÝÞÞßßßÞÜÜÜÝÝÜÛÜÝÞÝÞÛÜÚÚÜÛÙÔÇ¶¦§¾ÑÝÜÚÜÜÝÝÛÜÝÞßÞßßàßÞÝÝÝßÝÞÝÛÝÝàßÞÝÝÜÜÝÝÞàßßÞÞßàÞÝÛÜßÞÞÛÜÜÝÝÞÜÝÜÝÞÝÞÛÝÜÜÜÞÜÜÚÚÚÖÆ²¢ ±ÆÔÚÚÛÞÞÞÝÝÝÝÝÞÝßÞÝÝÝÝÝÝßÞÞààÞÞÜÝÞßßÞÞÞÞÞÞÝÜÝÝÝÝÜÞÝÝÝÞàßßÞÞÞÝÝÞßàßàßßÜÜÛÛÜÜÝÜÛÛÔÅ´¨±ÃÒÚÛÜÛÚÚÚÛÝÞàßßÞÞÞÝÞÞÞÜÜÛÜßßÝÛÛÝßÞÞÝÝÜÜÜÞÞÞÞÝÝÜÜÝÝÞÝÝÜÞÝÝÞÞÞÞÝÞÞÞÞÝÝÞÞÞßßßÝÜÝÝÜÒÁ³³¿ÍØÝÝÜÝÝßßÞßßààÞÞÝÝÞÝÞÞÜÞÞßßÝÝÞÞàÞßßÞÞÜÝßßßÝÞÞÞÞÞÝÞÞßÞÝÜÞÞßÝÞÞÞÞÞÞÞÝÞÝÝÝÜÜÝÛÛÛÛÛÙÓÏÍÑ×ÛÜÚÚÛÛÝÜÜÝÛÛÛÛÜÞÜÞÝÝÝÜÛÜÛÜÞÞÞÞÜÝÜÜÞßßßÝÞàÞÞÜÝÞßÞÝÝÜÜÝÝÞÜÜÜÝÝÞÝÜÝÜÝÝÝÞÞÞÞÞÞßßÞÚØ×ÕÖ×ÚÛÝßÞÞßÞßÞßÞßÞÝÜÛÞÞßÞÞÞÜÞÞÞÞÞÝÝÝßààÞßàáàÞßßßßßßßßßßßÞÝÝÞßÞÞÞÞÞÞÞÞÞÝÝÞßßÝßßÞÛÚÛÛÝÛÚÛÚÛÜÝÜÞÝÞÞÞÞÝÛÚÛÝßßÞÞÝÜÜÜÝÞßÞÞÝÝÝÜÛÜÜßÝÜÜÜÝÞÝÞÞÞÝÜÞÞßÝÜÜÛÛÝÝÞÞÞÞÞÝÞÞÞÜÝÝÝßÝÛÛÜÝÝÞÝÝÛÛÜÜÝÛÜÝßàßÞÝÝÝÜÞÞáßÞÞÝÝÞÞááßÞÝÞßßàßàßßÞÝÞÝÞÞÞÞÞÝÝÝÞàÞÞÞÝÞÝÝÝÝÞÝÝÝÝßÞÝÞÜÝÞßÞàÝÜÝÜÝÛÛÚÜÝÜßÝÞÝÞÞÝÝÜÞÞÞÞÝÞÜÝÛÝÝÞÝÜÜßÞÞÝÝÝÝÞÞÞÞÝÜÞÝÞÝÜÝÝÞßßÞÝßßßÝÝÝÝÝÝÝÞÞÞÝÜÞÝÞÝÝÞÞÞÝÞÝÝÝÞßÞÞÞàßßÞÞÝÝÜÞßßàÞÞÞÞÞàßÞÞÞÞÝÝÞÞßÞßÝÝÞÞßÞÞÞÞßÞßÝÞÞÞàÞÝÜÜÞßßáááßÞÞàÞàÞÜßÞâàßÝÜÝÚÚÛÞÞßÝÛÛÛÞÞÝÝÜÜÝÝÝÛÝÞààÞàÜÝÜÝÝÞÝÞÞáàÝÝÜßßÞÝÜÝÝÝÝÝÝÝÝÞÞààßÞÞÞÞÞÞÞÞÝÝÝßÞÞÜÞßÝÝÜßßßÝÜßáßßÝÝÜÜÝÞßÞÞÞÞÞÜÝÜÞßßßÞÞÞàßßÞÞÞÞÞßààááàÞÞÝÝÛÜÜÞßÞßààßÞÞÞÞÝÝßßààßßßÞßÞÞÞßßßÝÝÞÞÞÝÝÞÞßÞÝÜÝÜÜÝÞÜÝÛÜÛÜÜÜÝÜÞÜÝÝÜÜÝÝÞÝÝÝÝÝÞÞÞßÝÝÝÝÝÝÝÝÝÝÜÝÞßßÞÞÜÞÜÜÝÝÞÞÞÜÜÚÚÜÝßÞÞÞßÞÞÜÝÝÞßßÝÝÞÞÝÛÛÝÞÝÛÛÛÜÝÝÞÞßßÞÝÛÞÝàÞÝÝÝÝÝÝÝÝÝÞàÞÞÝÝÞÞàßÞÞÝÝßßÞÞÞÞÞÞÞÞÞÞßßßÞÞÜÝÞÞàßàßàßàßÞÝÞÝÝÞà
Y:
F:00:00:02.25
G:
S:77,89
V:19570,39671
C:232,246
M:
ÜÝÞÞßÜÜÝÝÝÝÜÜÝÛÛÚÛÜÞÞÞÞÜÜÛÛÜÞÝÞÞÞÝÝÚÜÝÞÞÛÚÙÚÛÝÝÝÜÚÝÝÞÜÛÜÞßÞÞÞÞÞÞÝÛÜÜÞÞÜÛÜÜÝÞÝÝÝÜÜÚÚÛÛÞÝÝÜÚÜÜÜÜÚÚÙÚÚÙÚÚÚÛÛÜÜÞÝÚÛÚÛÜÙÙÙÛÞÝÝÛÛÚÙÙÚÛÝÜÛÚÙÚÛÜÚÜÚÛÜÜÜÛÛÛÝÝÝÜÚÚÚÛÜÜÛÜÛÝÜÝÞÝÝÜÝÞÝÜÝÝÞÝÞÝÝÝÜÜÛÛÞÜÜÜÛÛÚÚÙÙÙÛÜÞÝÝÛÛÜÚÝÝÜÜÜÚÛÛÛÜÚÛÝÝÜÜÜÝÝÜÜÝÝÜÜÛÛÝÝÜÚÛÜÛÜÜÜÛÚÚÚÜÛÛÜÚÛÛÜÝÝÜÜÜÜÜÜÜÜÛÜÜÜÜÚÚÚØÛÚÛÜÝÝÛÛÙÚÜÜÚÙÙÛÛÛÛÜÛÜÝÜÛÛÜÞÝÝÜÜÞÜÛÚÛÛÞÝÜÛÜÜÜÜÛÝÞÞÝÛÜÛÛÚÛÜÞÜÛÛÛÛÜÜÝÜÜÜÝÝÞÛÜÛÜÜÜÝÞÝÝÛÛÝÝÜÚÚÛÛÜÚÙÚÜÝÞÝÜÜÛÜÝÝÞÝÝÞÝÜÛÛÜÛÞÜÝÜÚÝÝÞÞÜÜÜÞÞÝÜÛÛÜÛÛÙÙÚÚÜÚÝÛÜÛÚÛÚÛÙÙÙÙÚÛÚÜÚÙÚÙÚÛÛÛÜÛÚÛÛÚÚÙÛÜÛÜÚÙÚÜÞÞÜÛÛÝÝÞÝÜÛÜÜÜÞÝßÞÝÜÛÛÛÝÞÞÝÚÛÛÝÚÚÜÝÞÚÚÛÜÜÜÚÜÜÜÛÛÜÜÜÚÛÜÞßÝÛÛÛÛÛÛÜÜÜÙÚÚÛÜÛÛÛÛÝÜÛÝÝßÞÝÝÝÞÞÝÝÛÛÚÜÜÜÜÜÞÞÜÛÛÜÝÞÜÝÜÚÛÛÝÜÛÜÛÞÞÝÝÛÜÛÛÛÜÝÜÝÛÛÛÛÜÛÚÛÙÛÛÚÛÙÛÜÜÛÙÚÚÜÛÚÙÜÛÛÜÛÞÛÝÛÝÛÜÜÜÞÞÞßÝÝÜÝÛÚÚÚÝÜÝÝÜÜÚÛÙÝÝÜÞÜÝÝÝÞÝÜÛÚÜÝÚÙÙÚÜÛÚÝÚÛÛÛÜÝÝÝÛÚÙÙÙØÙØÙØØØØÙÛÛÝÜÝÜÚÚÚÛÜÞÝÜÜÙÜÜÞÞÛÚÛÜÞÜÜÛÛÜÛÚÛÚÜÜÛÚÚÛÜÜÚÛÛÝÙÚÙÛÜÛÝÛÛÛÛÜÝÜÝÚÚÚØÙ×ÔÑÍÉÈÈÌÐÖØÚÙÚÚÚÚÙÛÜÝÜÜÚÜÜÝÝÝÞÜÜÜÝÞÝÞÛÜÚÜÜÜÝÛÝÜÛÚÛÜÝÜÛÜÝÝÜÚÜÜÝÝÚÛÚÛÛÛÛÜÛÙØØÖÓÍÆ»³¯¯¶¼ÆÎÓÕÔ×ØÙÙÛÜÝßÞÞÛÜÛÛÙÙÜÛÜÜÜßÞÞÞßÞÞÝÜÞÜÜÜÚÚÛÜÞÝÜÚÜÝÞÝÛÝÛÛÚÜÛÜÛÛÚÚØ××ÓÊ¼« ¨´½ÆÍÑÖØØØÙÜÛÜÝÜÝÚÛÜÜÞÝÝÞÝÜÝÝÛÜÝÜÝÛÚÛÛÛÛÚÚÛÛÜÛÝÞÝÝÚÜÚÜÜÝÝÞÜÛÚÛÝÝÛÚ×ÎÃ®¢²ÂÍÔÖØÚÙÚÚÙÛÛÚÝÞÝÞÛÜÝÞÞÝÞÜÜÜÛÛÚÙÚÙÚÛÛÝÛÛÛÜÜÛÛÛÙÛÛÛÛÜÝÞÜÛÛÛÛÜÚÝÛÙÙÙ×Ì¹¥­¼ÈÏÖÙÙÚÙÚÚÚÚàßÞÞÜÜÜÜÝÜÛÜÝÜÜÝÞÞÝÞÞßÞÜÛÙÛÜÝÝÞÝÝÝÜÛÝÜÞÛÛÜÛÝÞÝÛÜÚÛÛÚÛ×Ê¸¤¤³ÃÎÔØ×ÙØÜÝÜÛÚØÛÜÝÛÜÜÝÝÝÜÝÞÞÞÜÜÛÝÜÝÛÜÝÝÝÝÞÞßÝÞÝÜÛÙÚÙÛÛÜÚÙÛÝÞÝÝÜÜÜÛÜÙÏ½©¡°ÀÌÓÖ×ÙÙÚÚÚÚÚÚØÞÞÜÜÝÝÞÛÛÝÞßÞÝÝÜÜÝÝÞÝÜÜÜÛÛÞÞßÜÛÛÛÛÜÛÝÜÜÜÝÞÜÜÛÛÜÛÙÚÙÙÐÁ¯ £´ÄÏÖØÙÙØÚÚÚÚÚÛÚÙÜÛÛÜÞÞÝÜÜÝÞÞÜÝÝßÝÜÚÝÝÝÜÜÜÜÜÚÚÜÜàßÝÝÛÝÝÜÛÝÝÝÜÛÛÚÚÛÜÝ×Éµ©±ÅÏÔÖØÙ××ØØØÙÙÛÛÛÜÜÝÝÜÛÛÛÛÜÝÛÜÜßÞÝÛÛÜÞÝÛÚÚÛÜÛÛÛÛÜÛÚÜÜÝÜÜÝÝÜÜÛÜÛÚÚÜÞØÍ¼¯¥­ÄÐÖØØÙÙ×ØØØÙÛÚÛÙØÛÛÛÜÛÜÛÛÝÛÜÚÛÛÝÝÛÛÛÛÝÛÛÛÜÜÜÚÚÛÜÜÛÛÛÛÜÚÚÙÚÜÛÞÜÜÚÙÝÛÔÄ³¨ ¡¹ÌÕÖ××ÙÙØØØÙÙØ×Ö×ØÝÜÜÝÜÜÜÞÝÝÝÜÞÛÝÜÜÜÜÝÝÞÞÜÛÝÝÞÜÜÛÜÝÝÜÛÝÜÝÞÜÝÚÚÛÛÛÝÝÚÎ¿±©²ÇÓ×ØÛÜÛÛÚÚÛÛÚÜÙÚÙØÜÝÛÛÚÙÚÜÝÞßÝÝÜÛÛÜÜÞÞÞÜÜÝÝÝÜÜÜÛÜÛÛÛÛÜÜÝÛÛÛÚÝÜÜÚÙÜÜÖÆ¶®¥¸Î×Ø×Ø×ÙØØØØÙÙØÙÚØÚÞÞßÝÜÜÛÝÝÞÞÝÜÜÝÝÞÜÜÛÜÝÛÛÛÛÜÝÜÛÚÚÛÚÛÛÝÝÝÜÛÜÝÞÝÛÛÝÛÒÀ´ª§ÃÓØØ×ØØØ×××ÙÛÛÛÚÙÙÙÛÞÝÞÝÛÜÚÚÙÜÛÝÝÝÞÝÝÝÜÞÝÜÜÜÛÜÛÝÝÞÞÜÛÚÙÛÜÜÝÝÝÜÚÙÙÜÝ×Ì¹­¥¯ÊÖØÖØØÙØÙØØÖ××ØÙØØØÝÜÛÛÝÞÞÝÛÛÛÝÜÝÜÝÞÜÚÚÛÜÛÛÜÜÜÛÛÛÛÛÚÛÝÝÝÛÚÛÜÝÞÞÜÛÚÛÖÈ¶¨ ´ÎÙÜÚÙÙØÚÙØØØÚØØØÚÙÚÝÞÝÝÜÜÛÛÜÛÜÚÜÝÞÜÛÜÜÝÜÜÜÛÜÛÛÜÞÝÞÜÜÚÛÛÜÜÛÚÚÙÚÜÛÜÞÛÒ½«·Î××ØØÙÙÕÖÖØÙÙÚÙØØØÙÝÜÞÜÝÛÛÛÛÝÝÝÝÝÝÛÛÛÛÜÜÜÛÚÝÞÝÝÛÛÜÜÜÜÛÜÞÝÜÜÛÞÜÞÛÛÞÜÐº§~¡¿Ò×ÖÖ×ÙÚÚÙÙÚÜÛÙØ×ØØØÛÙÚÜÜÜØÛÚÜÛÛÚÙÛÙÙÙÙÚÙÚÝÞßÝÜÚÙÚÜÛÜÚÜÝÝÞÝÛÛÛÝÜÛÛÜ×É²¢|¡¾Ð×××ØØØ×Õ××ÙÙØÚÙÙÚØÝÝÝÜÛÛÛÜÝÜÛÚÜÜÜÜÜÝÜÛÜÜÜÜÛÛÜÜÜÞÛÜÚÛÛÜÝÜÞÞÞÜÚÙ×ÝßØÅ¯ z©ÅÖØØØÚÚÚÙØÙÙÙÚÙÚÙØØÙÜÛÚÜÝÝÜÚÛÛÛÛÚÛÛÚÛÛÜÜÝÛÚÚÛÛÛÞÜßÝÜÚÙÚÚÛÛÚÛÜÝÜÚÙÛÜÒ¿¨{u©ÇÖÖÕ×ØØØØÙÙ×Õ×ØÚÙÙÙ×ÜÝÝÞÜÞÞÞÞÜÚÛÚÜÝÝÝÝÝÝÝÛÛÙÚÚÛÝÛÛÜÛÜÛÛÝÜÝÜÜÚÛÛÛÚÜÛÏ»¦|x²Ì×ØÖ×××ØØØØÙÚÚØÙØÚÙÙÝÝÝÜÛÛÞÞÞÜÚÛÝÝÞÜÜÝÜÜÝÝÜÜÛÜÛÛÜÜÜÚÚÛÝÜÜÛÝÝÝÜÚÚÝÞÚËµ¢wz¶Ì×ØÙÚÙØØ××ØÙØ×Ö×ÙÚÙØÛÛÜÜÝÝÜÜÜÞÝÜÜÜÜÞÞÞÝÜÛÛÛÛÜÛÜÚÜÛÛÜÛÛÛÝÜÝÜÛÝÜÞÛÞßØÉ± w}»ÑØØØØÙÖØØÛÛØÚÚÚÚ×ÚÚÚÛÛÛÛÜÝÛÛÛÛÛÚÚÛÚÛÛÜÝÝÝÝÜÚÙÖÙÙÛÛÛÛÚÚÛÝÝÜÛÛÛÛÙÙÜÜÓÀ¨w¢ÁÔØ×ØÚÚÚØØÙÚÛÚÙÚÙØØØÚÚÚÚÙÚÜÜÝÜÚÚÛÜÝÛÛÛÜÜÜÛÝÜÞÜÛÚÛÚÜÜÜÛÛÚÛÜÞÝÝÜÚÙÛÛÙË¶¤z©ÄÔÙØØÙÙÙÚ××ØÙÛÚØ××ÙÙÙÚÛÚÜÞßÞÜÝÜÞÝÝÝÛÝÜÛÛÛÛÝÜÛÛÚÛÜÜÜÚÚÚÛÛÚÚÙÛÚÙØØÛÛÓÂ®¡|{²ËÔØÕØØØØØ×ÙØÚÚÛÛÙØØÚÚÜÜÝÜÜÝÝÞÝÝÜÝÜÜÚÚÛÝÞÝÝÜÜÝÝÛÚÛÜÜÜÛÛÜÝÛÜÚÛÛÛÛÚÛ×Ì¹¦ {¼ÐÙÙÙÛÚÚÚÚÙÙÙÙÚÚÙÛÚÚÚÙÛÚÛÛÝÝÛÜÜÝßÝÝÜÛÜÚÚÙÚÛÜÜÛÛÚÛÜÛÚÙØÚÚÙØ×ØÙÚÛÙÚØÐÀ­|w§ÂÔØØÙÙØØØØÙØ××ØØÚÚÚÙÙØÛÛÚÛÝÜÛÚÛÝÞÝÜÛÜÝÞÝÛÛÛÛÚÚÜÜÝÜÛÙÙÚÛÜÛÛÙ×ÖØÖÚÖÎ¿¨tzµÍØÙÛÛÝÛÚÚÙØØØØØÚÚÚÛÙÚÙÜÛÜÜÜÛÚÙÚÛÜÜÛÚÚÛÜÛÚÙÙÙÛÛÙØØØÙÙÚÙØØÖÖÖÖÖÕÔÏÃ²ut¥ÁÒØÚÜÛÛÚÙÛØØÙØÙÙÙÙÚÙÚÙÛÜÝÝÝÜÜÚÛÛÞÞÞÝÛÜÜÞÝÜÛÜÛÜÜÛÛÙÙØ××ÔÕÔÓÒÐÐÎËÃ¶£zt~·ÎØÜÚÜÜÛÛÛÙÙØØÙÚÚÙÚØØÙÚÛÝÝÝÜÜÝÝÝÜÜÝÝÜÚÜÜÜÜÚÙØØØØ×ÕÓÑÏÍËÉÇÄÂ¿¼·¯¢~}z~­ÅÓ×ØÚÛÛÜÚÜÚÚØ×××ØÙÚÙÚÙ×ØÝÝÝÛÛÛÛÜÝÜÝÜÛÛÛÜÜÛÜÛÛØÕÑÍÉÂ¼´¯©¢}wtruz}ªÂÓ×ØÚÜÞÝÜÛÚÛÚÛ×ØÖÖ×ØÙÚÙØ×ÜÞÚÛÚÛÝÜÙÚØÙÚÙÛÚÙÙØÖÔÏÈ½¯¡{vrpmkkjlou{¨ÀÏÔØÚÝÜÜÜÜÜÚÙØÙÙØ×Ø×ØÙÙÙ××ÜÜÝÝÞÞÝÞÚÛÚÚÜÝÜÜÙØÕÐÆ·£ytrsttwvvutw{­ÂÎÕ×ÜÝÞÞÞÞÞÝÜÝÜÜÛØÙ×ØØÙÚØØ×ÝÝÞÝÝÜÝÛÜÜÝÛÛÙÚÙÙÓÉ¸£zxy{¢¶ÇÑÚÚÛÛÛÞÞÞÞÞßÝÝÚÜÚÚÚÙÚÙÚÚÛÚÙÛÝÝÞÜÝÞÞÞÛÜÛÛÚÚØÔÇ¯°ÀÌÓ×ÙÚÜÝÝÞÝÝÞÝÜÜÛÝÝÞÝÛÛÙÚÚÙØ××ÝÜÛÜÜÞÝÛÚØÚÛÛÚÙÑÀ©¡­¼ÆÐÕØÙÚÚÛÚÜÝÞÞÝÝÝÝßÞÞÛÚÚÚÜÚØØÙÚØÛÜÛÜÜÝÛÙÛÛÜÚÙ×ÑÂ¬¡ª´ÀÇÏÔ×ÙÛÛÜÜÝÞÜÝÛÛÜÜßÞÝÛÛÛÛÚÚÚÛÚÚÙØÙÞÞÜÜÛÜÛÝÝÜÝÚÜÖÇ±¢¥¦ª­²¸½ÄÉÍÓÕÙ×ÚÛÛÝÝÜÜÜÛÛÜÜÞÝÝÞÞÞÚÛÚÜÜÜÜÝÙÙØÙÝÛÜÞÝÞÜÜÛÜÜÝÙÎº£ §®¶»ÀÃÅÈËÎÏÏÑÔÖØØÙÚÚÛÝÝÝÚÙÙÛÝÝÜÛÛÛÝÜÝÜÜÜÞÜÜÛÛÛÛÛÛÛÚÞÝßÞÜÝÛÜÙØÚÛÔÄ¬§¶ÀÆËÍÓÔÕÔÒÓÔØØÙ×ÙÚÙÙÙÙØÙÚÛÛÛÛÝÝÝÝÛÛÝÝÞÝÛÛÚÚÛÛÜÞÜÜÜÚÜÙÞÝÝÝÝÝÝÝÚÛÜÙÐ¹¦©½ÊÑÕ×ØØØØØØÙÚÛÜÛÜÛÛÛÜÝÛÝÛÚÚÜÞÝÞÛÞÜÝÛÛÝÝÞÛÚÛÜÞÛÜÛÝÞÜÚÛÚÚÛÛÝÝÝÝÛØÛÜÕÅ­¡«ÂÏÔÖ×ØØÙÚÛÛÚÙÙØÙØÙÛÜÜÞÝÜÛÛÛÜÜÛÚÚÜÞÞÝÜÛÛÜÚÛÚÛÝÞÞÞÜÝÜÝÝÝÛÜÜÞÞÞÝÝÚÙÜÛÒ¿§ºÎÓÖØÛÛÚÛÝÞÛÝÛÝÜÝÝÝÝÜÛÛÚÜÛÛÜÜÝßÞßÝÝÜÝÝÝÜÛÛÜÝÞÜÝÞÝÞÝÝÝÜÜÝÛÝÞÝÞÝÞÛÜÝÙÊ²|®Ê×ÖÕÕ×ÚÛÜÙÛÚÚÜÙÚÙÚÛÚÚÜÞÞÝÚÜÝÝÜÛÜÜÞÝÞÛÛÛÛÞÝÞÝÝÝÝÜÞÝÞÝÛÜÚÝÝÝÝÜÜÛÜÙÜÜØÆ­}¹ÐÙÚØÛÚÛÛÛÛÚÜÛÞÞÞÞÞÜÜÚÛÜÜÞÜßÜÜÜÞßÞÞÝÞÞÞÞÞÜÞÜÞÝÝÝÝÝÝÝÝÝÞÞÞÞÝÜÚÛÜÚÙÛÞÕÀ¥z¦ÄÖØ×ÚÙÛÚÚÚÙÚÙÚÛÜÞÞÞÞÜÜÝÝÝÝÜÜÜÝÝÞÞÜÛÛÝÝÝÝÜÜÛÚÛÞßàÝÝÝÞÞÞÝÝÞÜÛÜÝÞÞÚÙÜÜÕ½¢z«ÇÕ×Õ×ØÛÚÜÝÛÛÛÛÝÜÛÜÛÝÛÛÛÛÜÝÞßßÝÝÜÞÞàÞÞÜÛÜÝÞÞÛÜÛÜÚÜÚÝÞÞÞÝÝÝÝÝÝÝÝÞÛÛÝÜÏ¹zv²ÊÖ×Ö×××ÙÜÞÞÞÝÝÝÝÜÛÙÛÛÝÝÝÜÜÜÝßÝÞÜÝÜÛÜÝÞàÞÝÛÚÜÛÝÛÝÝßÝÝÛÜÛÝÝÛÝßáßÞÙÚÞÞÑ¸yxµÎØØÚÛÝØÚÙÜÝÜÜÚÛÛÞÞÞÞÝÞÜÜÛÝÞßÞÝÛÚÛÛÞÞÝÜÜÝÞßßßßÞÝÝÞÝÝÝÞÝÛÛÛÝÞÞÞÞÝÜÛàÜÑº¤|¹ÎØÙÜÞÜÜÛÜÜÝÝÜÝÜÝÞÝÝÝÜÝÝÝÝÜÚÜÝÝÞÜÜÝÝÝÜÜÛÝÜÝÝÜÝÜÝÝÞÞÞÜÝÝÞÝÝÝÜÜÝÛÝÙÙÜÚÑº§ }ºÒÙØØÜÝÞÜÛÛÜÛÛÚÚÜÞÞßÛÛÚÜÝÜÛÚÚÜÝÞÞÜÜÝÝßÝÝÜÜÞßßÜÜÛÛÝÚÝÝßÞÞÜÝßàÞÜÚÚÙÛßÝÓ½¬§¢½ÓØ×ÙÛÜÛÜÜÞÞÜÜÛÝÜÝÝÝÞÛÛÜÜÝÞÞÞÞÝÝÜÞÜÜÝÛÜÜÜÞÝÞÞàßßàÞÞÜÝÝÝÜÚÝÝÝÞÜÞÝÜÚÝÛÓÁ­ª¤ÀÔÚØÚÛÜÚÝÞÞÞÝÞÝÝÝßàßÞÝÝÝßÝÝÜÝÞÜÜÜÜÝÝÝÝÝÝÝßÞÝÜÜÜÞÝÞÝÝÝààààÞÛÛÛÝÝÜÚÚÝÝÓÃ¯© £ÂÓÙÖÙÛÞÝÞÜÝÛÞÞÝÞÞßÞÝÜÛÝÝÝÝÛÝÜÜÞÜÞÝÞÜÜÜÝÞÝÜÛÛÚÜÝÞÞÜÝÜÞÜÝÞÝÞÝÜÜÜÝÝÛÛÝÞÕÅ°¨ ¥ÂÔÛÙÛÜÞÜÝÛÛÛÜÝÞÞÞÝÝÝÝÞÞÞÞßÝÝÝÝÝÝÝÝÞßßÝÜÝßàßÜÜÜÝÞÞÞÞÜÜÝÝÞÜÝÜÛÜÝÜÜÙÙÜÝÕÆ³ª¨ÆÙÞÛÛÛÜÜÝÜÝÞÞßßÞÝÝÞÝÞÝÝÞßÝÝÜÜÝÜÝÝÝÝÜÝÛÜÝÞÝÝÜÝÜÜÝÜÜÝÝÝÜÝÝßßÜÜÜÝÝÜÙÚÝÝÔÄ³­¡­ÈÚÜÚÚÞÞààßÞÞßÞÞÝßààßßÞÞßÞàÞÞÜÜÝßßßÞÞßàÝÝÝßßÞÞßßßÛÞÞßÞÝÝÞÝÝÜÜÞÝÜÛÚÛßÝÑÃ³­£´ÎÚÛÚÜÞÜÝÜÛÝÝÞÞÜÜÝÝßÝÝÝÜÞßÞÞÜÛÝÜÜÝÝÝÜÛÜÜÞÝÞÞÜÝÝÝàÝÝÞÜßÞÝÝÛÛÝÞßÞÞÝÝÛßÛÒÂµ¯¢ºÑÝÝÛÝßÞàßßßÞÝÝÜÞÝÞÝÜÞßßàÞÞÞÞÝÛÝÜÞÞÞÞÞÞÝÝÝÞÞßÞßßßÞÞÝÝÞÞßÞÝÞÛÜÜÜÜÛÛÝáÛÓÃ·¬§ÁÕÜÛÛÜÛÞÝÞÝÜÝÞÞÞÝÝßßßÞßÞÝÝÞàßÞÝÜßßÞÝÜÛÞÝÞßÞàÞÝÝÝÞÝÞÝÞÝÝÝÞÞÞÞÞßÝÝÛÜÝÞØÎ¿¶ª®Ç×ÛÜÞßÞÞÞßßÞÝÝÝßßßÞÝÞßàÝÝÝÞÞÝÝÞÞÝÝÝÝÞÝÞÝÞÞÞÞÞÝÝÝÜÞÞàÞÞÞßÞÞÜÝÞßÝÞÝÛÞÜÖÍÂ¸©¤¼ÐÚÚÚÝÞÞÞÞÞÞÝÜÞÝÞÝÜÞÜÝÝÞàßßÞÞÞÝÜÝÞàÞÞÜÜÝÝßßßÞÞÞàÝÞÞßàßßÞßÞÞÞÜÝßßÝÛÛÝÙÒÆ¾´¥²ÇÕØÚÝÞÝÝÜÞÞààßßßßàÝÝÜÝàßßàÞßÞßßßàÞÞÝÞÞÝÜÝÞààÞÞÞÞÝÝÞÝÞßààÞßßßÛÛÜÜÜÚÜÛ×ÎÆ¼¯¢®ÁÓÚÚÜÜÝÝÛÝÞßÝÝÝÞÞÜÝÞÞÞÞÝÞÝÜÛÜÝÞßÝßÞÜÝÛÝÝÝÝÜÝÝÞÞßÝÞÞßßßÝÞÞÞÞÞÜÜÜÜÞÜÞÚÔÉÁ»´ª¤¬½ÑÚÜÜÛÛÛÜÝßßÞÝÝßáßÞÝÝÝÞÞÞÞÞÝàààÝÚÜÜÞßßßÞÝÜßßßßÞÝÞÝÝÞßàßÝÝÝÞÞÞÝÜÜÞÛÜÜÙÓÈ¼µ®®¶ÃÏÙÙÜÜÜÜÜÞÝÝÛÝÜÝÝÞÞÜÝÝÞßÞÞÞßßÞÞÜÝÜÝÝÞàßÞÜÛÝÜÞÞßàààÞÞÝßßÞÝÜÜÞÞÞÝÜÜÝÞÞÙÐÅ¹²°¶¾ÉÒ×ÜÝÞÝÝÝÞßßßÝÞÜÜÞÞàßÞÜÝßààßÞÞàßàÜÚÙÙÜßÞÞÞÞÞÞÞÞÞÞààÞÞÞààßÞÜÜÝÞàßÛÛÛÜÝßÝÖËÃÂÇÑÖÙÛÛÞÛÛÛÜÞßÝÜÛÜÞÝÝÜÝÞÞßàßßÞÞßÞÞÝÝÞÞÜÝÜÞÞÞÞÜÜÛÝßßàÞÝßßßÞÞÝßÞÞÝÝÞßÞÞÝÝÝÞÜÙÔÓÔØÙÛÞÞßÝÜÞßÞÞÝÞÝÝÜÞßßßÞßÞàßßÞÞßàßàÝÞÞßÞÝÝÞÞßÞÞÜÜÝÞÞáÞàÞÝÞÞÞÞÞÞÝÝÞÞÞÝÝÝÜÜÜÛÚØÙØÚÚÛÜÜÞÞÞÜÚÛÜÞÞÜÜÛÞÞÞÜÜÝÞÞÝßÝÝßÞàßÝÞßÞÞÜÜÜÜÝÛÜÝÜÞÜÝÛÜÝÝÜÜÝÜÜÛÞßÞÞÜÜÛÜÛÛÜÝÝÜÛÛÚÜÛÛÝÜÝÝÜÛÞÞßßÝÜÜÝßÞßàßàÞßÞÝßßàáàßàÞßÞÞßßßßßÞÞÝàßÞÞÝÞÝÝßÞßßßßßßßßÝÞÜÜÛÛÚÛÛÝÜÝÚÛÜÝÝÞÝÞÛÚÛÜÝÝÛÜÞÞàßßßÝÜÛÜÝÝÝÞààßßÞàÞÝÜÚÛÝÞßÞßßàßßÛÛÝÝßÞÞÞÞÝÝÝÝÝÝÝßÜÝßàáßÞÝÞÝÝÜÜÞßàßßÞßÞÞÞÞÞßßàÞÞÞÝÜÜÝÞÞÞÝÞÝÞÞÞßààßÞÞÞÞßÝÞßààßÞÞÝÞÞßßßßÞßßààßßÞßÝÝÞÝÞÛÜÝÞßÛÜÜÝÞÜßÞàÞÝÜÝÝßßÞÞÜÝÝÝÞÛÜÝÞÞÞÜÝÝßÞÞÞÞÞÜÚÚÛÝÞÞÝÛÚÛÞßÞÞÜÝÝÝÝÞÝÞÝÝÞÞÞßàÞÝÞßÝÞÜÜÞÞÞÜÝÝÝßÞÞÞÞÝÞÝàßÞÞÝÞßßÞÞÞßÞÜÜÝáßßÞßààßÞÞÜÝÞÞßÝÞÞÞßÝÜÞÞÞÞÞßàÞáÞßÞÞßßÜÚÛÜÞÝÜÜÞÞßÜÛÝÜÞÝÝÜÜßÞÞÝÜÝÝÜÝÝÞÞÝÞÝÞÞÞßßàÞÞÞÞßÞàÞßÜÜÜÝÞÞÝÝÝÝÞßßÞÞÞÞßÞÞÜÝßààÞÞÞÞÜÞÝÞÞÞÞÞßßßÞÞÞÞßÞßÞÞßàááßÞÝßÞßßßÞßßàßÝÝÞßàÞßßàßÞßÞÞÜÞÞààÞÞßààÞßÞàßßÞÜÞÜÞßßà
Y:
F:00:00:03.05
G:
S:80,89
V:19570,39671
C:220,251
M:
ÞÝÛÛÚÛÜÛÜÛÜÞÝÝÚÛÛÝÝÜÛÛÝÞÞÞÞÝÜÜÛÜÚÚÙÙÛÝÞÜÞÝÞÞÝÜÜÛÝÜÜÚÙÜÜßÞÝÛÚÚÛÜÜÛÚØÚÜÜÞÛÚÛÚÜÝÛÜÜÝÝÞÞÝÝÜÞÝßÝÜÝÜÝÜÝßÞÞÜÜßßßßßßÞÜÛÜÛÞÜÝÝÜÝÜÝÝÜÜÜÜÜÛÛÝÝÞÝÜÜÝÝÞÞÝÝÜÜÝÞÞÞÜÚÚÛÝÝÝÜÛÛÜÚÝÜÛÚÛÜÛÜÚÚÜÝÜÞÝÝÝÜÜÝÜÛÜÛÜÜÜÛÜÛÝÝÝÛÚÛÜÜÛÛÛÛÝÛÛÛÛÛÜÜÜÜÜÜÜÛÚÚÙÙÛÛÜÝÜÝÝÜÚÚÛÜÝÚÚÚÛÝÝÜÛÝÝÜÜÜÝÞÜÜÛÛÛÝÝÜÞÝÝÝÜÞÞÞÞÝÜÛÙÙÛÜÞÝÜÝÝÜÜÛÝÞßÜÞÜÜÝÛÜÜÜÛÚÚÛÝÝÝÛÚÛÛÜÛÝÚÜÛÜÜÝÝÜÜÞßÞÞÝÝÙÜÜÜÚÙÚÛÛÜÛÛÜÛÜÝÞÞÞÜÜÛÚÜÛÚÙÙÚÜÝÝÝÝÛÜÚÛÜÜÞÜÛÜÛÜÜÚÚÝÝÜÚÙÚÜÜÜÜÚÚÛÜÞÞÝÜÛÜÛÛÜÜÜÛÜÝÞÞÞÝÝÝÝÝÝÝÛÜÛÚÚÛÜÝÛÚÚÜßßÞÝÜÛÝÜÞÞÞÝÛÛÜÜÜÚÝÞààÜÛÚÝßÞÝÜÜÝÞÞÝÛÙÜÝÝÜÜÚÛÛÛÛÙÙÙÚÜÚÜÜÛÛÜÞÞÞÜÛÛÜÚÜÚÛÚÛÜÜÞÞÞÝÞÜÝÝÜÝÜÜÛÚÚÜÞÞÞÜÝÞÞÝÛÚÛÝÝÞÜÚÚÚÛÝÞÞÜÛÜÝÛÚÚÛÛÜÛÙÛÚÛÜÛÝÛÜÛÛÛÚÚÚÙÛÛÜÜÜÜßÜÝÝÞÞÜÜÛÜÚÝÝÜÜÚÛÛÜÞÝÞÝÝÞÜÝÜÛÛÜÜÞÝÝÜÝÛÜÛÛÜÜÛÜÛÚÜÙÜÛÜÛÜÜÛÛÛÜÝÛÚÛÚÚØ×ØÖ×ØÙÛÛÛÜÜÜÛÛÝÝÝÜÛÛÝÜÛÙÚÜÝÜÛÚÛÛÜÛÛÜÜÝÞÞÞÛÝÜÝÜÜÛÛÜÜÛÜÜÛÝÛÛÚÜÝÝÜÜÝÜÞÝÞÝÛÜÚÛÜÜÝÛ×ÒÍËÍÒ×ÙÛÚÙÛÚÜÜÜÛÝÜÞÝÞÝÝÝÝÝÞÝÜÛÚÜÚÜÙÜÛÜÝÞÞÛÚÛÝßÝÛÛÚÝÜÜÚÛÛÝÜÛÛÜÝÝÝÝÜÞÞàÝÛÚÚÛÚÚÚÚ×ÏÄ¿ÄÍÖÚÛÜÜÛÚÛÞÝÝÛÚÚÛÛÜÜÜÚÚÛÜÝÝÚÙÙÚÞÝÜÜÜÝÜÚÚÙÚÜÜÝÜÝÝÜÝÜÜÜÚÛÛÛÞÛßÞÞÜÛÜÜÛÜÚÚÚÜÜÚÜ×Í»®®ºÊÔ××ÛÛÞÛÚÚÝÝÝÝÛÛÜÜÝÛÚÜÜÜÝÚÝÜÛÛÜÞÞÝÛÝÝßÞÛÜÚÛÛÚÜÛÜÜÝÞÜÜÛÚÛÚÛÚÚÛÚÚÜÜÜÝÚÜÛÛÛÛÚÓÂ±ª²ÄÑØØÙÚÛÚØØÝÝÝÜÝÜÛÜÛÜÝÜÛÚÛÝÞÝÜÛÚÛÛÜÝÝÞÞÜÝÚÛÛÜÝÜÝÛÚÙÚÚÚÛÚÛÛÛÚÛÝÞÝÜÛÜÜÜÚÚÙÛÛÛÖÈ´¤¡¬ÃÑÙÚÚÛÚÚÚÙÝÞÞßÝÜÞÞàÞÞÜÜÝÛÙÛÛÝÝÝÞÜÜÚÛÜÜÛÜÝÝÜÚÛÜÞÞßÞÜÞÜÞÝÜÞÜÞÝÞÝÝÛÛÙÜÝÜÝÛÝÛ×Ï½¬£·ËÖÚØÚÛÝÛÛÙÜÜÛÛÝÝÝÝÚÜÚÜÜÜÝÜÛÜØØØÚÝÝÝÛÜÜÜÜÚÛÛÝßÝÝÛÜÛÝÞÝÜÜÞÞÝÜÚÝÜÝÜÛÞÛÛÜÚÞÝÚÓÁ®¡¶ÊÖÛÛÚÛÚÚÙ×ÞÝÞÜÝßßÝÞÝÝÝÝÝÞÞÝÜÜÝÝÞÜÞÜÜÜÜÞÜÜÝÝÜÛÙÚÜÞßßÜÜÞÞÞÜÛÝÜÞÞÜÝÛÜÜÝÞÜÞÝÙÏ¹¤¦½ÐØÛØÚÛÛÛÙÚÛÛÛÜÜÝÜÝÝÝÝÜÜÜÝÜÛÛÛÜÝÝÜÛÛÝÜÝÛÛÜÝÝÞÝÜÝÝÞÝÛÙÜÚÜÚÜÜÝÜÚÛÛÝÝÛÜÚÚÚÜÚÓÃ®¤¼ÎØÙØÚÚØÙØØÝÝÛÝÜÜÝÞààÞÞÛÛÛÛÛÝÜÜÜÜÜÞÜÝÝÜÜÜÝÝÝÝÞÞÞÝÝÝÝÞÜÛÛÛÝÝÝÛÜÞÜÝÛÛÜÝÚÝÜÙÏ¾ªªÂÔÚØÙÚÛÛÙØ×ÛÛÞÝÛÛÛÛÛÙÚÚÛÝÛÞÚÙÙÛÛÛÙÚÛÝÝÝÝÝÝÝÞÞÝÜÜÝÝÛÜÛÝÜÛÛÚÛÚÛÚÛÝÜÝÚÚÚÛÝÜÖÈ¶¡¬ÄÕÚÙØÙØÚØÚÙÞÞÞÜÙÛÝÝÞÜÛÝÝàßÞÞÜÝÝÞÞÝÝÜÞÝÜÛÚÝÜÝÝÜÝÛÜÜÛÝÜÝÝÞÞÝÜÛÜÜÞÚÜÛÜÛÛÚÞÚÓÄ²¯ÆÕÚØÚÛÛÜÚÛÚÜÚÛÜÜÞÛÝÜÛÜÛÜÝÛÛÛÛÜÜÜÞÜÜÜÝÝÝÚÜÝÝÜÝÜÜÝÛÝÝÝÞÝÜÛÛÛÝÝÞÝÜÛÛÜÛÚØÙÜÙÏ¿¬°ÉØÛÙÚÛÚÚØ××ÝÝÝÛÞÞÛÚÚÜÞÞÝÜÛÜÛÜÜÜÛÚÛÜÝÝÛÙÙÚÛÛÛÜÝÞÞÝÝÝÝÝÛÛÜÛÜÚÚÜÜÞÞÜÜÛÛÜÞßØÌºª³ËØØØ××××ÙØÙÝÝÞÞÞÞÜÜÜÝÝÝÛÛÛÛÝÜÛÛÜÛÝÝÝÜÛÛÝÝÞÜÛÜÜÞßßÝÜÚÛÛÛÝÝÝÝÛÝÛÝÜÛÛÛÚÚÝÜÕÇ¸ª¸ÍØØØÙÙÚØÙØØÜÛÜàßÞÝÛÛÛÛÝÜÜÛÝÝÝÜÝÞÝÝÙÛÛÛÛÝÜÜÜÚÝÝÝÜÜÞÜÜÛÚÜÛÞÝÜÛÜÛÝÛÛÝÜÝÚÝÚÓÆ·ª¸ÏØÙÚÙÚÙÙÙØØÞÛÜÜÜÜÝÝÞÝÝÝÜÝÞßßÞÜÜÜÝÝÜÜÜÛÜÛÛÝÝÜÜÛÜÜÞÜÝÛÝÝÛÜÝÞÞÜÝÝÜÚÙÚÜÚÛÝÛÑÂ²¦»ÐÙØØØÙØ×ØØÚÜÞÜÜÜÛÛÛÜÞÞÝÜÜÜÝÜÜÛÛÛÛÛÛÝÝÝÝÝÞßàÜÜÚÛÛÙÙÙÚÜÝÝÛÛÚÜÛÝÛÙÚÛÝÛØÚÛØÎ½²¤¢¿ÓÙ××ØÛÚØ×ÖØÞÝÝÛÛÝÜÞÜÜÜÛÜÜÛÜÜÝßßßÜÜÛÜÝÜÞÛÝÝÝÞÛÜÚÜÜÛÜÚÜÛÝÝÜÜÛÛÛÜÜÜÜÛÚÙÛÜÔÅµ¬¢¤ÁÔÙØÙÛÜÛÙØØÙÞÛÛÝÛÝÜÚÝÛÞÝÝÜÝÜÝÜÝÝÛÝÜÝÜÛÜÜÝÝÞÜÜÜÚÜÛÜÜÜÝÝÜÛÛÝÞÞÝÜÜÞÞßÝÛÚÞÛÔÃ²©¨ÅÕÙÚÛÝÜÙØØØÙÛÚÛÛÞÜÜÝÜÝÛÚÙÛÝÜÛÛÛÛÚÙÛÚÝÝÝÝÚÙÙØÚÛÛÛÙÙÙÚÛÜÛÛÛÛÛÛÜÜÝÜÜÚÚØÚÚ×Ê·«¢«ÈÖÙØÛÚÚ××ØØ×ßÞÝÝÞÝÝÝÝÞÝÛÜÚÛÜÝÝÝÜÛÛÜÜÝÝÞÞÝÝÝÜÜÜÚÛÛÜÜÛÛÛÜÝÞÞÝÛÛÝÜÝÛÚÜÛÝÛÓÃ²§³ÌØÛÙÚÚÛÜÚÙØØÜÛßÝÜÛÛÞÜÛÚÙÙÙÛÛÝÜÛÚÛÛÛÜÜÝÝÝÜÝÛÙÙÛÜÜÚÛÝÝÞÛÛÙÛÜÛÛÙÚÚÛÜÚÚÙÛÖÉ·¥¼ÑØÙÖÙÙÙØØØÛÙÞÝÝÝÜÞÞàßÝÜÙÛÝÝÝÞÛÝÜÞÞÞÜÛÚÚÙÛÚÜÛÝÜÜÛÝÝÝÚÛÚÛÛÛÝÜÜÜÚÛÛÛÛÛÛÙÏ¿ª~¦ÄÖÚÛÜÝÜÚÙÙ×ØÚÝÝÝÝÝÞÜÜÚÚÙÙÙÛÜÝÜÛÛÜÝÜÜÜÜÜÛÛÚÛÛÛÛÛÜÚÜÛÚÛÙÛÚÛÜÛÝÛÚÚØÛ×ØØÖÎ¼«®ÈÖÚÚÙÙÙÙÙØÖ×ØÜÝÜÝÜÛÜÝÜÜÛÛÝÞÞÝÜÞÝÝÝÜÛÜÞÝÜÜÛÛÜÜÜÚÚÙÛÝÝÞÛÛÛÛÜÚÙÚÚÛÙØÔÕÒÊ¹¤»ÐØÚÚÝÜÛÚ×ÚÚÚÚÛÞÛÞÝÜÛÛÛÛÝßÞÜØÛÚÚÙÙÜÞÝÝÛÝÛÜÛÛÜÛÚÚÚÛÚÙØ×××ØØØÕÖ××ÖÔÒÒË¿©}zªÅÓ×ÚÛÛÛÙÚØ×Ö×ÙÞÜÜÜÚÜÛÜÞÞÝÜÛÜÞÝÝÛÚÝßßÜÙÛÛÝÛÚÛÜÝÜÜÜÛÙ×ØÙÙ×ÕÕÒÓÐÏÏÍËÅ»®z¡¾Ð×ÛÛÝÝÜÞÜÙØ×ØÙÜÜÜÝÝÜÜÛÛÜÜÜÛÜÛÞÜÜÛÚÛÜÜÝÜÜÛÛÛÜÚÚÙØÙØØÕÒÐÎËÉÅÃÁ¼¹´­¦{}~µËÖØÙÛÞÞÞÜÚÙÙØÙÙÞßßÜÙÚÜÞßÝÞÝÝÝÜÞÝÞÝÜÛÚÛÜÝÞÝÜÛÙÚÚÜÙ×ÒÎÆ¿¶®§~xtonr|³ÈÔÙÛÜÝßÞßÝÛÛÚÜÜÚÝÜÜÛÜÝÝßÜÜÛÜÝßÜÜÙÙÙÛÛÚÚÚÛÝÜÜÛÛØ×ÕÒÊ¼¬}wtpqonnmpnru|±ÄÑØÚÛÛÛÝÞÞÜÚÚÜÝÛØÞÞÞÜÞÜÝÞÜÛÛÛÜÞÜÜÛÛÝÜÜÝÜÛÛÜÜÜÙØÖÔÊº¥xsrtwzz}}}}~¶ÉÓØÛÜÝÝÞÝÝÞÝÝÜÜÜÛÛÚÜÜÜÝÝÝÝÜÜÜÜÞÛÜÚÙÚÚÛÛÚÙÜÛÛÙÖ×ÕÍ¾¦zxvy}¦ºÈÒ×ÚÚÜÚÝÝÝÜÜÝÛÛÚÚÚÛÝÝÝÞÞÞÞÝÛÛÜÞßÝÛÚÚÛÜÜÛÜÜÜÞÚÛØÕÉ¶¥µÃÍÕØÚÚÚÜÛÞÝÝÝÝÞÞÝÜÚÛÛÞßÝÞÜÛÛÛÛÝÝÝÛÚØÛÜÜÛÚÚÛÚÛÚÚÚÔÉ²¦³¿ÉÐÓØÙÛÛÚÙÚÛÜÜÜÜÜÜÜÛÛÛÜÝÜÝÛÞÜÛÚÙÚÜÛÝÜÜÛÛÚÝÝÞÞÝÛÙÙÖË¶£ª²¼ÅÌÒÖØÚÛÛÜÛÜÛÚÚÚÝÜÛÜÛÝÛÛÚÚÞßÝÜÛÜÜÚÚÙÝÜÜÜÝÞÞÝÜÛÝÜÛÜÚÙÏ»¦¡¦¬°³·º¾ÃÅÊÍÏÕØÛÛÚÚÛÜÝÜÜÝÝÞÞÝÝÞÞÞÝÜÛßÜÜÛÚÜÚÜÛÜÜÞÝÜÝÜÞÞÜÜÛÛÛÙØÛÙÓÃ¬¥¯¸ÀÄÉÊÍÑÑÓÒÓÖÖØÙÛÛÙÚÚÝÞÝÜÛÛÛÛÛÝÝÝÝÝÛÛÛÛÝÝÝÞÝÜÛÛÜÞÝÞÜÜÜÜÝÜÛÚÚÛÛÚÜÜ×É´¢ªºÄÌÐÒÔÔÖÖÖ×ØÙÚÙÙÙØØØ×ÚÛÝÞÛÚÙÚÛÞÝÜÛÝÜÝÞÝÝÝÝÞÜÝÝÞÜÛÜÞÞÝÜÜÛÝÝÞÞÝÝÜÙÙÜÚÓ¿©z°ÃÍÒÓÖÙÙÛÙØÙÙÛÜÜÜÛÜÜÜÛÜÜÛÛÜÛÞÜÜÜÛßÞÞÞÜÜÛÝÜÜÞßÜÜÞÞÝÝÜÝÞÝÝÛÜÜÜÝÜÝÜÛØÛÝÙÍµ¢x}®ÄÐÓÕ×ÚÛÛÚÛÛÜÜÚÚÚÛÝÜÜÜÝÝÜÞÛÞÜÛÛÚÛÛÝàßÞÜÜÜÞÝÜÜÝÝÝÞÝÞÝÞÞÞÞÞÝÞÜÜÜÛÜÝÛÛÜÝ×Å­yx§ÀÏÓ×ØÚÚÛÛÛÛÜÝÝÛÛÛÛÜÝÜÝÜÝÝÝÝÜÛÚÚÜÛÜÞÝÜÚÚÜÝÞßßßÜÝßÞàÝÞÝÞßÞÝÜÛÝÝÞÝÞÞÝÛÜÙÑ¼©v~¹Ï×××ØÙÚÚÛÛÚÚÛÜÝÞÝÝÚÚÚÜÛÜÜÜÜÚÜÜÞÞÜÞÝÞÜÝÚÜÝÝÜÜÜßÝÝÜÞÞßÞÞÝÝÜÜßÞÞÞÜÜÙØÚÝØË´¤|v¨ÅÕ×Ö××ÙÚÜÝÜÜÛÜÜÝÜÝÝÞÜÜÜÛÝÝÝÝÜÜÜÜÜÝÞÞßÞÜÞÞßÞÝÞÝÞßÝÝÝÜÝÝÞÝÜÜÛÛÜÛÜÜÜÛÚÝß×È­¡{z´Í×ÖØÙÚÚÚÚÚÛÜÞÝÝÜÝÛÜÜÜÝÜÜÛÛÛÜÝÞÝÝÜÞÝÞÝÝÝÞÝÞÜÛÛÙÛÝÝÞÝÜÝÜÝßÝÝÛÛÛÝÝÞÞÜÛÞÝÕÁª z¾Ò×××ØÙÚÛÜÛÛÚÛÝÞÝÝÝÝÛÛÚÜÞßÞßÝÞÜÝÞÞÞÞÜÞÜÝÞÞÞÞÝÞÜÝÜÝÛÜÜÜÝÜÜÝÛÜÛÜÛÝÜÜÜÛÞÝÑ¼¢y¥ÂÖØÙÚÛÛÛÛÜÝÝÝÚÞÛÝÝÜÝÝÜÜÜÜÜÛÛÜÝÞÝÞÞÝÜÛÜÜÜÝÜÞÞÜÝÝÜÝÞÝÜÜÝÞÝÜÛÛÜÚÜÜßÞÞÛÚÞÝÑº¢|«ÇÖÙÙÛÝÛÚÚÚÜÝÝÞÞÝÜÜÝßßßÞÛÛÜßßÞÞÝÞÞßÞÞÝÛÞÞßÝÞÞßÞÜÝÛÛÜÛÚÛÜÜÜÞÜÝÜÛÛÛÜÝÛÚÞÚÏ¶¡z¯É×Ø×ÙÚÙÚÚÚÛÜÜÞÝÞÞÛÜÝÝÞÜÞÝÜÜÛÜÝÞÝÜÜÚÜÛÝÝÜÝÜÝÞÝÝÝÜÝÝÝÞÝÞÜÜÝÝÜÛÙÛÝÞßÝÜÚÝÚÎ¶ }µÍÙØÙÜÝÝÝÝÝÝÝÜÛÜÝÞÞÝÝÝÝÛÛÛÝÝÝÝÝÝÝÞÜÝÝÞÞÝÝÝÞÞÞÞÝÝÜÜÛÜÛÜÜÚÜÜÝÞÞßßÞÜÜÛÙÛÞÜÍµ¢ |´ÌØ××ÚÛÛÚÜÚÚÛÜÛÚÚÝÞÝÜÛÜÝÛÛÛÝÞÝÛÛÜÝÝÛÛÛÛÛÚÛÝÞÜÜÜÞàÝÝÜßÞßÝÚÜÛÚÚÛÝÞÞÞÞÝÜàÛÍ±¼ÓÜÙÛÛÝÜÝÝÝÞÞÞÝÝÞßßÝÜÝÞÞÞÞßÞÞÝÞÞÞßÝÝÜÜÜÝÜÞÞßßÝÞÞßÛÜÛÝÞÝÝÝÜÜÝÜÝÜÜÝÝÛÙÛáÞÍ¯»ÒÙÙÚÛÞÝÝÛÛÛÜÝÝÜÛÛÜÝÜÝÞÞÝÛÚÜÝÝÝÝÝßÝÞÛÝÜÝÞÞÝÜÛÜÞÞÝÝÞÝÝÜÜÝÝÞÝÝÜÝÞÞÝÝÝÚÝÞØÉ«¡ÂÕÚØÙÛÜÜÝÝÝÜÝÝÝÞÞßßÞÞÞÝÞÝÝÝÝÞßÞÝÜÜÜÞÞÞÞÝßÞßßÞÞÜÜÜÜÞÜÝÝÞÝÜÝÛÝÜÛÜÝÝÜÚØÚÝÙÇª~¥Å×ÜÚÚÝÞÞÜÚÜÜÞßÞÞÝÝÞÝÝÞÝÝÞßàßßÞÞÞÞÞÞÝÝÜÝÞÝÞÞÞÞÜÝÞÞÞÝÜÜÜÞÝÞÜÜÛÛÜÛÜÛÜÛÚÜÜÕÀ£~©Ç×ÚÙÙÜÝÝÝÛÛÛÞÝÝÝÝÞßààÝÝÝßàÞÝÛÜÞÞÞÝÜÝßßáßßßßßÜÞÜÜÜÛÜÞÞÝÜÚÜÜÜÝÛÝÜÞÝÜÚØÜÞÔ¼~{°ËÙÛÛÝßÞÞÜÜÛÝÝÝÞÞàÝÜÛÜÝßÞÞÞÞÞÝÝÝÞáßÜÜÛÞÝÞÞÞßÜÝßÞÞÝÝÝÞÝÝÝÛÛÛÜÞÝÝÝßßÞÚÚÞÜÐ¶z}»ÒÝÜÛÝÝÝÜÜÞÝÞÞÞÞÞÞÞÝÜÜÝÝÞÝÜÝÝÜßÝÞßÝÞÞÞÞÝÛÝÜÜÝÝÞÞÞÞÝßÝÝÛÚÛÙÙÙÙÛÛÝÝÜÜØÚÚÖÈ° { ÀÔØÙÛÝÝÛÛÜÝÜÛÛÜßÞÝÜÛÜÛÝÜÞÝÝÝÛÜÜÝßÞÞÛÛÛÝÞÜÝÛÜÝÝßÞÞÝßÝÝßÝßÞßÞÞÝÜÜÛÝÞÜÝÝÝÔÁ¬£ }®ÉØÜÛßßÞÞÞÞÞÞÞßßàßÞßÞßÞÞÝÜÝÝßàßÞÞÞÞÝÜÝÜÜÞßßÞÜÝÞßàÞÞÜÜÜÝÜÜÜÛÜÛÜÝÜÛÝÝÝÛÜÙË¸««¦»ÑÙØÚÝÞÝÝÜÝÜÛÜÛÜÞÝÞÜÛÜÛÜÞÝÝÝÝÝÞÝÞÞßàÝÞÝÞÞÞÝÝÞÞÜÚÜßàÝÞÞÝÜÞÝÞÝÛÝÛÝÜÜÙÙÚØÒÂ²­«£ªÆÖÜÛÜÞÞÞÝÝÝÞÞÝÞÝÞÝÝÜÜÝßàáßÞáßàßÞÞÞÞÞßÞÝÝÞÝÞÝÞÞÞÞÝÝÞÝÝÝÝÛÝÜÞÞÝÞÝÜÛÛÚÛÛÑÁ®¥¦£¢½ÒÙØÛÛÛÜÜÝÞÞÞÝÝÞÞßÝÝÜÝÞÞÞÝÞßàÝÝÝÞàÜÜÜÞÞÞÜÝÝßßÝÜÝÜÜÜÝÝÜßÞÞÝÜÛÜÛÝÛÜÜÙÛÙÑÂ¯¦¨§²ÉÕØÙÙÜÝÞßßÞÞÝÞàßàÞÞßÞÞßààßÝÞàÞßÛÜÝÞÞÝÝÝÞßÞÞÞÝÝÝÝÞÞÞÞÜÛÚÛÝÝßÜÜÚÛÛÚÜÚØÌ¸¦¤ª¦®ÅÓÙÙÚÞÛÜÝÝÞÞÞÞÝÜÞÞÞÜÝÜÝÛÝÝÝÝÜÝÞÞÞÞßÞÞÝÝÝÞÝÞÞÞÝÜÝÞÞÝÝÝÝÝÝÝÝÝÝÞÛÜÛØ×ÓÎÀ­¤«¬©¿ÑØÙÛÛÜÜÜÜÜÞßßÞÞÞààÞÞÞßáßßÞÞÝàßÞÝÚÛÝßßßÞÞÞßÞÞÞßßßÝÜÛÜÞÜÛÚÛÛÛÛÛÛÛÚØÒÇµ¤£¨¨¡¯ÂÐ×ÙÛÛÜÜÝßßÞÞÞßßÞÞÝÝÝÜÛÜÝÞÞÞÝÜÛÝÞßÝÜÞÞßßÞßÝÝÝÝßÞÝÜÞßàßÝÜÛÜÝÞÞÜÛÙÕÎÀ®¢¨§¡£²ÄÐÖÙÚÝÝÝÜßàßÞÜÞÞààßÞÞßàààÞÞÞÝÝÞÞÞÝÝÝÝÞßÝÝÝßßàÞáßáßÝÝÝÝÝÝÜÝÜÝÜÜÛÜÚÓÃ¯£ª«©£¦°ÀÎÕØÛÞßÞÝÝÞÞÞÝÝÜÜÚÛÜÛÛÜÞßÞÞÞÞÝÜÜÞßßßßÞßÝÝÞÝßÞÞÞÝÛÜÞßßÞÞÞÞÞÜÛÝÞÞÝÝÜÔÃ°¥£¨ª«ª««°·ÃÍÔ×ÚÝÞÞÝÜÝÞÞßßÞÞÝÜÞÜÛÛÜÞÞÞÝÞÞßàßÞÜÜÝÞÞßÞÞÞÝÞÞÞÞßÞßÞÜÞßßàÞÞÜÜÞßßÞÞÞÚÏÂ´®­®°²¸ÀÈÐ×ÚÜÛÚÛÚÜÜÞÝÞÞÝÞÝÝßßÞÞÞÞÜÚÚÜßÞÞÝÞÞÞÞßàßÞÜÛÛÝÞÞÝÝÞÝßÞßÞÝÝÜÜÝÝÞÞÞÜÞÝÞÞÜÙÓÌÅÃÃÆÈÎÐÕØÜÝÜÛÜÞÝÞÜßßÞÞÝÝßßßßÞÞÝßßßÞÞÜÝßààßÞÞÞÞßßßÝÜÜÝßàßÞßÞßàßààßÞÞÞßÝÝÝÞÝÝÜÞÝÜÚ×ÖÖÖØØÚÝÝÞÝÝÞÝÞÜÝÝßÝÝÛÜÜÝÝÜÜÝÞÝÞÞßÞÝÝßßßÞÞÞÞßÞßÞÜÞÜÝÞßßßÞÝÞÝÞÞÞÞßßßàÞÜÝÝàáÝÞÜÜÞÜÜÛÜÝÝÜÜÛÜÞÞÞÝÜÞÞÞÝÝÜÞÜÜÞßßàÞÜÜÞßßÞÞÞÞÞÞÝÝÝàßãàßÝÜÝÜÝÞÜÝÜÜÞÞÞÜÝßÞàÝßàÞÝÜßßßÞÜÝÝÜÛÚÛÜÜÝÚÜÚÜÞÞÞÞÜÞÞÞÝÜÜÝÞÞÝÝÝÝÝÛÛÜÞßÞÞÞßÞÝÝÞßÝÞÝßÞßÝÞÞÝÝÝÜÜÞÝÝÛÛÜÝÞÞÝßÞÝÝÛÛÝÝÞÝÞÞÞÜÝÞÞßÝÝÝÞÞÝÝÜÞÜÝÝÞßÞÞÞÞÝÝÞÞßÞÝÝßàÞßÞßßÞßÞÞÝÞßÞàÝÞßàßÝÛÜÝßßßÞÞÞßÞÞßÞÞÞÝÜÝÝÝÝÚÚÚÜÝÞÞÝÝÜÜÝÜÜÛÛÜÝÝÝÛÜÚÜÛÛÜÚÝÝÜÜÛÜÞÞßÜÝÞÞßÞÝÝÝßàßßÝÝÞÝßßÞÞÝÝßÞÞÝÜÛÛÜÞßÞÞÞßßÞÞÜÜÝÝàßàßÞÝÝÛÜÝÝÜÛÜÛÛÝÝßßÞÞÞÝÜÝÜÜÞÝÝÝÝÞÞÞÞÞÝßÞÞÞÝÞÝÝÜÞÛÞÞÞßßààÞÞÞÞÞÞÞÞÝÝßßàáààÞÜÞÝÜßÝÞÜÜÞÝÜÝÜÝÞßßÞÜÛÝÞÞÝÞßßÞÝÝÝÜÜÚÛÝÞßÛÝÝÝßÞÞÞÝÞÜÝßÞàÜÛÜÝßßÞÝÞÞÞÞÝÞÞÞÞÝÞÞÞßÞÞÜÛÜßßÝÝÛÝÞÞßÞÞÞÞÞÞÝÜÜÜßÞÝÛÚÛÝßÞßÞÞÞÞÝÜÜÝÞÞßàßáÞÞÞÞÞÜÜÜÜÜÞÞàààßßáÞàÞÝÝÝÞÜÜÜßáàßÝÞßÝÝÝÝÞÞÝÝÝÞÞÞÞÞÝÝÜÜÜÝÝÝÝÝÝÛÛÛÝÝÝÝÜÞÞßÞÞßÞÞÞßßÝÞÞßÞßÞààßÜÞÜàÞÞÞÝßÞàßÞÝÜÞÞÞÞÜÝÜÜÞÞÞ
Y:
F:00:00:03.15
G:
S:84,82
V:19570,39671
C:213,261
M:
ÞÞÞÝÜÝÝÞÞÝÝÜÜÜÛÛÜÛÝÛÜÛÝÞÜÛÚÚÛÜÞÝÞÛÛÛÜÞÜÜÜÛÛÚÜÝÝÞÞÝÝÜÚÜÜÝÞÞÝÜÛÜÛÜÞÜÝÜÝÜÜÜÜÞÝÝÛÛÜÚÝÝÜÜÝÜÜÛÝÜÜÜÛÜÝÜÜÝÝÝÛÙÙÜÞàÞÜÜÝÞÞÝÛÛÝÜßÜÜÛÝßÞÞÝÜÜÜÛÛÜÝÝÜÜÛÛÜÜÜÛÜÜÝßÞßÝÜÝÛÜÞÞÞÞÜÛÛÜÜÛÛÞÝÞÝÜÛÜÞÜÝÚÛÝÜÝÛÛÛÜÛÜÛÜÛÛÙÜÜÛÜÜÝÜÞÜÜÜÝÞÝÞÛÜÛÚÜÜÞÞÜÚÙÙÜÜÛÜÛÞÝÝÛÛÛÛÜÝÛÛÙÛÛÜÜÛÝÚÛÚÜÝÝÝÛÛÛÚÛÝÞÛÛÜÝßÞÜÜÜÞÝÝÜÝÝÝÜÛÝÞßàßßÛÛÛÝßÝÞÝÝÜÛÛÜÜÜÛÝÞÝÝÚÜÛÝÝÞÝÜÞÜÝÜÜÜÜÜÝÝÞÜÛÜÜÝÝÜÜÛÚÛÛÝÝÜÚÛÜÞØÙÚÝÝÝÛÜÜÜÝÛÛÝÞÝÝÛÛÜÚÛÚÙÙÙÚÛÜÛÚÛÚÛÛÛÚÛÚÝÛÜÛÛÛÛÛÛÜÜÚÙÚÛÜÚÛÜÛÝÛÜÝÝÝÝÞÝÝÙ××ØÛÜÜÝÞÞÛÚØÚÜÜÜÜÝÜÜÛÜÛÛÝÝÞÞÜÜÚÛÚÜÛÛÜÜÝÝÝÜÝÜÜÜÛÝÜÜÛÚÜÞÝÞÛÚÛÜßÞÜÛÚÛÜÜÜÜÛÝÞÝÜÜÚÛÛÝÝÝÜÚÜÚÙØÙÝÜÝÛÛÚÛÙÚÜÞÞÜÚÛÚÜÝÞÝÞÛÜÛÜÝÝÜÝÛÛÜÛÜÜÝÞÝÞÝÜÜÛÛÛÛÝÚÝÜßÛÝÚÜÛÚÜÛÜÝÚÛÛÜÜÚÛÜÝÝÜÛÛÜÛÙÛÚÚØÐÔÔ×ÚÚÜÞÞÜÛÚÝÜÜÞÞÝÝÞÝÝÝÜÞÞÝÞÜÛÜÜßÞÜÜÝÜÞÝÝÜÜÝßÞÞÝÞÜÛÛÚÜÜÝÝÜÜÛÛÜÛÛÚÚÝÜÜÛÛÛÛÚÛÝÝßßßáÞÚÓÏÔØÜßÜÜÜÚÚÙÙÚÛÜÜÜÛÜÝÝÝÚÚÛÚÛÚÛÛÛÛÛÚÛÚÝÛÚÚÚÞÝÛÛÛÝÜÚØÚÛÝÝÜÝÜÛÛÚÛÛÛÛÛÛÜÛÛÜÛÜÝÝÝÜÝÛÚÚÛÜÔÊÁÆÏØÛÜÚÛÚÙÙØÛÜÜÞÞÞÜÛÜÜÝÝÚÜÝÝÜÜÜÜÝÜÝÝÚÚÙÜÝÝÜÛÝÜÜÝÝÜÝÝÞÞÜÛÜÜÞÞÝÛÚÛÜÞÝÞÝÝÜÚÜÛßÞÞÜÚÛÞÛÔÇ¿ÄÎÙÛÚÚÛÚÚÙÚÛÜÞÞÜÝÞÝÜÞÛÞÜÛÙÙØÚÜÝÞÜÜÚÝÛÜÛÜÜÜÛÜÛÛÛÜÜÝÛÜÜÜÜÚÝÝÞÝÞÛÜÚÚÛÜÜÞßÞÝÜÜÜÛÙÛÜß×É·²·ÈÓÚÛÙÚÜÛÚØÜÛÛÛÛÛßÞßÜÙÛÝßÞÚØÙÚÛÜÜÜÛÛÙÛÛÛÛÛÛÝÚÜÚÛÝÜÝÞÝßÜÛÚÛÜÝÜÜÜÜÜÞÞÞÝÜÛÛÛÛÛÛÚÛÜÞÔÅ±ª³ÇÕÛÚÚÚÜÛØÙÝÝÜÜÛÛÛÝÜÝÝÛÜÙÛÛÝÝÜÜÛÛÚÛÚÝÜÚÚÙÙÚÛÛÛÛÝÜÛÜÛÜÝÞÞÝÝÝÝÛÜÛÞÝÝÜÝÝÞÛÛÜÛÛÚÛÜÜÙÎº©¡©ÀÎÙÛÚÚÙØØØÛÜÚÛÜÝÜÜÛÛÜÝÞÜÜÜÝÞÞÝÝÝÜÛÜÛÜÛÜÝÞÜÛÚÛÛÛÚÛÜÝÝÝÜÜÜÝÞÜÜÝÛÜÛÛÛÛÛÚÚÛÛÜÛÚÙÛÚ×Ê¶¢ªÀÏ×ØØÚÚÚÙÚÜÜÛÛÜÚÜÜßÞÝÜÛÝÞÞÞÜÜÜÜÞÞÞÜÜÛÜÜÜÛÜÜÛÜÛÜÜÞßÞÛÚÚÜÜÞÜÝÝÛÜÚÚÚÛÛÝÝÞÚÜÙÚÛÛÜÙÏÀª¥ºÎÙØ×ÖÙÚÚÙÝÝÞßÝÞÜÜÝÝÜÛÜÛÝÝÝÝÝÝÜÛÝÛÜÝÝÞÝÝÝÝÛÜÜÜÜÛÛÛÛÛÛÛÜÛÛÛÜÝÝÜÛÜÝÝÝÛÝÜÝÞÛÚØÚÝÙÍº£¤»ÍØÚÚÚÛÙØÙÜÜÜÞÜÜÛÚÛÚÛÜÜßÝÞÛÚÚÜÝÝÛÚÝÜÜÜÜÜÝÞÝÞÝÝÝÛÛÛÚÛÚÚÚÛÜÛÜÝÝÜÚÛÛÜÝÝÝÛÚÚÜÛÛÜÚÓÅ± ¸Ì×ÙÙØÛØÚÚÛÚÛÜÝàÞÜÚÚÝÝÞÜÛÛÛÜÝÝÛÛÛÜÝÝÛÚÛÚÜÝÝÝÝÝÝÜÛÜÝÞÜÜÜÝÜÞÜÜÛÛÜÜÛÚÙÚÜÛÜÜÛÚÜÞÜÑÀª¤¼ÒÚÙÙÙÚÙÙØÝÜÛÚÚÚÛÜÝÞÛÛÚÝÞÞÛÚÚÜÝÝÛÛÝÚÝÜÜÜÚÚÞÛÜÙÚÜÜÞÝÝÜÚÙÚÚÜÜÜÛÜÜÜÝÜÜÛÜÛÛÚØØÚÙ×Ç¸¤£¾ÒÛÚ××ØØÙØÜÛÛÝÞÞÝÝÜÜÝÜÝÜÝÝÞÝÞÜÛÛÚÚÙÚÙÛÜÝÝÞÝÜÜÜÝÜÜÛÝÞÝÜÜÜÝÞÜÛÝÜÜÝÜÜÛÜÛÜÛÜÜÛÝÚÑÂ®«ÄÕÚÙÙÙÙÙØÙÞÜÜÞÜÞÝÛÜÜÜÜÛÝÜÝÜÝÜÙÛÛÜÝÛÜÛÛÚÛÜÞÞÜÜÛÛÝÛÜÜÛÛÛÚÝÙÚÚÚÜÜÛÝÚÜÜÚÜÚÚÚ×ÙØÔÈ¸«®Ç×ÛØØØÙÚ×ÖÞÞÞÞÝÝÜÜÞÞßÜÜÝÞßÞÜÚÚÚÚÞÝÜÛÚÞÜÝÝÛÙÚÙÜÛÜÙÛÝÝÞÝÜÝÚÚÙÛÛÜÛÛÛÛÜÜÜÜÚÙÚÚÖË»±§¹ÐÛÚÚÚÛÚÚÛÚÛÜÞÝÜÛÝÜÛÚÛÝÞÜÛÛÜÞÛÜÛÛÛÛÜÝÜÛÛÚÛÚÚÚÚÚÜÛÚÜÚÚÙØÙÚÛÜÛÚÚÚÛÙÙÙÙÙÙÛÙÚØÒÉº­©§ÀÒØÙÚÜÜÛÚØØàßÞÝÝÜÞÝÝÞÞÝÛÚÙÜÝÞÝÜÜÝßÞÞÝÜÞÝÜÜÜÝÞÜÚÚÚÛÛÛÜÚÚÚÚÙÛØÙÙØÙØØØØÙÙÖ×ÒÎÁ±¤  µÉÖÙØÜÜÛÜÛÛÙÜÜÞÝÜÜÜÝÞÞÞÝÜÛÜÛÜÜÜÜÜÜÜÚÚÜÛÜÜÛÝÛÜÝÜÜÜÜÝÜÞÝÝÜÚÛÙÛÜÛÚÚØ×ÖÖ×ÖÖÓÍÂ¯¤¾ÒÚØÙÙÛÝÞÚØ×ÜÛÜÝÜÜÛÝÜÜÛÙÛÚÜÝÜÜÝÝÞÝÝÛÚÙÛÜÜÞÝÛÛÙÜÜÝÛÛÚÚÛÙÚÚÚ×ÖÖÔÕÔÔÒÑÍÌÆÁ·ª¶ÌÖÙÙÚÚÜÛÜÛÛÜßÞÝÛÚÛÜÞÞÜÛÝÜÜÜÛÜÜÜÜÛÜÛÛÚÚÚÜÛÛÛÛÚÚÚÚÚÛÛÛÚØ××ÕÓÒÐÍÌÇÄÂ½»²ª~wx~¬ÂÐÕØÚÜÜÜÛÛÜÜÛÛÜÞÝÜÛÜÞÞÝÝÛÞßÝÜÛÝÞàÞÞÝÝÜÝÛÜÜÛÜÛÛÛÚÚÜÚÜÙØÕÑÎÊÄ½·°©¢}vrprv{«ÁÏ×ÙÛÝÝÞÝÝÞÜÛØÜÜÝÞÝÛÛÚÜÜÝÝÞÝÛÛÜÞÞßßÛÛÜÛÝÜÛÛÛÚÝÛÜÚÙÚÚØÖÑËÀ³¤{tsponopqtw~ªÀÎÕØÚÜÞÞßÞÜÚÛÙÚÞÝÝÜÜÞÞÞÞÝÜÜÛÚÛÜÝÝÚÜÚÚÛÚÛÚÚÚÜÝÛÚÚÚÚÛÙ×ÒÇ¹¨|uqnnmosw|±ÃÏÖØÚÛÛÚÚÛÝÝÝÝÜÜÜÜÜÝÞÝÝÜÜÛÛÚÜÛÝÜÞÝÜÚØÚÜÛÛØÚÛÝÝÜÛÙÚØØÖÎÀ«{z{||}{||¦µÆÏÖÙÚÛÛÜÝÞÝÜÜÛÛÚÚÚÜÜÜÝÛÜÝÜÜÚÚÜÝÛÚÙÛÝÞÝÚÚÙÜÚÜÚÛÝÜÜÚÙ×ÕÊ·¨µÃÌÓ×ØØÚÜÝÞÝÜÞÝÞÝÛÙÚÛÝÛÞÛÛÜÛÜÛÛÜÝÛÝÛÙÛÚÜÜÛÜÜÝÛÜÜÛÚÙØÚÚÖË·©µÀÈÑÕØÙÚÚÙÚÜÜÝÝÜÜÝÞÜÛÙÝÞÜÛÜÛßÞßÝÞÞÝÞÜÛÚÙÛÝÛÜÚÜÜÜÝÝÝÝÛÚÚÖÌ¸ ¦­¶¾ÅÍÑÖÖØØØÚÚÜÜÝÜÛÛÜÞÝÝÜÛÜÞÞÝÝÛÛÛÜÜÛÛÛÛÚÛÛÜÜÜÜÝÝÝÜÛØÚÛÝÝÛÛØÐ¾¤£§¯´¼ÀÆÉÎÐÓÖØÙÚÛÛÛÛÛÜÜÜÜÛÜÞÝÝÛÛÛÛÝÝÝÝÝÞÞÝÜÝÛÜÝÝßÝÜÛÜÜÝÜÝÝÜÚÚÚÚÙÛÛÖÇ­¨¯¶»¾ÂÅÊÎÒÓÔÖÖØ×ØÙÙÛÛÛÜÛÜÝÜßÝÞÝÛÝÝÝÝÝÝÝÛÛÝÜÜÛÝÞÝÛÚÜÚÜÚÛÚÝÚÝÚÚÜÜÝÛÚÚÚÚÛØË¹}zª¹ÄÊÏÒÔÕÕ×Ö×Õ×ØÚÚÙ×ÙÛÜÜÜÝÞÝÜÛÛÝÜÛÛÛÛÜÜÝÜÙÛÜÜÜÜÜÛÜÛÝÝÛÛÙÛÛÛÛÜÞÝÞÝÝÛÛÛÛÛÛÜÓÂª|u{­ÃÐÓÕ×ØØÙÙÚÛÜÜÜÜÜÜÜÜÚÚÜÛÛÜÛÜÝÛÝÝÝÝÝÞßÞÝÜÛÜÞÝÜÝÛÙÛÝÞÞÛÛÛÛÜÛÛÛÚÚÛÛÜÛÛÜÜÚÚÛÚÐº£wt¨ÁÏÓÕØØÚÚÚÚÚÚÛÜÛÜÛÛØÛÛÝÝÛÜÛÝÜÜÛÜÜÞÜÜÜÛÜÚÚÜÝÞÜÜÜÝÜÝÞßßÞÞÞÞßÞÞÝÜÞÞÞÜÛÜÝÝÛÛÞØÌ² u¼ÎÕÕÖØÙÙÚÛÚÛÚÜÝÞÞÜÛÛÝÜÛÛÚÛÜÝÝÝÛÛÛÜÝÞÝÞÝÝÝÜÞÜÞÞßÞÞÝÞÝÝÜÜÝÜÜÛÛÚÚÛÜÝÞÜÝÛÜÙÜÜÓÂª yv®ÇÕ×××ØÙÚÜÚÚÚÛÛÚÚÛÛÜÛÜÞÝÝÛÜÜÜÝÛÝÜÜÝÞßßÝÜÚÜßÞÞÜÝÜÞßÞÞÚÛÜÞßÞÝÝÜÝÜÞÜÝÝÞÞÜÙÙÝÜÑ¹£w}¼Ï×Ö×ØÙÚÜÛÜÚÜÝÝÞÝÞÝÝÞÝÞÝÛÝÝßÞÝÞÝßÛÛÛÝÞÞÝÛÜÝÝÜÜÞÜÞÜÜÞÞÞÜÚÙÚÜÝÜÛÛÚÚÚÛÛÝÝÛÛÜØÌ´¡u¤ÅÔ×××ÙÚÚÚÙÙÙÛÜÝÝÜÜÝÜÜÝÜßÝÞÞÝßÛÚÛÛÝÞÞÞÜÜÛÜÜÜÝÙÝÝÞÛÚÜÞÞÝÛÜÜÜÞÞÞÝÜÞÛÜÛÛÜÛÚÝÞ×Ç­yu°ÊÖÖÖØÚÛÝÜÛÚÛÜÝÝÜÝÜÛÚÛÚÝÝÞßßßÝÛÚÝÞßÞÝÝÝÝÝßÞÝÝÝÜÜÛÛÛÜÜÝÝÜÜÝÞÜÜÜÜÝÙÚÙÜÝÝÜÛÛÞÕÅ¬ tv¶ÎÖ××ÙÛÝÞÞÜÜÛÚÜÛÜÜÛÜÛÛÛÞÝÝÝÜÝÜÜÝÝÞÞÞÝÝÜÚÛÜÜÛÛÞÜÜÝÝÞÝÞÝßÞÞÝÝÝÞÝÝÝÜÞÝÞÛÙ××ÝÝÖÂªqy¾ÓÚÙÛÛÛÚÚÜÞÝÝÞÝÝÜÝÝÜÜÜÞßÞÝÞÞßÜÝÛÝÝÞÞÝÝÞÛÝÚÜÝÞÝÜÛÚÜÝÞÝÝÝÛÛÜÛÜÛÛÝÜÛÜÜÜÜÛÚÙÞÛÒÀª£~s¢ÀÒ×Ö×ÙÛÛÛÚÛÜÜÛÛÛÛÛÝÝÝÛÛÝÛÝÜÜÜÙÝÚÛÜÚÛÛÝÝÝÛÛÜÞÝÜÞÝÝÝÝÞßßÞÝÝÞßÝÝÜÝÝÛÚÛÛÝÝÚÚÜÙÐ»§¡}s¥ÃÔÚØÝÜÜÜÜÜÞÞÝÝÜÞÝÜÜÜÝÝÝÝÝÞÜßßßßÞßÜÝÜÞáßÞÞÞÞßÞÜÝÜÜÚÛÚÜÚÛÛÛÝÝÝÞÜÛÛÛÝÜÜÜÛÚÙÝÚÐ¸¤|u«È×ØØÛÛÚÙÚÝÛÜÚÜÝÜÞÜÜÜÜÛÜÞßàÝÜÛÛÜÜÚÚÙÛÝÛÜÚÜÞÞÝÝÛÝÛÜÝÝÝÝÜÜÞÝÞÝÝÛÜÛÝÜÜÞÛÝÚÚÚÝØÍ´¡xt¯ÌØÙÙÙÝÜÛÛÚÜÝÝßßÝÝÝÝÞÝÝÝÞÞÞÞÜÞàáßÞÝÞÝÜÜÞÞßßÞßÜÜÜÜÜÜÜÛÝÜÜÜÛÞÜÜÛÜÝÜÞÛÜÜÜÛØÛÞÛÌ±zv²ÍØÚÙÚÝÜÝÛÚÛÜÞÞÝÞÞÞÝÜÛÜÜÞÝÝÝÝÞÞÜÞÜÜÜÛÜÝÝÜÛÜÝÝÝÝÞÜÜÜÝÝÞÝÜÜÚÝÝÞßÛÛÚÛÜÛÜÝßÜÞÞØÊ® {y¸ÒÚÙØÙÛÛÜÚÜÚÜÝÛÝÜÜÝÛÝÜÜÝÜÞÝÞÝÝÝÝÜÛÝÝàÝÝÝÜÞÝÜÜÜÛÙÛÙØÙÙÜÛÛÝÝÞÝÜÛÜÚÚØÛÚÛÛÚÚÚÝÖÅ¬~}½ÒÛÙØÚÙÚÛÛÛÝÝÝÝÝÜÝÜÜÝÝÞÞÞÞÞÞÞßÝÝÝÜÝÝÜÝÜÞÝÝÜÝÛÜÞÜÛÚÛÞßÞÞÜÜÜÝÝÞÝÝÜÞÝÝÞÛÜÛÙÞÞÖÀ¥~£Â×ÜÚÛÜÞÞÝÝÞßÞÞÞÞÞÞÞÜÞÝÞßààßÞÝÝÞÝÞÜÝÞÞàßÞÞÝÞßÞÞÜÛÚÚÜÜÛÜÛÝÜÚÛÚÝÜÝÛÛÝÝÞÜÚÚØÝÞÔ¾¢}¦ÄÖØÙÙÜÝÝÜÜÞààÞÞÜÝÝÝÜÝÛÜÞÞÞÜÜÜÝÜÜÛÚÛÜÝÝÜÝÜÝÜÞÛÜÞÞÞÞÝÝÜÝÝÞÛÛÜÞÞÝÜÜÝÝÞÜÜÛØÙÛÙÎ³}°ËÙÚÚÚÝÜÞÝÞÝÜÞÜÞÜÝÜÛÜÜààÞÝÜßßÞÜÙÚÛÞÞÞÝÜÝÜÜÝÜÝßÞÛÚÜÚÛÛÜÝÝÜÜÛÚÛÛÜÜÛÚÛÜÛÜÚØÙÛÔÈ¬¸ÐÙÛÚÝÜÜÜÜÜÛÝÚÝÜÝÞßÞÜÜÝÞÞÜÝÜÝÜÝÞÞßÞÞÞÝßÞÜÜÚÜÝÞßÝÝÝÞÞààÞÛÛÚÜÞÝÞÜÜÛÛÚÛÜÜÛÚÜÚÏº¤¢ÀÔÜÜßßßÞÞÞÝÜßÝÝÝÝßßÞÞÞÞÜÜÜÜàÞâààÞÞÞÞÝÝÞßßßÞÝÝÜÞÜÛÜÜÝÝÝÛÛÝÝÝÝÜÝÜÜÚÛÚÛÜÚÙØÙÓÄ«±ÊÙÚÚÜÝÞÝÝÜÜÜÛÞÝÞÝÜÜÜÜÛÚÜÛÝÛÜÜÜÜÜÞÞßÞÜÝÝÝÝÝÞÝÜÛÛÜÞÜÝÝÛÛÜÝÜÜÛÛÛÛÛÛÛÛÛÜÜØÖÔÍ¿§»ÑØÚÛÝÝÝÝßÞßÞßßßÞßÞÝÝÞááááÞÞÜÞßàÞßÜÜÛÜÝÝÞááÞÜÛÝÞÞÞÜÜÛÜÞÞÛÛÚÛÜÜÜÚÛÙÙÚØÖÔÎÄ²¯ÈÕÙÙÜÜÙÚÛÝÞÝÛÝßÞÞÛÜÜÛÝÜÜÜÜÜÞÝÝÜÜÝÛÜÝÝßÝÜÛÝÞßÞÝÞÞÚÝÞÝÝÝÛÛÝÜÞÜÚÚÚÚÙ×ÖÔÒÌÂ´{y¥ÀÐ×ÙÚÞÞÞÝÞÞÝÜÝÞÞÝÞÝÛÝÝßÞÝÜÝßßÞÞÝÞÝÝÜÝÜÜÝÝßÞÞÝÞÞÝÝÛÝÚÜÛÛÚÙÛÚÛÛÛÛÛØÕÒÌÄ¸¨zux~¹ÍÖØÙÛÝÜÜÜÜÝÝÞÞÞÞÝÝÜÜÝÝÞÝßÞÝÝÝÞÞÜÝÜÞÞÝÞÜÝÝÝÝÝÝßÞÝÝÛÜÞÞÜÛÚÛÛÞÜÛÚÖÔÐÆ¹§zwx~ ¸Í×ÙÝÛÝÝÞÞÞÞÞÞßÞÝÞÞÞßÞÞáßâÞÞàáàßÛÛÛÝÝßßÞÝÝßàßÞÞßßàßÜÛÛÜÛÜÜÜÛÚÙÚÖÌ½©~yw|¡¶ËÖÙÛÛÚÜÜàßÞÝÜÜÞßÞÞÜÞÞßÞÞÞÞÞÝÛÝßßàÜÜÝÞàßÞÞÜÜÛÛÞÞßÞÞàÝÝÛÛÛÜÝÜÛÜÛÕÄ®¦§ ª¼ËÕÚÝÝÞÞÜÝÝÝÞÞßßßááßÝÝßßÞÞÝÞÜÝÞßâßàÞÝÝÜÞßÞßßßÝÞÝÞàßÞÜÜÜÛÜÜÜÝÛÜ×Ï»¤ ¢£¤¤££µÇÓ×ÙÛÜÝÜÜÜÜÜÛÜÜÝÜÝÝÞÞÝÞÞÞßÞÞÞÞßßßßÞÞÜÝÞÝÝÞÞÞÝÜÝÞÝÝÞÞÞßÝÛÜÚÛÛÜÜÚÐ½¨£§¨§¦¤¢¢¬¹ÄÎÓ×ÚÜßÞÞÝÝÞßÞÞÞÞàÞßÝÝÞÝÝßßàßÞÝßàâàÞÜÜÞÝÜÝÞßàßÞßÞßßÞáßÞÝÝÞßÞÝÝÝÛÒÂ²¨§ªª©¥¡¡ £¨¯¹ÀÇÎÒ××ØØÚÚÝÝÜÞÜÝÞÞÞßÝÞÞÞÝÜÜÛÛÜÜÜÞÜÝÝÞÞÞÝßÞÞÞÞÞÝÜÜÝßßßÞÞÝÜÜÞÞÞÞÜÛÜÛÕÈ·±®¯¬¦¤¤§¯´¼ÁÅËÏÒÖØÚÛÛÚÞÝàßßßÞÞÜÞÞÞÞÜÞÞßßßÞßààÞÞÝàáßßÞÝÞÞàßßÞßààßßàÞÝÜÜÞßààÚÚÚÜÞÝÛÒÃº±°¯²·½ÅÉÍÐÓÕÔÖ×ÙÛÜÜÚÙÚÚÚÚÜÜÜÛÝÝÝÜÜÛÞÝÝÞÝÞÞÝÛÝÝÞÞÛÝÜÞÞàÞßàÞßÝÝÞßßÞÜÜÛÝÜÜÝÝÝÝÞÞßÝÛÕÊ¾µ²¶¼ÃÊÏÔÕÖ×ÙÛÜÛÜÛÜÚÜÜÝÞÜÜÜÝÞßÞÞÝÝÝÝÞÞÞÞÞßßÞÞßßßÜÛÞÞáàßßßßÝÝÝÞÝÝÝÞÞÞÞÞÞÜÜÝÜÞÜÜÚÛÜÜ×ÌÀ¼ÁËÒ××ÙÙÚÚÚÚÚÛÚÛÛÜÝÞÛÚÙÙÛÛÝÛÝÞÝÞÜÝÜÜÛÜÛÜÜÜÜÝÝÜÝÝÞàÞÞÜÚÝÝÝÞÜÝÞÛÜÛÞàßÝÝÛÝÝÝÝÝÝÞÝÜÞÜÙÓÌÍÏÖÚÚÛÚÛÛÛÛÛÜÝÝÞÜÛÜÛÜÛÜÛÜÝÞÞÝÝÝÝÝÝÝÞÞÜÛÛÝÝàßÞÞÞáààßßàßÞßßÞÝÝßßÞÝÞÛÜÜÝßßáßßßÝÝÜÝÛÛÝÛÛÛÙÚÛÛÛÛÛÜÚÛÛÛÝÝÝÝÜÛÝÚÛÜÝàÞÝÛÚÜÝÝÜÜÛÜÜÝÝÞÜÞÞÞÞÝÝÜÞÞÞßßÞÝÝÝÝÝÝßÞÞÞÝÜÜÝÞÝÜÛÝÞßÝÝÞÞÝÝÞßßßÞÜÜÜÜÞÝÝÝÜÞßÞßÞÞÝÜÜÜÞÝÝÝßÞÞÜÜÜÚÝÞÞÞÜÞÞÞßÜÝÞßßßÝÜÜÞßàÞÞÞÞÞßßßÞßàÞàÞßßÞÞÝÜàßÝÝÝÛÜÛÛÜÜÝÜÜÛÜÜÝÚÜÛÜÞÜÝÞÝÝÛÙÛÚÚÚÙÚÛÜÜÜÝÝÝÜÛÛÜÜÚÚÛÞßßÞÝÝÜÝÝÜÜÛÜÞÞÞÞÞÝÝÝÝÞÛÙÚÛÝÝÝÞÜÝÝÞÝÜÛÞÞÝÜÜÝÝÞÞÞÜÛÛÜÞÞßÞßÞÞÞÛÝÝßÞÝÛÝÛÝÝßÞÞÞßßààáßßÞßßÞÞÞÝÞÞßÞÞÞßßàßàáááàßßÞÞÞÞÝÝÜÝÞßáààÞÞÞÞÞÞÞÞÞÜÝÝÝÜÛÜÝÞÞÝÛÛÜÛÜÞÞÝÚÛÚÜÛÜÜÜÝÜÝÜÜÝÞÞàÝÝÝÜÜÞÞßÞÞÞßÞßÞÞÝÝÝÞÝÞÞÞßÞÞÞÜÛÚÜÞÞàÞÞÜÜÝÜÛÝÜÞÜÝßàÞÞÝÝÞÜÜÝßÞÞÝÞÞÝÜÝÝÜÜÛÚÛÜÞÞÞÛÜÞÝÞÞÞÞÝÝÜÞÞßàÞßÝßßßßÞßßßßßÞßÞÞÞÞâáßÞÜÝßßààÞÞÜÞÞÜÛÛÚÜÜÞÜÜÝÛÛÚÚÜÝÞÜÜÛÝÝÜÛÚÛÛÛÜÜÝÜÛÛÛÜÞÜÛÜÜÝÜÜÞÝÜÜÜàßßÞßßÞÞÞÞÞÝÞÞßßÝßááßÞÞßßßÞÞßÞßßßÞßßÞÞÞßÞÝÜÛÜÝÞÞÞÞÝÜÞÝßßßßÝÜÛÜÝÝÝÝÝÝÜÛÝÞÞßÞÞÝßßÞÜÜÞààÞÞßáàßßßãáßÞÞàâàààßßÞÞßáßÞÜßâááÝ
Y:
F:00:00:03.25
G:
S:89,82
V:19570,39671
C:206,270
M:
ÞÞÝÝßÞÜÛÜÞßÝÞÜÛÝÝÞÝÛÝÝÞÜÛÜÞÝÛÜÛÜÝÜÞÛÜÜÞßÞÞÝÝÛÛÚÜÜÞÜÚÚÜÞÞÞÜÝÝÝÛÚÜÝÜÜÛÛÜÚÛÛÛÜÝÝÞÞÞßßÝÜÜÛÝÜÛÜÜÜÛÛÚÛÝÜÜÝÜÞÝÞÝÜÜÜÛÛÛÚÙÚÜÞÜÜÛÛÝÛÝÜÜÝÛÛÛÜÜÝÜÜÝÜÜÛÛÜÝÝÝÝÝÜÜÜÝÜÜÛÛÜÛÜÜÛÛÛÜÛÜÚÜÝÜÝÝÛÜÜÜÝÝÛÜØÝÝÜÛÝÜÝÞÝÛÛÛÚÛÛÚÛÚÜÜÝÜÛÝÜÜÜÜÞÝÞÝÛÝÜÞÜÛÜÛÝÜÚÜÜÝÝÛÛÛÛÛÛÜÝÝÝÛÛÛÜÞßÝÛÛÛÜÛÝÝÞÝÝÝÜÝÞßàÞÝÜÝÞÚÜÚÚÚÛÝÛÛÛÛÜÝÞßßÜÛÚÛÛÛÛÛÙÚÚÝÝÜÛÙÚÛÛÛÜÛÜÜÚÜÛÜÛÛÛÚÙÙÛÝÝÜÛÛÛÝÚÛÜÛÜÛÚÜÚÜÜÜÜÝÜÜÚÙÚÚÜÛÛÛÜßàßÞÛÚÚÚÙØÞÝÞÜÛÛÛÝÝÝÝÝÛÛÚÚÜÜÜÜÚÜÝÜÝÜÜÜÛÜÛÛÚÚÜÙÜÛÚÜÛÚÙÙÛÜÝÝÜÝÜßÞßÝÛÚÙÚÜÝÜÚÛÛÝÜÛÚÙÜÛÞÞÞÝÝÝÛÝÜÞÜÛÛÙÛÚÛÝÝÝÛÛÛÛÝÜÚÙÛÝàÜÜÛÜÜÜÝÜÝÝÝÞÝÞÞÜÝÝÞÝÞÝÜÛÛÜÛÜÚÛÜÜÞÛÛÜÛÞÝÞÝÝÜÜÝÛÜÛÜÛÚÛÜÝÞÜÜÛÚÚÙÙÙØØÙÛÝÞÞÜÛÙÙÙÝÝààÞÝÚÝÛÞÞÞßßÝÞÛÛÜÜÝÜÛÛÜÝÝÝÜÞÝÞÞÞÞÝÛÜÝÝÝÜÜÝÜÜÛÛÜÜÛÜÚÛÛÜÜÛÝÛÝÝÝÜÛÛÜÜÚÚÚÛÝÜÝÞÝÜØ×ØÜÞÞÞÜÛÙÚÞÞÞÝÜÛÝÞßÝÝÝÞÜÚÛÚÛÛÛÛÝÜÛÚÛÝÜÜÚÚÛÝÞÞÞÝÜÜÛÝÝÞÜÜÚÛÝÚÛÛÜÝÚÜÚÜÝÜÜÜÝÝÛÛÛÛÙÚÛÞÝÛÚÚÜ×ÓÎÏÕÙÜÜÛÚÚÚÚÞÜÛÜÛÝÝÝÞÝÝÜÜÛÛÛÛÜÝÝÝÞÝÜÜÛÛÝÝÜÜÛÜÝÜÝÝÞÝÜÝÝÞÝÛÞÝÞÝÜÛÛÜÜÝÜÝÝÛÛÚÜÜÝÛÛÜÝÝÜÛÜÛÜÜÛÖÐÊÍÔÛÞÝÛÙÚÚÛÞÝÜÜÝÝÝÜÛÜÜÜÛÛÜÝÝÞÝÞÞÝÜÜÜÛÛÜÜÝÞßßÞÞÛÚÙÛÝÝÝÚÛÝÝÜÛÛÜÞÜÜÛÛÝÞÝÜÜÝÛÚÚÛÛÜÛÚÚÚÛÛÛÚÕÌÀ¼ÁÍ×ÛÜÛÛÛÚÛÝÚÛÜÞÞÝÜÛÜÜÜÞÝÞÞÝÜÛÜÛÛÛÛÝÞÝÛÚØÚÛÚÛÛÜÜÝÜÝÛÚÛÜÝÜÚÚÜÜÞÜÜÝÛÛÚÛÛßÞÝÚÜÝÝÞÜÜÜÛÛÚÛ×Í½³±¾ÎÙÝÜÛÚÚÚÚÝÜÛÛÚÝÜÞßÝÜÛÜÝÛÜÜÝÝÜÝÝÝÝÜÚÙÙÛÛÜÛÜÝÛÞÛÜÝÝÝÜÛÜÛÜÚÛÚÛÛÛÜÛÜÛÚÜÛÜÛÙØÚÛÛØØØÚÚÙÙÖÍ¼ª §ºÍÙÜÛÜÜÛÚÚßÞÞÞÝÞÝÜÞÝÞÞÞÞÞÜÝÜÛÜÜÞÞÝÝÝÛÜÛÞÞÝÜÝÝÞÜÝÜÜÛÚÚÚÜÜÝÝÜÛÚÛÜÝÜÝÜÜÝÜÝÜÛÛÜÜÜÜÜÜÛÚÕÏÂ¯¡ª¿ÒÜßÜÛÛÛÛÚÜÛÚÛÜÝÞÝÝÝÝÝÛÛÛÛÛÚÚÛÛÝÝÜÛÛÛÛÙÚÛÝÛÛÛÚÝÜÛÚÚÛÜÜÛÚÛÙÛÜÚÛÚÚÛÜÛÛÚÚÚÙÚÙÚÚÚÙÙÙÚÓÇ¶£«ÂÓÙÚÚÛÜÚÙÙßßÛÝÝÞÝÝÜÜÝÜÜÞÞÞÞÝßÞÞÛÛÛÜÝÞÝÝÜÛÛÚÙÛÜÞÜÛÛÜÜÝÚÚÚÚÛÚÛÜÛÛÚÚÚÙØØÙÚÚØØØÚÛÙØÖÐÄ² ³ÇÕÚÚÛÜÝÜÛÚÜÜÛÜÛÜÛÛÛÜÝÞÜßÞßÝÜÝÝÜÜÛÜÞÝÛÚÚÝÝÞÜÝÝÞÜÛÛÜÛÛÛÜÛÛÛÙÛÚÜÚÙØÙÙØØØØ××ÕØØÖÕÒÎÃ³£§½Ï×ÚÙÜÜÞÞÝÚÛÝÛÜÜÞÞÝÞÜÞÞÞÞÝÜÜÛÛÚÜÜÞÞÞÝÝÜÜÝÝÜÚÚÛÜÞÝÜÜÚÚÜÛÞÜÛÛÙÚÚÜÚØÖÔÕÖÔÓÑÑÒÑÎÉÇ¾³ ³ÉÔØÚÛÝÝÝÛÜÚÚÛÞÞÞÛÙÜÜÛÛÙÛÜÜÜÚÚÛÛÚÜÚÚÛÛÛÚÚÛÝÜÛÙÜÚÛÚÚÙÚÛÛÝÚÙØØÙØÖÔÒÏÍÉÈÄÁÀ¾¼·²«£¬ÂÐÖÛÜÞÞÜÜÜÜÜÝÞÞÝÜÛÜÜÜÜÜÜÜÛÚÚÜÜÜÜÛÜÜÝÞÜÜÚÛÛÝÝÜÛÚÛÛÜÝÜÛÛÚØØÙÛÛ×ÔÎÊÂ¸°§~zxwy¬ÀÎÕØÜÝÞÝÛÜÝÞÝÜÜÛÝÜÝÚÚÙÛÛÛÛÚÚÛÛÜÜÝÝÝÜÜÜÛÜÝÜÛÙÙÜÜÞÛÚÚÚÜÛÜÜÛÚÙÖÓÊÃ³£|solkkiklprw{«¿ÍÔ××ÚÛÝÝÝÞÜÚÚÛÛÚÜÞÝÝÝÝÞÞÝÝÞÝÝÝÜÝÜÝÝÞÜÛÛÛÝÜÞÝßÞÞÝÚÙÚÚÝÜÛÚØØÕÎÁ°~vqoqtxy{}~¤²ÃÐÖÙÙÜÜÜÛÜÛßßÞÝÜÜÜÛÜÜÞÞÝÜÝÝÝÝÜÚÛÚÛÛÛÛÜÚÛÚÚÝÜÜÜÚÛÜÜÝÛÛÜÛÛ××ÙÓÉ³}y{}ª¸ÇÐ×ÙÛÜÚÛÛÜÝÝÜÝÜÝÞÞÝÜÜÜÜÜÛÞÞàßÜÚÜÝßßÝÝÛÚÙÛÛÝÜÜÜÙÚÙÛÜÜÝÛÜÙØ×ØÐÂ«|~¢¬·ÄÎÔ×ØÙÚÛÜÝÞÞÞßÝÝÛÜÜÜÛÚÜÝÞÜÛÜÜÞÜÝÝÜÝÛÜÜÞÞÝÜÜÝÞÜÜÛÙÛÚÛÛÚÚÛÚÚÙØÑ¿¥|~¡§®¸ÄÎÔØØØÙÚÛÝÜÞÜÝÝÜÞÝßßÞÞÜÛÝÝßßÞÝÜÝÝÝÛÜÛÜÝÛÛÛÛÛÛÛÝÝÝÛÛÛÛÛÛÜÛÛÙØ×ÐÁª~~£«²ºÀÅÌÒÖØÙØÙÚÚÛÜÝÞÜÜÛÜÝÝÝÝÞÜÚÜÛÛÛÜÞÜÛÜÜÞÜÛÛÜÜÝÜÝÝÜÛÝÜÝÝÛÜÜÝÜÜÜÝÛÚÙÙÒÄ¬¤«°¸½ÁÆÉÌÐÒÕÖØØÚÚÛÛÚÚÛÜÝÝÞÝÝÜÝÝÞÞÝÛÚÛÜÜÜÜÜÞÜÞÜÝÜÜÜÝÛÜÛÝÞÜÜÚÚÚÜÛÝÜÛÜÛÜÛÚÙÚÖË¸£~¦²»ÃÈÍÏÓÓÕ×ØÙÙØÚÙÚÚÛÜÛÜÜÜÜÜÜÞÝÞÝÝÝÞÝÞÚÛÜÜßÝÝÛÙÚØÙÛÜÝÜÛÛÛÜÝÛÝÛÛÛÛÛÛÜÝÞÝÜÚÚÙÚÚÓÀ©|£¶ÃÊÎÒÓÔ×ÕÖØÙÛÙÙÙÙÚÛÛÜÛÜÜÞÜÛÛÚÝÜÜÜÜÞÝÜÚÜÝÚÛÛÝÞÜÛÛÛÝÜÛÜÜÞÜÜÜÜÜÛÛÛÝÝÝÛÛÜÜÞÝÜÚÚÞØÎ¶y{£¼ÊÒÕÖÙÙÛÚÚÙÚÛÛÛÛÝÝÜÜÛÛÜÚÝÛÛÜÛÞÝÝÜÛÜÝÝÛÚÜÛÛÚÛÜÛÛÜÝÜÛÚÛÝÝÜÜÜÝÜÜÝÜÜÜÛÛÜÜÜÞÜÜÚÙÜÚÓÀ©xu¡ºËÓÔÕÖ×ÙÚÚÛÚÙÚÜÜÛÚÙÛÜÜÝÜÝÜÜÛÛÜÜÝÜÜÛÙÙØÙÚßßÞÛÚÜÞÞÜÜÛÝÞÞÞÝÝÞÝÝÞÝÞÝÞÞÝÜÛÛÜÞÝÛÙÙÜÙÐ¸¢tz³ÊÔÖØØÚÚÜÝÜÞÝÞÝÞÞÞÞÞÛÜÛÞÝÜÞÝÞÝÝÞÝÛÚÚÜÝßßÞÞÞÝÛÛÛÜÞÝÝßßÞÝÜÝßÞÝÝÝÞÜÛÚÜÞÞÞÜÚÜÝÝÜÞÜ×È¯vs§ÂÓÕÔÖØÚÛÜÜÜÚÛÝÞßÞÝÜÜÞßÞÞÛÛÜÛÜÛÜÜÝßßàÝÞÜÝÝÝÛÛÝÛÝÜÜÝÜÞÝÝÝÛÜÛÚÝÝÛÛÛÝÝÛÝÝÞßßÞÜÚÛÝÝÕÅ­ sv´Í×ØØØÙÚÛÛÛÛÛÝÜÝÝÝÛÚÚÛÞÞÝÝÞÞÞÝÝÝÞÛÝÛÞÞÜÝÚÛÚÛÞÞÞÝÜÜÛÜÝÝÜÛÜÞÞÞÝÝÝÞÞÞÜÝÝÛÚÚÛßÞÛÚÜÚÑ¼§{q}¿ÒØ×ØÙÛÜÛÚÙÛÜÜÜÛÛÞÜÝÜÛÞÝÞÝÛÝÝÞÝÝÜÞÞÞÞÛÜÛÝÝÚÝÞÝÛÜÛÜÛÜÜÝÝÞÞÞÞßÞßÞÞÞÝÞÝÝßÞÞÜÜÜÚÝÞÚÍ¶¤up¦ÃÓÕÕ×ÙÜÜÜÜÛÜÝÝÜÚÛÛÜÜÛÛÞÝÞÜÜÞÛÛÝÞáßßÞÝÞÜÜÝÝÜÜÜÝÛÚÙÚÛÜÛÜÚÛÜÝÚÚÙÚÜÛÜÛÛÜÛÜÜÝÝÛÚØÚÛÕÉ± qp­ÉÕØØÚÛÚÛÜÝÝÛÛÛÝÝÞÛÚÛÚÜÝÝÝÙÛÝÝÞÜÜÞÛÜÛÜÛÜÝÝÝÜÜÚÛÛÜÜÝßÝÞÜÛÜÜÜÛÛÜÜÛÜÜÝÛÜÜÛÜÛÜÞÛÛÛÝ×É®qs³Ì×ØØÜÛÜÛÜÜÜÝÛÛÝÜÝÜÝßÞÞÛÛÝßàÞÝÝÝÞÞÝÞÞÞÝÝÜÜÞÜÝÛÛÛÛÛÛÝÝßßÞÝÚÜÚÜÛÜÛÜÝÝÞàÞÞÝÞÞÜÙØÝÝÕÂ¦rt·Î××ØÜÛÜÛÜÜÛÚÚÛÝÞÞÞÛÜÝÞßÜÜÝÞÞÜÜÜÛÞÚÜÛÝÝÞÝÞßÜÝÝßÞÝÞÞÞßÞÞÝÞÞßÞÛÜÜÞÝÝÚÚÙÛÜÝÝÞÞÜÛÚÛÒÁ¦ty»ÑØ×ØÚÛÛÜÜÝÝÜÜÜÛÞÝÞÝÝÞÞÝÜÜÜÞÝÞÜÜÞÞßÝÞÝÝÝÞÞÞÞÝÜÚÚÚÜÜÝÜÛÛÝÜÜÛÚÛÜÜÚÜÝßÞÜÝÝÝÛÛØØÙÝÞÓ» v{¾ÓÙ×ØØØÚÛÜÜÛÜÜÛÜÝÝÞÜÛÛÜÞÞÜÛÚÚÜÜÜÝÜÜÜÛÜÜÛÛÛÞÝÝÝÞÜÜÛÛÛÛÛÛÛÛÜÝÜÝÛÚÚÛÜÛÝÛÛÜÚÜÜÝÙÙÜÜÑ¸¡u~ ÀÕÛÛÚÜÚÛÝÛÝÜÞÞÞÞÞßÝÞÜÜÞÝÞÜÜÛÛÛÜÛÝÝÞÝÜÛÜÝÞÝÝßÞÜÛÛÜÜÝÞÞÝÜÜÜÝÝÞÝÝÝÞÞÝÜÞÝÜÜÜÜÜÚÙÜßÛÌ²s¨ÆÖØØÚÝÝÞÜÜÛÜÞÞÞÜÝÜÛÚÜÜÞÞÜÝÜÞÝÞÝÜÝÜÞÝÞÞÝßÞÝÜÞÞÝÜÚÛÛÜÜÝÞÞÞÝÜÜÜÝÜÞÝÜÜÛÜÜÝÜÜÜÜÝÛÚÝÚÌ²vªÉ×ÛÚÚÝÜÜÜÙÚÚÜÝÝÜÛÛÜÞÝÞÜÝÝÝÜÛÜÞÝÝÛÜÞÝÞÞßÞÝÜÞÛÜÜÝÜÜÚÛÙÚÜÜÝÛÛÛÜÜÜÜÜÛÜÚÝÜÛÛÛÛÛØ×ØÛÖÄ©|xµÎÙØÖÚÜßÞÜÜÙÜÜÜÝÝÞÞÜÝÞÞßÜÜÜÞÞÝÞÝÝÜÛÛÚÛÞÞÞÝÛÝÛÝÜÛÜÜÝÝÙÙÚÛÝÞÝÞÝÞÝÝÜÛÛÛÚÜÛÝÝÜÛÚØÜÜÓÀ£xzºÒÚÙÙÛÜÝÞÝàßàßÞÞÜÜÜÝÞÞÝÜÝßßÞÜÝÞÞÞÝÝÝÞÞÞßÝÜÝÛÜÜÝÜÛÚÚÚÛÜÝÜÚÙÙÝÞÝÜÜÜÜÝÜÜÛÛÛÜÜÛÙØÜÚÏ¹¤s|¡ÁÖÛÚÚÝÝÞÛÛÜÝÞÝÝÛÞÜÞÛÝÞßßÛÜÜàßÝÜÜÝÜÝÞßßÞÝÜÞÝÜÞÝßÜÞÝÝÛÛÜßÞÞÝÞÞÞÝÜÞÝÞÜÞÝÞÞÞÞÝÝÙÝÝ×Ê±£¡|t¬ÇÙÜÚÜÜÝÝÞÞÝÛÛÛÞàßßÞÞàáàßÝÛÜÝÞÝÝÞÝÝÜÜÞÞÞÜÜÝÝÞÜÚÝÝÞÞÝÜÜÞÞÝÝÝßÞÞÜÜÝÝÝÜÜÛÛÚÙÛÜÛÛÜÛÓÀ§yyµÍÙÚÚÜÛÝÝÝÞÝÜÞÞÝÝÜÝßßßàÜÝÝÝßÜÜÝÞááàÞàÞÞÜÚÜÝáÞÚÚÝÞàÞÜÛÜÜÜßÝÞÛÚÚÚÝÜÛÛÜÜÜÛÚÛÜÜÚÛÜ×Ç°v~½ÒÙÚÚÝÝÝÞÞßßÝÞÝÜÞÝßÞÞÞÝÜÝÜÜÝÝÞÞßàßÞÝÝÝÞÞÞÞÞÞÞÞÞÞÜÜÞÞÞÛÚÙÚÜÝÝÝÛÝÝÞÞÛÛÛÛÛÚÚÛÙØÙÖÉ´|y¯Ê×ÚÛÜÝÝÝÞÛÛÜÝàÞÝÝÝÞÞÜÞÞÞÞÜÝÝÞÝÝÞÞßÞÞßÞÝÜÜÜÞÝÜÚÜÝÞÞÝÝÝÜÝÛÜÚÛÛÜÜÛÙÜÙÚÙÙÚØÚÙØ×ÖÑÂ«y¾ÒÚÚÚÛÚÝÜßÞÞßÝÞÞÞÞÜÚÛÞßßÞÞÝÞÝÞÞßÞÜÜÝÝÝÜÜÝÝÞÞÞÝÝÞÞÝÜÜÜÝÜÜÜÛÜÜÝßÝÞÜÜÝÝÝÜÜÙ×ÕÔÐÈ·¡²ÌÙÚÚÛÜÝÛÜÞßáÞÞÝÝÞÜÛÜÜÝÞÞÞÞÝÝÜÞÞÞßÝßÞÝÞÝÞÞÝÞÞßÞÞÝÜÝÝÛÛÚÛÞÝÜÚÚÝÞÞÝÛÚÜÛÛÙ×ÔÐËÁµ¡{«ÇÕÛÚÛÝÝÞßßßÝÜÜÜßßàÞÝÛÜÝÞÞÞßàààÞßßàÞßßÞÝÝÞßßÞßßàÞÜÜÛÝÞÝÝÝÞÞÜÙÚÜÝßÝÝÜÛØÖÑÎÇ¼ªywz¨ÁÒÙÚÚÜÛÜÜÞßÞÞÞÝÞÝÝÞßàßÞÞÞÞÞÞÞßÞÞÜÝÝßßÞÞÛÛÜÜßààßÞÞÝÜÞÝßßÞÞÛÜÛÜßßßÜÙÙ×ÖÑÆº©xst{¨¿Î×ØÛÛÝÝÜßÞÞÞÝÞÝÞßßßÛÛÛÝßßÝÝÝßáàÝØ×ÚÛÝÞÝßßÞàÞßßÞàÜÞÝÞÜÚÛÛÜÜÛÜÛÛÜÚÛØ×ÎÂ²{poqz«ÁÍÕØÛÝÞÝÝÝÝÝÝÞÞÞÞÞÞÞÞÞÞÞßààÞÛÜÜÝÝÝÝÝÝÝÜÝÝÞÝÜÛÝÞßÝÞÝÝßÞÞÛÛÜÛÚÚÚÛÜÛÛÙÔÇ²wqru~ ´ÇÒ×ÙÜÝÞÞÞÞÞÞßÞÞÞÞßßßÞÞÞÞÞÞÝÜÝÞÞßßßàßßÞßÞßààáßÞßÞàßàÝÛÚÚÝÝÞÝÜÚÜÚÜÚÚØÌ¹ª»ÉÑÔØÚÝÝÝÛÜÛÜÝÝÝÜÜÚÛÛÝÞÞÞÞààÞÝÚÜßÞßÝÜÞÜÞÝÝÜÛÚÛÛÝÜÜÜÞÞÞßßÜÝÜÜÜÛÛÚÚÛÜÖÇ®«ºÆÏÕÚÛÞÝÞÝÜÝÜÞÞßßÞÝÝÞÞÞÝÜÜßÞßÞÞßÞààÞßÛÝÞßàÞÞÞÞßÞÞßßßÝÜÝÞÝÝÝÜÛÛÜÜÞÚÚÙÔÈ±¢§¤¤±½ÈÏÕ×ÚÛÛÛÛÝÜÝÜÝÝÝÜÛÝÞßÜÜÜÜÜØÚÛÞÞÞÞÞÞÜÞÞÞÝÝÝßßßÝÞÞàÞàÞÝÝÝÝÝÞÞÞÞÜÝÞÞÜÜÜØÈ±§§ ¦³½ÆÍÒÕ×ÚÛÜÛÛÜÛÜÜÞßßÝßÜÝÝÜßÞÝÞÝÝÞÞÞÝÜÜÞÞàßßßÞßàßÞÞÝßßßßßÞßßàÝÜßÞÝÝÞÞÞÛÚÛÞÝÐ¼©¢¤©ª¥£®¸ÀÆÌÑÔØÙÜÜÛÛÜßÞÜÛÛÝÛÚÛÝÞÞÝÝÞÞÜÜÛÜÞÜÞÝÞßÝÜÞÝàßßÝÞßÞÞÜÝÝÞßààÝÝÝÝÞÞÝÝÞÞÞÞÝÛÛÝÞÕÂ¯¥¨«§¡©µÁËÏÓÔ×ÚÜÜÝÝÜÝÛÜÛÜÝÞÞÞÞÜÜÜÛÛÝÝàßÞÞÜÝßÞÞßÛÜÛÝßßßÞÞßààßßÞÝÞÝÝÝÝßÞÞÞÜÞÜÝÛÞÝÝÝÛÜÛØË¹­««¦¦¸ÆÑÔÕ××ÚÛÜÜÛÚÙÙÜÝÜÜÜÝÞÝÝÜÞÝÝÜÝßÞàÞÝÝÜÜÜÝÞßÞÞÞÞàßßÞÝÞÞÞÞÜÝÝÞÝÞÜÞÝÞÝÝÝßÝÛÛÜÝßÜÝÝÛÒÀ³¯ª£¨¼ÌÖØÚÛÛÞÜÜÛÛÝÝÝÝÜÝÝÜÛÙÛÛÝßÝÝÝÝÞÜÝÜÞßÞÞÝÝÜÝÞÞÞÞÝÞÞÞÞÞÞßààßÞÝÝÜÞÝÜßßáßßÝÝÝÜÞÞÛÙÛÜÙÏ¿¹¯¤§¾ÐÙÙÚÜÛÜÜÛÚÛÚÞÞÝÝÝÝÛÛÚÜÝÛÜÚÜÛÜÞÞÝÛÛÝßÞÞÝÝÝÝÝÝÞÝßÜÝÝÛÞÝÜÞÞßÝÚÜÝàßßàÜÝÜÜßßßÞÞÝÜÞÞÜÓÅ»²©¥»ÐØØÙÛÝÝÜÜÛÜÛÛÜÜÞÜÝÝßßÝÞÜÝÝÜÜÛÛÛÜÝßÝÝÝÝßßßßßÝÞÜÝßààßÞÞßßßßÞßßßàÞÞÜÞßßÞÞÞÝÝÝÜÜÛÜÞÙÒÅ¹¬ §ºÎ×ÚÚÛÜÝÜÝÞÞßÞÜÜÛÛÝÜÛÜÜÜÚÚÝÞÞÝÜÜÞÞÞÜÝÝÜÝÝßßàÝÜÜÝßÞÝÛÞÞßßßßÞßßÞÞÝÞÝÞÞßßàÜÝÞßßÞÜÞÞÝÖÌ¿±£¡´ËØÚÚÚÛÝÝÝÞÞÝÛÛÜÞÜÜÚÝÝÜÜÜÞÞÞÞÞßàßÝÞÝßÝÝÝÜÜÛÜÝÞÞÞÝÞÞßÝÛÞÝàáàßÞÞÞÞÞÝÝÝÞÞÜÜÝßÞÜÜÛÜßÞÛÔÉ¹«¡¦¸É×ÚÚÚÛÚÝÝÞÝÛÛÜÛÝÝÜÜÛÛÜÜÝÝÝÝÞÜÝÜÜÝÜÝÝÝÝÝÞÜÝÞÞßÞÞÝÝÝÝÝÞÞßßÞÜÜÚÜßßÞÜÜÞÜÞÝÜÝÜÝÜÜÛÙÚÛÜÚÓÂ±¤¦´ÆÓÙÛÜÝÝÝÝÝÝÝÝÛÛÝÞÝÝÝÝÝÜÛÚÙÙÛÝßÞÜÚÙÛÝÜÛÛÜÞàßßßÝÞÝÞÝÞÜÞßÞßÞÝÝÜÞßàßßÝÞßààßÞÞßÞßßÞÞÜÞÜÛÔÃ·³½Ì×ÚÜÛÜÛÝÜÝÛÜÞÞÞÞÝÝÜÜÛÛÜÜÝÜÜÛÜÞÞßÞÝÝÞÝÝÛÜÞÞàßÞàßÞÝÜßßàßàÞÝÞßááÞßÞßßßßßÞÝÝÞÞÞÞàààÜÚÚÞÛÕÆ½ÁÉÖÚÚÚÚÜÝÜßÝÞÝÛÝÛÞÜÝÜÛÛÛÝÜÛÛÛÞÞÞÝÛÜÝÞÞÝÝÝÞÞÞÞÞÞÞÞÞÞÞßàÞÞÞÞÞÞßßßÞÞßáßßÝÜßÝßÞÞààÝÞßßßÜÝÛÚØ×ØÙÜÝÝÝÜÜÜÛÜÛÜÛÞÝÝÝÜÝÝÝÜÚÛÜÛÛÛÜÞÜÜÛÛÞÞààÞÜÝÝÝÝÝÞÞßÞàÞßßßßßÝÜÞßßßÜÝÞÝßÞÝÝÜÞÝÞÝÞÜÞÞÝÝÝÛÜÚÚÚÙÛÛÝÜÜÜÝÝÞÝÝÞÝÜÝÞÞÞÜÝßßÝÞÚÛÝÞÞÝÝÞÝÝÞÝÝÜÜÜÛÜÝßÞÜÛÜÝÞÝÞßÞÞÝÝßÞÞÝÝÞÞÝÝÞÞÞÝÞÞÞÞÞÞÞÝÝÛÜÜÜÞÞÝÜÛÜÝÝÝÜÜÞÝÞÜÛÜÝÜÞÜÝÞÜÜÜÛÝÝÝÝÝÝÝÝÛÛÚÜÞßßÜÝÜßßÞÝÜÝÝÝÞÛÜÛÜÝÞÞÞÞÝÝÜÜÝÞààßÝÜÞÜÞÛÚÝààÝÛÞÞÝÜÞßÝÞÜÝÞÞßÞÞÜÜÜÝÜÞÜÜÛÝÞßÝÝÜÞàÞÞÞÞÞÞÜÝÞÞÞÛÛÜÞÞàÞÞÞßÝÝÝÛÞßâáàÝÝÝÝÝÝÞßáÞÞÝÝÝÝÝÞßààÞÝÞÞßßÝÜÜÝÝÝÛÛÛÛÝÜÝÝÛÞÜÛÛÛÝÝÝÜÛÚÜÞÞÞÝÝÝÜÛÛÚÜÛÜÝÛÜÚÛÛÜÞÞÞÜÝÝÞÞÜÜÝÜÞßáßÝÜÛÞßÞßÞÞßÞßßÞÝÛÛÜÞßÞÞÝÝÞßÞÝÞÝÝÛÜÝÜÞÜÞÝÝÜÙÚÛÜÝÝÝÝÝÜÛÛÞßàßÞÝÝÜÜÞÞßÝÝÝÞÞÜÞÞÝÝÝÞàÞÝÛÝÞÞÝÜÜÝÝÝÝÞÞÞÞÝÝÞÝÝÝÜÞÞßßÞßßÝÞÛßààßÞÞÝÛÞÞÞÜÛÛÞÝßßßàßÞÜÝÝÝÜÜÛÝÛÜÞßßÝÞÜÞÜÜÝÞÛÜÚÝßßßÜÜÝÝßÝÝÛÞÝÝÜÚÝÝÞÝÝßÞÞÝÞßààÞÞÞÞÞÝÞßßÞÝÝÞÞààßÞÝÝÝÞÞÞÝÜÛÝÝÝÝÜÞÞßßßÝÝÝÝÝÞÞÝÞÜÜÜÝßÞÞÝÝÞÝÝÚÛÝÝßÝÜÜÛÝÝÞÜÝÞßÞÜÛÛÝÞÞÞÜÝÞààÞÞÜÜÝÝÝÞßßßßÞÞÞÞÞÝÝÜÝÞÞÞÝÜÜÝÝÜÞÝÞÜÜÜÞÝÛÛÛÝÞÝÝÝÝÜÚÛÜÝÜÛÚÛÜÞÝÜÝÜÝÝÝÝÞÞÞßßÝÜÜÜÞßÞÝÞÝÞÝßÞÞÞÞÞÞßÝÝÛÛÝÝßßÞÞÝÞÝÞÞÞÞ
Y:
F:00:00:04.05
G:
S:85,84
V:19570,39671
C:205,277
M:
ÞÞÞÜÚÚÛÜÞÜÝÜÜÛÛÞÝÝÛÚÛÛÞÝÛÚØÚÜÜÞÝÝÝÝÜÜÝÜßÞÝÜÛÛÜÜÝÝÜÞÜÞÝÝÝÜÝÛÚÚÚÛÛÜÜÝÞÜÜÛÜÜÝÜÜÞÝÜÜÚÝÞÞÝÞÝÝÜÚÛÛÛÜÜÝÝÜÜÜÜÝÛÝÛÝÝÜÝÜÞÞÝÞÝÝÜÜÛÛÜÞÝÞÜÝÝÞÝÝÜÝÝÜÛÛÚÜÜÜÝÝÞÝÝÝÝÞÝÝÜÜÞÝÜÛÜÝÝÞÞÞÝÞÞáàßÝÝÞÝÞÜÜÝÜÜÛÝÞÜÛÚÛÜÞÞÜÜÛÜÜÚÜÙÚÚÚÜÜÜÛÜÝÝÚÙÙÛÝÜÜÛÝÚÜÛÝÞßÛÚÚÚÜÛÛÚÜÛÝÜÝÝÝÞÝÝÛÛÜÜÛÛÛÞÞÝÛÛÝÞßÝÞßÞÛÛÝÞÞÚÜÜÞÞÛÛÜÜáÞÞÜÜÞßÞÞÝÜÜÜÜÚÜÛÝÛÜÜÝÞÝÚÜÛÜÝÜÝÜÜÛÚÛÛÜÜÛÛÝÞÞÝÜÜÝÞÞÝÜÛÛÝààßÝÝÜÝÞÞÞÞÝÜÛÚÛÛÜÛÚÜÜÝÝÜÜÝÝÞÝÝÜÚÙÜÛÝÜÛÜÚÚÚÚÝÝÞÞÝÝÜÜÛÛÛÜÛÜÜÛÚÚÛÛÜÚÛÛÛÜÚÜÚÙÙØÙÚÜÛÛÚÚÛÚÛÛÜÞÜÛÙÛÜÞÝÜÚÝÜÜÛÛÛÜÜÝÞÝÞÜÝÜÜÝÜßÝÞÜÜÝÞÞÞÝÜÜÜÜÛÛÚÛÜÜÛÛÛÜÜÝÛÝÝÞÝÛÚÙÛÜÜÛÛÚÛÜÚÜÛÚÚÚÜÝÜÜÛÝÝÞßÛÜÜÛÝÝÞÞÞÝÝÜÝÜÜÝÛÜÜÜÞÝÝÜÚÜÚÚÛÚÛÛÚÙÛÛÜÛÚÚÜÜÞÛÚÛÜÞÝÛÙÚÛÛÚÚÙÛÙÚÛÚØØØÚÛÛÛÚÙÚÛÛÚÙØÙÛÜÝÝÜÚÛÛÜÜÜÛÛÛÛÛÜßÞÝÜÜÝÝÞÝÝÝÞÝÝÜÝÜÜÜÜÝÜÜÝÛÜÛÝÞÜÜÛÝÜÜÜÜÞÝÞÜÛÛÜÛÛÚÚÙÚÚÛÛÙÙØÛÜÚÚÙÙÛÚÚÚÚÚÚÙÙÚÚÚÙÙÚÜÝÞÞÞÞÝÜÜÛÛÛÚÚÛÝÞÜÞÝÞÞÜÜÜÛÝÜÝÜÜÝÜÜÚÚÜÛÝÜÛÛÛÝÝÝÜÜÜÛÛÙÛÜÛÛÙÚÚÚØØØÙÚÙÙØØ××ÙÚÚÚÚÛÙÚ×ØØ××ÕÖÚÜÛÚÚÛÛÛÚÚÛÙÜÚÜÝÝÝÜÜÝÜÛÛÚÚÛÝÜÜÛÛÜÚÛÛÛÜÜÞÜÛÛÚÛÚÛÚÚÛÛÜÛÛÙØÙÙÚÚÙØ××ÕÖ×ÔÓÔÖÖÔÓÒÕÓÔÒÐÎÏÐÕØÙÛÛÞÜÝÛÝÜÛÜÛÜÝÝÝÝÜÛÜÜÜÛÚÛÜÜÜÚÜÝÝÝÛÚÚÚÛÚÛÜÜÜÛÜÜÝÜÛÚÚÛÛÛÙØØØØ×ÔÓÑÏÍËËÈÇÅÄÄÂÁÂÁ¿½¶°­²½ËÓØÚÙÜÛÜÝßÜÛÛÜßßÜÜÚÜÞÝÝÝÞÞÝÞÛÛÚÚÚÛÜÝÜÞÞÝÛÚÛÝÞÜÛÛÜÜÜÚÛÚÚÚÚÛÙÖÒÏÉÁ¹±«§¢ £³ÆÔØÚÚÜÝÜÜÝÚÜÛÝÝßßÝÛÚÜÞÞÝÛÜÛÚÛÛÞÞÝÝÛÝÝÜÞÜÛÛÙÜÜÚÛÛÜÚÛØÛÛÛÛÖØÔÐÈ»¬{wvuvvvuvwy~¤¸ÊÓØÙÚÜÞßÞÝÞÝÝÛÛÝÝÝÞÜÝÝÞÞÝÜÜÜÜÞÜÞÝÜÛÛÛÝÝÝÝÜÛÜÛÛÜÜÞÜÜÚÚÙÙØÖÑÈ¹¥ytsvwz}¤±ÁÎÖÚÛÜÝÝÜÝÜÝÞÜÜÞÜÛÚÚÜÛÜÝÝÝÜÚÛÛÛÛÛÛÜÛÛÛÛÜÜÛÛÝÛÝÛÜÚÛÚÛÜÛÙØ×ÖÍ½§zyz©µÃÍÖÙÙÛÛÜÞÜÞÞÞÞÝÛÝÜÝÝÜÝÝÜÛÛÜÛÝÜÝÞÞÞÝÜÛÛÝÝÞÜÚÛÛÜÞÜÝÜÜÜÝÜÜÙØÔÉ¶¡¦­·ÃÍÔØÚÞÜÜÜÚÞÜÞÝÝÜÛÜÛÜÝÝÝÜÜÜÚÚÚÜÛÚØÙÚÝÝÜÞÝÞÚÛÝÞÞÛÛÛÛÚÙÙÙÚØÚÙÖÉ²¢¦«±·¾ÄÍÓ×ÚÚÜÞÜÞÛÜÚÚÜÜÞÝÞÝÜÜÜÛÜÜÝÝÜÝÜÝÝÝÞÞÞÜÛÚÚÛÛÝÝÝÝÜÜÜÝÜÝÜÝÜÚØØÔÉ´ ¦¬±¶¼ÀÆÊÏÑÒÓÔØÙÙÙÚÜÜÜÚÛÜÚÛÛÛÜÚÛÜÝÛÜÙÛÛÛÛÛÛÝÝÛÛØÛÛÚÛØÚÛÛÚÚÛÜÛÜÛÚÛÜÝÚÚÙÙÐ»££®·ÀÄËÍÏÒÒÒÕ×ØØØÛÜÛÛÛÛÜÜÜÝÞßàÞÞÜÛÜÜÝÝÚÞÝÞÝÛÜÜÝÜÛÚÛÞÞßÝÝÝÜÞÝÝÞÜÜÚÝÛÚÚØÙÙØÔÅ®¢³ÀÊÍÒÕØÛÚÛÝÜÞÛÚÛÛÞÝÜÜÚÛÞÝßÛÝÝÞÞÜÜÜÛÜÜÜÜÜÛÛÛÝÞÝÜÜÛÛÛÛÜÝÛÜÛÝÛÛÚÛÞÝÛÚØÚÛÜÝÜÙÌ· |{¶ÆÍÔÕ×ØØÚØÚÚÛÜÜÛÚÛÚÚÙÙÜÛÜÛÚÙÚÜÞÞÝÞÝÝÛÛÚÚÛÛÛÜÜÝÙÙÛÜßÞÞÜÛÜÜÛÛÚÛÜÝÛÜÜÝÛÛÚÙÜÚÕÅ¬y¶ÉÐÔÖØØØÙÜÜÜÞÜÝÜÚÛÛÞÝÝÝÜÜÞÜÞÝÜÝßÝÞÜÝÜÜÝÝÜÛÚÛÞÝÛÚÚÝÜÜÞÞÞÜÜÞÞÜÜÚÝÜÜÛÚÛÜÜÙÛÛÚÎ¹¤z|¯ÆÓÖØØÛÚÚÛÚÚÚÛÜÛÚÝÜÝÞÜÝÛÜÜÜÛÛÜÜÜÚÛÛÜÛÜÛÜÜÚÜÛÝÝÝÜÚÜÞÞßÞÞÞÝÞßÞÝÝÜÝÛÚÛÜÜÝÛÛÝß×Æ¯zt¥ÀÓØØØØÚÜÝÝÝÝÞÜÝÞÝÜÚÛÝÜÝÝÜÝÜÜÝÝÜÜÙÜÝÝÜÜÜÛÛÛÚÜÜÜÛÛÜÜÜÜÜÞÞÞÜÜÝÛÜÜÛÛÜÜÝÞÞÝÚÛÝÛÐ¼£{pyµÌÔÕ×ØÚÚÛÜÜÝÞÜÜÛÜÜÞÝÞÞßßÝÜÝÝÞÞÞÞÞÞÝÝÚÜÝÞÝÜÜÜÛÛÜÜÜÝÜÜÞÛÝÜÛÛÚÛÜÜÛÛÝÜÜÚÛÜÛÜÚÜ×Ë±~rn¡ÀÓØØØÙÚÛÛÚÙÚÜÜÝÝÝÞÞÜÛÛÞÜÞÝÝÝÛÜÛÜÛÛÝÞÛÚÚÚÜÜÝÜÜÜÝÝÝÝÜÜÛÙÙÙÛÜÝÜÜÛÛÜÝÜÝÜÜÜÚÛÝÝØÆªxlp¯ËÖÙÙÜÝÜÚÚÚÛÜÜÜÝÝÞÝÝÞÜÜÛÚÜÝÝÝÚÜÛÜÜÝÜÜÛÛÜÝÝßÞÞÞÝÜÞÞÞÞÝßÝÝÞÝÞÞßÞÞÝÚÜÛÝÝÝÞÞÝÝÛÓÀ¥uku¹ÏÕÖ×ÙÜÜÝÜÛÜÜÝÝÜÞÜÝÜÛÛÜÜÝÝÝÞÝÞÞßÞÞÞÞÞÝÝÛÜÜÝÝÜÜÜÚÚÚÝÝÝÞÞÜÜÜÝÝÜÚÜÝÞÝÜÜÛÜÚÚÙÛÙÏ¼£rn¤ÁÓØØÙØÚÙÛÜÜÛÛÛÝÞßÜÛÛÛÜÝÛÜÜÜÞÝÜÜÛÜÛÜÜÝÛÛÛÛÙÚÛÜÝÛÚÛÛÝÝÝÝÝÛÛÛÛÛÜÛÜÜÜÛÜÛÝÝÛÙÚÜÙË´rq¬Ç×ØØÙÙÛÙÛÝÞÝÞÜÜÞÝÝÝÜÞÜÜÜÛÞÝÞÛÜÝÝÞÝßßÞÝÜÛÜÛÜÛÛÝÞÝÝÛÛÚÛÛÛÛÚÚÜÜÜÜÛÝÞÞßÝÜÝÚÛÝÞØÈ­qr±Ì×××ÙÜÞÝÜÛÚÜÜÞÝÜÜÛÝÝÜÜÛÜÝÝÝÞÝÝÛÚÛÜÚÚÛÞÜÙÛÜÝÜÛÚÜÛÜÛÙÜÜÝÞÞÞßÞÞÞÝÝÜÚÚÛÚÛÚØØÚÛÓÁ¨~pu¸ÐØ×ÙÚÚÛÙÞÚÜÜÜÞÝÛÜÚÜÜÜÝÜÜÜÛÝÜÜÜÜÞÜÜÝÝßÛÛÚÛÛÝÝÝÞÛÛÛÛÜÛÚÛÜÜÞÜÜÛÛÛÛÙÚÛÚÜÜÝÛÙÜÚÓ¾¥yoy¼ÔÙÚÙÛØØÚÚÜÛÜÛÜÛÜÛÛÛÜÝÜÜÚÜÛÜÝÚÛÛÜÝÝÜÛÛÛÚÝÝÜÛÙÝÜÜÚÚÜÝÝÝÛÛÜÜÝÞÜÜÚÛÜÝÝÜÜÜÜØ×ÛÚÒ¼£vp¢ÁÒ××ÚÛÛÜÝÝÞÜÛÛÜÞÞÞÛÜÝÞÞÝÛÜÛÜÞÝÝÜÜÝÞÝÛÛÝÝÝÝÝÛÜÛÝÜÛÛÛÛÛÜÜÜÜÚÜÜÛÛÛÝÛÛÛÛÛÜÚØÙÝÛÎ¶¡xp©ÆÔ××ÛÝÜÝÜÝÛÜÝÝÝÛÝÝÜÛÛÛÝÜÛÜÛÝÞÞÝÝÜÝÛÜÜÞÝÜÞÜÝÜÛÜÚÛÛÝÝÝßÞÝÜÝÝÞÝÞÝÜÛÚÜÞÜÞÜÝÛÜÞØÉ±vr¯ËÙÙØÚÛÜÛÛÜÛÞÝÞÞÝÞßßßÞÞÞÞßßßÞÞÝÜÝÜÞßààßÜÝÞÞÛÜÜÝÝÚÛÛÛÝÛÝÞÞÞÝÛÝÜÞÜÜÜÜÝÜÛÛÛÛÝÞÕÄ®  uu·ÐÚÚÚÝÝÛÛÛÝÜÞÝÞÝÞßßßÞÞÞÞÞÞßÞÜÜÞÝßÞÝÜÛÞÞÜÝÜÝÝÝÝÝÞÞÝÜÜÜÞÞÝÝÚÜÝÞÜÛÜÛÞÜÝÞÜÝÚØÜÚÒ¿§ux¹ÒÙØÛÛÞÝÜÜÞßßÝÝÝÝÞÞÞÞÞÝßßÞßÜÞÝÝÝÞßÞÝßßàÛÜÚÛÜÛÜÜÜÜÜÜÞÜÚÜÞàßÝÛÛÚÜÜÞÝÝÛÛÛÛÙÚÞÚÍ¶¡zp~¢ÂÖÚØÙÛÝÝÝÝÜßÞÝÝÜÞÝÝÝÝÝÞÝÞÝÝÝÝÝÝÝÞÞÝÜÛÜÜÞÞÞÞÜÝÝÞÞÞÝÛÛÛÝßÝÝÚÜÞÞßÛÜÜÞÝÝÜÜÛØÙÚÔÅªuq¬ÊØÛÚÜÞÞßÝÝÝÞÞÞÞÜÝÜÝÝßßààßÝÝÜÝÝÜÜÞÞßßßÞÞÞÜÛÜÝÞÝÛÚÛÜÛÛÛÝÝÜÚÛÚÛÜÛÚÚÛÜÜÜÝÝÜÙÙ×Ï¹¡tu²ÌÚÙÛÛÜÝÝÞÝÞÝßÝÜÞÝÞÞÜÞÜÜÛÜÝÞÞÞßÞßàÝÜÛÝÞÞÜÜÝÞßÞÛÛÜÞÝÝÛÝÞÛÛÚÜÝÞÛÝÜÜÜÛÛÝÜÚØØ×Ð¼£}s~¡ÀÓÛÚÜÝÝÝÝÞßÜÜÛÜÞÞÞÞÞÞÝÛÜÜÝÜÝÛÜÝßßÞÜÝÞÞÞÜÙÛÛÜÜÝÝÜÜÜÛÛÚÛÜÜÝÜÜÚÜÛÛÛÛÛÛÜÙÚØ×ÕË»¡}z°ËÙÚÚÚÛÜÝÞÝÞÞÞÞÜÞÜÝÜÚÜÛÜÝÛÜÝÝßÝÜÜÜÝÝÞàßÞÞÞÝÝÛÛÜßßÞÝÝÝÝÝÝÝÛÞÜÞÝÝÜÜÛÜÛÛÚØ×ÑÄ°z ÀÓÛÙÛÚÜÚÛÜÝÞÝÞÝÞÞÞÝÜÝÝáßßßÞÞÞßßÞÝÜÝÞÞÞÞÞÞÜÛÛÜÛÛÞÜÝÛÛÛÝÜÜÛÛÜÛÝÜÚÛÛÚÚÖÕÒÏÇ·¡²ÊÖØÚÜÜÝÜÝÞÞßÞÝÝßààÞÝÜÛÜÞÝÞÞßÝÝÝÝßÝÞßßáÞÝÝÞÝÜÜÚÜÛÜÝÜÞÜÜÜÞÞÜÛÚÛÜÝÜÙÖÔÒÍÂ²}y«ÅÔÙÚÛÛÝÞßÞÛÝÞààààÝÝßÞßÝÜÜÝÞÝÝÝÝßÞßÞÞÞÜÚÜÞáÞÝÝÝÛÛÛÛÜÜÛÚÚÚÜÚÚÚÛÜÛØÕÑÎÇ¹¨vsx§ÂÒÙÚÛÛÚÛÝÝÜÛÛÝÝÝÞÝÞÞßÞÞÝÞßÞÝÜÝÝÝÝÝÝÞÞÞÞÜÝÜÞÝÝÜÝÝßßßÞÛÜÜÝÞÝÝÛÚÙØÖÒÌ¿®ytsyªÁÑØÚÜÜÜÝÝÞÞÞßÞÝÞÜÞßßßÞÞßááàßßàààÝÛÚÝààÞàÞßÞàÛÛÝÝÝÚÚÛÛÛÚÚÙÜÜÜÙ×ÔÐÇ·¤|rpv|«ÁÐ×ÚÛÛÜÝÞßßÜÜÛÞáßßÞÝÞÜÝÝßÞßÞÞÞÞÝÝÞÞÞÞÞÞÝÜÝÜÛÛÝßßàÝÜÜÞÜÜÙÚÜÝÛØÖÒÉ¶zvtz´ÆÓØÚÝÝÞÞÜÛÜÝàÞßÝÝÞÞàßààßßÞàÞßßààáßßÞÝÞÝÞßààßßàÜÝÛÛÜÝÜÝÜÜÜÛÚÙØÓÉ·zw{¢¡®¿ÌÔ×ÙÚÝÝÝÝÛàÞßÝÚÛÚÜÝÝÞÝÜÜÝÞßßßÞßßßßÝÜÜÞÞÞÞÜÝÝÝÝÝÞÝÝÞÜÝÝÞÝÝÛÛÛÛÕÆ­{£°½ÊÑ×ÙÛÝÞÜÜÝÝÝÞÞáßßÝÝÝÝÞÞÝÝÞßÞÞÝÞßßßÝßÞÞÞÞßààßÞÞßßßáÞÜÛÛÝÞÞÜÛÚÚØÑÁ¤{{§µÂÊÑÖØØØÚÜßßÞÛÛÝÞÞÞÞßààÞÞÜÜÛÙÚÜÝÝÞÜÝÜÞÞÞÝÝÞÞÝÜÛÝÝÝÜÝÝßÞÝÜÜÞàÞÝÚÜÜÖÃ¦}¨¶ÀÊÐÔ××ÙÚÛÝÜÜÝÞÞÝÝÝÞÞÝÞÞààÞÝÝßàßßàÞßÞßáßÞÝÝÞßáßàààáßßàßÞÝÝÝÜÜÝÝÝÚÛÜÕÆ¨§´½ÆÎÑÕÖÙÚÚÚÚÛÛÚÜÜÝÜÛÛÜÝÝÞÝÝÝÞÞÞÞÝÞÛÜÝÞÞÜÜÝÝÝÝÛÝÞßÝÝÛÝÝÞÞÛÝÝÝÞÜÜÜÞÞÛÛÛÙÍ³®ºÆÍÓ×ÙÜÝÜÚÚÝßÞßÛÛÛÜÝÛÝÝÝÞÜÝÞÞÞÞÞÝÞÝÜÞÞßÞÞÞßßàÞÝßÞßÝÜÝÞÞÞÜÝÜÞÞÝÜÜÛÝÝÚÛÛÛÒ»¤}«¾ÉÏÓÔ×ØÜÝÛÛÚÜÜÛÛÚÚÚÛÛÜÜÝÜÝÝÝÝÜÛÛÜÛÝÝÜÝÛÜÜÜÝÛÛÚÜÚÝÜÚÛÛÝÞÝÝÛÝÝÝÞÛÛÚÚÚÝÞÝÞÞØÉ²¤£¥y¶ÉÓÖØÛÛÜÛÞÝÞÜÞÞÞÜÜÛÝÞÝÝÝÞÞÝÝÞßßÞßÞÝÝÜÞÞßßÞÞÞßßàÞßßßÝßÞßßßàßÞÜÝÝÞÝÞÞÞÞÞÜÚÞÚÒ¾¬§ª¥¸ËÔÕÙÛÝÛÜÚÚÛÛÝÜÜÚÜÜÝÝÛÝÝÜÝÜÝÝÜÜÛÜÝÝÝÝÛÝÜÞÜÝÝÞàÞÞÞßÞßÞÞßÝÝÞÞàÞßÞÞÞÞÞÞÞÜÚØÛßÛÍ¶¨©¦~²Ê×ØÚÚÜÜÛÛÛÛÜÝÛÛÚÛÝÛÜÞÜÝÜÜÞÝÜÜÛÞÝÝÜÚÛÜÝÞÜÝÛÞààÞÞÞàáßÝÜÝßÞàÞÜÚÛÝßàÞÞÝÜÜÜÜÛÞÞØÈ´¬ª«Ç×ÛÚÜÜÜÜÜÜÜÜÛÛÜÜÜÜÝÜÝÛÜÛÝÝÝÞÜÝÛÜÜÝßÝÞÛÜÜÝßÞÞÞÝÜÜÜÜÝÝßÞßàÞßÞÝÞÜÞÞÝÜÛÞÝÞÝÜÝßßÕÃ°¬¦~¸ÐØ×ØÜÜÜÜÜÝÜÜÝÝÝÝÜÛÚÚÛÝÜÛÜÝÞÞÜÜÜÞÞÞÝÝÞÞÝßÞßÞÜÜÜÞßÞÝÜÜÝÞÞáßàÞÞßßÞÝÛÜÜÞÝÜÛÙÜÞÞÒÂµ°¦£Ä×ÝÚÚÛÚÝßßÝÝÛÛÛÝÝÛÛÛÛÛÛÚÛÜÛÜÜßßßÝÞÝßÝÞÝÛÜÛÝßÞàààßÞÞßßßÝÞÞÞÝÜÝÞàÞÜÜÜÞÝÝßÞÜÜßÝÔÂµ±¤~¨ÉÚÚÙÚÜÛÛÚÜÝÞÝÞÜÝÜÜÜÛÜÞÜÝÝÝÞÝÝÞÝÝÜÝÞÞÞÝÝÞÝÞÞÝÞÞßÞÞÝÞßÞÞÝÞÞÞÝÝÝÞÝÞÝßßàÜÜÜÝÛÛÞÛÓÃ¹²£³ÐÚØ×ÚÜÜÜÜÞÞÞÜÜÞÞÝÜÛÚÜÜÜÝÜÜÝÝÝÞÜÛÜÛÞÝÞÞÝÝÝÝßÞÞßÝÝÞÞÞÞÞÞÞÞÞßßÞÝÜÛÝÜÞÜÝßÞáßÝÜÜÝÕÈ»´¥¯ËÚÚØÚÝÝÞÜÝßÞÞÝÜÝÜÜÛÚÛÛßÞßÝÜÞÝÝÞßàßÞÞÜÝÝÞßßÞßßÞßÜÜÝßááààÞßßÞÝÝÝÞÞÞÞÞßÛÝÝßÜÛÜÞ×Í¿µ¨¯ËÙÛÙÛÛÛÝÝÝÜÜÝÝÝÞÛÜÚÚÛÚÜÛÚÜÜÝÜÛÛÜÞÝÞÝÞÝÜÝÝÞÜÝßÞÞÞÝÞÜÞßÞààÞßÞÜÝÝÞÞÞÞÝÞßÝÝÝÜÜÞßÜÒÅº¯§ÅÙÞÛÛÜÝÝÞÞÞÞÞÝÞÛÞÜÝÛÜÜÞßàÞÞÞÝÞÝÝÝÝÝÝÝßÞßàßâÞÞÞÞàßßÞàßÞÝÜÞßßßÞÞßÝÞÜÝÝÝÞÜÜÛÜÚÜÙÓÍÄº§¦Ä×ÝØÚÝÝÞÝÞßÞÞÜÚÙÚÜÜÜÜÛÚÛÛÜÝÞÞÝÜÜÝÝÞÞÝÝÞßßÝÝÞßÞÝÝÞÝÝÝÞÞßÞàÝÝÜÝßÞßÞÝÞÝßÞÞÜÜÝÜÞßÙÓËÀ°¹ÒßÝÜÛÜÜÛÝÞÞÞÞÝÞßßßßÞÞÞÝÜÜÜÝàßáÞÝÜÝàÞßßßàßßßááááààßßßàßßàÞáßÞÞÝÝÞÞÞÞÞÞÝÜÛÞÝÜÞÚÖÒÇº¨ ¶ÏÜÝÚÙÜÛÜÝÞÞÞÞÝÜÜÝÝÞÝÞÜÝÝÛÜÜÞßÞÝÜÜÚÞÝßßÞÞÝÞÝÝÜÝÞßßßÞÞÞÞßßàààÞÞÜÜßÞßÝÞÞÝÝÝÝÝÜÝÜÙÖÎÀ¯²ÊÚÝÜÜÞÝÞÞßÞÞÞÞÞÞÜÜÛÜÝÜÝÝÝÝÝÞÞÞÞßÝÝÝÝÝÜÜÝÞÞàÝÞÝÝßßÞÞÞßßÞÞßàÞÝÝÞàÞÞÞßÜÝÞÝÝÝÜÜÛÛÛÚÚÑ¿¬£´ÊØÞÚÛÛÜÜÜÛÜÚÙÚÛÞßÝÝÝÞÜÝÜÛÝÛÝÜÝÝÞÛÞßààßÞÝÞÝÝÝÝÛÜÝÜßÜÝÞÞßÞÞÞÝÜÜÝÞßàáàßÝÝÛÞÜÝÝÛÜÚÚÛÒ¿®¥³ÆÖÝÜÜÜÞÜÝÛÛÚÛÝÜÜÛÜÞÞÝÝÞÞÝÜÜÜÝÞÞÞÜÝÞÝÝÝÜÝÜÜÞÞÞÝÞÞÞÝÜÝÝÞÝÝÞÞÝÜÝÝÞßÞßÞÛÞÝÞÜÛÝÝÝÛÛÛÝÚÏÂ¹ÂÏÙÝÜÞÞÞÝÜÛÛÛÜÛÝÝÝÜÜÞÝÜÝÜÝÛÛÛÝÞÝÜÜÞßßÞÝÞÛÞÜÜÝÞßßÞÞÞßààâÞÞÜÛÝÝÝÞÞàßÞÝàßÞßÞßßÞÞÝÞßáÞÓÇÀÉÕÝàÜÜÞÞÞÞÞÝÞÞÝÞÞßßÝÞÞßÞÞÝÞÞßÞßßÞßàâàßÝÝÝÜßßàßßÞÞßßßàßßàáààßààßßÞßßßÜÝÜÝÛÜÝÝÝÞÝÝÝÜÛÚÙØØÛÜÛÝÙÝÝÝÝÝÝÝÜÛÜÜÝÝÞÝÝÝÜÝÜÞÞÝÝÞßÞÞÞÝÞÝÛÚÝÜÜÝÛÝÜÝßßàÞÞÜßßàÞÜÜßàáàßÞÞÝÜÛÛÝÞàÞÞÝÞÞÞÞÜÜÚÛÛÛÝÛÜÛÚÛÜÝÞÞßÞÞÞßÞÝÝÝÞÞÞÝÞßßÞÝÜÞÝÞÜÛÚÜÞßßÞÞÞßààßÞÞààßÞßÞÞÞßßßßÞÝÝÞßÞÜÛÝÞßÞÞÛÜÚÜÜÛÛÚÜÞÞßÝÝÛÜÜÛÜÝÞÞßÜÜÜÜÝÞÜÛÛÝÝÝÞÞÝÞÜÞßÞÞÜÜÝÝÞÝÝÞÞßÞßßßßÞÞÞßàáßàÞßÞÞÝÝßßßßÜÝÞÞßÞÝÞßÞÞÝÜÜÚÛÝÞßÝÝÝÝÜÞÝßÝÜÝÝÞÞÞÝÝÞÞÞÞÞÝÝÝÝÞÞÞÞßßàßÞÝÞÞßßÞÞÞÝßßàßÞÞÝÞàáâààÞÝÞÞÞÞÞàßÝÝßÜÞÛÜÜÜÛÝÜÝÝÜÝÝÞÞßÞÜÜÜÞÝÜÜÝÞÝÝÜÜÛÜÛßÞÞÜÛÜÜÝÜÝÝÞÞÝÞÞÝÝÞÝÞÝÝÞÞßÞÝÝÞÜÜÝÝÞÞÞÜÛÛÝÝÞÞÞÞÞßÝÝÜÝÝÜÜÝÞÞÞÝÜÜÝÞÞÞÞÝÝÜÝÞßÞÝÜßÞÞÝÜÝÝÞßÞÝÝÝÞßÞßÞßßßßßßÞßÞÞÞÞßáàÞßÝÝÞÞàÞßÞßàßßÞÞÞÞààßÞÞÞßÝÝÞÞàÞÜÛÚÛÝÝÜÝÝÞÝÜÛÜÝÝÞÞÝÜÛÛÝÜÝÝÞßßÝÝÚÝÝÝÜÝÞÞÝÝÜÝÞÝÞÞÝÝÛÛàÞáÞÝÞÞàáàÞßÞßÞÝßßààÞàßáàÞÞÝÝßÞàßÜÝÚÝÝÞÞÞÝÞÝÝßÞÞÜÜÜÜÝÛÛÜÛÝÞÞÝÛÛÜÞßÞÞÛÜÜÞÞÞÞÞàààßÞÞÞÝÞÞÞÞÞßßàßÞÞßÞßÜÝÝßàáàßßàßàÞß
Y:
F:00:00:04.15
G:
S:73,92
V:19570,39671
C:205,279
M:
ÚÜÛÛÛÜÝÞÜÜÞÛÞÚÛÝÜàÝÛÛÙÛÚÛÜÝÛÜÚÛÜÜÞÜÚÚÚÜÛÛÚÛÛÛÛÛÛÛÜÛÝÜÛÜÚÝÛÝÜÜÛÛÛÜÝÝÜÛÚÙÙÚÞÜÚÛÛÞÝÞÜÚÚÛÝÝÞÜÝÝÝÝÜÛÜÛÝÛÜÛÜÛÚÛÜÜÞÝÞÝÝÛÛÚÝÞÝÜÚÛÚÛÜÛÜÛÚÛÛÛÜÛÛÛÜÞÞÞÞÝÝÝÝÝÝÚÙÜÛÞÚÜÜÛÜÚÛÜÜÝÜÜÛÛÛÚÜÜÜÜÚÙÙÚÝÝÞÝÜÝÛÛÚÛÜÞÝÞÞÜÛÚØÛÙØÙÚÝÞÞÜÛÜÝÛÚØÚÛÛÜÛÛÜÜÝÝÞÜÝÜÜÜÝÞÝÜÛÜÜÞÝÞÝÜÜÛÚÜÛÚÛÚÚÛÛÛÛÚÛÝÜÝÚÛÜÜÛÙÙÚÛÝÛÜÛÛÛÛÛÜÛÜÝÛÝÛÛÜÝÝÝÝÜÜÜÞÝÞÜÜÚÚÛÝÞÝÝÜÛÛÜÜÞÜÚÚÛÛÜÝÝÝÛÛÚÙÙÛÜÝÜÛÛÚÜÝÞÜÜÙÛÙÛÚÚÚÛÝÛÛÚÛÜÜÛÙÛÜÝÝÚÚÚÛÜÝÜÜÛÜÜÞÞÝÛÛÜÜÝÝÞÝÜÜÛÜÛÛÚÜÜÜÚÛÛÝÞÝÛÚÚÛÝÜÛÚÚÛÜÜÝÝÝÜÚÚÚÜÜÜÛÙÛÜÝÜÛÜÜÛÛÚÛÛÜÚÙÛÜÝÝÝÝÝÜÜÛÚÚÚÜÜÜÛÛÜÞÞÜÛÛÛÛÛÛÛÜÜÛÛÛÛÛÚÚÚÛÚÜÜÜÜÛÛÛÛÛÛÙØÙÙÚÛÚÝÜÜÙØØÛÜÝÝÜÜÛÛÛÜÝÝÝÝÙÙÚÝÝÝÝÝÝÝÝÝÝÝÝÝÝÝÝÜÜÜÜÛÛÝÜÜÜÝÞÞÝÝÝÝÜÝÜÜÜÜÜÛÛÛÝÜÛÚÛÜÜÝÜÜÜÝÜÚÚÙÛÚÙÛÛÝÜÛÛÜÛÜÛÜÛÙÜÜÝÝÝÜÜÛÛÛÛÛÛÜÝÝÜÛÛÛÚÚÛÛÝÛÛÛÛÚÙÙÙÙÚÛÜÛÚÛÚÚÜÛÛÚØÙØ×××ØØÕÖÖ×Ø×ØØØÙÚÜÝÛÛÛÛÚÛÜÜÜÜÝÜÛÛÚÛÝÜÝÛÜÝÛÜÛÜÜÛÝÜÞÛÝÝÝÝÛÜÜÜÜÚÛÛÜÝÛÛÙÚÜÝÜÚØÕÔÒÐÎËÌËËÍÎÐÕÖÙÛÚÛÛÜÞÝÜÚÛÚÜÜÛÛÛÜÜÜÛÜÝÝÝÜÝÝÞÜÜÝÝÝÝÜÜÞÝÝÛÚÛÛÛÛÚÛÚÜÛÛÛÙÚÙÙ×ÔÍÄ¸¯©£¢£§¬²¸ÀÈÎÒÕ×ÚÛÛÜÜÞÝÞÝÜÛÛÚÜÛÝÝÞßÛÜÝÞßÝÜÜÜÜÝÜÝÝÝÜÜÛÜÜÝÝÜÝÜÝÛÛÛÚÚØÔÒÉ¼­~~¥²ÀËÒÕØÚÛÝÛÚÜÝÝÛÜÛÞÝÞÝÞÝÜÛÛÛÝÜÝÛÛÛÜÞÝÜÛÜÜÛÚÛÜÜÛÚÙÙÚÛÚÙ××ÒÉ¹¦}|¡©²½ÈÑ×ÙÚÛÝÛÛÝÝÝÝÝÞÞÝÜÜÝÞÞÞÝÜÜÛÝÝÜÜÚÝÝÞÝÜÛÝÝÝÜÝÜÜÛÛÛÚØ×ÒÅ²§¯¸¿ÄËÐÕØÚÛßßÜÜÜÙÚÙÜÝÜÜÛÛÛÛÛÜÛÛÛÜÞÝÛÜÛÝÜÜÛÛÝÝÝÜÛÚÛÚÛÜÛÚØ×ÐÂ¬¥¬¶ÁÇÎÒÖÙØÚÚÜÝÜÞÞÞÛÛÛÝÞÝÜÜÝÝÝÞÜÝÝÞßßÜÛÝÜÞÞÞÝÜÚÝÝÝÛÜÝÞÝÛÙØØÓÄ¬¦°ºÁÊÏÔÖØÚÛÞÝÞÞÞÞÞÝÞÞÝÝÜÝÜÝÝÝÞÝÞÜÜÚÛÛÜÝÝÜÜÜÛÛÛÝÝÝÜÛÜÛÜÝÜÜØÚÚÖÉ¯©¶¿ÆÍÒÕ×ØØÙÙÙÛÛÞÜÝÚÛÝÝÜÞÜÜÛÜÞÝßÜÜÛÛÝÜÛÜÝßÝÞÝÝÝÚÚÛÞàßÝÛÚÚÚÚÚÚÚØÏ»¦°ÁÊÏÒÖØÚÜÝÞÝÜÙÛÛÞÞßÞÝÛÛÜÜÝÞÞÜÛÚÛÝÝÜÝÜÝÜÛÚÜÛÝÝÝßÛÞÚÜÜÛÜÚÝÜÝÝÜÜÚÒÁª±ÆÐÔÖÖÙØÙÚÛÞÛÛÛÛÝÜÜÛÛÜÛÙÚÜÚÛÚÜÚÛÛÛÝÜÜÝÝÞÝÚÙØÜÝÝÜÙØØÛÜÞÝÜÜÝÜÚØÚÖË·£«ÆÓÖ××ÙØÜÛÛÛÚÚÚÛÛÜÜÝÜÝÝÛÜÚÛÚÜÚÛÛÛÝÜÚÛÚÜÛÛÛÚÙÚÛÝÜÚÚÜÝÝÛÙÚÚÛÜØÚÛÛÔÁ©|ºÌÓÕÖÙÙÚÚÙÚÙÝÞÝÜÙÛÛÜÜÛÛÝÞÞÝÜÜÞÞÞÝÜÜÝÜÜÝÛÜÝÝÞÝÞÞÛÛÜÝÞÜÚÜÛÝÝÜÚÚÛÚÎ·¢~¯ÉÕ×ÖÖØÚÜÞÝÞÞßÞÞÞÝÝÜÞÝÝÛÝÜÝÜÜÜÝÜÛÜÚÝÜÜÛÚÛÝÜÛÚÚÜÝÛÚÚÙÛÝÛÝÚÛÜÙÚÚÛÔÄ¬v}ºÏÕ××ÙÚØÚÙÛÝßßÞÝÜÜÜÜÝÞÞÞÜÝÜÜÛÛÜÛÛÜÛÞÝÞÜÜÝÜÞÝÝÛÛÛÛÜÛÛÛÜÝÝÜÜÛÛØÝÚÑ¾§{u§ÅÕØ×ÖØÙÜÜÜÚÛÜÞßÞÝÞÝÝÝßÞÝÝÛÜÚÛÜÛÜÙÙÚÛÜÝÜÝÛÜÝÜÝÜÝÜÛÛÚÚÚÙÛÚÜÛÜÛÛÞÛË´ut°Ë×ØÕÙÙÛÛÜÜÛÚÚÛÞÝÝÝÞßßÜÝÚÚÛÛÞÝÞÞÞÞÜÝÛÜÝÝÝÝÝÝÝÝÝÝÞÝÛÛÛÞÝÞÜÜÜÜÚÛÜÙÉ¯rv¶Ï×ØØÚÚÛÛÜÛÚÛÚÜÛÜÛÜÛÚÛÚÜÝÛÛÛÛÜÞÝÝÜÛÛÛÜÛÜÝÝÝÜÜÜÝÜÛÛÚÚÙÚÜÜÝÝÜÚØÛÝÖÅ«|qx¼ÓØ××ÙÚÚÛÚÜÚÛÛÜÞÝÛÜÛÝÚÛÚÝÝÛÞÜÛÛÜÜÞÞÝÜÜÜÜÝÝÝÝÞÞÝÞÝÝÞÝÜÞÜÞÛÜÜÛÚÜÜÔÁ¨|r~¡ÀÓØÚÙÝÛÛÜÜÝÞÜÞÝÞÞÝÜÜÜÚÛÛßÜÜÞÝÜÛÙÛÛÝÝÝÜÝÝÝÛÛÛÜÝÚÛÚÚÜÞÞÞÜÝÜÞÞÚ×ÚÙÑ¼¤{q¤ÄÔ×ØÙÛÜÜÛÚÛÜÜÝÜÝÜÚÜÜÝÛÜÞÝÜÛÛÚÜÝßÝÜÝÝÞÝÝÝÞÞÞÝÝÜÝÚÜÜÝÞÜÜÚÝÝÝÛÙÙÞÛÏ¸¡zs¬ÇÖ××ØÙÙÜÜÞßÜÝÛÛÝÞÞÞÞÞÝÜÞÛÜÝÝÝÛÚÜÝÝÝÝÝÝÜÛÛÚÚÛÜÝÜÜÛÛÜÛÛÛÜÜÛÜÛÛÜÞÙË³¡xr¯ËÙØØØÙÚÚÜÜÞÜÝÝÜÞÜßÞÝÝÜÝÞÞÜÞÝÜÜÜÜÛÛÚÝÜÝÝÜÝÜÞÜÛÚÚÛÛÜÛÜÜÜÞÝÞÜÚÙÜÝÛÊ°us³ÌÙÙÙÚÜÜÝÝÞÞÞÝÝÝÝÝÞÞÞÞÜÝÞÞÚÜÜÝÜÜÜÜÜÚÚÙÛÛÜÛÛÝÜÚÛÝÝÞÝÝÞÜÚÙÚÝÞÛØÜÝÖÅ¨zov¹Ð×ØØÛÞÞÜÞÝÜÜÚÝÞÞÞÝÜÞÞÝÝÜÛÝÝÜÝÛÚÚÜÞÜÛÛÛÛÛÜÛÛÝÜÝÜÝßÞÜÛÚÜÝÞÜÜÙØÝÜÓ½¢tlzÀÔÛÚÛÜÛÜÛÝÝÞÝÝÜÛÜÜÜÝÚÚÛÞßÞÝÝÜÜÛÚÜÝÞÜÛÚÛÚÛÛÝÝÜÞÞÝÞÛÜÝÛÜÚÛÛÝÜÙÙÜØÍµqm£ÄÕÚØÙÝÝÝÜÜÜÝÞÜÞÝßàÞÞÞÜÝÝÞÝÜÜÝÞÝÜÝÝÝÜÜÜßÞÞÝÝÝÝÝÝÞÝÞÝÜÚÚÛÜÜÜÛØÛÜ×É®qp­ÈÖÙÚÞßßßßÞÞÞÝÝÚÚÜÝàßÞÞÞßàßÚÚÛÝÞÜÝÚÝÝÛÜÝÛÜÛÝÝÞÜÛÚÚÜÜÜÛÛÛÚÚÙÚÚÜÚÐ½¦{rw·ÎØØØÜÜÞÛÛÚÝÞÞÝÝÝÝÝÛÛÛÝÞÜÞÛÜÜÜÞÜÜÛÙÜÚÜÝÜÝÝÝÝÝÛÜÜÞÝÝÝÝÝÞÛÛÜÚÛÛÜÖÈ±ur¤ÁÕÛÜÛÜÝÞÞÞÝÜÞÝÞÝÝÝÝÜÞÞßàßßÝÜÞÜÜÛÜÝÛÜÝÞÞÜÝÛÞÝÝÝÜÝÜÞÜÛÛÙÙÛÜÜÚØØÕÊ·£uv²ËØÙÙÜÛÛÛÜÝÞÜÞÝÝÜÜÞÞßßÞÝÝÜÝÝÜÞÝÝÝÝÝÞÝàßÝÝÜÞÞÞÜÝÛÛÝÛÝÛÝÜÜÙÚÙÙÚÔÈ³zs¡¿ÔÛÛÜÞÝÝÝÞßßÝÜÜÝßÝÞÝÝÞÝÝÝÝÝÞÛÚÜÚÛÜÜÜÜÚÞÛÛÚÛÞÜÝÛÚÜÝÞÜÚÚÚÛØØ×ÖÓÃ¬sv³ÌÙÚÚÜÛÜÜßßÞÞÝÞÜÜÝÞÞßÝÞÜÜÜÝÞÜÝÜÝÝÞÝÜÞÜÜÜÚßÞÞßÜßÜÛÚÚÚÛÙÚØØÖÓÐÈ· wt£ÁÒÙÙÚÜÚÜÜÞÞÞÝÞÞßßÝÞÞÞÝßÞàáààÞßÜÝÛÜÛÛÛÜÞÝÝÜÝÝÝÞÜÛÚÚÙÚÚÚÙÔÑÎÈ¸£}|zºÏØÙÙÚÝÝÞÞÞßÞÞÞÞÞÞßàÞÝÛÛÝÞßàÞßÜÜÜÞÜÜÛÚÛÜÞÞÞÝÝÝÜÜÛÜÚÛÙØÔÑÉ½¬wrv~³ÉÕØÚÜÝÜÞÞàÞÝÜÝßàßÝÛÜÛÞÝÜÞÝÞÞßàßÝÚÙÛÝÝÜÛÜÝÜÜÚÛÝÛÜÚÚØÖÒÎÅ¶¡~uqrw~¯ÅÑÕÛÝÞÝÛÛÜÝÜÞßßßßÜßÞßÞÜÝÞÞÝÜÞÞÞÜÜÜÜÜÞÜÛÚÚÝÜÜÚÛÜÜÛ×ÕÒÊ¾«spsy|´ÇÒÖ×ÛÚÜÜÞàßßàßàÞÜÞßÞÞÜÝÞÜÞÞßàßÞßÛÜÞÞÝÝÝÜÝÜÜÛÚÛÛÛÙ×ÔÉ¹¢{rps{¸ÊÕÙÛÚÚÛÚÜÝÝÞÞÜÞÝßàÞßÞßÞÞÜÝÝßÞÞÝÞÞÞÞÞÞÜÚÚÜÞÜÛÚÜÝÛØÖÐÀ§zrtx­¿ÏÖÚÛÜÝÝÞÞÝÝÜÞßÞÞÞÞßÞÞÞßàààÞÞÞßßÞÞÞÜÝÛÛÚÛÝÜÛÜÛÛØØØÕÈ°y}§¶ÈÓØÛÙÚÛÝÝÞÝÝÜÜÜÛÛÜÛÜÛÜÛÜÝÜÞÝÞÝÝÝßÞàßÞÞÝÝÜÜÜÜÝÞÞÜÜÚÕÅª|­ºÇÏÖØÚÛÛÜÜÝÞÞÞÝààÞÜÜÜÝÜÜÜÜÝÝÞÞÞÝÜÞÞÞÞÞÞÜÞÞÞÜÝÞÞÝÛÙÛÜÕÂ¦¥±»ÅÍÓØØÛÙÛÛÝÞÝÞÜÝÝÝÜÝÞÞÞÞÝÜÞÜÜÛÞÞÞÞßßÞßßàßÝÞÝÝÝÛÝÞÞÝÝÞÖÅ§¬ºÅÎÒÕ×ÚÛÚÛÚÚÜÜÜÜÜÞÞÞÝÝÝÞÞÞÞÝÝÜÝÝÝÞÜÝßàáßÞßßÞÞÞÝÛÜÞÞÝÛÛÝÛÍ± ªµÀÉÐÓÕÖÙÛÜÜÚÛÜÝÞÝÜÜÞÜÞÜÝÞÞÝÞÜÝÜÜßßàÞßÞßÝÝÝÝàÞÞÞÝÝÝÝÝÝÜÚÛÝÝÓ» ²¾ÊÐÕØØÚÙÛÛÛÛÝÝÝÝÜÜÝÝÞÞÞàÝÝÝÝßßÞÝÜÝÝÝÝÝÞßÝÞÞÞÞÞßßßÛÙÜÛÞÝÚÚÚÞÖÆ®§¼ËÑÔÖØÙÜÜÛÛÚÛÜÜÞÛÜÝÝÝÝÜÝÜÛÜÜÝÝÝÜÛÜÛÝÜÝÛÝÝßÝÝÝÝÝÞÜÝÜÝÜÛÝÞÞÛÛàÝÔ½¥ ¢ªÂÒØØÛÛÜÞÜÞÜÝÞÜÞÞÞÞÞÞÜÞÞÞÞÞÞßßßÞßÞÞÞÝßÝÝÝÝßàáàßàááàÞÜÞÝßÞÝÛÚÛß×Ê­ y¤ÁÒØÙÚÜÚÛÛÛÞÝÝÞÝÞÜÝÝÝÞÝÜÜÛÛÝÞÝÜÛÜÛÝÜÝÞÞÝÞÞÞÝÝÝÞÞÞÞÜÝÝÜÞÞÝÞÝÜÛßß×Á¥{}ºÐØØÙÛÛÛÜÛÝÜÝÜÜÞÝÝÝÞÞÝÜÛÝÞÝÞÝÜÜÚÛÝÜÝÜÜÞÝÞßÞààààßàáàßÛÛÜÞÝÞÛÚÛÞÜÏ¸ }t«ÉÖÚÙÛÛÜÛÞÝÜÛÜÝßßÞÛÛÙÚÛÜÝÝÜÝÝÝÞÜÝÝÝÞÝÞÛÛÜßààÞÞÞßßÞÝÛÛÝÞÝÝÜÜÝÛÝàÛÌ°vv¼ÑÚØØÛÛÛÝÞÝÝÜÝÛÜÜÛÛÛÚÜÜÞÝÝÜÜÛÝÝÜÝÜÜÜÝÝÞÜÜÜÝÞÞÞßÞÝÜÝÞßÜÜÝÜÝÝÜÛÝß×Æ¦~pyÄÙÜØØÛÜÝÝÝÝÞÝÝÝÝÝÝÝÝÛÜÛÜÛÛÜÝÞÝÝÝÝÝÝÝÝÜÜÜÝÞßàßÞÝÝÞÝÝÝßÞßÞÛÞÞÛÛÜßØÁ¤zp©ÉÙÛ×ÚÝÝÜÜÛÝÝÝÜÜÝÞÝÜÚÚÜÜÝÝÜÝÝÝÞÝÞÞÝÜÛÜÞÜÜÝßßßÝßÞßÝÝÞÞÞÞÝÚÚÜÞÜÚÛÞÕÂ¥vn¬Ê××ÖÙÜÝÞÝÜÝÝÜÛÚÚÙÜÜÝÞÝÝÝÝÝÝÜÞÝÝÛÚÛÜÜÞÝÝÝÜÞÝÞÞÜÝÝÛÝÜÜÝÜÞÞßßßÜÚßàÙÄ§yr±ÎÛÚÙÜÞÝÞÝÝßÞßÝÛÛÛÝÜÛÛÜÞßÞÞÞÞÜÝÜÝÝÝÝÝÞÜÞÞßßÝÝÞÝÝÜÝÞßàßÞÞÜÞßßÜÙÛÝÖÆ¬¥¡v°ÍÛÛÙÝÞÞÝÜÜÜÛÝÞÜÝÚÛÚÙØÚÜÝÞÞÞÞÝÝÜÞÝßÞÝÝÜÝßÞÞÞÝàÞßÞàÞÝßÞáàÝÝßÞÛÚÝáÛÈ¯¥¤y­ÎÜÜÛÜÝÜÞÞßßÞÞÞÞÝÜÜÛÜÞÞÞÞÞÝÝÞÞßÞßÞÞÞÝÞÝÝÝÞáàßÞÛÝÞÞÞÞÞßÞÞÛÝÝÝÜÙÜÞØËµ«¬¡~ªÉ×ØÖÚÞÝÜÚÚÛÜÛÜÝÜÜÜÛÛÛÜÝÝÝÛÛÚÜÙÛÝßààÞÜÜÛÞÜÝÜÚÜÝÝÞÝÜÝÜÞÞÞÞÞßÝÛØÜàÜÍ¸«¬£¨ÊÚÜÙÜÞÞÜÜÛÛÝÝÝÜÜÝÝÞÞßßßÝÜÜÞÞßßßßÞÜÞßßÞÞÞßßßààáßßÝßßàâàßÞÝÞÞÝÝÜàÝÒÁ¯«£¥ÅØÝÙÚÚÚÛÛÞÞÞÝßÜÞÛÜÝÝÝÝÝÜÛÛÜÛÝÝÝÝÜÛÜÜÞÝÜÜÜÜÞÞÝÝÝÞÞÞÞÝÝÝÜÜÛÝÝÝÜÜÞÞÕÄ´®£¥Æ×ÜÚÚÝÜÜÞÝÞÜÛÜÝÝÝÛÛÜÝÝÞÝÜÜÚÛÚÛÛÝÝßÝÛÛÝÞàÞÜÚÛÞÝÞÞÝßÞÞßÝÝÞÞÛÜÜÜÚÛÝÖÌº±¨¢ÁÖÚÙÛÜÛÛÙÜÝÜÞÝÝÝÜÜÛÚÛÞÞÝÜÜÝÞÞÝÜÜÞßÝÞÛÝÞÝÝÜÜÞÝÜßßáßÞÞÞÞÞÞßÝÜÛÚÙÛÜÖÉ»´«¤ÅØÜÛÛÞÜÛÜÞÝÝÜÝÝÝÜÛÞÝáßßÞÛÛÝßàßÞÜÜÝÞßßÞÞÝÝÜÝÞÝÝÜÞÞàßàáÞÞÞÞÝÞÝÜÛÛÞÚÏÀ·¯  ÀÕÜÙØÛÜÛÞÜÜÛÜÞÞàÝÞÛÝÞÝÝÝÜÜÛÜÞÝÞÜÝÞÞÞÞÝÝÜÝÚÛÜÛÝÜÜÞÝÞÞÞßÞÞÚÛÜÝÝÛÛÞÚÏ¿µ­¦ÆØÞÚÛÝÜÛÚÚÜÜÜÜÜÝÞÞßààßÞÝÝÝÝÝÜÞÝÞÝÜÞßÞÞÝÝßÞÞÞÞÞÞßÝÞÞÞÞÞÞÝÞÞÝÝÚÛÛßÛÓÅ¶®¦ÅÙàÚÚÛÜÞÛÜÛÜÞÝÝÞÜÜÛÛÝÝÛÜÜÞßÞÜÝÝßÝÞÜÝÞßßÝÞÞÞÝÞÞàßßÞßßàÞÞÚÛÛÝÞÝÜÛßÜÓÅ·«®ËÙÜ×ØÚÝÜÝÜÛÜÝÝÝÜÝÝÜÜÝÝÞÝÝÝÝÜÜÝÝÝÜÛÝÝÝÛßßààÞÞÞÞàáááÞÞßßßÜÜÛÞÝÝÜÝßÜÓÈº¬²ÌÜÛÛÜÝÜÜÝÝÞÜÛÝÝÞÞÜÜÛÛÝÝÜÝÞàÝÛÛÜßßÝÛÛÜÞßßÜÜÚÞÞÞßÞßÝÞÞßàÞÝÜÞßÞÝÜÜßÚÓÇ»ª¾ÒÝÜÚÜÝÝÞÜÝÜÝÞÞÛÛÛÝßÞÝÝÝÝÛÜÝßßÞÝÜÞÞßÜÜÜÞßßÞÝÝÞÝÝÝßÞßÝÞßàÛÜßßÞÜÙÛÚ×ÒÆ¶¦®ÇÛÞÛÚÛÝÜÜÜÜÝÝßÞÞÝÛÜÚÝÝÞÞÝÜÝÛÜÛÜÛÝÞÞÝÝÝÝßÞÜÝÞÞßÝÝÜÛÝÞÞßÞÞÞÜÛÜÝÞÞÞÛ×ÏÁ² ¤»ÑÛÚØÛÜÞÞÞÝàßÞÝÝÞÞÜÜÜÜÚÛÚÜÜÝÞÞÝÝÞÞÝßÞßÞÜÞÞÞßÞÜÝÞÞßßßßÞÞÞÝÝÝÝßÞÞÛÚÚÖÍ½«£µË×ÛÚÚÝÝÝÛÜÛÝÜÜÜÝÞÜÞÜÝÞÝÞÞÞààÞÝÚÝÛÛÛÛÝÝÜÞÞÞßÝÞÝÞÜÝÞßÞàßßÞßÝÝÞÞàÞßÜÚØË¸§¡¯ÅÓÛÛÜÝÝÛÜÛÜÛÝÛÛÛÞßÝÛÛÚÝÞÞÝÜÛÝÝÝÝÜÞßÝßÜÝÝÛÝÝßßÝÝÝÞÞÝÞÝßßÞÞÜÞÞÞÞÝÛÛÛÛÕÈ¹²ºÈÔÚÚÚÜÝÝÝÛÝßÞÞÝÜÝÜÝÜÛÜÛÜÜÜÜÜÜÛÛÝßßÞÛÚÚÛÜÝÞÞÞÝÜÜÛÞßàßÞÝÞßßßÝàÝÞÝÝßÞßÛÓÆ¼½ÇÑÙÚÚÛÝÝÜÞÝßÝÝÜÝÝÝÛÜÜÝÞßÞÞÜÝÝÝÝÜÝààßÞÝÞÞßÞÞÞßÞÞÝÜÛÜßÞÞÛÛÝÞÞÜÜÛÝÞßÞÞÜÝÜÚÙØÚÛÜÛÛÚÜÝÜÜÜÝÝÝÜÜÝÝÝÜÝÜÜÛÛÞßÞÜÛÜÝÝÜÝÝÝßààßÞàßßàÞÞÛÜÜßÞÞÝÞÞßßÞÛÝßßÞÝÜÞÞÝÛÚÚÛÚÞÜÝÜÚÜÝÝÝÜÜÝÜÝÛÛÜÝÝÞÜÞÞÞßÝßÞßáÞÞÜÝßÞÞÞÞßÞÞÝÜÜÜÝÜÝÞÞÝÜÝÞÞßÞÝÝÜÜÝÞÞÞÞÝÞÜÝÝÜÝÝÜÝÝÞÝÝÝÞÞÞÞÝÞÝÝÞÝÝÞÞßÞßßÞÝÜÞÞÞÜÚÛÝÞßÞÞÝÞÞÞßÞÞÝßÞÝÛÜÝàÞÞÞÝÝÜÜÛÚÝÝÝÜÜÝÝÜÜÜÛÝÜÝÞÞÜÛÚÛÝÝÞÝÝÛÜÜÜÞÞßÞÞÜÜÛÜÝÞÝÝÞÞÞÝÛÛÛÞÞßÝÞÞÜÞÜÞàááßÞÞÞßÝÜÞÝÝÜÚÛÛÛÜÛÛÜÚÝÞÞÝÜÜÝÝÞÝÛÚÚÛÝÝÛÜÜÝÜÜÝÝÜÝÝßßÝÞÝÝÞÚÜÛÝßÞßÞÞÞÞÝÝÞÜÝÞÞßÞÞÜÝÝÝÜÛÜÞÞÞÞÞßßÞÜÛÜÞÞßÞÝÞÝÞÝÝÞÝÝÞÞÞßÞÞÞÝÝÛÛÝÝÜÜÜÜßÞßßÞàÝÝÜÝÞÞÞÞÞÞßÞÞÞÝàáàáÞßàÞÛÛÛÜÞÞÜÜÝÜÞÜÜÞÝÞÝÝÞÞÝÞÞßÝÛÙÙÜÛÞßÞÞÜÛÝÞßàÞÜÜÛÞÝÞÜÜÜÝÝÞÜÝÛÜÜÝÝÞÝÝÞßßÞÝÛÜÜÝÞÞßßßßÛÜÛÝÝÛÛÛÛÞÝÝßÝÝÝÜÞÝÞßßÞÝÛÜÝàßßÜÝÜÛÜÛÛÜÜÝÝÜÛÚÜÛÞÝÜÜÜÞßßßÞÞßÞÞÞÞÞàßáÞ
Y:
F:00:00:04.25
G:
S:73,95
V:19570,39671
C:197,281
M:
ÛÚÚÙÚÛÜÜÚÚÙÛÝÞÜÛÚÙÛÚÛÜÛÞÝÝÜÛÜÝÞÜÚÛÙÛÜÝÞÜÜÛÛÚÚÙÚÛÜÝÞÜÜÚÛÜÛÛÚÙÚÛÜÞÝÜÛÛÛÝÛÛÛÜÜÞßÞÞÜÜÝÝÞÞÝÛÛÛÞÛÛÛÛÜÜÜÛÝÝÝÜÚÜÝÞÞÝÜÛÜÝÛÛÛÜÝÝÝÜÛÜÛÛÜÛÝÛÚÚÛÜÜÞÝÞÜÜÝÝÝÛÜÜÜÜÛÜÜÜÝÝÝÞÝÞÝÝÜÜÛÜÞÝÜÜÝÝÛÛÚÜÛÛÝÝßßÜÚØÚÚÜÜÜÝÛÛÛÜÜÛÜÜÜÛÙÚÚÛÜÛÜÜÜÝÜÜÚÛÚÜÝÞÜÛÚØÜÞÝÛÛÛÜßßßÞÝÜÛÜÛÝÚÝÜÝÞÞÝÝÝÝÞÝÜÛÜÛÜÛÛÛÜÝÞÜÛÛÛÜÜÚÜÚÜÛÛÛÝÝÝÜÚÛÜÜÝÜÛÛÜÛÛÜÛÝÝÜÞÞÜÛÛÚÜÜÝÜÚÛÛÝÝÝÜÚÛÛÜÜÛÜÜÝÝÝÜÜÜÛÝÜÜÝÞÜÝÚÚÙÙÜÚÜÜÛÜÛÜÜÛÛÛÝÞÝÝÝÜÞÜÜÛÜÜÜÛÚÛÝÜÝÞÞÞÜÚÛÜÜÜÛÜÝÝÝÝÝÝÞÝÞÞÞÝÜÛÛÝÝÝÜÜÝÜÝÛÚÜÛÝÝÛÛÛÜÝÜÜÜÛÛÛÜÝÞÝÜÛÚÛÝÞÞÝÜÛÜÝÜÝÜÝÜÞÞßÞÝÜÛÛÛÝÛÝÝÞÞÞÛÞÝÝÜÛÜÛÚÛÛÝÝÝÝÛÛÛÛÙÛÚÛÛÛÜÚÛÙÚÜÛÜÚÛÜÝÜÛÛÛÛÛÜÝÜÜÛÚÚÛÜÝÝÝÛÜÜÜßßÞÞÝÜÜÜÜÞÝÜÝÝÜÝÜÛÜÛÜÛÜÝÝÝÝÝÛÜÛÝÝÝÝÜÛØÚÜÜÝÚÛÛÝÝÜÛÛÚÜÜÝÛÛÛÚÜÜÜÝÛÜÛÜÝÛÛÛÛÛÝÚÛÚÛÛÜÚÛÛÚÝÞàÞÞÜÝÜÛÛÛÝÛÜÛÜÞÝÜÜÜÝÞÝßÜÜÛÛÜÝÜÚÚÙÛÛÜÜÛÝÚÚÙÙÚÙ×ÓÒÓÖÙÚÚÛÜÛÞÝÞÛÜÜÝÞÜÝÝÞÞÝÜÞÝÞÜÛÜÞßàÞÞÜÜÞÛÜÚÜÜÜÜÝÜÝÜÝÜÞÛÝÜÜÛÝÜÛÜÜÛÛÙÙØÚÙÖÑÊÆÃÆÉÏÕ×ØÙÛÛÝÞÞÛÛÙÚÚÛÚÛÚÛÜÛÛÛÜÝÚÜÚÝÛÛÚØÙÙÛÝÜÚÚÚÛÚÛÜÚÚÛÙÛÛÝÞÞÛÛÚÚÛØØ××ÔÍÂ´©£¢©±¼ÅÎÔÕÖÙÚÜÚÛÛÜÞÜÞÜÜÜÚÜÛÝÝÝÜÛÛÜÜÝÜÜÜÞÞßÝÜÚÚÛÜÜÜÚÚÚÙÛÛÛÛÚÛÛÚÚ×ÚÚÛÚÒÇ¶¦¨¸ÅÎÓ×ÚÛÛÛÚÛÝÜÛÛÚÛÜÝÝÛÛÛÛÝÛÚÙÚÛÞÞÜÛÚÛÜÝÜÜÚÝÞÞÞÜÛÛÜÜÛÛÙÛÜÜÛÜÛÝÛØÖÖÏÁ« °ÃÏÕ×ØÙÚÚÛÚÛÛÛÛÛÛÛÛÛÜÜÞÜÝÜÜÜÜÛÝÝÞÝÝÝÝÛÝÜÛÜÛÛÚÙÛÜÜÛÚÜÛÜÛÜÝÝÞÜÚØ×ÖÐÂ¬²ÅÐ×ØÚÜÛÜÝÞÜÛÜÝÝÞÜÜÚÛÛÜÜÝÜÝÝÞÝÝÝÜÝÝÜÜÛÜÞÝÜÜÝÜÚÙÚÛÜÜÝÛÛÛÛÜÜÝÝÛÙÙÙÕÅ®©¾ÎÔØÙÜÜÞÝÜÝÝÚÜÜÛÚØÙÚÜÝÞÝÝÜÜÛÛÛÝÝÝÜÛÝÛÛÚÜÜÜÛÛÝÝÝÜÚÛÛÛÛÚÜÛÝÜÜÛÚÙÚÕÈ³¡¥ºÌÖØÙÛÛÝÝÞÞÞÝÝÛÜÚÞÜÛÜÛÜÜÝÜÜÛÜÛÝÛÚÛÙÚÜÝßÞÛÚÙÜÞÞÞÞÝÝÛÛÜÜÜÝÛÝÛÜÚ×ØÖÍ¼¦²ÈÓÕÖØÚÛÜÚÝÝÞÝÜÜÝÜÝÞÝÞÝÞÝÜÞÜÞÜÛÛÛÛÛÚÛÝÞÝÜÛÛÜÛÛÛÛÞÞßàÝÝÜÝÞÜÜÛÙ×ÛÚÖÇ² ¬ÁÒÕØØÚÛÛÜÛÜÝÝÞÝÜÜÛÝÜÛÜÝÝÛÙÛÜÞÜÜÚÜÜÜÛÛÚÜÛÞÜÚÚÜÞÞÞÛÚÙÙÛÛÛÛÜÜÜÝÜÛÝ×Í½® ·ÍÕØØÙÚÙÛÚÛÜÜßßÞÝÝÝÜÜÝÝÝÛÛÚÜÝÝÜÞÞßÜÚÙÛÜÝÞÜÝÞÞÞÝÜÛÛÜÞÜÚÚÚÝÞÛÜÜÚÞÜ×Ê¸ª¬ÃÔ×ØØØÙÚÜÞÝÞÞÞÞÝÛÝÜÝÝÜÝÞÞÞÝÛÛÛÛÝÜÛÚÛÜÝÝÝÝÜÞÜÝÝÜÛÚØÚÜÝÞÛÚÝÜßÜÚÙÛÚÑÁ³§²Ë×ØØÙÚÚÚÜÛÛÙÙÚÜÝÝÞÞÞÞÞÞÝÜÜÜÝÞÜÜÜÜÜÜÜÜÜÜÜÝÜÝÜÛÝÝÝßÜÝÞßßÞÞÜÞÜÛÙÜÞÛÏ½°¤½ÑØØØÚÝÜÜÜÜÝÝÞÝÝÜÚÛÚÙÚÛÜÜÚÛÛÜÝÜÚÚÚÛÝÝÝÜÛÜÝÜÝÜÝÜÛÚÜÚÜÛÜÝÝÝÛÜÛÜÚßÜÕÅ´ª¢ÁÔÙÙÙÚÚØÚÚÛÝÝÝÜÝÞÞÝÜÛÝßÝÞÛÛÝÝÞÞÞÜÞÛÜÝÜÝÜÛÛÜÜÞÜÛÝÞÞÞÞÜÝÛÛÜÝßÞÜÜÞÚÑ½±©ªÅÖØ×ÙÚÚÜÛÜÝßÝÜÜÚÝÜÚÚÜÛÜÚÚÜÝÜÝÜÜÝÝÜÜÛÛÛÜÛÜÜÚÜÜÜÜÜÜÜÛÛÛÝÜÜÝÝÞÝÙÙÛ×Ï»¬¦«ÈÖÙØØÙÙÚÛÚÛÛÜÞÝÜÛÝÛÜÛÝÝÞÜÛÜÜÝÜÜÚÚÝÞàßÜÜÛÛÝÞÞÞÝÝßÞÝÛÜÚÝÝÝÝÜÜÛÚÜßÙÊµ©¡~°ÍØÛÚÜÜÜÜÛÜÝÞßÞÝÜÝÝÝÜÝÛÚÜÞÞÞÝÝÜÜÛÜÝÜÛÛÛÜÜÝÝÞÛÜÚÜÜÜÜÚÝÜÞÝÜÜÝÝÝÚÝÜÔÅ¯¦{µÌÙØ×ÙØÚÚÚÛÝÝÞÞÝÝÜÝÝÝÙÚÛÛÞÛÛÛÜÞÞÝÜÝÝÝÞÝÝÞÝÞÞÝÞÝÝÜÝÜÞÝÚÜÛÜÜÜÜÛÚÝÝÖÂ¬¢~}¸ÏØØØÚÚÚÚÛÝÝÞÞÜÞÝàÚÚØÚÜÝÞÜÛÜÝÝÜÜÜÞÞÜÛÛÛÝÝÝÜÜÜÝÜÜÛÚÜÜÞÞÝÝÛÝÜÜÚÛÝÛÒ¸¤~~¸Ï××ÙÚÛÜÝÜÜÚÜÝÝÞÞßÜÚÛÚÜÜÝÜÜÜÝÞÞÞÞÝÝÜÛÛÜÝÜÛÜÜÝÜÛÛÛÜÜÞÝÝÛÜÛÛÚÛÙÛÝÚÍ³{¿ÓØØ×ÙÚÛÜÞÞÝÜÜÜÞÞÞÙØÚÜÜÞÝÝÜÜÛÛÛÚÜÜÛÛÛÛÞÝÜÛÛÛÛÛÝÝÝÛÜÝÜÝÚÛÛÜÛÚÙÞà×Åªr|¿ÔØØÚÛÛÙÚÜÝÝÝÛÜÜÜÝÞÞßÝÞÝÞÝÜÝÝÜÜÛÜÞÞÞÜÛÚÜÝÞßßÞÞÞÝÜÜÜÝÜÚÛÛÜÜÜÚÚÝÝÕÁ¨|s¨ÅØÚÙÜÜÞÜÝÜÜÞÞÞÝÝÜÜÝÛÛÛÞÞßÝÜÜÝÞßÝÞÝÜÝÜÜÛÛÛÜÜÜÝÝÞßÞÝÞÝßÞÞÜÜÜÚÚÙÜÚÏ·£xq¯ËÛÙØÚÜÞÝÜÝÝÜßÞßàßÝÜÛÛÝÞÝÛÜÚÛÜÜÛÛÜÜÜÛÜÜÝÛÜÛÝÛÝÝÝÞÜÜÛÛÜÜÞÝÜÛÚÙÛÞÖÇ®uv¶ÏÚÚÚÝÞÝÞÞÝàÞàÝÜÝÝÞÜÛÛÛÜÝÝÜÛÛÚÜÜÛÛÜÝÝÜÛÛÚÚÛÜÞÝÝÚÚÛÛÛÝÛÜÜÛÜÛÚÚÛÜÒ¾§ry¾ÓÚÚÚÝÜÝÝÞßßßÞÝÜÛÜÝÛÛÚÜÞßÝÝÝÝÝÝÜÝÛÝÝÝÝÝÝßààÞÛÛÛÝßÞÝÜÛÜÜÜÜÜÛØØÚÕÈ±¢}u§ÅÖÚÚÛÝÞÞÝÜÝÝÞÝÛÛÜÛÞßßÝÝÞÝÝÛÚÛÜÜÜÛÙÛÛÝÝÝÛÜÜÝÞÚÜÛÛÜÛÛÝÛÜÚÚÚÛÙÛÙÖÌº¦zy´ÍÙÙÙÜÝÝÝÝÝÝÝÝÜÞÚÞÝßÞÞÞÝÝÜÜÛÝÛÛÝÝßÞÝÝÝÜÝÜÞÝÝÛÛÝÝÞÜÜÝÜÚØÚÜÝÜÚÚÔÈ³v¢ÀÔÚÚÝßÞÞÞÝàÜÜÝÞàßÞßßÜÛÙÚÝÜÜÛÛÞÜÝÙÚÛÝÝÛÚÛÝÞÜÛÜÜÝÝÜÜÚÚÚÛÛÛÙØÖÕÑ¿©xx¯ÉØÚÜÜÛÛÝÝßÝÜÝÞßÞÞÞÞÝÚÚÜÜÜÛÜÛÜÝÝÝÝÛÛÝÝÝÝÚÜÝÝÝÙÛÚÜÚÚÚÚÛÛÚØÔÓÍÃ¯{}zw£ÁÑÖØÙÝÜÝÜÞÝÞÝÜÝÝÞÞÝÞÝÝÝÝÛÜÝßÞÝÝÜÝÜÛÜÛÛÛÛÛÙÛÛÛÚÛÚÚÚÙÚÛØ×ÑÏÉ¿­{x|}sq|·Í×ØÚÛÝÝÝÞßÞÝÜÛÞÝÞÝÝÝÝÝÞÝÞÞÝÜÚÜÜÜÛÚÛÛÝÝÝÝÝÝÞÛÜÛÛÛÛÚÙÖÓÏËÃ³¡{qpw|~uq|´ÉÕØÚÛÝÞÞÞÞÞßÜÜÞÞßÝÝÝÞÜÜÜÝÞÝÝÜÜÝÛÛÛÛÜÜÛÚÛÛÛÚÚÙÚÚÚÙØ×ÔÎÅ·¥uprw||x°ÆÓÖÙÚÝÜÛÜÝßÞÞßÞßÝÜÝÜßààÚÝÞßÞÝÝÝÞÝÝÝÝÝÞßÞÜÛÛÜÜÝÚÝÚÖÓÌÃ²vqrv}}|´ÇÓØÚÜÛÛÜÞÞÞÝÝÞÜÜÜÝßßÝÝÝßÝÜÝÜÜÞÞÜÚÙÛÝÝÝÝÜÝÜÚÛÛÜÛÚ×ÖÐÄ°rmpw¤ºÊÑØÛÝÜÛÛÝÞÝÝÛÜÞÝÝÝÝÝÞÜÝÞÞÛÛÛÜÝÝÝÞÞÜÚÛÚÚÙÛÛÝÜÜÝÚØ×ÒË¸urv} ³ÄÏÕØÙÚÛÜÞÝÝÜÚÜÛÞßßÞÝÜÞààßÝÛÝÜÝÜÜÜÛÜÜÝÝÜÜÛÜÝÜÝÜÝØÚÙÓÄ«~wz£°¾ÉÐÕÖÙÛÝÝÜÝÜÞÜÝÝÜÞÛÛÜÝÞÝÞÞÝÞÜÜÝÞÝÜÝÝÞÝÜÛÚÜÞÞßÝÝÜÚÛÚÕÃ¨}¨¶ÃÍÔØØÚÚÜÞÜÜÜÜÝÛÝÝÝßÞÞÞÝÞÝÞßÞÞÞÞÜÝÜÜÚÚÛÜÞÞÝÚÚÚÜÜÝÜÛÚØÔÃ¨ ¬¹ÃÌÒÕ×ÙÙÜÜÞÝÜÜÜÜÞÞÞÞÞÞÝÜÛàßàÜØÚÝÞáßÞÜÜÝÝÞÜÝÜÜÜÝÝÜÜÝÜÜÜ×Æ­ª¸ÄÎÑÔÖÙÛÜÜÝÝÜÜÞÞààÞÞÝÝÞÞßßßßÞßÞàÞÝÞÞßÜÝÛÚÙÜÝÞÝÝÝÜÞÝÝÜÚÚÜÛÎ· °¿ÈÌÑÔ×ØÙÚÛÛÚÜÛÛÜÛÜÛÜÚÜÜÝÞÛÝÜÝÝÞÞßßÞÜÞÞßÝÝÝÝÝÜÞßÝÝÜÜÝÝÝÜÚÝÜÔÀ§¬½ËÑÙÙÛÝÜÛÛÛÛÝÜÛÝÜßßÞÞÞßÞÝÞÞßßÞÞÞÞÞÜÝßßßÝÝÜÛÚÛÝÜÞÝÜÜÛÛÜÜÜÙÚÜØÊ±zw¹ÉÑÓÖØÚÚÛÛÛÛÛÛÛÜÜÜÝÝÛÛÜÞÞÞÝÝÜÞÜÝÞÜÞÝÝßÝÞÜÞÝÞÝÝÝÝÞÞÞÝÜÞÝÞÜÝÛÝÜÒ¿§{r~¸Í×ØÙÛÚÝÝÞÜÛÛÜÞÝÝÝÝÝÝÛßÞÞÝÞÝßÞÜÞÞßÝÜÛÞßßÞÞÞßÛÚÚÝÞÞÞÜÝÜÛÜÛÝÙÚÝÚÏ¶ qw´ÌØÚÛÜÜÝÛÚÚÜÞÝÝÜÞÞÜÝÝÞßÝÝÜÝÞÞßÝÝÜÜÝÝÞÝÜÝÜßÞßßÝÝÞààßÞÞÞßÝÜÚÙÙÝÜÖÅ«toªÈ×ÚÙÛÛÜÚÚÚÚÜÛÛÛÜÞÜÝÛÜÝÞÞÜÜÜÜÝÝÞÝÞÝÝÝÜÛÜÝÞàßÞÞßàßÝÞÜÞÝÝÞÞÞÞÜÜÞÞÓ½§pw¼ÒÚÙÛÛÜÜÛÝÜÝÝÞßÞÞÚÚÚÜÝÜÜÛÝÝàßÞÜÛÝÞßÞÞÝÝÞÞßßÞÜßÜÝÜÝßßÞÝÞÞÞÝÜÛÜàÜÎ·¤¡zo¨ÈÙÙØÚÜÝÜÝÛÛÝÜÝÝÝÝÜÛÛÝÜÞÝÞÞÝÝÝßÞÞÞÞÞßßÞÞÝÞàßßÞÞÞàÞÝÜÜÞßÞÝÜÜÛÚÞàÛÊ¯ys´ÏÚÚÚÜÝÝÞÞÝÝÛÜÜÛÛÛÚÜÙÛÚÚÛÜÞÞÞÛÛÜÝÞÝßÞÞÝÜÝßßßÝÝÝÜÜÝÞàßÞÜÛÝÜÝÜÛÞßØÈ«xw½ÔÜÚÙÜÝÝÜÜÛÛÜÜÛÜÛÛÜÜÝÝÜÝÜÜÞÝÞÞÞÞÞßÝÝÜÜÞÞÞÞÞÝÞÞÞÜÜÜÜÜÝÝÝÜÜÜÝÝÛßÞ×Ä¨wz¾ÓÚ×ØÚÚÝÝÞÜÛÜÛÝÚÛÜÜÝÝÜÜÜÝÞÞßÝÛÛÛÛÝÝÝÞÜÞÛÜÝÜÞÝÜßÞÞÝÜÝÜÝÞÝÝßÞÞÚÜÞ×Æ©wzÂ×ÜÙÚÝÞÜÛÛÛÜÜÜÜÜÜÜÝÝÜÝÝÞÞÞÞÝÜÝÞÝÞÜÝÝÞÞßÞßÞßÞÞÝÝÝÜÛÜÙÜÝÞÞÞÜßÜÙÜÝØÅ¬ ¢wzÀÖÙ×ÙÛÜÜÛÛÛÝÝÝÝÝÝÚÛÚÝÜÝÞßßÞÛÛÛÝÝÝßßÞÚÛÛÞàßÞÝÝÜÝÜÜÝÝÞÝÛÚÚÝÝÞÜØÝßØÉ¬  wx¿×ÛÚÙÛÝÝÝÜÝÜÜÝÜÜÛÜÜÜÜÚÜÝÞÞÞÜÜÜÜÝÜÜÛÛÜßàßàÝÞÞÜÜÝÜÝÝÝÜÞÝÞÞÜÞÞÛÙÙÜÙÇ® zz¾ÖÛÚÙÜÝÝÞÞÞÜÜÜÜÝÞÞÝÞÜÝÛÚÜÛÜÝÜÝÞÝßßÞÝÛÛÞÞÞÝÜÞÞÞÞÛÝÝÛßÞÞÞÞßÞÞÚÚÛàÛÌ°}z¼ÕÛÚÛÚÝÛÜÝÛÛÛÛÝÜÞÝÝÜÛÝÞÞßÞßÞÞÞÞÝÛÛÛÝÞÞßÞßÞààààÞÛÚÜÛÜÝÝÞßßÝÜÜÚÝßÝÏ³|y½ÕÜÙÙÛÜÜÜÝÝÝÝÞÝÜÛÛÜÞÞÞÝÜÞÞÞßÝÝÝÝÜÜÝÞßÞÞÞÞÞÝÞÝààÛÛÛÛÚÜÝÝÜÜÛÛÜÛÚÜÚÏ¸}w¶ÒÜÚÙÚÜÚÛÝÝÞÞÝÝÜÜÜÜÝÝÞÞßÞÞÛÝÞÞÝÝÜÜÜÛÝÞÞÞÞÞÝÜÝÝÝÝÜÝÝÛÛÜÞÜÛÚÚÞÜÚÝÜÒº}vµÐÚØ×ÛÜÛÛÛÛÛÛÝÝÝÛÛÝÝàÞÝÛÝÝÞÝÜÜÛÚÛÜÝÞÞÜÜÞÞÞÝÞÞÞÜÞÝÜÝÝÞÞßÞÞÝÞÞÝÛÞßÕ¾}xµÐÛÛÚÝÝÝÝÝÝÜÞßßßÞÞßÞÞàßßÞÛÞÞßÞÛÝÛÞÞÝÞÞÞÞÛÜÚÜÝÞàÛÜÛÛÚÜÛÜÞÜÜÝÞÛÙÚÜÔ½zvµÏÜÙÙÛÜÜÝÞÝÜÜÜÝÝÛÛÛÝÜÜÚÜÚÚÛÜÝÝÛÛÝÝÞÝÜÜÞÝÞÝÝÞßÝÝÜÜßßàÝÜÝÝÞÞÞÞÜÚÞà×Ã£|vµÓÝÚÙÜÜÝÜÝÝÞÜÝÝÞÞÝÝÜÜÝÞÞÜÛÞÝßÜÜÝÞàßßÞÞÝßÞàßßßÜÞÝÝÝÝÝÜÜÜÜÝÜÝÞÛØÛÜÕÀ© z·ÐÛØ×ÚÛÝÝÜÛÚÛÛÛÛÝÛÞÜÜÜÛÜÞÞÞÜÚÛÜÞÞÞÞÞßÞÞÞÝÞÞÝÝÝÝÝßÞÞÞÜÞÞÝÝÚÜÞÜÚÝÝÓÀ§¢~ºÒÛ××ÚÜÜÝÛÛÛÝÞßÞÝÝÛÝÛÝÝÝÝÝÞÞÞßÝÞÞÞÝÝÞßÞÜÛÝßàÝÝÝÜÞÝÝÝÝÛÛÜÜÜÜÝÚØÜÝÓ¿«¥¡¾ÕÛØÚÛÛÜÚÝÜÛÝÝÝÜÝÛÜÛÜÞÛÛÚÚÜÛÜÜÜÞÝÝÝÝÝÝÝÜÜÜÝÞÞÞÞÝÞÞÝÞÝÞÝÜÝÝÝÝÙÛÝÜÐ»¬¨¡¤ÄÙÜÚÚÛÝÝÝÝÝÝÜÝÜÞßßßÝÝÞÝÞÚÜÛÞÞÞÞÜÞÝßÝßÞßÞßÞÝÜÝÞßÝÝÜÝÜÜÛÜÜÚÜÚÚ×ÙÚÖÉ·®ª¯ËÚÛÚÝÜÝÛÛÜÛÜÛÚÚÜÜÝÝÜÜÚÚÚÜÜÛÛÝÞßßÞßÞÜÝÝÞÝÞÝÝÜÞÜÝÛÛÞÜÜÛÝÜÜÜÛÛÚÙÝÛÔÂ±¬¦ºÑÛÚÚÚÜÜÛÝÜÝÜÝÝÞÝÜÜÜÞßÝÝÛÜÝÝÞÝÝÞÞÞÞÝàßÞÝÜÞßÞÜÜÞÞÜÜÛÛÜÜÝÞÛÜÚÜÛÜÙÑÆ¸±¯¦¨ÆÕÙÙÛÞÞÛÚÛÛÜÞÝÞÜÜÜÛÝÜÜÝÝÝÝÜÜÞÝÞÝÞÞÞßÞÞÝÝÝÞÞßÝÝÛÚÝÝÜÛÚÝÜÝÜÚÙ×ÙØÐÁ¬¥ª¬£¸ÏÜÜÚÚÜÛÜÜÚÛÚÜÝÜÛÛÛÜÛÜÛÜÛÚÜÜÞÞÝÞßàßÞÞÞÝÝÝÝÝÝÝÞÝÞÝÝÞÞÜÜÝÞßÚÙÖÕÐÁ¬­­­ÉØÚÚÚÚÜÝÝÞÝÛÝÝÝÜÜÛÜÝÝÞÜÞÝÞÞÞßàÞÝÝÞÞßÝÝÝÞÞÞÞÞÞÝÝÝÝÝÜÜÜÜÜÛÚØÓÈ¸¢«­¢©ÃÖÜÝÜÜÝÞÞÞÝÝÜÜÜÜÞÞÞÜÛÚÜÝÞÞÞÞÞßÝÝÝÝßÞßÝßßßÞÝÝàÞÞÜÛÞÝÝÜÝÛÚÜÙÓÀ©£«¬¡­ÃÔÚÚÚÛÝÜÝÙÛÛÜÛÚÝÜÝÝÜÛÛÝÝÝÝÝÝÝÜÜÚÜÝßÞÞÞÞàÝÜÜÛÞÞÝÞÜÞÝßÞÝÝÜÞÜÓ¿­¡£§«®ª¤¥¶È×ÛÜÜÜÝÞÝÞÞÞÞÞÝÝÜÝÝÞÞÝÝßßáßÞÞÞÞÞÞÞßÞÞÞÞßßÞßÞßÝÞÞÝÝÞßÛÜÝÝÞÜÝÛÓÇº²±®­©©®·ÄÎ×ÚÚÚÛÜÜÜÚÚÜÜÝÜÜÝÝÝÜÜÜÛÜÝÝÝÞÝßÞßÝÞÞÜÛÜÜÞÞÞßÝÝÝÛÝÝÝÝÝÝÞÛÜÛÜÝÜÙÕÌÄ½·¸¹¼ÃÉÑÕÙÚÛÜÛÝÜÝÝÜÜÜÜÝÞÜÜÜÜÞÝÜÜÜÝÞÞßÞÝÝÝÝÞÞÝÞÝßÝßÞÞÞÞÞÞÞÞàÞÞÞÞÝÜÝßÝÜÛÛÜÚØÕÔÕÖØÚÙÛÜÝÝÞÜÜÛÚÜÝÜÞÛÜÙÙÛÝÞÜÜÛÛÝÚÜÜÛÜÚÛÜÜßßßÝÝÜÞÝÝÞßßÝÞÝÜÝÞÝÞÜÛÜÚÜÜÜÝÝÝÜÛÜÛÜÜÚÞÝßÞÜÝÜÜÞÜÜÝÝÝÜÜÝÜÞÝÜÛÛÝÝÝÜÜÞÝÞÜÜÞÞÝÝÛÝÝÝÞÞÞÞÜÜÞàáßÞÞßààÜÜÞÞÞÝÛÛÛÝÝÜÜÜÛÛÙØÙÚÜÛÚÛÜßÞÜÛÚÛÞÝÞÝÛÛÛÝÝÞÝÞÝÛÜÚÞÜÜÛÚÞÞÝÜÚÜÚÜÚÜÜÜÜÛÜÝÛÜÜÜÝÜÚÛÜÝÝÜÛÝàßàÞÝÝÝÝÝÝÞÝÝÛÜÝÞßÝÜÜÜÝÞÞÞÝÜÜÚÜÜÞÞÞÝÜÞÝÞÜÛÛÜÞßÞßÞÞßÞÝÞÞßßÞàÞßÞÝÜÜÜÙÚÜÛÝÝÝÝÛÛÛÛÛÛÛÛÛÝÜÞßÝÝÛÛÜÜÛÛÛÜÜÜÜÜÞÜÞÞÜÛÛÜÞÜÜÝÞÞÞÝÝÜÛÜÝÝÝÝÝÝÜÛÛÛÝÞÜÞÜÞÝÝÝÛÝÝÜÛÛÝÞßÞÝÜÜÜÜÞÜÝÝÞßÞÝÜÛÜÛÚÜÛÞÛÜÛÜÜÜÛÚÜÝßÞÜÝÜÛÜÜÝÞÝÝÞÝÞßÞßÞÝÞßààÞßÞßÞÜÜÞÛÜÜÝÝÜÝÛÛÛÚÜÝÜÛÜÛÝÝÞÝÜÛÚÛÜÞÝÞÝÝÛÜÞÝÝÜÛÝÝÝÛÚÛÜÞßÞÝÞÜÜÛÙÚÚÛÜÝÛÜÜßßßßÝÝÝÞÛÜÝÞÞÝÜÛÛÛÝÛÞßßÞÝÝÞÝÜÛÜÜÝÜÜÜÜÝÞÞßÝÞÜÜÜÝÜÜÜÜÞßÞÞÞßßßÝÞÜÜÜÝÝÝÛÜÝÝÞÝÞÞÞÞÞßÝÝÛÚÛÝÛÜÚÚÛÜÜÜÜÛÛÜÛÜÜÜÛÛÜÞÞÜÛÚÛÜÝÜÜÚÛÚÛÛÝÝÝÜÛÜÜÝÝÛÜÚÜÜÝÞÝÜÛÚÛÜÜÜÜÝÞÞÞÜÝÝÜÜÜ
Y:
F:00:00:05.05
G:
S:75,94
V:19570,39671
C:188,286
M:
ÛÜÜÝÞÜÜÝÜÝÛÝÝÝÞÝÞÝÝÝÛÜÚÝÝÞÝÝÞÝßÞßÞÝÜÛÛÜÝÞÝÛÝÝßÞÞÝÛÜÛÝÝÝÛÚÛÝÞÞÞÞÝÜÛÝÞÞßÞÞÞÞÞÛÛÛÜÜÝÞÛÞÜÝÛÜÜÝÜÛÛÚÜÞÞÝÜÜÝÛÜÚÚÛÛÜÜÛÝÝÜÜÚÛÛÜÛÛÜÜÜÚÛÛÜÛÛÚÜÜÚÚÛÝÞÝÙÙÙÜÝÛÚÛÛÝÜÜÜÚÜÚÛÛÛÜÞÝÞÝÝÝÝÝÝÜÛÜÝÝÝÝÛÛÛÚÛÜÜÜÜÝÝÝÝÞÞÞÞÞÝÜÛÛÜÜÜÛÛÜÚÚÚÜÝÝÝÛÛÛÜÝßÜÝÜÛÝÝÞÝÜÞÚÜÜÜÜÜÚÛÜÛÜÜÝÝÞÜÝÝÜÜÜÛÞÝÞÛÛÛÛÝÜÛÛÛÛÝÝÝÜÛÛÚÛÜÛÜÛÜÛÚÜÜÜÜÛÜÛÚÙÛÛÜÛÛÜÙÚÙÙÚÜÛÜÚÛÞÞßÞÜÜÚÜÜÜÜÜÝÜÞÝÞÞÜÝÝÞßÞÞÜÝÝÝÜÛÝÜÝÝÞÝÜÜÜÞÞßßÞßÝÜÝÝÞÛÜÚÛÚÛÜÜÝÝÜÝÛÜÛÝÜÜÝÝÞÝÝÚÛÛÛÜÝßÞÞÛÝÝÞÝÝÞßÝÚÚÚÜÞÛÜÛÝÜÝÝÝÜÝÛÜÛÜÜÚÛÛÝÝÝÜÜÛÜÛÝÚÚÙÙÚÛÜÝÛÛÚÜÜÜÚÚÛÚÚÚÙØÛÛÜÜÞÝÜÝÝßàßÞÜÜÜÜÜÜÝÛÝÛÚÚÛÜÞÜÛÚÜÛÝÛÜÞÝÛÚÜÞàÝÛÚÚÝÜÞÜÝÝÝÝÝÛÝÝÝÝÝÝÝÝÞÞÝÜÛÜÛÚÚÛÜÝÝÜÛÜÛÝÞÞÞÜÛÜÝÞÜÜÜÜÜÜÜÛÛÙÛÛÝÝÝÛÛÝÛÝÜÛÛÛÝÝÜÛÛÛÝÝÛÜÛÝÜÞÜÚÜÜÜÜÙÙÚÛÜÛÙØÖÖÖ×ØÚÚÚÜÛÜÛÜÞÞÞÞÞÞÞÞÞÞÝÝÜÚÝÜÝÜÜÝÝÝÝÝÝÝÞÝÞÞÞÝÞÜÝÛÝÜÛÚÙÛÛÝÞÜÝÝÞÝÞÜÜÜÚÜÜÝÜÙÖÓÒÔ×ÚÛÜÚÛÜÛßÜÞÞÞÞÞÝÝÝÝÞÝÛÙÙÛÝÝÛÜÚÝÛÜÝÜÞÛÞÜÝÜÜÝÛÚÚÚÜÛÜÜÜÝÝÝÞÝÝÛÜÜÞÞÞÜÛÙÚÛÙÓÈ¾ÁÈÓÙÙÚÙÚÙÙÙÛÚÝÜàÝÝÝÝÞÞÝÜÚÛÛÝÞÞÞÞÞÞÝÝÜÝÞÞÞÞÜÜÜÛÛÜÛÜÛÜÝÝÝÝÜÝÞÜÜÜÝÞÝÝÜÚÚÚÜ×Ê»´¼ÉÖÛÜÜÝÜÛÚÛÝÛÛÛÜÞÝÞÜÛÜÛÝÛÛÛÚÛÚÙÙÛÛÛÛÜÛÜÛÚÛÜÜÛÛÛÛÛÛÜÛÜÛÛÛÛÜÜÛÜÛÝÜÚÚÙÚÙÙ×Ë¹ª¦µÉÕÛÚÙÛÙÙÚÛÞÞÞÞßÞßßÞßÞÞÜÝÞÞÞßÜÝÜÛÜÚÛÜÛÜÛÝÝÝÞÝÝÞÞÞÝÜÜÛÜÜÞÞÞßÞÞßÜÝÝÜÜÛØÙÓÅ²¤¦»Í×ÚØÙÛÚÜÛÛÝÛÞÝÝÜÜÞÝßÜÝÞÞÝÜÛÜÜÛÜÛÜÚÚÙÜÝÞÜÚÛÛÝÜÝÜÜÛÚÜÛÝÝÝßÝÝÝÜÛÜÛÝÛÙÚØ×Îº©¤¶ÊÖÚÚÜÛÜÙÚÜÚÛÞßßÞßÝÝÜÞÞÝÚÛÜÞÛÛÙÚÛÛÝÝÝÜÛÜÝÞÝÜÜÜÝÞÞÝÜÝÞÞÜÜÝÜÝÜÚÛÜÝÝÚÛÜÛÖÇ´¢¦¼Ì×ØÙÛÛÜÜÛÞÞÞÜÜÜÝÝÝÝßÞÜÛÚÛÛÝÞÜÜÛÜÛÚÚÚÚÛÜÝÚÛÛÝÞÞÝÝÝÝÜÚÙÛÛÜÜÜÚÛØÚÚÛÙÚÛÕÌ¸ £ºÍ×ØØÚÙØÙÙÛÜÜÛÚÚÜÞÞÝÞÞÝßÜÝÛÛÝÝÝÜÜÝÝÜÛÚÜÝÝÞÜÛÛÜÝÞÞÝÞÝÝÜÛÚÝÝÝÞÛÛÛÜÝÜÝÚÔÉ²§¿ÒÙÙ×ÙÙÚÛÝÛÜÞÛÛÛÛÞÝÛÝÛÜÛÜÞÝÛÙÚÝÞÛÜÛÛÜÛÝÞÞÜÜÜÝÝÝÝÞÞÞÝÜÜÜÜÜÜÝÝÜÞÜÝÚÙÜÙÒÂ¬¤¼ÐÙÙÙØÚÙÛÜÛÜÜÜÜÞÜÜÜÜÜÛÚÜÝÞÝÚÛÛÜÞÞßßÞÜÚÜÜÛÛÛÛÝÜÝÜÜÞÞßÞÝÜÛÝÜÝÝÝÞßÝÚÛÜÚÏ¾§¥¾ÒØØÙÛÜÚÚÜÝÜÞÜÛÛÜÞÞÞÜÛÜÜÝÞÝÞÞÜÛÜÜÞÞÞÜÛÛÜÜÜÛÛÛÜÞÜÞÝÞÝÝÜÛÛÚÚÛÜÛÛÝÚÛÛÜÖÊ¶¤¢¿ÒÚÙØÚÚÚÚÜÝßÝÝÛÛÝÝÝÜÝÜÝÝÜÜÛÜÝÞÝÝÛÛÜÝÝÝÝÛÜÚÝÜÛÚÜÜÞÝÝÜÛÛÜÜÝÜÝÝÝÝÝÛÜÝÞÕÅ±¢¾ÒÙØÙÛÜÛÜÛÞÞÝÙÙÛÛÝÜÞÝÝÛÛÜÝÜÜÛÛÜÜÝÜÛÜÝÞÞÝÛÜÜÛÝÞÝÛÜÜÝÝÚÛÜÝÞÛÚÙÛÜÞÚÛÞÛÒÁ¯ ¤ÁÒÚØØÚÚÜÞÝÝÜÛÛÚÜÝÜÜÚÚÚÚÛÛÜÝÝÜÜÜÞßÝÜÚÛÜÞÜÜÜÝÞÞÝÜÝÞÞÜÜÙÜÝÜÛÚÜÝÜÛÚØÛßÜÐ½®§ÂÕÚÙÛÜÜÜÜÞÜÜÞÞÞÝÚÛÜÝÝÜÛÜÛÜÛÛÛÛÛÛÙÝÜÞÜÚÚØÛÛÛÚÙÛÝÝÝÛÜÜÜÞÝÞÜÛÛÛÛÜÜÜÞÝØË»°¢§ÄÕÙØÙÚÛÜÝÝÝÞÞÝÜÝÝÞÝÝÞÜÛÜÜÞÞßßÝÞÛÜÜÝÞÞÝÜÛÛÜÛÛÜÝßÞÜÛÛÜÝÜÝÝÝÞÝßßÝÛÚÝÝ×É¹® ­ÉØÛØÛÝÞÞßÞàÝÛÙÛÝÞßÜÛÛÛÛÛÜÝÞÝÜÝÛÛÝÛÝÝÝÝÜÛÝÝÝÝÜÝÛÛÝÝÝÜÜÛÜÝÜÛÚÚÚÛÚÛÞÛÓÃµ©²ÌÙÜÙÚÜÝÞÝÜÜßÝÝÜÞÞÜÜÛÛÞÝÞÝÝÞÞÝÞÞÞÜÛÙÛÜÞÝÝÛÜÜÜÞÝÜÜÝÝßÞßÝÝÝÝÞÝÞÞÞÛÛÜÚÑ½°£µÐÚÚÛÜÞÞÞÞÝÞßÞßÞÝÝÝÜÝÜÜÝÞßßÞÝÛÛÜÝÝÞÝÝÜÛÚÚÚÚÜÛÜÛÛÝÛÞÜÜÜÛÝÜÜÚÛÚÚÚÙÛÜÖÇ´©¢ºÐÙØ×ÛÜÛÜÚÜÜÝÜÜÝÝÞßÞÞÜÜÜÝßßßÝÜÜÛÛÜÜÝÛÛÚÛÝÜÜÛÞÞÞÝÛÜÜÜÞÜÜÜÜßÞÝÝÛÚÛÝÜÑ¿®¦¾ÔÛÚÚÝßÞÞÞÞàÞÝÜÝÝÞÝÝÝÝÜÜÚÝÝÝÝÚÜÛÝÜÛÝÛÝÜÝÞÜÛÚÚÝÞÝÛÚÚÜÚÝÜÜÚÚÛÜÜÜÚÛÛÖÇ²¥¨ÄÔØØÚÜÜÝÜÝÞÝÞÞÞßßÝÝÜÜÝÜÝÝÞÝÝÜßÞÝÝÝßàÝÝÜÜÜÛÜÝÞÞÜÝÞÞÞÝÞÞÝÝÜÝÝÞÛØØÚÙÍ¹¨ ~³ÎÚÜÛÜÞÝÝÞÞàßÙÛÝÝÜÛÜÜÞÝÜÝÝßÜÝÜÜÞÝßÞÝÜÙÚÛÝÞÛÛÛÝÝÜÜÜÜÚÛÜÜÞÝÜÝÛÚØÙÚÖÉ´|»ÐØÚÛÝÝÝÝÞÝÜÝÝßÞÝÛÛÜÜßÞßÝÝÝÝÝÝÝÝÛÛÛÞßÝÞÝÞÞÝÜÜÛÛÛÛÜÜÜÝÝÛÛÙÛÚÜÛÚÙÓÅ¯z­È×ÙØÚÛÝÝÞÞßßßÛÜÜÝÜÝßÞÞÛÛÚÜÞÞÜÛÚÛÝÝÛÜÜÝàÝÛÚÙÜÜÝÛÜÛÜÞÞÞÜÜÚÙÚÚÚ×ÕÍ»¥z»ÑÚÚÚÛÜÜÝÝÝÞÝÞÝÝÜÜÞÝÝÛÛÛÞÝÞÝÝÝÝÝßÝÞÜÛÛÛÝÝÝÝÝÝÝÝÛÛÜÛÛÚÛÛÛÜÚ×ÖÔÑÄ¯{z{¯ÈÕÙØÚÜÝÞÞÞÞÞÝÞÞÞÞÜÜÛÚÜÝÞÞÝÝÝÝßÞÞÝÛÝÚÚÛÚÜÛÛÜÛÛÚÛÛÛÛÚÜÛÜÚØÖÒÏÈ½­wwyu£ÁÒÙÙÛÞÜÜÜÝàÞÞÞÞßßàßÝÞÞàßÞÜÝÝÞÞÝÜÛÛÜÜÝÝÛÛÛÛÜÜÝÞÝÞÜÝÜÚÚÙ×ÕÐËÂ³ ~tt|~z¢½ÏØÙÛÛÜÜÝàßàÞÞÞÞÝÞÝÝÜÛÚÛÚÜÞÝÞÛÜÛÜÝÜÛÛÛÜÞÝÛÜØÛÛÜÞÜÚÙÙÙÖÓËÄ·¤qlou ºÍÖÚÛÚÛÙÝÝÝÝÜÛÝÜÝÞàßÞÞÝÝÞÝÝÜÞÞßßÝÝÜÞÞÜÝÝÞÝÛÚÜÝÝÞÞÝÞÜÙÕÍÀ¬wpnnsz§¾ÎÖÙÙÜÜÝßÞÞÝÝßßßßßÚÜÛÞÝÜÝÝÛÞÜÛÝÜßßÜÝÛÛÛÙÛÚÞÜÛÚÚÛÛØØ×ÕÏÀ©~spqtxzz~­¿Ï×ØÙÛÜÜÝÞÞßÜÝÝßàÞÞÜÞßÞÜÝÜÝÜÛÜÛÝÜÞÞÞÞÞÞÝÜÜÝÝÞÜÛÙÚÙÚÙÕÉ´xwz}~¥¸ÈÒ×ÙÛÜÜÝÞßßßÝÞßßßÞÞÞÜÞÜÜÛÛÜÝÞÞÝÝÜÝÜÝÝßÞÞÝÛÜÜÞÝÜÜÛÚÚÚÒÄ©|}~£±ÁÌÔÙÚÜÚÞÝÝÝÛÞÞàÞÞÜÜÞÜÞÜÝÞßÞÜÜÚÝÜÞÝÜÝÝÝÝÝÝÞÝÞÝÜÛÜÛÝÙÙÚÔÂ¥£²ÁÌÓ×ÚÜÝÞÞÝÛÙÚÜÝàßÞÞÜÞÞÞÞÜÛÛÜÜÝÝÝÞÞßÝÜÜÝÞÞÜÞÝÜÜÛÜÜÝÜÚÚÙÕÄ©£°»ÅÌÑÖØØÛÙÜÜÝÝÝÜÜÝÞÞÞÞÞÝÝÜÜÞÝÝÝÜÝÞÞßÝÞÝÝÝÝÜÜÜÜÜÝÜÛÝÜÞÝÜÜÝ×Ê®¢®¼ÆÎÓÖØÙÜÝÜÜÚÛÜÜÝÞÞßÜÜÜÝÞÞÞÞÞÜÜÜÝÜÝÝÜÝÞÞÝÚÚÛÝÞÞÝÝÞÝÝÜÝÞÞÜÚÝÜÑ¸}¨¸ÃÌÐÓ×ØÚÚÛÞÝÜÛÛÝÜÛÝÜÜÜÜÝÞÞÞÞÞÝÞÞÞÛÛÛÝÜÞÞÝÜÜÜàÞÞÝÝÝÝÝÞÝÜÜÛÚÚÝÞÖÂ¦ww²ÄÏÕ×ÙØÚÝÛÝÜÞÞÝÞÞÞÞÞÞÞßÜÝÜÜÝÝÞÞÞÞÞàÝÞÞÝÜÜÛÝÝÝÞÞÝÝÝÜÛÜÜÛÛÜÜÛÚÚÜÜÐ¸wp}·ËÔØØÚÚÛÜÛÜÛÜÜÝÝÜÝÞÞßÜÜÛÜÝÝÝÞÞàÞÞÝÝÞÜÝÝÜÝÜÝÝÜÜÝÜÞÛÚÛÜÞÝÜÜÜÝÝÜÜÞ×Æ­}nv·Í××ÚÚÜÛÜÛÚÛÜÜÝÛÜÚÛÛÜÝÝÝÞÛÞÞßßÞßÞÝÝÜÝÚÛÜÝÞÞÝÞÝÜÜÚÝÝÝÝÛÛÙÛÝßÞÚØÜÛÓ¼¦up©ÆÕ×ÚÛÛÛÚÛÜÝÝÜÛÜÛÜÛÜÜÞÜÛÛÛÝßßÝÛÚÛÛÞÝßÞÜÞÞÜÜÝßàÞÞÝÞÞÞÜÜÜÝÛÜÜÞÝÜÜÞÛÌ²}nv¼ÔÙÛÙÛÞÜÜÜÚÝÜÝÝÝÝÜÞÛÞÜÞÝÝÜÛÜÛÜÝÝÞÜÜÝßàÝÜÛÜÛÚÛÜÝÞÞÝÝÝÝÝÝÞÞÝÝÜÛÛÜÞÖÄ«tmªÉÙØÚÚÛÜÜÜÞÞßÞÝÛÜÛÝÝÝÝÝÜÝÜÝÞÜÜÜÝÜÝÜÝÝÝÝÞÞÞÝÝÝÞÞÞÜÛÜÝßÜÜÛÜÞßßàÝÛßÞ×Á¦pqºÒÙØØÛÝÛÞÝßÝÞÝÜÝÝÞÝÝÝÛÛÜÝàÞÝÞÞßàÝÞÜÝÞÞàÝÝÝÝÝÛÛÛÛÜÛÜÝÜÝßÞÞÞÝÝÛÛÜàÞÓº¤zmwÁÖÛÙÚÜÝÞÜÝÜÝÞÜÛÛÛÝÝÜÛÛÜÝÝÛÝÝÜÛÜÝßÞÞÞÜÝÝÜÜÝÝÞÞßßÜÝÝÞÞÞÜÞÞàßÝÝÝÝÝàÞÐº¥uj|¥ÆØÛÚÚÛÝÜÛÜÛÝÞÞÝÝÜÜÝÛÜÜÝßàÞÞÞÜÞÝßÝÜÞÜÝÝÝÛÛÜÜÜÚÛÛÞÞÞÞÝÝÝÝÝÞÝÞÞÞÜÛÞÚÐº¨ rn¬ÉÖÙ×ÚÜÝÝÜÛÜÝßÝÝÜÝÝÜÝÜÜÜÜÝÞÜÝÛÜÝÝÞÝÝÝÝÞßÝÜÛÝÜÞÞàßÞÝÝÜÞÝÝÝÞàßàÝÚÞáÝÏ·¦¡tm°ÌÚÚÙÚÝÛÜÜÝÞÞßÞÜÛÜÛÝÛÜÞÞÞÞÜÜÞÜÞÝÝÝÝÞÞÞÞÞÝÜÜÜÜÝÛÜÜÝÝÞÝÝÜÝÜÜÝÝÝÜÛÜÞÜË´ sk®ÎÚÚ×ÚÛÝÞÝÝÜÝÜÜÚÚÛÙÙØÛÜÜÝÝÞÞÜÛÛÜÜÜÝÝÜÜÜÝÞÝÞÞÞßÝÞÞÞÝÝÜÞÝÝÜÝÝßßÝÚÛÞÝÐµ¡tp´ÏÚÙÙÜÜÝÜÞÞßÜÝÛÝÜÝÝÜÜÜÝßààÞÝßÞßÞÜÝÝÞÞßßàÝÜÜÝÜÛÜÜÞÞÝÞÝÞßÞÜÝÝÜÝÛÛÙÝÚÌ´xp±ÍÛÙÚÜÜÞÜÞÝÜÜÛÜÜÝÝÞÝÜÞÜÜÛÛÛÝÝÝÝÝÝÞÞÞÜÝÛÞÝÞÜÜÜÝÞÞÞÜÝÝÝÝÝÝÞÞÞÞÜÛÙÝáÝÏ´ xr±ÏÜÜÛÜÝÝÜÜÜÜÞÜÞÝÝÝÜÝÞÞßÞÞÞßßÞßÞßÞÝÞÞÜÝÜÞÞÝÜÜÞÞÞÜÜÜÜÜÜÜÜÝÞÞßÝÝÛÙÜßÛÎ´~s²ÎÛÛØÙÛÛÛÛÜÝÞÞßÝÝÛÜÝÞÝÝÜÚÜÛÜÝÞßßÞÜÝÜÝÝÝÝÞÛÜÜÝÜÜÜÜÜÝÜÞÝÞÝÜÜÛÜÝÞÛÛÞÜÏ¸¡v±ÍÛÛÙÙÚÙÚÝÜÝÝÞÝÝÝÝÝÛÜÛÝÝÝÝÜÜÞÞÞÜÝÝÝÛÝÝÝÜÛÚÚÜÝÞÜÜÝÜÝÜÝÞÞÞÜÚÛÜßÞÛÛßÞÑ·x°ÌÚÚÙÙÙÛÜÜÝÜÜÞÜÜÜÝßÝÝÛÛÝÝÝÝÜÞÞÝÜÜÝÜÝÜÞßÞßÞÜÜÛÜÜÜßßßÝÞÞÞÞÝÞÝÞÝÝÛÚßÜÑ¶w¯ÍÛÛÛÚÜÛÞÝÝÛÜßÞßßÞßÞßßÞÞÜÝßßÞÜÝÜÞÞßÞÞÞÝÜÞÝÝÞÝÝÜÜÜÜÜÚÛÝÜÝÜÝßÞßÜÚÙÞßÑ¸w²ÐÚØ×ÚÞÝÜÜÛÜÞÝÝÝÛÜÛÜÞÝÜÜÛÛÜÜÛÜÜÞÞÞÝÝÞÞÝÛÝßßàÞÝÞÜÜÜÜÞÝÝÞÞÞÜÛÜßÞÜÛÝÞÒº {³ÎÚÙÙÛÞÝÜÜÝßÞÞÞÞÞÝÛÛÝÞàÜÜÝÝàÞÞÜÛÝàáâÞÞÞßÞÞÞÞÝÜÛÜÜÜÝÞßàÞÞÜÝÝÝÝÜÛÜàÛÎ´{¶ÑÛÚÙÛÜÛÛÛÛÝÜÛÜÜÞÝÛÜÜÞÜÜÝÞàÞÞÝÜÞÝÝÝÝÞÞÝÝÝÝÞÝÝÝÝÞÞÞÞÞÞÝÜÝÛÚÛÛàÝÚÚÝÝÏ²}¹ÒÜÚÚÛÛÜÞÝÞÝÝßÜÞÞÜÜÛÚÜÜÞÝÛÞÝÞÞÜßÜÛÛÛÜÝÞÜÜÝÝÜÜÜÞÞÞÝÜÞÝÞÜÜÜÜÜÝÜÜÙÛßÙÇ©¿×ÝÚÚÛÛÛÛÝÞÝÝÝÛÝÝÞÝÛÚÜÜÞÜÞÞÞÞÝÝÞÞÝÞÝÞÞÞÞÛÜÜÜÜÜÜÜÞÜÝÜÜÚÛÙÛÝÞÝÜÛÙÜÜÔ¿£}§ÅÙÝÜÜÛÜÜÝÞÝÝÝÝÝÞÞÞÞÝÝÞÝÝÝÝÝÝÝÞÞÞÞÝßÞáààßÛÛÝÝÜÞÛÝÜÜÝÝßÞßÝÜÜÜÞÜÛÙÜÚË±{¯ËÚÜÚÜÜÞÞÞÞÝÜÛÚÜÞÝÜÛÜÞÞÞÝÝÝÚÜÛÝÞÞÞÞÞÞßßßÝÞßÞÛÜÛÜÞÜÝÜÝÞÞÞÞÞÝÛÜÛÛÚÛÔ¿¢}½ÔÚÙÙÜÞÞÞÞÝÞÜÜÜÜÞÞÝÝÞÞÞÞÞßààßßÞßÞÝÞÝÞÞÞÞÞÞÞÜÛÛÝÝÞÜÚÚÛÝÞßßÝÞÝÝÜÛÜÓÁ¥yªÉÙÚØÚÜÝÝÝÝßÞÞßÞÞÝÞÝÛÜÜÞßÝÞÜÝÝÜÝÜÝÝÝÞßàÞÜÝÜÝÞÞßÞÝÝÝÜÜÛÜÜÝÜÛÝÝÝÝÛÑÀ§|»ÒÜÝÛÜÝÝÞÞÞÜÛÛÜÜÞÞÞÝÜÝÜÝÝÛÚÜÝàßÞÞÞàáßÞÞÞßàÜÛÜÝÞÝÞÛÝÝÝÝÛÝÝÝÜÚ×Ø×Î¸ {±ÌÙÙÙÜÞßÞÝÝÜÝÜÝÜÜÜÜÜÜÜÜÞÝÞÝÜÜÛÝÝÝÝÝÜÞÝÝÝÝÝÜÞÞÝÜÛÜÜÝÝÜÛÜÜÚÚÙÙÙÖÒÂ«§ ©Æ×ÜÝÝÜÛÜÝÞÜÝÝÞÞÞÝÝÞÝÝÜÜÝÝÞÝÞÝÞÝÝÞÞÞßßßßÜÜÝÞÝÛÜÛÝÜÞÜÜÝÛÛÛÚÙÖÔÏÇµ©¥©ÄÖÚÚÛÛÜÛÜÜÝÚÝÛÜÜÜÞÝÜÛÚÚÛÝÝÝÛÜÝÝÞÝÝÝÝßáßÞÛÜÜßÛÜÜÝßÜÜÝÜÞÝÚÛØÕÐÃ± ¨¢©ÁÒØÙÙÛÝÜÛÛÜÞßÝÛÛÛÜÝÛÝÛÛÛÝÜÞÞÞÞÝÜÜÝÞÝÜÜÝÞÞÞÞÞÞÝÛÚÛÜÞßÞÞÛÙØÔÐÇ·££««¤±ÇÔØÙÚÛÛÜÜÞßÞÞÝÝÞÞàààßÞÞÝÞÞÞÞÝÝÞÞÞßÞßÞÝÝÝàÞÞÝÝÞÛÝÝÜÝÝÞÛÙØÖÏ½¨¨¬©§¹ÇÑÖÙÛÛÜÜÞÝÜÛÝÜÝÜÝÞÝÞÝÝÞÞÞÜÜÜÞÞÛÜÛÞÝÝÜÜßßßßàßàßÞÛÛÜÞÞÞÛÛÛÕÇ±¡¨«©¦  ©¸ÈÒÙØÛÚÝÝÞÛÛÛÜÝÞÛÜÙÚÛÜÝÝÝÝÝÝÝÞÝÛÛÛÞÝÞÝÝÝÞÜÜÛÚÞÝÞÝÝÛÝÝÞÚÛÝÝÖÂ«¡§«¬©§¢¢¦°¼ÇÐÕØÚÙÜÝÞßÞßÛÞÜÝßÞÝÜÛÜÝÝÝÝÝÝßÞÞÝÜÞÞÞÞÜÞÝÝÞÞÞÝÝÝÞÝÝÜÚÚÚÛÛÜÞÝ×Ë»²®°°®«§©®·ÂÌÔÖ×ÖÙÝÝÝÜÜÝÝÞÜÜÜÝÞÝÞÜÝÞÜÜÛÜÝÞßÞÞÜÜÜÛÝÜÞÞÝÝÚÜÜÞÝÜÚÝÝßÜÝÛÛÝÝßÝÕËÀ¹¸··¹¼ÁÇÍÒ×ØÚÛÛÜÜÜÞÝÞÝÝÜÚÛÚÝÞÞÞÞÝÜÝÜÝÝÜÜÛÚÝÝÝÝÛÝÝÝÝÜÜÜÞßÝÜÛÛÝÜÝÜÝÞÞÞÜÝÛÙØÙÙÖÒÐÏÒÒÕØÙÚÙÙÜÛÜÜÜÝÛÚÛÛÜÜÜÝÜÜÜÝÝÝÝÞÞÝÛÜÞÞÝÛÛÛÜÞÞßßÝÞÝÞÞßÞÞÝÞÞÞÝÜÝÙÙÚÝÝÝÜÛÜÜÛÙÙÛÛÛØ×ØÚÝÞÞÝÝÜÛÜÜÝÞÞÝÝÜÝÝÞÞÞÝÛÚÚÜÜÝÝÞßÞÞÞÝÞÞÞÝÞÞÜÝÝÝÞßÞÞÞÞßßÞÞÞÛÛÜÛÜÜÝÞÜÝÝÜÜÛÛÞÜÝÜÝÝÝÜÛÝÜÜÝÝÞÞÞÜÜÜÞÝÝÛÛÝÞÝÜÝßààÝÝÜÜÜÝÝÞÞÝÝÜÝÞÝÞÝÞÞÝÝÝÞÞÜÜÜØÚÜÜÛÚÜÝÜÛÚØÚÛÛÝÛÛÜÛÛÜÝÞÝÞÝÝÝÝÝÝÝÜÛÛÛÛÛÛÞÞÝÛÛÜÜÝÜÜÜÝÝÝÝßÞßÞÞÜÜÝÝÝÝÝßÞÝÝÝÝÝÛÛÜÚÛÚÛÛÜÜÜÛÛÛÛÛÜÜÛÜÛÜÞÞÝÜÜÜÞÞÞÞÝÝÜÚÙÚÛÝÞÝÝÝÞÞÞÝÜÝÞÝÝÛÜÜÜÝÝÜÝÝÞßÝÝÛÛÝÝÞÞÝÞÞÞÜÚÙØÛÛÛÛÜÞÞÝÛÚÚÛÝÛÛÚÙÚÚÜÜÛÞÞáßÞÝÝÝÞÝÝÝÜÛÝÛÛÛÛÛÜÛÜÜÝÛÜÛÜÝÜÞßÞÞÞÝÝÞÞßÜÜÛÜÝÞßÝÙÛÜÜÚØ×ØÙÛÜÛÛÜÜÛÜÚÚÜÚÜÛÜÜÜÚÚÛÜÞÞÝÞÝÝÞÜÞÜÜÜÛÝÛÝÞààßÞÝÝÝÝÞÝÞÞÞÞÜÝÝÝÞÝÜÝÜÝÝÞßÞÚÚÙÛÜÜÚØØØÚÛÛÜÛÜÙÙØÙÚÝÝÞÞÜÛÜÝÞÛÛÛÜÞÝÞÝÝÝÞÝÞÝÚÙÚÛÝÝÝÜÜÝÝÞÞÞßÜÜÛÜÜÜÜÝÝÞÝÜÛÜÞÞÚÛÜÛÜÜÜÜÜÜÝÜÜÛÛÛÙÙÚÜÝÝÛÝÜÞßÝÛÛÚÜßÝÞÝÝÞÛÛÜÝÝÜÜÛÜÜÜÜÛÜÝÝÜÞÜÝÜÜÝÝÜÝÝÝÝÜÜÞÝÞÜÜÝ
Y:
F:00:00:05.15
G:
S:77,91
V:19570,39671
C:184,296
M:
ÝÞÝÜÛÝÜÝÞÜÝÛÛÛÜÛÛÛÛÜÝÞÝÜÝÝÝÝÚÜÛÞÜÜÛÛÚÛÚÜÝÝÞÞÝßÞÞÞÝÝÜÛÜÜÜÜÛÝÛÜÛÛÛÛÚÜÚÚÛÚÚÚØÜÝÞÜÛÚÛÛÛÛÜÜÜÝÜÜÝÚÜÛÚÛÛÜÛÛÚÛÚÚÜÜÛÜÛÚÛÚÜÞÝÜÙØÙÛÚÚÛÛÚÛÚÜÜÜÝÛÛÚÚÛÛÚÚÚØØØÙÚÚÙØÙÙÚÚÙÚÝÝÜÜÜÝÜÜÜÜÜÝÝÝÞÜÞÝÜÝÜÜÝÛÛÛÝÝÝÛÛÛÛÜÛÛÛÜÛÞÝÜÛÛÛÝÝÝÝÞßßÝÝÛÚÛÚÜÜÜÚÚÚÚÚÚÚÜÛÚÚÚÝÛÛÛÞÝÜÝÜÜÞÜÜÜÝÞÞÞÜÝÝÝÝÝÝÝÞÝÝÜÝÛÛÜÝÞÝÛÙÙÜÜÞÜÛÛÚÛÛÚÝÜÜÜÙÜÚÜÜÛÚÚÛÜÜÜÜÛÙÙÚÛÚÙÙÛÛÛÙÙÚÝÝÛÚÛÛÜÝÜÝÜÝÜÜÜÞÜÝÝÜÞÜÝÛÚÛÝÞÞÛÜÜÜÝÛÚÜÙÞÝÝÝÝÞßÞÞÞßÝÛÚÛÚÜÛÜÝÜÜÜÜÛÚÛÛÛÛÚÛÚØÛÚÛÙÚßßÞÞÜÝÜÜÝßßÞÜÜÝÞÞÞÞÞÞÜÞÜÞÞÞßÝÜÝÝÞÝÛÜÛßßßßÝÞÞÞÞÜÛÜÜÝÜÛÜÞÞÞÝÚÛÜÜÛØ×ÖØÚÜÜÛÛÛÜÜÝÛÝÝÝÜÝÛÛÛÛÛÝÝÞÜÝÝÝÝÝÝÝÝÞÛÜÛÜÚÛÜÜÞÜÝÜÛÚÛÝßÞßÝÝÝÝÝÝÝÞÜÝÝÜÜÛÝÞÞÝÛÜÚ×ÒÑØÙÞÜÛÛÛÜÛÜÛÞÝÝÛÛÝÝÜÜÛÜÝÜÜÛÝÝÝÝÜÝÞÞÜÛÛÝÞÝÝÜÝÝÝÛÝÞÞÜÜÜÜÞÝÞÜÚÛÜÞÞÜÛÜÛÞÜÜÜÚÜÜØÒÊÈÎÖÜÝÜÜÜÛÜÛÜÝÝÞÜÛÜÛÛÜÜÞÝÜÛÚÙÚÛÜÝÛÛÜÝßÞÝÝÚÛÛÝÝÝÝÞàßÞÝÜÜÜÝÜÝÞÝÞÞÝÞÝÝÝÝÞÜÛÚÚÛÖÎÅÅÌÖÙÚÙÛÚÛÚÜÞÚÛÝÝÝÜÜÛÛÜÝÝÞÞÛÝÚÝÞÝÜÛÛÚÜÜÝÜÜÛÜÜÛÜÜÞÞÜÛÛÛÝÝÝÞÜÝÝÜÞÞÞÞÛÜÜÞÜÚÙÙÚÑÆ··ÂÏÙÚÚÚÜÚÛÛÛÝÝÞÝÞÝÝÜÚÛÝÝÞÝÛÜÜÞÝÜÜÛÛÜÜÝÝÜÜÝÛÞÚÛÛÛÝÜÞÝÝÜÜÛÝÜÝÛÛÜÞàßÞÜÛÜÝÞÝÝÙÎ¾±²ÂÍÚÛÝÝÞÝÛÝÝÛÜÛÛÝÞÝÛÚÜÝÝÜÜÛÜÛÞßÞÝÛÝÝÜÜÛÚÜÝÝÞÝÜÛÜÝÞÛÙÙÜÞßßÛÜÛÙÜÛÞÜÜÛÚÛÚÛÚÙÖÇ´¤£µÉÔØ×ÙÛÞÜÝÛÝÜÛÚÚÛÜÜÜÜÝÜÛÚÛÛÝÛÛÜÝÝÝÜÜÜÛÛÛÜÞÝÜÜÛÞÞÞÞÞÞÝÜÛÜÝÞÝÜÛÛÝÛÜÛÛÜÛÜÚÚÔÆ°¡³ÇÕÛÛÛÞÚÜÛÛÞÝÛÜÝÝÜÛÝÜÝÜÛÝÝÝÞÜÜÝÜÞÜÜÞÜÜÜÝÜÜÛÜÛÜÝÞÝÛÛÜÜÝÝÜÝÛÛÛÝÞÞÞÜÚÛÛÛÜÚ×Î»¦­ÂÒØØÙÜÚÛÛÝÝÝÜÜÞÝßÞÝÞÝÜÞÞßÝÛÜÝÜÜÜÞÞßßÞÞÝÜÜÜÝÝÝßÞÞÞÞÝÜÝÞÞÝÝÞÞÜÝÛÞÝÜÝÚÜÝÜØÊ³¯ÆÖÛÚÚÜÞÛÞÝÛÝÜÝÜÛÛÞÝÝÛÛÙÛÚÛÜÛÝÝÝÝÝÝÝÝÝÛÜÛÚÛÛÜÝÞÞÝÜÜÛÜÜÝÛÛÛÝÞÝÜÚÜÜßÜÛÚÚÙÏÁ«©ÁÓÚØÙÝÞÞÜÛÜßßÞÞÜÝÝÝàßßÞÝÜÜÜÜÞÞÜÝÝààÝÜÜÝàßÞÞÝßÝÝÜÜÝÜÝÞÞßÞÞÝÝÝÞÞÞÞÝÛÛÝÜØÊ¸£ªÄ×ÝÚÚÜÞÞßßßÝÛÛÜÝÞÝÞÝÜÝÛÜÛÜÛÜÞßÞÜÛÝààÞÛÛÛÛÛÛÛÜÝÞÝÛÛÜÛÜÛÚÝÜÜÜÚÜÛÜÛÚÚÙÜÙÔÄ²¬ÄÔÚÙÜÞÝÜÛÜÞÝÞÝÜÝÛÜÝÞÝÜÛÚÜÜÞÝÝÛÜÛÜÛÝÜÛÜÝÞÛÜÙÜÜÞÜÛÛÛÝÝÜÜÝÝÜÛÚÜÞÞÝÛÙØÙÜÙÌ¹¦°ÉØÛÛÛÝÜÛÜÝÜÝÝÝÝÝÛÛÚÜÜÝÜÛÚÚÜßÞÝÛÙÜÛÜÝÛÜÚÜÜÝÜÛÛÜÜÛÜÛÚÛÙÜÛÚÚÚÛÛÛÝÜÛÙØÚÙÏÀ¯¢·ÎÛÛÙÜÞßßÝÝÜÞÝÞÝÜÝÞÞÝÞÝÞÜÝÜÜÞÝÞÞÞÞÝÝÝÝÝÜÛÛÛÛÛÜÝÝÝÝÝÝÝÞÝÝÝÞÝÜÜÜÝÞÚÙØÙÓÆ³§¤ÁÖÛÙÙÜÞÞßÞßÛÛÛÝÜÛÛÛÝÝÝÝÝÜÝÝÞàÞÝÚÛÜÝÜÛÜÜÜÜÝÞÞÝÝÛÜÝÝÜÚØÚÙÚÜÜÜÚÙÛÝÛÙØÖÐÄ²¨£­Ç×ÛÛÜÝÞÞßßßÜÜÝÜÜÛÚÝÝÜÜÚÞÝÝÜÜÝÞÝÝÛÛÜÞÝÞÞÞÝÝÝÝÝÜÛÛÛÛÛÝÜÚÛÜÝÞÜÜÛÚÚÙØÕÌ¼¨»ÐØØØÜÞßàÞáàÛÙÛÛÝÝÝÛÞÝÝÝÜÝÛÜÝÞÝÝÝÝÝÝÛÚÙÚÜÝÞÚÜÚÛÝÜÝÚÜÜÛÜÚÚÛÙÚÙØØÕÕÎÁ­±ÉÕÙØÜÜÛÛÝßßÜÝÝÞÞÝÝÝÜÝÝßàÞÝÜÝßÞÞÜÜÛÝÞÝÝÜÝÜÜÛÜÝÝÛÚÚÚÜÜÚÜÜÜÚÙØØ×ÕÓÍÁ°¦ÀÓÚÙÛÝÝÞÝÜÞÞÞÝÞÜßÞÝÛÛÚÜÜÝÜÜÜÝÜÞÜÝÝÝÞÝÝÛÚÚÜÞÜÛÛÛÝÜÞÜÝÜÜÛÚÚÚØÕÒÎÅ·¥ts·ÍÖØÚÜÝÝÛÜÝßáÝÛÝÜÝÛÛÛÜÜÜÝÝÝÝÜÛÜÝÞÜÜÜÝÞÝÜÜÛÛÚÛÜÝÝÜÛÜÛÜÝÛÛØ×ÓÎÇ»¨xsquµÉÖÙÚÙÛÜÜÝÜÞÝÞÞÛÜÜÝÞÞßÝÜÜÛÞÝÝÝÝÞÝÝÞÝÝÜÜÛÜÚÜÛÛÛÜÝÜÛÜÜÝÛÛØØÕÑÇ¶ xpmqy²ÈÓÙÚÜÝÝÞÞÞßÞÞßßÛÝÜßÝÝÝààßÜÜÜÜÜÝÞßßßßÝÞÞÞÞÝßÞÞÝÜÞÜÝÝÜÝÛÙÕÎÁ®xonry£¸ËÓØÙÛÝÞßßßßÞÞÞßßÛÚÞÝÞÜÛÛÛÝÝÝÝÝÞÝÝÛÛÝÝÜÚÛÚÜÚÙÙÜÛÜÛÛÝÝÚØ×ÏÄ®vsv}©¼ÌÔ×ÚÛÞÝÛÜÛÞßÞÞÝÝÝÛÛÝÞÞÞÞÞÜÝÝÞÞÜÜÜÜÝÝÝÞÜÝÝÝÝÛÜÛÜÚÙÛÛÜÚÙÖÍ·wty£¶ÆÐÖØÝÜÝÛÛÜÞßÞÞÞßßÞÝÜÜÝÜÜÛÜÝÛÜÞÞßÞÜÜÛÝÞÞÞÝÜÞÞÝÞÜÜÚÜÛÝÚÛÙÕÈ¯~tu|¢±ÀÌÓØÚÚÛÚÜÝßßÞÞÝÞÞÛÛÛÛÝÝÜÝÛÞÝÝÝÝÝÞÞÞßßßßÞÞÞÝÞÝÜÞÜÛÜÚÛÝÛÛÜÕÅ©{|~¨·ÄÎÖÙÛÛÜÞÞÝÝÝÜÞÜÞÞÞÞßÞßßÜÛÜÜßÞÞÝÜÞÞÝÞÞÝÝÜÝÜÞÝÞÝÞÛÝÜÜÜÜÞÙÛÚÖÇ«~~©·ÄÍÓÖÙÜÜÞÝÜÝÝÞßÞÜÜÜÝÝÞÝÝÞÜÜÜÜÝÝÞÞÜÛÛÛÞÞÞÛÛÛÜÞÞÜÜÝÜÝÛÝÞÞÝÛÛÜ×È®~{{¥²¿ÉÒÖØÙØÚÚÛÜÜÝÝÞÞÝÝÞÜÝÝÝÞÞÝßÞßÞÝÝÜÜÝÞÞÞÞÞÞÝÝÜÚÛÚÝÝÝÜÜÝÝÝÞÞÝÛÜÛÑº¡´ÂÌÐÔ×ØØÙÛÜÛÛÜÞÝÞÝÜÝÜÜÜÝÞÞÛÜÝàßÞÜÛÜÝÞÞÞÞÞÞßßßßÞßÞàÞÞßßßÝÝÜÝÞÝÞÞÖÆ©{y²ÃÍÒ×ÙÛÚÛÛÙÜÚÞÝÞÜÝÝÜÞÞßÞÞÝÞÞßààßßßÝÝÝÞÞÝÛÛÜÞÞÝÜÜÜÝÞßàÞÞÜÜÛÜÜÜÚÙÜÚÏ·ys·ÊÓÕÕÙÚÜÝÛÛÛÜÝÝÝÚÜÜÝÜÜÝÝÞÝÝÝÜÞÞÞÝÛÞÜÛÚÜÝßÞÜÝÛÜÝÜÝÛÜÛÜÜÝÝÚÚÚÜßÜÛÝÞÙÈ¬yqzµÌÕ×ØÚÝÜÜÜÜÞÝÜÝÜÜÜÛÜÛÜÜÜÜÜÞÞÞÜÜÜÜÞÜÝÝÝÝÞÝÝÜÜÜÝÞÝÝÝÜÞÛÝÜÜÞÜÞÞÞÝÙÙÛÚÑ¾¦pp«ÇÔØØÚÜÛÜÚÚÛÜÝÝÝÜÝÜÝÞßßÝÜÛÞßÞÞÜÜÛÝßàÝÝÝÞßÝÝÜÝÝÝÝÞÞÞßÝÝÝÞÞÞÝÛÜÜÜÛÝßÛÎ´¢vlw¾ÔÛÙØÛÛÛÜÛÜÛÜÝÜÛÜÛÞÞÝÜÝÜÝÜÜÞÞßßßÝÜÝÞÛÜÝÞßßÜÝÛÞÞÞÝÝÝÜÜÝÞÞÞÝÜÜÜÝÜÚÞàÚÊ¯ok¬ÊØØ×ÚÝÝÛÛÚÜÞÞÞÜÛÛÛÛÛÛÝÝÞÝÞÝÞàÝÜÜÜßÞÞÜÜÝÝÞÞßÞÞÞÞÞÞÜÜÝÞßÞÞßàßÞÝÜÜÛßÞÕÃ«wjq¸ÐÙØÚÞÞàÝÜÚÜÝÝÜÚÛÜÛÜÜÞßßßÞÜÜÛÞÞÞÞßÞßÞÞÞÝÜÞÞÞÞÝÞÛÝÜÝßÞÞÝÞßààÝÝÝÝÜÛÜÝÔ¿¥uiuÀÖÜÚÙÜÝÝÝÝÜÝÝÝÞÜÜÜÛÚÚÛÜÝÜÛÛÝÞßßÞÝÜÜÞÞÜÜÜÜÝÝÛÜÛÝÜÝÜÜÞÞßßàßÝÜÜÝÞÜÚÚÝÜÒº¢rix¢ÃÖØ×ÚÜÜÝÜÝÝÞÝÞÝÝÛÜÛÝÜÝÜÝÜÜÜÝÞßÞÞÝÝÝÜÝÞÝÛÜÜÝßÞßÝÝÜÜÞàßÞÝÝÞßÝÝÜÞÞÛÚÝÝÐ·wjy¡ÃÕÙ×ÙÜÞÞÞÝÛÛÜÞÜÛÛÚÝÝÞÞÝÝÞÞÞÞÜÝÝÞÞßÞßÝÝÜÜÝÞßÞÞÞÞÞÞÞÞßÞÜÜÜÞÞÞßßßßÜÚáÝÑ·xj{¤ÇØÚØÚÝÜÜÞÝÞÜÜÛÜÛÜÛÛÛÜÝÞÞÞÝÜÛÛÛÛÛÝÞßÝÝÜÜÝÞÞÝÝÝÝÝÝÝÞÞßÞÜÝÝÝßÞßÞÝÞÙÛßÞÑ· |n}¨ÈÖØ×ÚÞÝÞÝÝÝÝÞÝÛÚÙÛÛÚÚÜÛßÞÞßÞÞÜÜÝÝÝÞÜÛÞÞÝÝÞÞÞÜÞÜÝÞÜÛÛÜÞÞÞÝÝÞßßßÞÛÚÞÜÑ¸¡~p¨ÊÛÛ×ÚÛÝÞÝÝÜÜÝÜÛÛÚÜÝÞÞÝÞÞßÞßÞÝÝÜÞÝÞÞÞàÜÛÜÝÛÜÝÞßßÝÞÞÝÞÜÜÝÞÞÜÛÜÝÞÝÚÙÝÝÓ¸ o|¤ÇÚÜÚÚÞÞÝÜÜÜÝÝÞÞÝÜÜÛÜÜÞÝÝÞÞÞÞÝßßßßßÞÞÞÜÛÛÜÝÝÞÝÞÞÞÝÜÞÜßÝÜÛÛÝÝßÞÞÜÙÜÞßÒ¸ o|¤ÇÙÚØÚÝßÝÞÝÝÜÛÛÛÝÝÞÝÞßßÝÞÜÞÞÞßÞßÝÞÜÜÞÝÞÝÜÝÛÝÝÞÞÞÜÞÝßÞÝÛÜÝÞÞÞÛÜÝÞÝÛßÞÑ¹¡|my¢ÇØÛ×ÙÛÜÛÜÜÜÜÞÝÞÛÝÝÝÝÝÝÛÛÜÝÞÜÝÜÝÝÜÜÜÞÜßàÝÛÛÛÝÜÛÜÛÜÛÝÜÛÝÜÞÝÛÛÛÜßßÜÙÝÜÒ¼£|l|£ÆÙÛØÙØÙÛÜÞÞÞÝÜÜÞÞÞÝÜÜÞÝÞÜÜÝÞÞßÝÝÝÝÝÞÞÜÛÜÜÛÛÜÝÞÝÛÙÚÛÝÝÝÝÞÞÝÞÜÜÛÛØÚÜÝÔ¿©¡|o{¥Ä×ÚÙÚÚÙÚÜÝÝÜÞÜÜÛÙÛÛÛÛÚÜÛÜÜÞßÞÞÛÝÝÞÞÜÞÞÞÞÝÝÝÝÝÜÜÝÞÞÜÜÜÞßÞÝÝÝßÝÝÛÚÛßßÓ¾§¡|n~¥ÇØÛÛÜÝÛÛÛÞÞÞÝÜÝÜÞÞßÞÜÝÛÜÛÜÝÞÝÛÛÛÝÞÜÝÝÜÝÝÜÛÚÚÜÝÞÞÜÞÜÜÜÝÝÜÛÚÛÝÞÝÝÙÛÞÞÒº£|o¨ÈÚÚ×ÙÚÜÝÞÝÜÛÛÛÜÝÜÛÛÜÛÛÛÛÝÞÞÞÞÜÝÜÝÞÝÜÛÜÝÞÞÞÞÞÝÜÛÝÝÝÝÞÞÞÝÞÞÞÞÜÝÜÜÛÛßÝÐ· |qªÊÙÙÚÜßÞÞÞÝÜÝÝÝÝÛÝÝÛÞÝÝÞÝÜÞÞÞÜÜÜÜßßàßÝÞÜÜÛÝÝÝÞÜÝÛÛÝÝßÝÝÛÜÛÜÛÜÜÝÜÚÚÝÛÎ´zr¯ÌÚÚÚÜÝÞÜÝÚÛÛÛÝÜÝÜÜÜÜÜÛÚÜÞßÞÜÚÛÞÝÞÜÝÞßÝÜÜÜÜÝÝÝÝÜÝÛÜÝÜÝÜÛÛÛÛÛÛÜÞÞÛÝÞØÊ®ws·ÐÚÙÚÚÛÛÚÜÝÞÜÜÝÞßÝÚÛÝÝÞÝßßßÜÜÜÝÞÞÝÝÛÜÛÜÜÜÙÛÛÞÝÜÛÜÞÞÞÝÛÝÞÞßÝÝÜÝßÜÚÜÝÖÂ¦xz½ÖÛÙØÙÚÛÝÞÞÝÜÞÜÛÜÜÞÞÞÞÛÚÜÛÝÛÜÜÞÞÞÜÛÝÝßÝÝÜÛÛÛÜÜÜÝÝßáÞàÜÝÜÝÞÝÜÝÝßÜÛÜÚÍ·w£ÅÙÝÛÛÛÜÜÝÞÞÞÞÝÝÞàßàÞÞÞÞÜÜÝÝàÞßßÞÞÜÝÝÝÞÛÜÜÛÛÝÝßÞÝÛÛÛÛÝÝÝÝÝÛÛÛÛÝÛÚÙÜÕÅªy°ÍÛÛÚÜÝÝÜÝÜÝÜÝÝÝÜÛÜÝÞÝÝÜÛÜßÞÜÛÜÞßÞÝÞÜÞÛÝÞÜÜÜÜÛÚÛÛÝÝÝÜÞÜÝÜÞÝÞÛÛÛÜÛÛÔÅ­|¾ÔÚÚØÜÜÝÝÝÞÞÞÝÝÞßÞÞÞÞÞÝÝÝÞßÞßßÞÞÝÞàÞÞÜÛÜÛÛÜÝÞÝÝÝÝÜÜÞÞÞÝÜÝÜÝÜÚÜÙÚØÒÀ¦z°ËØÚÙÜÞÞÝÜÛÜÛÞÞÞÞÝáàßÞÚÛÛÚßÝßÝÜÝÞÞÝÝÝßÞÞÜßÝßÝÜÛÛÜÝÛÜÛÜÞÞÜÛÚÙÚÜÚØÔË¸~¿ÓÛÛÝÜÜÚÚÛÜÚÜÛÛÜÝßÞÞÝÝÝÜÜÛÛÜÞßàÞÞÝÜÜÛÝÞßÝÜÜÛÛÚÜÝÜÝÜÜÞÞÝÛÚÜÝÝÙÖÔÏÂ¦wwµÍØÙÙÚÛÛÛÚÙÙØÚÜÝÜÝÜÜÝÜÝÝÝÜÞÜÛÛÚÜÜÝÝÜÞÜÞÞÞÝÝÞÝÜÜÜÞÞÝÜÚÛÚÜÜÛÜÙ×ÓÎÁ¬{ru°ËØÜÛÜÛÛÝÚÞÝÝÝÜÞÝÝÞÝÝÝÞÞÞßßßßÞßÞßÞßßÞßÜßßßÞßßÞÜÚÜÚÜÝÝÝÛÚÛÚÙØÖÑÃ®|onw®ÈÖÚÙÙÚÙÚÛÜÝÛÜÛÜÝÜÜÜÝÞßÞÝÝÝÜÝÜÝÝÜÝÞßÞÝÝÝÝÞÞÝÛÝÝÝßÝßÞÝÝÝÞßÛØÖÑÅ®}ssy²ÉÕÙÚÛÛÛÜÝÜÜÛÛÜÜÞÝÞÞßÝÝÝÜÝÜÞÝÝÛÜÞÞßßÞÝÜÞßâààÛÝÞÚÚÚÚÝÜÝÝÝÚÙÙØÎ»wz ºÍÖÖ×ÙÜÜÜÛÛÜÜÛÛÛÝÝÞßÞßÝÜÜÛÝßßßÝÝÛÝÞÞßÝÜÛÛÜÞÝÜÝÝÛÚÛÝÞÝÝÝÞÛÚÚÕÉ°~  ¬ÀÎÕÙÙÝÛÜÛÛÛÜÝÝÜÜÞÝÜÛÜÞÜÛÛÜÞÝÞÜÝÝÞÝßÝÝÜÜÞÞÞÝÝÜÞÚÚÚÝÜÝÜÝÜÛØÙÚÕÄª¡§¨ ª¼ÉÑÖÙÚÛÜÝÝÝÝÞÝÞàÞÝÛÚÛÜÜÜÜÝÝÛÜÜÝÜÛÝÞÞÞÞÞÞÞÝÜÜÞßßßÚÚÛÜßÞÝÝÛÚÛÛÓÀ§¤§£«»ÈÐÖÙÚÚÚÜßßßÜÛÝÞáàÞÝÜÜÜÝÞÞßÞÜÝÝÝÝÝÝÝÛÛÝÝßÝÝÜÜÞÜÜÜÜÜÛÜÛÜÝÞÜÚÚÛÕÄ«©­¦¦´ÂÌÔØÚÚÚÚÜÞÝÜÜÜÞÝÜÜÛÝÞßÞÞÝÝÜÛÜÝßÞÞÝßàáàÝÜÜÝÞÝÝÜÜÝÝÜÜÛÛÚÛÝÜÜÚÙÜÜÕÅ¬§°¬£¨¹ÅÒÔØØÚÜÝÞÛÛÝßßÞÜÝÞÞÞÝÞÜÜÛÜÞÞÝÜÜÛÛÞÛÞÞÝÜÚÜÛÞÝÝÝÜÞÞÞÞÞàÞÚÚÚÚÚÛÙÛÞÙÌµ¦¥¬¯© ©¸ÄÏÓ×ØØØÙÛÛÜÜÝÜÜÛÛÜÜÝÚÝÜÝÜØÚÚÜÞÝÞÝÜÝÝÜÜÛÜÜÝÜÝÝÛÛÚÞÞßÝÛÜÛÜÚÜÛÛÙÚÙÝÚÏ»­¬±­¢¡²ÄÍÓ×ÙÜÛÛÚÛÜÜÜÛÜÜÜÜÛÝÜÝÝÛÛÚÝÝÛÛÛÞÞÞÜÛÛÛÝÞÞÞÛÜÚÜÜÜÞÜÞÛÝÜÝÝÞÞØÚÚÛÚÛÛÜÔÈ¸´±°§£­½ÍÕØÙÛÝÝÛÜÛÞÜÜÝÞßàÞÛÛÚÛÛÜÝßÞÝÝÝÞÞÞÜÛÚÚÜÞÝÜÛÜÝÞÝÝÝÛÝÜÜÛÛÜÝÞÞÞÚÚÛÙÙÙÛÖÌÁ¹µ­¦§³ÅÒÕÖØÛÝÚÛÛÜÝÜÞÞÝÝÝÝÜÛÚÛÜÞÝÜÚÜÞÞÝÜÛÜÝÜÝÞÞÝÜÜÞÞÞÝßßÞÜÛÛÛÞÞÝÞÝÝÝÚÚÛÚÛÜÚÕË¿µ¬¨®»ËÖÙÙØÛÛÜÜÛÜÜÛÝÜÜÛÝÛÝÞÛÜÚÜÜÜÜÚÛÝÞÞÛÜÜÛÛÛÜÞÞÝÝÝÝÞÝÝÝÝÞÝÜÛÚÜÛÛÛÙÛÙÛÚÙÚÙØÓÈ¹¯«´ÂÏÖØÙÚÛÛÜÜÝÛÜÜÜÛÞÝàÞÞÜÛÜÜÜÝÝßÝÝÞÛÞÞàßßÛÜÝÝÞÝÜÜÝÝßÞÞÞÝÞÜÞÞßÝÞÜßàáØÚÙØÙÛØÓÆ¼¹ÀÊÓ×ÙÙÛÚÙÛÜÝÝÚÙÚÚÜÞÝßÞÝÝÛÛÛÛÝÛÛÛÛÛÛÜÛÜÛÜÝßàßÞÝÛÝÜÝÞÝÞÞÝÞÜÜÝÜÞÞÝÝÝÜØÙØÙÚÝÛÓÅ½ÂÊÓØØØÚÚÜÜÛÚÚÛÛÜÛÜÝÜÞÛÝÜÛÛÛÜÞÝÝÜÛÜÝÝÝÝÜÛÙÛÜÛÙÙÜÞÞÜÝÞÞßÛÜÝÜÞÜÜÛÞÞÞÜÛÙÚØÙÚÚÜÙÖ×ØÛÚÚÙÙÚÛÜÛØØØÚÜÜÜÝÛÞßßÝÜÚÛÝÜÝÜÛÜÛÝÞÞÞÞÜÛÛÝÞÞÜÜÜÞÝÜÜÛÜÝÞßÞßÝÝßÝÞßÝÝÜÙÜÙÚÛÛÜÚÚ×ÙØÙÙÚÙÛÜÛÛØÚÜÛÝÜÝÞÞÞÝÜÛÙÙÚÜÝÛÜÛÝÛÜÛÛÞÜÝÝÝÜÝÜÞßÝÜÛÝßÞÞÞßßÝÛÙÜÝÞÛÝÝßàÙÚÚÛÚÚÜÞÝÝÛÚÙØÚÙÛÛÜÝÜÜÛÚÚÚÜÜÜÛÜÜÝÛÝÜÝÜÜÛÝÞÞÞÜÜÝÝÞÝÝÜÜÛÞÜÞÝÜÜÝÝÞÝÝÝÝÜÜÝÝÝÞÞÞÞÞÛÛÜÛÜÛÛÚÛÛÚÜÚÛÛÚÜÛÛÛÚÚÛÙÚÚÝßÞÜÚÜÜÝÝÜÞÝÞÝÜÝÝÝÝÝÝßàßÝÝÝßÞÝÝÝÞÝÜÜÝßßßÝÜÜÝÞÝÜÞßàßÛÚÚÛÙÙØÙÚÚÚÛÜÜÝÛÚÚÚÛÜÜÝÜÜÝÝÝÚÚÙÚÚÚÜÜÝÝÞÝÝÛÚÛÝÜÜÛÛÛÜÜÛÜÛÛÚÜÝÝÝÜÛÜÞÞÞÝÞÝÝÛÜÜÞààØØÙØÚÚÛÛÜÜÛÛÚÚÛÚÛÛÚÚÛÜÝÛÚÚÛÛÜÛÛÛÜÜÝÛÜÚÝÚÜÝÝÜÛÛÜÜÞÞÞÝÝÝÜÝÝÜÝÝÝÜÜÞÞÜÜÛÝßßßÜÞÝÝÝÚØÚÚÛÚÛÚÚÚÚÙÙÚÚÛÜÚÛÜÛÛÙÚÛÛÛÚÛÜÛÜÚÛÞÞàÜÚÛÜÝÞÞÞÝÜÜÝÞÞÝÜÛÛÜÝÞÝÜÛÛÜÝÞÞÝÜÚÜÝÝÝÝÝÝßÝÞÜÜÛÛÜÛÚÛÚÝÜÛÚÙÚÛÜÜÛÛÜÝÝÛÚÚÜÞÝÝÙÛÛÞÞÜÜÛÜÝÞÝÞÜÜÞÝÚÙÚÜÝÞÜÞÝÝÝÝßÞÞÝÝÝÝÝÞÞßÞÞÝÝß
Y:
F:00:00:05.25
G:
S:77,95
V:19570,39671
C:182,304
M:
ÞÞÞÝÝÝÜÜÛÜÛÜÜÜÝÝÞÞÞÝÞÝÛÜÚÜÞÜÞÝÜÜÛÜÛÛÜÞÝÞÞÝÝÞÞÞÝÝÞÞÞÞÝÜÛÝÞÞÝÛÛÜÜÜÛÛÝÝÜÜÚÙØÙÙÚÚÝÛÜÜÜÝÜÞÝÝÛÜÛÝÞÞßÝÜÛÛÝÝÞÝÜÞÞßÞÛÝÛÝÛÛÜÞÞßÜÝÝÛÜÜÜÜÞÝÞÛÚÛÜÞÞÝÝÜÜÝÛÜÚÚÛÜÛÛÜÜÝÜÜÛÛÝÜÜÝÝÞÞÞÞÜÚÛÜÞßÝÛÜÜÞÞÞÞÝÝÛÛÛÚÚÚÜÝÝÜÛÝÜÝÛÛÜÛÝÜÜÝÜÞÝÜÞÞÞÜÚÚÛÞÞÝÝÜÜÛÛÜÝÞÝÜÚÛÛÜÜÛÜÝÝÞÞÞÞÝÜÝÝÜÝÝÝÝÛÛÛÜÞÞÛÛÛÝÞÜÛÙÛÜÝÛÛÛÜÜÜÛÜÜÜÜÜÛÚÛÝÞÞÝÝÞÝÞÛÝÜÜÚÜÛÜÛÛÜÝÜÛÚÛÝÛÜÜÝÝÜÜÜÝÜÜÝÛÝÝßÞÞÜÝÝÛÜÛÜÞÞÝÜÛÛÜÝÜÝÜÝÝÝÝÜßÝÜÜÜÜÞÞÞÝÜÝÞÞÞÜÜÝÝÝÛÙÚÛÜÛÜÝÜÜÛÛÛÛÜÜÝÝÛÜÛÛÝÞÝÜÛÛßÞÞÜÜÝÝÜÜÛÛÞÜÝÝÚÜÜÞÝÜÚÛÛÝÛÝÝÜÜÛÜÞÞÝÛÝßßÞÛÜÜÞÜÜÚÜÝÜÜÛÜÛÛÛÚÜÝÞÜÚØÚÛÜÝÜÛÜÞÞßÝÜÜÞÞÜÜÜÝÞÝÜÛÜÝÞÞÞÞÞÞßÞÜÚÙÚÛÝÝÝÝÛÝÝÞÞÞÞÞÞÝÜÛÛÜÝÝÞÜÝÝÝÝÛÛÛÛÝÝÝÛÙÙÚÜÛÜÛÜÜÞÞÚÞÝÝÝÝÜÞÜÜÜÛÜÞÞÜÚÛÜÜÞÞÝÝÝÞÞÜÞÛÛÛÚÜÜÝÛÜÛÝÞÞÞÝÛÜÜÜÞÛÝÜÜÜÜÝÞÞßÝÜÛÜÜØÕÒÔ××ÜÜÜÜÚÛÛÛÜÜÝÝÝÞÞÜÜÜÜÝÝÝÞÞÞÞÞààÞÞÞßßÝÞÞßßÜÛÛÜÝÞÝÝÜÝÝÝÝÝÞÞÝÛÝÞÞàÝÞÜÝÝÜÞÞÝÛÖÒÏÐÖÚÞÝÜÝÜÝÝÝÞÜÛÛÜÜßÞÞÝÜßÞÞÝÛÝÝÞÞÜÛÛÛÜÝÜÜÜÝÜÜÛÝÛÜÛÜÜÜÝÞÞÞÝÜÞÞÞÛÛÛÜÛÚÚÙÚÚÚÜÛ×ÎÂÀÉÓÝßÜÝÛÜÝÞÜÜÝÜÜÝÝÝÜÝÜÝÝÝÜÚÛÛÜÝÜÝÝÜÜÛÛÝÝÞÜÞÝÜÜÛÝÜÜÝÛÛÝÛÞÛÜÜÜÞÝÞÝÜÜÚÚÚÛÛÙÙ×Ì¿´·ÆÔÚÛÚÛÜÛÛÜÜÜÜÝÝÚÛÚÛÚÙÚÛÞÝÞÞÞÞÛÛÛÜÛÝÛÜÜÜÜÜÜÝÜÝÝÛÜÜÝÞÝÜÙÚÛÜÝÝÝÝÝÝÜÜÚÛÜÚÙÙÕË·¦¢­ÃÓÛÛÚÚÛÜÝÞÜßÞàÜÜÛÛÞÜÛÚÛÞÝÞÝÜÝÞÝÝÜÞßÞÞÝÝÞÝÝÜÝÞÞÞÞÝÝÜÜÜÛÛÜÜÞÝÝÞÞßÞÝÛÛÙ××ÓÌº¦°ÇÕÜÛÝÝÝÞßáÜÚÛÜÞÝÜÛÝÝÜÛÜÝÞÞÜÝÜÞÞÝÜÚÛÛÜÝÞÝÛÛÜÝÛÛÙÜÝÝÛÛÛÛÝÜÝÜÚÙÙÛÜÜÛÚØÙÖÐÂ¯µÊØÜÜÜÝÞÞßÝÞÛÞÜÜÝÜÞÞÜÛÛÜÞÞßßßÝÝÛÜÝÝÝÝÞßÞÞÞÞßÞÛÛÛÝÛÝÛÝÜÜÚÚÝÞÜÝÛÛÝÛÚØ×ÖÌ»¦¥½ÐÙÛÜÞÞÞÞÞÞÝÛÝÜÛÛÜÙÜÛÝÝÜÞÜÜÛÛÜÞÝÝÛÛÜÝÛÜÛÝÜÝÞÞÞÝÛÚÜÛÝÝÜÝÜÛÚÚÛÝÝÜÛÙÕÒÊ¾ª­ÆÕÙÛÛÜÞÞßÝÞÝÝÝÜÝÝÝÝÜÜÝÞÝÝÛÜÞÝÜÛÛÝÞÞÞÞÞÞÝÛÜÜÜÚÚÚÜÜÛÛÛÜÜÚÛÛÛÚØØØ×ÔÐË¿«§¾ÐØÚÚÜÞÝÝÜÜÞÜÛÛÜÝßÞßÜÝÜÝÞÞÞÞÜÝÞÞßÞÝÞÝÜÝÜÞÝÝÞÞÞÞÝÞÞÝÛÜÙÛÛÛÜÜÚ×ÓÒÌÅ¸¦|¡·ËÕÚÛÜÜÜÜÜÜÞßÚÜÝÜÜÜÝÞÞÝÜÜÛÝÝÝÞÜßßÝÜÚÜÛÜÜÜÜÝÜÜÜÜÜÜÜÙÚÙÚÙÙÙÙØÖÏËÂ¶¦zx~ µÉÕÚÛÜÝÜÞÜÝÝßÞÛÚÛÜÝÝÝÛÛÝÝÝÜÛÜÝÝÝÝÝÝÝÝßÞßÜÛÛÝÝÜÛÛÛÛÛÛÛÛÚÛÚ×ÔÏÆº¨xrs{µÇÖØÚÚÛÜÝÞÜÝÜÞÞÜÛÚÛÝÞàÞÞÝÛÞÝÞÛÝÞßàßÝÝÜÜÛÝÞÞßÝÜÜÝÞÞÝÛÞÞÞÛÖÓÏÅ³yqpsy¥ºÌ×ÙÙÛÚÝÜÝÞßÞÞÜÝÝÝÜÜÞÝßÜÜÜÛÝÝÝÞÜÜÛÜÜÞÜÜÛÛÜÞÞÞÜÜÝÜÜÜÜÝÜÝÚÙÒÆ³vprv ±ÀÎÕÙÙÜÛÝÝÜÜÜÝÞÝÞÜÝÞÞÞÞÝÞÞÞÞÞÞßÝÛÚÛÜÝÞÞÞÞÞÞßßÝÜÝÝÝÛÚÜÜÛÙØØÒ¿¦zuz¬¼ÉÐ×ÙÛÝÝÞÜÜÞÝßÝÞàÞÞÞÝÞÜÛÜÛÚÚÛÝÝÝÛÙÜÛÝÛÛÛÝÞÞÞÜÛÛÛÛÝÝÝÛÛÚÚÛ×Íµvyª·ÄÏÓØÙÛÛÛÛÝÞÞÝÝÝÝÝÞÝÜÜÝÜÝÝÝÜÛÝÝÝÞÝÞÝÝÝÝÜÚÚÛÜÞÝÞÞÞÞÜÝÝÜÝÜÛÜØÌ³|¡¯»ÇÐÕØÙÜÛÜÛÜÝÞÞÞÜÜÝßßÞÞÜÜÝÜÝÝÝÜÜÛÝÞßÜÛÛÚÝÛÛÚÜÜÚÛÛÜÜÜÝÝÜÜÜÛÚÚØÍµ ®»ÅÍÔØÚÛÚÚÙÚÚÛÛÜÜÝÝÞÞÝÝÜÝßÝÞÝÞÞÝßÞÜÜÚÝÝÞÞÝÛÚÜÜÞÝÚÜÜÞÞÞßßÞÞÜÛÛÛÒÀ¡¢±¾ÊÒØÚÛÜÚÛÚÝÝÜÜÜÝÞÞÝÝÞÝÞÞÝÞÜÞÝÜÚÚÛÜÝÝÛÜÜÞÞÝÚÚÛÜÝÞÞÞÞÝÜÜÜÚÛÛÚÙÚÜ×Ç¬}ª»ÈÐÕØÚÙÙÚÝÜÜÛÜÝÜÛØÛÜÜÛÚÜÚÜÛÛÞÜÝÜÜÛÝÜÜÝÞÜÞÜÝÝÝÜÞÛÛÚÛÛÜÜÞßÞÝÜÛÙÛÝÛÐ¸z¯ÅÏÓØÚÜÜÛÜßßÞÞÜÝÝÝÞÝßßßÞÜÜÜÝÞÝÝÞßàÞÝÝÝÝÛÚÚÚÝßÝÝÚÜÝÞÞÞÞÞÜÜÜÝÝÞÝÜÝÝÕÄ©x{¯ÇÔ×ØØÚÛÜÜÛÛÚÛÝÛÜÛÜÝÝÝÝÝÜÞÝÞÞÜÝÝÞÞÞÜÜÛÜÝÞßÝÜÛÜÜÝÜÝßÞÞÞÞÞÞÜÜÝÝßÛÞßÝÑ¸~rs©ÅÓØÙÚÜÝÜÜÚÛÜÝÝÜÛÛÛÛÛÜÝÞÝÜÜßßßÜÜÝÚÜÜÝÝÝÝÝÞÜÝÛÜÛÚÛÚÜÞÞÞÞÞÞÞÝÝÜÝÝÛÜÝØÈ­{miz½ÒØØÙÛÝÝÜÛÜÜÝÛÚÛÚÛÜÝÞÜÝÜÜÜÝÞÞÝÞÝÝÛÛÜÞÞÞÝÝÞÞÞÜÝßßßÝÞÞßßÞÞßàÝÝÝÛÛÚÞÜÔ¾¤vjn³ÍÙØØÙÛÛÝÜÝÜÝßÞßÝÝßÞÞßÞÞßÞÞÞÞÞÞÞÞßÚÜÜÜÜÜÝÞÜÛÚÛßÞàÞÝÞÝÝÝÛÝÛÜÝÜÜÛÚÛÞÙÏ¶¡pizÁÖØÙÚÜÛÛÛÝßÞÞßÝÝÛÛÝÝÝÝÝÝÝÝÝÝÝÛÝÝÝÝÝÝÝÞÝÜÜÝÝÝÝÞßßÝÛÛÜÝßßÝÜÝÞßÞÞÜÚÛÝØÉ±zmi¬Ê×ØØÛÝÞÞÞÝÞÝßÝÜÚÜÜÝÜÝÞßÞßÞßßßßÞÞÞÞÛÝÝßàÞÞÞÞÝÜÛÛÜÝÝÞÝÞÞßßßßÝÝÝÝÜÙÝßÙÇ¬vhn¸ÒÜÛÚÜÝÝÞÝÜÛÜÜÝÜÜÝÜÝÛÝÛÜÜÛÞÞÞÞÞßßÝÜÞßÞÝÞÝÝÝÝßÞÝÞÞÞÞÜÝÜÝÞÞÞßÜÝÜÝÝÛÞÞ×Ã©ukt¾ÖÛÚÛÝÞÜÛÛÛÜÝÞßÝÛÚÛÞÝÜÜÜÝÞÜßßÞÝÛÝÝÞÝÜÛÛÚÛÛÚÜÝÝÝÝÜÜÞÝÝÜÝßÞÞÝÜÝÞàÝÜÞÝÕ¾£tjwÂÕÙ×ÙÛÜÝÞÞÝÜÜÜÛÛÜÝÝÛÚÛÜÞßÞÝÛÛÜÞÝÝÛÞÝÜÜÛÛÜÜÜÞÝÞÞÝÞÞÞÞÞÞÞÞÝÝÝÝÝßßÝÞààÖ¿£skz£ÅÖÚÙÛßÝÝÝÝÞÞÝÝÜÛÛÚÛÛÜÞÞÞÜÜÞÜÝÜÝÞÞÝÜÝÞÞÜÜÜÜÞÝÞÝÝÝÞÞÝÞÝÝÝÝÝÞÞÞÝÝÜÚÚÞßÕ¾¤uk|¥ÆØÙ×ØÛÝÞÞÞÝÜÝÝÝÛÜÛÚÛÛÜÞÝßÞÝÞÝßßÞßÞÞÜÝßßàÞÞÞÞÝÝÜÞÝÞÝÜÞÞßßÞÜÜÝÞÞÝÚÙÞÞÕ¾¥uk|¤ÇÙÛØØÙÜÝÝÝÜÞÞÞÝÞÝÝÞÞÝßÞÞÞÞßáàßßßßÞÞÝÝÞÞÝÜÜÞÞÝÝÛÜÜÜÞÝÞÝÜÝÜÜÝÛÜÝÝÜÙÙÙÒ¿¨ykx¢ÄÙÜÜÜÝÝÜÜÝÛÜÚÜÛÜÝÝÞÝÜÛÜÝÞÞÝÝÝÜÝÞÞßÝÜÛÜÝÝßÞÞßÞÞàààßÞÝÞÝÞÝÝÝÝÝÝÝÜÚÛàßÕ¿§ ylx¢ÅØÜÚÙÛÝÞÞÞÛÜÝÜÞÜÝÝÞÞÞÞßÝÞÝÞÞÞÞßÝÝÝÝÝÛÛÛÛÛÛÛÜÝÝÝßÞßÝÝÚÜÛÜÝÝßÜÜÝÝÞÝßÞÔÂª xjvÁÔÙØØÛÛÛÛÝÝßÞÝÜÜÜÞÜÞÝÝÝÝÝÝÝÝàßßÞÞßÞÚÜÝÞÞÝÝÝÝÞÝÞÞßàßÝÚÛÝÞßÝÝÝÝÞÞÝÜÞÞÕÂ©ykuÁÖÛÙÙÛÛÛÝÞÞÞÝÝßßßÞÞÞÞÞßÞÞÝÞÝàÞßÝÝÝÝÜÛÝÜÞßßßÜÝÜÜÝÜÜÛÛÜÝÞßÞÞßÞÞÝÜÜÚÜÜÓÂ§zowÂÕÚØØÜÝÝÜÝÝÞÝÜÝßÜÞÜÜÞÝÞÞÞßàßßßÞÞßÞÞÞÜÚÛÙÜÝÝÜÚÛÜÞßÞÞÞÞßßÝÞÞÝÝÜÜÜÚÚÝÞÖ¿¤}nuÁÖÚØÙÝÞÞÜÜÛÜÞÝßÞÞÜÝÛßÞÞÜÝÝÞÞÝÛÛÜßßàÜÛÝÝÞÞÞÝÜÜÝÝÞÞÝÝÞÝÝÛÜÝÜÜÜÛÝÝÜÛÝÞÓ»syÁ×ÜÚÜÝÝÜÜÛÞÛÝÞÞÝÜÛÝÞÞÞÞÝÝÞÝÞÞÞÞÝÞÞÞÝÛÛÜÜÞÞÞÞÜÞÝÝÞÚÝÛÝÞÝÞÝÝÝÝÞÞÞÝÜßÞÒ·u|£ÅÚÜÙØÛÜÜÜÝÞÞÝÞÞÞÞÜÝÞàßßÝÝÞÞßßÞßÞÞßÞÜÛÚÜÞÞÝÝÜÞÞÞÝÜÝÞÞÞÞÝÞÞÞÞÝÝÞÜÚÚßÝÐ²u§ÉÛÝÚÚÝÜÞÞÝÝÜÚÜÜÞßÞßÝÝÝÝàßßáÞÞÝßÞÞÝÝÝÝÝÜÝÝÝÞÝÝÝÞÝÝÝÝÞÞÞßÝÞÜÛÜÝÞßÜÝßÚÉ­u¯ÊÙØÙÜÞÞÝÝÝÞÞàÞßÞÞÞÞÝßÜÜÜÝßÞÞÝÞßßÝÛÙÛÛÝÛÜÜÛÝÛÝÝÝÞÛÜÚÛÜÝßßÝÛÛÛÛÜÚÙÝÞÖ¿¢zvµÐÚÚÙÛÞÝÜÜÚÜÜÜÞÜÜÜÜÜÞÞÝÜÛÝÝÝÛÜÝÞÞÝÝÝÜÜÜÚÜÜÜÛÛÜÚÝÜÞÞÝÝÝÝÝÜÛÛÛÞßÝÚÚÝÙË±wyÀ×ÞÙÙÚÚÛÜÝÞÞÞÜÞÜÝÞÝßßÞÞÝÝÞÝßÞßÝÛÛÜÞÞÚÜÛÜÛÜÜÝÝÝÞÜßÝÝÜÜÞÞÝÝÛÛÜÝÝÜÛÛÙÏ¼¥{t«ËÛÛØÚÛßÞÜÛÚÜÛÜÜÜÛÚÜÛÞÝÝÝÝÝÝÜÜÜÝÞÞÞßÞÝÝÝàßÝÜÚÛÜÜÝÞÜÝÝÞàÞßÜÝÜÝÝÚØÙ×Ë· szºÑØÙØÚÜÞÞßÝÜÛÛÞßÞÝÜÝÞÞÞÞÝßÞÞÞÜÝÝÝÞÞßßÜÚÚÙÜÜÝÞÝÝÜÛÛÝÞßÞÜÛÛÛÚÛÚÙØØÕÈ­zt«ÈØÚÚÛÝÞÞÞÝÜÛÜÞÝÞÝÞÝÝÚÛÝÞßÞÞÞÜÝÞÝÞÝÞÞÝÞÞÝÝÚÝÜÝÛÜÛÜÞÞÞÝÝÝÝÝÝÝÛÚÙ×Ð¼¡}wÁÔÞÜÛÛÜÜÝÜÛÚÚÛÝÜÞÝÝÛÜÜÞÝÞÝÞÝÝÝÞáàáÞßÞÞÚÚÛÚÚÛÛÜÜÚÛÚÚÛÛÜÝÜÝÛÛ×ÔÓÐÄ­|wy|´Í×ÙÚÚÚÛÜÞÜÜÜÛÛÚÚÛÜÝÞÜÝÞÞßßÝÜÝÜÞÞÞÞÝÛÝÝÜÜÛÜÜÝÝÜÞÞÞÝÛÜÚÜÛÛÚØØÔÐÄ®}sy}²ÍÚÞÝÜÝÛÚÛÜÝÞÝÝÜÜÝÞÞÝÝÝÝÞÞßßÞÞÞÞàÞÞÝÜßÞàÛÚÚÛÞÜÜÚÚÛÛÚÛÚÛÛÚÙ×ÔÐÃ°ssz°ÈÖ×ÜÛÜÝÛÜÜÜÝÜÜÜÝÝÜÜÝÜÝÝÞÞÝÜÚÛÝÝßÜÝÝÜÜÝÝÞÛÛÚÛÛÛÝÜÝÝÝÝÜÜÛÚÙ×ÒÇ²uuz µÊÔØÚÜÛÜÛÝÝÝÝÝÞÜÜÜÝßßßÞÜÝÝÜÞÝßÞßààáÞÞÜÞßßàÚÛÜÞÜÛÚÚÚÜÞÞÝÛÙØÕÌºsrz¦½ÏØÜÜÚÜÚÛÜÜÝÝÝÜÜÝÝÞÝÝÜÜÛÜÜÝÝÝÝÜÛÜÜÞÞÞÞÞÝÞÞßÛÞÝÞÝÞÝÞÜÝÜÛÛÚÙÓÄ¨ws{¡£´ÅÑÖØÚÚÚÜÝßÞÜÝÛÛÝÛÞÜÜÜÝÜÝÜÜÜÜÜÝÞÞÞÝÝÝÞÞÞÝÞÛÜÝÛÛÚÚÚÛÝÝÜÜÚÙØØÑ¾sv¯¿ÍÔÙÛÚÛÛÛÜÜÜÝÛÜÜÙÛÚÜÜÜÝÜÜÜÛÛÜÞÜÜÛÝÞÛÝÛÞÝÝÜÝÛÜÞÛÛÚÛÛÙÜÜÜÜÙÚÚÑº~u|±ÃÍÕØÚÜÛÜÜÝÜÝÝÝÝÞÞßÞÛÛÛÜÜÞÝÝÜÜÝÞßÞÞÛÜÜÝÛÝÜÞÝÝÜÜÛÝÜÛÜÝÝÝÝÛÚÚÜÛÒ¼¯ÀÍÕÚÚÙÚÛÝßßÞÞÞÜÜÛÜÜÜÞÞßÜÜÝÞÞÝÜÜÜÜÞÞàÞÞÝÜÜÝÜÝÝÞßÞÝÞÛÜÛÛÛÝÝÜÚÛÝÕÂ£ ´ÄÎÔÖØÙÛÜÝÚÝÝßÝÜÝÜÝÛÝÝÜÝÜßßÞÝÜÜÝÞÜÝÞßßÞÝÜÝÛÝÞÞßÞÝÞÞßßÙÜÜÜÚÛÚÙÚÜÙÉ¯¡§}¯ÁÍÑÖÙÙÚÚÚÞÛÞÜÞßÝÞÜÜÛÛÜÜÜÛÚÜÝÞÜÜÝßÞÞÜÞÞÞÝÛÜÝÞßÜÝÝÞÞßßÞÞÛÛÚÜÜÝÚÙÜÛÒ»¤¤© ¡»ËÓ×ÚÛÛÚÚÙÛÛÜÞÞßÞÞÝÝÞÜÞÜÝÜÛÜÜÛÜÝÝÝÜÞßßßÞÞÞàßßßÝÝÝÝÞÞÞÝÞÞÛÛÚÚÛÚÙÚÜ×È±¤¥©¡¥ÃÐÖØØÛÜÛÞÜÜÜÞÞàßßßÝÝÝÝÞÜÛÚÛÝÜÞÞßßßÞÝÜÜÜÜÞÝßÞÞÝÜÞÞßßÝÞÝÞÜÜÛÛÜÜÜÙØÛÚÑ¾¬¨©¡§ÃÓ××ØÛÛÛÜÛÝÜÝÜÜÚØÚÛÝÞÞÞÞÜÛÜÜßÝÝÚÚÛÚÝÞÞßÛÜÝààÞÝÜÛÜÝÝÝÜÝÜÜÜÞÝÝÝÜÛÙÛÝØÍ»°¯¦ ÁÒÙ×ØÛÜÜÜÝÜÞÝÝÜÜÝÝÞÝÜÞÞÞÝÜÛÛÛÞÜÝÝÝÝÞÞÞÞÞààßÞÝÝÝÝÝÝÞÞÞÝÝÝÝÞßÛÛÜÜÚØÜÝÖÇ¶²¯~´ÍÙÙÖÛÜÝÜÛÛÜÜßÞÞÜÜÝÝÞÝÝÞÝÝÝÝÜÜÛÝÞÞÞÝÛÜÜÜÛÛÝÞÞÞÞÝÝÜÛÜÛÝÞÝÞÝÝÞÙÚÚÙØ×ÛÜÔÅ·´ª¥ÄÖÚ×ÙÛÛÚÜÛÚÛÚÙÚÜÝÞÜÚÜÛÜÛÛÜÝÝÜÚÙÛÝÞÜÜÜßÞÞÝÝÝÞÛÝÝÝÞÞÝÞÛÜÝÞÞÞÞÝÛÜÜÚØØÝÛÒÂ¶°£²ÏÛÛÜÛÛÙÙÜÞÞÝÝÞÞàßÞÛÚÜÝÞÝÝÜÜÝÞààÞÝÛÛÜÛÜÞÞàßßÞÞÞÝÝÞÝÞÜÞÞßàÞßÞßÜÚÙØ×ØÝÜÒÂ·­ºÓÚÙÚÛÙÙÙÜÝÞÞÝÝÚÜÜÜÛÚÛÝÝÞÞÝÝÜÝÞÞÞÝÝÞÞÞÝÝÜÜÝÝÝÞÞÝÝÞÝÝÞÝÝÞÞÞßßÞÛÚÜÛÚÚÜÚÑÅ»¯¦ÅÙÜØÚÚÝÝÝÝÛÛÜÞÞÝÝÛÛÜÝÜÝÝààßÝÜÛÝÝÜÞÝÞÞÞàßßßÞÞÜÝÞÞÞÞÝÝßÞÞÝÞÞÞßßÙÛÜÛÜÛßÚÒÉ¾°¬ÇÚÛÚÜÝÝÜÛÜÛÛÜÜÝÝÞÝÝÜÜÝÞßÞÞÝßßßÝÛÞÞßÜÜÝßáßÜÛÜÞÞÞÞÞßÞÝÞÝÝÜÝÞàßßÚÚÚÚÙÚÜØÒÉ¾°³ÎÝÜÙÛÜÜÝÜÜÛÞÞÞÞÜÝÜÝÝÞÝÜÜÜÞÞÞÞÞßÞÞÞßßÝÜÛÜÜÞÝÞßßßßÝÜÜÝßÞÝÜÜÞÞßÞÚÜÛÚÙÙÜÙÕÏÁ¯¹ÐÜØÙÝßßÝÛÛÜÞÝÝÛÛÜÛÞÜÜÛÚÛÝÝÝÞÝÝÛÝÝÞÞÝÜÛÜÞÞßÞÞÞÝÛÛÛÝÞÞÝÜÜÜÝÜÜÛÝÝÝÜÙØØÜÙ×ÐÁ­¡¾ÔÝÚØÚÜÞÜÜÜÜÜÜÛÜÝÞÞßÝÞÞÞÜÜÛÝÜÝÜÞÞÞÞÜÞÝÝÝÝÞÞÝÝÝÞÜÜÜßßÞÝÛÜÝÝÞßßßÚÙØØÙÚÙÙÕÓÄ±¬ÄÖÝØÛÝÞÞÜÝÜÞÞÞÞÛÜÛÝÞÝÝÝÞÜÝÜÛÝÝÝÝÜÝÜÝÞÝÞÞÞÝÜÜÜÜÜÚÝÝÞÝÝÞÝßÞÝÝÛÜÜÛÚÚÚÙÛÚÚØÕÄ¯³ËØÛØÚÜÝÛÛÜÜÜÝÜÜÞÜÜÜÜÜÝÛÛÚÛÝÜÞÜÞÞÞÞÞÞÛÜÛÛÝÝÞÞÝÞÝÞÝÞßàÞÞÝÝÞÞÞÞÞßØÚÚÚÚÙØÚÜØÇ³¦®ÃÒÚÚÙÛÜÚÛÛÝÝÞÜßÝßÝÜÛÚÜÜÜÛÚÚÛÛÜÞÞÞÛÛÛÜÝÜÜÝÝÞÜÜÛÛÜÜÝÝÝÜÝÜÞÝÝÜÜÜÝÞÚÙÙ×ØÙØÛÛ×Åµ¬³ÄÍÓÖØÜÜÚÛÛÛÝÛÜÚÙÙÙÚÜÜÜÝÛÛÚÙÝÝÞÜÜÜÜÝÜÜÝÜÝÝÝÜÚÙÚÛÛÜÜÜÝÝÝÞßßÝÜÛÝÞÞØÙÚÚÙÛØÛÜÚÖÎÌÏÕÙÚØÙÙÜÜÜÛÛÜÜÛÛÛÜÛÜÚÙÛÛÜÛÜÝÝÝÝÜÜÚÜÜÛÝÜÞÞÞÞÝÜÜÛÜÜÞÝÜÜÝÝßÝßÜÝÜÝÝÛ×ØÙÚÛÚÙØÛÛÙÖÔÔ×ÙÚÚÚÚÜÞÞÝÛÛÛÜÝÞÝÝÚÚÜÝÝÛÛÜÝÞßÝÝÚÛÜÞÞÝÞÜÜÝÝÝÛÛÝÜÝÝÜÝÜÜÜÝÞÝÝÛÝÝÝÛÚÛÙÚÚÛÜÚÙÙÚÛØØ×ÛÜÜÜÛÝÛÚÚÚÛÜÜÜÜÛÞÜÝÛÚÛÛÜÚÜÝÝÝÚÙÛÛÜÜÝÝÞÝÝÜÚÜÙÛÚÜÚÛÝÝÞÞÞßÞÝÛÛÜÜÝ×ØØÙÚÛÜÛÛÚÚÙØÚÚÙÚÙÚÚÚÛÜÛÚÚÚÜÜÜÜÛÛÛÜÝÞÜÛÜÛÛÛÛÛÝÜÝÜÜÜÜÞÞÞÜÜÝÝÞÛÛÜÝÞÞÝÞÜÜÜÛÜÝÝÝÝÛÚÚÙÚÚÙÛÚÙØ××ÙÙÛÞÝÜÙÙÚÛÛÜÚÛÛÚÜÜÝÜÛÚÚÛÛÜÛÛÛÛÜÛÜÜÜÝÜÝÝÞÝÝÜÜÛÚÛÜÛÝÜÜÞÞßÝÜÜÜÝÜÜÛÜÜÚÛÙÚÛÚÚÚÚÛÚÛÚÚÙÜÝÝÜÚÜÜÝÜÜÝÛÜÜÛÛÛÚÚÛÛÜÞÜÝÞÝÝÞÜÛÛÚÜÞßÝÜÚÛÛÜÜßÞÞÞÝÞÝÝÞÞÞÞÝÝÚÜÛÝÙØ×ØØÙÙØÙÙØØÙÙÚÚÛÛÜÚÙØ×ØØÚÜÛÛÚÚÙÚÚÛÚÜÛÛÜÜÛÛÜÚÚÚÚÜÝÜÜÜÜÛÚÚÚÚÛÝÞßÞÝÜÛÝÜÛÙÚÚÛÜÜÛ×ØØØÙÚÛÚÚÙÙØÙÚÚÙÚÚÛÝÝÜÛÚÙÚÚÜÚÛÙÛÛÜÛÚÚÛÛÜÜÝÚÛØÚÛÛÛÙÛÚÜÜÛÜÜÜÞÝÜÜÚÛÜÝÝÜÚÚÛÝÝÝÜÝÜØØÙØÙÙØÚÙÙÙÙÛÚÚÛÙÙÙÚÜÛÚÚÛÛÜÚÛÛÚÛÛÛÜÚÛÛÛÚÙÙÛÜÝÛÚÚÜÜÜÛÛÜÜÛÛÚÜÝÝÛÚÚÛÛÛÛÝÞÞÞÜÛÝÜÝ×ØØØÚÜÛÛÙØÚÚÚÚÚÚÚÚÛÜÜÜÛÚÛÚÚÚÚÝÜÛÛÙÜÜÝÜÚÜÜÜÝÝÝÜÛÚÛÜÞÝÞÝÝÝÝÝÞßÞÝÝÜÝÜÝÝÝÝÛÛÝÝßÞÞ
Y:
F:00:00:06.05
G:
S:73,96
V:19570,39671
C:181,311
M:
ÜÜÝÛÝÛÝÛÛÝÛÞÝÝÛÙÛÚÜÜÛÝÞÞÞÞÞÝÝÜÜÛÛÛÛÝÜÜÝÛÜÚÚÜÞÞÝÚÚÛÝÝÚÛÛÝÜÜÛÝÞÝÜÜÝÜÜÛÜÜÜÜÛÝÝÞÝÝÝÝßÝÞÝÝÝÛÛÜÝÝÜÝÜßÞÞÞßßÞÜÚÚÜÜÝÜÝÞÞÝÜÞÞÞÞÝÞßÞÜÜÝÞßÞÞÜÝÝÝÝÛÝÞßÞÜÝÛÜÞÞÞÞÚÜÛÜÛÝÝÝÝÞßßÝÞÞÞÝÛÛÜààáÜÚÛÜÞÝÛÛÝÝÜÚÚÚÝÝÝÞÜÝÝÞÞÝÜÜÜÜÛÜÛÛÜÚÜÜÝÝÜÞÝÝÝÛÝÝÝÞÞÞÜÜÝÞÙÜÜÝÞÜÝÞßßÜÜÜÝÞÝÝÝÝÞÜÞÞÜÜÜÜÝÝÛÛÚÜÝÞÞÝÝÝÝÝÜÛÚÝÝÞÞÜÝÜÝÜÛÜÝÝÞÝÝÜÛÛÜÝÝÝÝÝÞÝÜÝÝßÞÞÜÞÝÜÛÜÜÝÝÜÜÛÛÝÝÝÞÛÜÜÞßÞÞÝÞÝÞÝÞÞÜÝÞÞßÜÝÝÜßßßßÝÞÝÛÜÛÝÞÝÝÛÜÜÝÞÞÞÝÛÜÜßÝÝÛÝÝÜÜÝÞÜÛÚÛÞÞÝÛÛÝÝÝÝÝÝÝÝÝÜÝÜÞÛÞÜÝÞÞÞàÞÞÝÚÝÜÜÝÜÝÝÝÞÞÞÝÜÜÝßÞÞÚÛÛÞÜÝÜÜÞÝÝÚÜÝÝÜÞÜÛÚÜÞààßÞÝÝÜÞÝÞÞÞÝÝÞÞÞÝÜÝÝÝÜÜÝÜÝÜÜÜÛÛÙÛÚÜÞÜÞÜÛÜÜßÞÝÛÛÛÚÜÛÛÚÚÚÝÝÜÝÝßÝÝÝÜÝÜÜÜÝÝÞÞÞÞÞßÞÝÞÜÝÝÞÝÝÝÜÞÜÝÞÞÞßßßÞÞÞÞÝÛÜÜÝÝÞÜÜÜÞÝÞÜÝÜÜÛÜÛÙÙØÙÙÙÜÝàÞÝÝÞÜÛÜÝÜÝÞßÞÞÜÜÜÜÜÜÜÞÞÞÝÜÝÛÜÝÛÜÛÜÛÜÝÜÜÝÜÝÜÜÜÜÛÛÜÝÞÝÞÜÛÙÚÛÚÙ×ÖÖÔÒÎÍÌÐÕÚÝÜÝÝÝÝÛÜÜÜÜÞÞÞßÝÝÝÞßßÞÝÜÛÜÝÝÝÝÝÝÞÝÞÜÝÝÝÝÛÜÛÛÛÜÞÝÜÚÛÜÜÛÚÙÚÛÛÙÚÕÓÑÎËÁ¹·¾ËÕÛÜÜÛÛÛÞÝßÝÝÜÛÝÝÝÝÚÜÛÝÞÞßÝÞÛÜÝÝÝÛÜÜÜÝÜÜÜÛÝÞÝÝÜÜÝÝÜÜÛÚÚÙÛÙÙ××ÕÑËÅ¿·®¡ ´ÊÖÞÝÜÝÝßßÝÜÞÞßÞßßßÝÜÜÝÝßßÞÝÝÞßßßÝÜÜÞÞÜÜÛÜÝÞÞÞÜÝÜÞÜÜÛÛÚÚÚÚÖÑÌÄ½´«­ÄÔÜÝÝÝÝÞÞàÛÜÚÜÜÝßÞàßÞÜÝÝßÞÞÞààßÞÞßßÞÝÛÛÜÜÝÛÜÛÛÜÛÜÚÛÚÛÛÛØÓÎÅº©zvy}§»ÎØÛÛÛÛÜÞÞÞßßÛÜÛÜÞÝÞÝÜÚÜÝÝÝÜÞßßÞßÞáßÞÝÜÜßÞÞßÜÞÜÜÜÛÜÜÛÚÖÕÏÂ®{vvz®ÂÐÙÝÝÞÝÞßÞÞÝÛÛÛÛÝÜÝÛÛÜÞÞÝÝÜÜÞÝÞÝÜÝÜÜÚÝÜÜÚÛÜÞÜÜÚÚÛÝÝÞÙØÕÌ¾¨xx|¤³ÃÎ×ÚÜÛÜÝÞÝÛÛÜÝÞÞÝßÞßßàÞÞÜÝÞßßßßßßÞßÞÞÝÝÝÞÝÜÜÜÜÚÚÛÝÞÜÚÚÕÉ²zz¢®»ÉÓÙÛÝÝßßßßßàßßÛÜÝÝÛÛÛÝÝÝÜÝÜÝÝÝÝÜÜÚÚÝÞßßÜÞÜÜÝÛÛÛÚÛÝÛÛÚÙÒÀ¥|{£®½ÆÏÕØÜÝÞÜÛÜÝÝÞÜÞÝÝÛÛÜÜÞÛÝÛÝÜÜÜÛßÞßßßàßÝÝÛÜÝÞßÞÞÝÝÝÜÜÛÛÜÛÓ¾£¨µÀÈÑÕÛÚÚÚÚÛÝÝÞÝÝÝÞÞÞÜÜÜÛÜÜÝÞÝÝÛÝÜÝÛÝÛÝÜÛÜÜÝÜÝÜÜÚÚÚÛÝÜÛÚØÛÛÓÀ ¤´ÁËÒÕÖØÚÛÛÛÚÚÜÝßßÞÝÛÜÝßÝÞÞÞÞÝÝÞÜÜÛÝÞßßÝÞÜÝÜÞßÝÞÝßÞßÞÞÝÞÝÛÜÜØÆ© ²ÅÏÖÙÚÜÞÜÝÜÜÞÞÞÞÞàßßßàßßÜÛÝÞÞÞÝÞÜÞÞÞÝÞÞàÞÝÞÜßÝÝÝÝÞÞÝÞÝÝÝÝÜÝàÝÏµ£»ÌÓÕ×ÙÚÜÚÜÜÞÝÝÞÞßÝÜÜÝÝÜÜÞÞÝÝÝÝÝÜÞÞÞÝÜÝÞÝÞÜÝÝÝÞÞÝÝÝßßßÝÞÝÞÛÜÜÞÖÁ¤{¢¾ÏÖØÚÜÜÜÜÞÞÞÝÞÝÝÝÝÝßßßßÞÞÝÞÞÞÝÛÝÛÝÝÜÝÜÝÝÞÞÝÜÝÞàÜÜÛÚÚÚÜÞÜÜÚÙÚÜØÊ±}u¹Í×ØØÙÜÜÞÜÛÛÚÜÜÞÜÜÜÜÝÛÝÝÝÜÝÞÝÞÞÝÝÝÝßßßÞÞÜÞÞÝßÜÞÞÞÝÜÝÝÝÝÞÞßÜÛÜÜÓÀ¦tv²ÌÙÚÛÚÜÜÞÝÛÛÛÝÜÝÝÞÝÜÜÜÝÝÝÝÝàßÝÝÞÞßÝÝÝÝÞÝÝÝÞÝÝÝÞßÞÞÝÝßÞÝÜÜÞÜÚÙÜÚÎ¶ um|¡ÁÔÙÚÚÜÛÝÝÞÛÝÜÞÝÜÜÛÝÞÜÛÜÞßàÝÞÜÝÜÜÝÝÞÝÝÜÞßÝÞÞßàÞÝÝÞÞÞÞÝÜÜÜÞÞÝÛÝÞÙÈ®qo³ÎÛÛÚÛÞÞÝÝÜÝÝÞÝÝÞÞßÞÝÝÞÞÞÝÜÞÝÜÜÝÝÞÝÞÞÞÞÞÝÞÝßÞßÝÛÛÝÜÝÜÛÝÞßÞÛÚÚßÞÕ¿¦ylu¾ÔÚÙÚÝÜÜÜÞÝÜÜÝÞÜÜÜÜßÝÞÞÝÞÝÞßÞÜÜÛÜÜÝÝÝÞÞßÜÞÜÞÞÜÜÛÝÝÞÞÞßßàÞÞßÛÝÞÝÑ¹¡vk|¥ÆØÛÙÚÞÞÞÝÜÝÞßßÜÜÝÞÞÞÜÝÞßÞÝÞÝÞÜÜÜÜÝÜÝÝÝßÞÞÞÝÝÝÝÝÝÝÛÝÝàÞÞÛÜÜÝÛÛßÚÏµ sk«ÉÙÚØÜÝßÜÛÚÛÞÝÜÛÛÜÝÝÝÛÚÛÛÜßÞÞÝÞÜàßÞÝÚÜÝÞààÝÝÚÜÝÝßßÞßßÞÞÜÜÜÞÞÜÜßÜÎ³¡qm²ÍÙØØÜÞßÞßßÞÞÜÝÝßÞßÝÞÞÞßßßßÞÞÜßÞÞÞÜÞÝÜÝÜÝÞÞÝÝÝßÞßÞßßÞÝÜÜÞÞÞÞÛÜÞØÉ¯km´ÐØÚØÜÝÜÜÝÜÝÞÜÚÙÚÝÝÞÜÛÜÝßßÜÞÜÝÜÜÝÞÞßÞÞÞÞÞààßßÞßÞßÝÞßßàÞÞÞßßÞÛÝáÜË®{jm·ÓÛÜÚÜÛÜÝÞßÝÜÛÛÜÜÜÚÛÜÞÞÝÜÞÝÝÞÞÜÝÝÜÝÝÝÞÞÝÛÚÛÛÞÝÛÛÚÝÜßÞÝÛÜÜÞÜÛØÛßÙÈ©rglºÓÚ××ÛÞßÞÜÜÜÞÞÝÜÚÚÛÛÜÞÞÞÞÝÛÝÜÜÞÝÞÞÞßÞßßàÝÜÜÜÞÞÝÝÜÝÜÞÝßßÞÞÞÞÝÚÜÞÙÈ¬uho»ÔÜÛÙÝÞÞàÞßÞßßÞÞÛÛÜÜÝÞÞÞßÞÞßÞàÞÜÝÜÞÛÜÚÜÜÜÝÜÜÝÜÞÞÜÞÜÝÜÜÜÚÛÚÛÜÙÞÞ×É«xhn»ÕÝÛÛÝÞÞÞÞÝÝÝÜÞÞßßßÞÞÞÝÞÞÞÞÞÞßÞßÞÜÛÜÞßÞÞÞÞßßÞÞÞÞÞÜÝÜÛÛÛÞÞÝÛÛÜßàÚÇ­vkq½ÔÜÚÙÜÝÝÛÛÚÜÝÝÞÝÝÝÞÞÞÞÝßÞÞÞÞâÞÛÛÜÝÝÜÛÚÚÛÜÝÝÜÛÝÞÝÞÛÜÝÝÝÝÜÛÞÝÝÛÝà×Ê­xls¿ÖÝÛ×ÙÚÛÜÜÝÞÞÝÞßààÝÞÜÝÝÚÛÜÞÝÞÜÞÝÜÜÞÞßÞÞÞÞÞÝÝÞÞÞÝÜÜÞßÞÞÜÜÛÛßÞÝÞÞØÅªykuÀÖÛÚÚÜÜÝßààÞÝÝÞßÞßÞÝÝÜÞÞÞÜÜÝÞÞÜÜÝÜÛÜÞÞÞÝÝÞÞÞÜÜÛÛÜÝÞÝÞÞÞÝÞÝÞÝÚÞÜÖÃ§zlwÂØÜÛÚÝÞÜÜÜÝÝÞÝÜÜÜÝÞÞÞÝÜÝÞßßÝÜÝÞÞÞÝÞÜÜÞÞßÝÚÛÛÜÞÝÝÝÝàÞßÜÜÝÛÜÜÛÛÝÜÓÀ¥xly ÄÖÚÚÛßÞÞÞÞÝÝÝÝÞÞÞßßÞßÞÞÜÜÜÞÝÜÜÛÞÚÜÜÞÞÜÛÝÝÞÝÜÞÞÞÝÛÜÜÞÝÜÜÝÞÞÝÚÙÝÛÒº¡wlz¥Ä×ÚØÛÜÞÛÛÜÛÝÝÞÞÝÞÞÞßÞÝÝÜÜÝÝÝßÞÞÝÜÛÜÞÞßÜÛÚÛÝÞÝÜÜÝÝÝÜÝÞÞÞÞÝÝÞÝÝáÝÏ¶xmªÌÜÝÛÛÞÜÜÞÞßÝÝÝÞÞÞÝÝßßÞÞÞÞßÝÝÜÝÛÜÝÝÞÝÝÛÛÞÞàÞÞÞÝÝÜÛÚÛÜÞßÞÞÜÝÝÜÞàÙÊ°yo­ÊÚÚÙÛÞÝÝÝÝßÝÝÝÝÝÝÜÞÝÝÝÝÞÝÞÞÞÝÝÞÝÝÝÜÝÜÞÝÝÞÝÛÜÜÜÞÜÝÜÜßßßÝÛÜÝÞÚÝß×Ä©vr¶ÐÛØ×ÚÝÞßÛÛÛÛÞÝÞÞÝßßàÝÝßÞßÞÞàßßÝÝÝÝÜÞÝÞÜÜÝÝÞÝÚÜÛÞÞÞÝÞÞÞÞÛÜÜÜÚÝÙÏº¡pv¾ÖÜÚÙÜÛÝÚÝÛÛÜÝÝÞÞÝÜÛÛÞÝÞÝÝßàáßÞÛÚÝÞÞÝÜÜÛÝÛÜÞÞßÞÞÞÞÝÝÜÝÜÜÜÜÛÙÙÛÔÄªxm~¦ÇÚÝÚÚÝßßßÞÜÝÜÜÜÝÝÝÜÝÞÝÞÛÝÜÝÝÝÝÞÛÛÜÛÜÜÜÛÚÜÜÝÝÞßÞÞÜÚÛÚÞÜÛÚÚÜÚÚÛÕÈ®qp°ÌÙÚÚÜÜÞÝÞÝÜÝÞÞÞÜÛÛÚÛÛÛÝÜÝÝÝÝÞÞßÛÛÜÝÝÜÝÜÝÜÚÛÚÜÝÚÝÜÜÜÛÜÝÛÜÛÚØÙÒÃ©zp{ÁÔÝÙÜÝÜÜÛÞÝßàÞÞÝÜÜÞÝÞÜÞÞÞÞÞÝÝÞÞßÚÚÜÜÚÜÝÝÞÜÝÞÜÜßÞàÝÜÜÚÝÝÝÛÖÖÕÎ¼~vt°ÌØÚÙÜÞÛÝÚÜßßàÞÝßßàÞÞÞÞÝÝÜÝÞÝÞÝÞÞÜÝÜÝÞÞÝÛÛÜÝÝÝÛÜÜÛÞÝÞÛÛÚØ×ÔÏÁªzv¡ÂÕÜÛÝÜÛÛÚÜÛÜÛÜÛÚÛÛÝÝÜÚÛÚÝÞßÞßÝÞÞÞÜÜÝÝÝÜÚÙÚÚÜÞÞßÜÝÝÞÜÜÚÛÚÕÒÅ³tw{¼ÑÚÙÚÝÜÜÜÝÞÝÝÜÜÝÝÞÞÝÞÞßÞÞÜÞÞÝÞÜÞÞÞÝÞÞÞÜÜÜÝÛÚÛÝÞÞÜÛÚÙÙÙ××ÒÈ´qpy~´ÍØÜÛÛÛÛÜÝÞÞÞÞÞÝÜÛÜÝÝÞÛÝÛÝßÞÞÝÞßßÞßÛÜÞÜÛÜÝÞÝÝÜÝÛÜÝÛÜÚ××ÑÈµury´ÊÕ×ØÙÜÜÜÜÝÞÝÝÜÜÝÞÝÞÜÞÝÜÜÜÝÞÞÞÞÝÞÞÞÞÜÛÚÙØÛÝÞÝÝÝÝÝÛÜÚÛÙØÎ» vs|¹ÍÖÚÛÜÝÛÝÝÝÞÝÝÜÚÚÚÛÞààßÝÛÛÜÝÜßÞßÞÞÞÞÜÝÜÜÛÙÛÚÛÚÜÛÞÜÜÛÚÚÕÇ¯}uyªÁÒØÛÜÜÞÝÜÜÝßßÞÝÞÞÞÜÜÜÝÝÝÜÜÝßßàÞÞÞÞßÞÞÞÚÛÜÛÛÚÚÛÛÛÛÛÜÛÜØÓ¿¡x|¢·ÉÒØÙÚÛÛÞÞÞÜÜÜÝÞÞÜÛÜÛÞÞÜÝÜÛÞÝÞÞàßàÞÞÝÝÞÞÙÚÛÚÚÛÜÛÞÜÞÛØÙÙÑ½x}²ÄÐÖØØÙÛÞßÞÝÜÝÜÞÝÜÜÜÝÞÜÝÛÜÞÛÜÛÜÜÛÛÛÝÝßÝÞÝÝÙØÛÛÞÚÚÛÜÞÛÙÚÙÑº¥·ÆÏÕÙÚÝÜÜÝÛÞÝÛÜÜÞÝÜÛÝÝÞÝÛÝÞÞÝÝÞÞÝÝÜÜÜÛÛÜÜÜÞÞÝÜÚÛÜÜÜÛÚÚØÙÛÒ½ ¦·ÄÌÔ×ÙÙÙÜÝÜÜÜÛÛÚÚÝÜÝÜÜÝÜÜÛÚÛÚÜÞÞßßÞßÞÞÝÜÜÜÝÝÝÝÛÛÚÛÚÝÞÞÜØÙÛ×Ä¦¡¡£¹ÈÒÖÙÙÚÜÝÞÝÜÜÜÞÜÛÛÚÜÝÝÝÜÜÝÞÞÝÜÛÞÝÜÜÛÝÝÝÛÜÝÝÜÛÝÝÝÙÙÙÙÚÚÛÝÚÝÝÙÊ®°ÂÐÔ×ÙÚÛÜÝÝÜÜÜÜÝÛÚÛÜÝÝÛÝÜÛÛØÜÚÜÜÜÞÝÝÜÛÚÛÜÝßÜÜÜÜÝÜÞÚÚØÛÜÜÜÙ×ÚÜÔ¾¡¶ËÓÕ×ÙÚÜÛÜÜÛÝÜÝÜÞÝÜÝÝÞßÝÞÞÞÝÜÞÝÝÜÜÞÞàÞÞÞÜÜÜÜÝÞÝßÞÝÜÛÛÛÛÛÛÚÖ×ÙØÈ¬y{·ÏØØ×ÙÜÛÜÛÚÜÛÜÝÛÝÜÜÜÜÞÜÜÛÚÝÜÜÛÚÝÜÞÞÞÞÝÞÝÝÞßÞÞÜÝÝÝÝÝÝÜÜÜÛÛÜÙØÛÝ×¿ yt°ÌÖØØÛÝÝÜÝÝÝÜÞÜÝÜÝÝÝÜÝÜÝÜÞÞÞÞÜÜÜÝÞÝÝÝÜÞÞÞÞÝÞÞÞÞÝÞÝÞÞßÚÝÛÝÜÜÙØÜÚÍ²yr¨Ç×Ù×ÙÜÝÞÝÜÜÚÛÛÝÜÞÝÝßÞÝÝÝÞÞÜÛÜÛÝÜÞÝÝÜÝÜÞÞÛÜÛÞÞÞÝÝÝÞÝÝÞÚÚÝÛÜÚ×ÚÝØÆªps¸ÐØØØÚÛÜÞÝßßßßÜÛÛÛÝÜÜÜÜÝÝÝÝÝÞÞÞÜÝÞÞÛÜÚÝÜÜÜÛÜÛÜÝßÞÞÜÝßÝÚÛÚÚÚØ×ÙÛÒÀ¨yn¨ÇÖÖÔ×ÛÜÜÛÚÚÙÛÜÛÜÜÝÜÚÜÜÝÜÞÝÝÜÚÚÛÛÜÜÜÝÝÞÞÞÞÜÜÛÜÜÞÞÞßÞÝÞÞÛÛÜÚÜØÙÝÛÒ¼ª£vqµÎÙÚÛÜÚÙÜÞàßÝàÝàÞÞÞÝÞÞÞÞÝÞÞÞßßÞÞÝÜÜÝÝÞÝÝÜÜÝÝÞÝÝÞÝÞÞÞÞÝÝÜÜÛÛØ×ØÜØËµ¦§ yzÂÖÛÙÚÙÙÚÜÞÛÜÚÝÝßÞÞÝÝÞÝÝßßÞÞÜÜÜÛÜÝÝÞÝÜÛÛÜÜÝÝÝÞÞßÞÞÞÞßÞßàÛÜÜÜÛØÚÝØÍµ«¨{¦ÄÖÚÙÛÚÙÚÛÝÞÝÜÞÝÝÜÛÛÜÜÞÞÝÜÚÚÙÚÛßÝÞÜÝÞÜÜÛÝÝÝÞÜÞßßßÞÞÝÝÜÜÝ××ÚÛÙ×ÙÞØÉ´©§y¬ÊÙØ×ØÛÛÛÚÛÚÛÙÚÜÝßßÞÛÛÚÚÚÚÜÝÜÜÛÜÛÜÜÞÜÛÝÞÞÞÚÝÛÝÝÝÞÝßÞÞÜÝÝÜÛÚØÚØÜßÙÌµ­§|²ÏÜÚØÙÚÛÛÚÚÛÛÝÞÞÞÜÜÝÝÞÞÞßÞÝÝÞÝÜÜÜÝÝÞÞßßÞÞÜÞÞÞÞÜÛÝÞÞÞÝÜÝÝÛÚÛÜÚÙÙÚÕË¸®¨}µÑÜÚØÛÜÛÛÛÝÝÞÝÚÚÛÛÜÛÝÜÛÜÜÛÝÜÝÝÛÜÝÞÞÝÝÝÝÝÛÝÝÞÞÜÜÛÜÝÞÞÝÛÜÝÚÛÛÚÙ×ÛÝ×Ê·¯§~¸ÏÛØÙÛÜÝÝÞÜÜÛÛÛÛÛÝÜÜÜÜÞÜÝÜÛÜÛÜÝÜÛÛÛÝÝÞÝÜÛÜÝÛÜÛÝàßÞÞÜÝÜÜÜÚÚÜÛÛÚÚÛ×Í»´®ºÑÙ××ÛÜÚÛÛÛÛÛÝÞÝÝÝÝÞÞÝÝÛÚÛÝÞÞÞÝÜÜÜÞßÞÜÛÜÞÝÛÜÜßÞÜÝÞßßÝÜÜÚØÙÚÜÛÙÛÝØÎ¼µ«¾ÕÛØÙÛÜÚÚÚÛÜÛÚÛÜÞÜÛÚÛÝÞÞÝÝÞßßÝÜÛÚÜÚÚÛÜßÝÞÜÜÜÛÜÝÝÝÜÝÞÞßÞßÙÙÚÛÜØØÚ×Ï¾µ­¡ÁÔÛ×ÙÙÚÚÛÚÚÚÜÝÝÞÛÜÛÚÝÛÝÜÚÜÛÛÚÚÜÝÝÝÝÝÞÜÛÚÛÝÝÝÜÜÝÝÝÜÝÞÜÜÝÞØØØÚÙ×ÚÜØÎ¾´ª¤ÀÔÚÚÚÛÙÙÚÛÝÜÞÜÛÚÙÙÛÜÜÞÝÝÛÛÝÞÝÜÛÞÝÝÛÜÝÝßßÞÝÛÛÛÝÛÞÜÜÜÜÞßÞÝ×ÛØÙØ×ØÚÖÏÂ¶¨­ÉÙÛÙÙÛÛÛÝÝÝÛÛÛÝÜÛÚÛÚÝÝÜÛÚÚÜÝÛÜÛÝÝÝÝÛÜÝÞßÞÞÞÞÝÜÝÞÞÞÜÝÞÞßÝÙÙÙÙÚ×ÙÚÕÐÂº¨¹ÐÛØØÚÜÜÝÜÛÜÜÜÛÚÛÜÜÛÚÚÙÚÜÜÝÝÝÝÛÜÚÜÜÛÜÝÝÞÚÜÜÜÝÛÜÛÛÜÞÞÞÞÞÞÞÙØØÙÙØÙÙÔÏÇºª£»ÓÜÚÚÙÚÛÛÜÜÝÞÝÝÝÝÜÜÜÞÝÝÜÛÝÜÜÚÚÚÜÜÜÛÜÞÞÝÜÛÝÝÝÞÝÜÚÚÜÜÞÛÜÝÜÞÚÚÙÙÙØÚÜ×ÔÇº¦®ÇÖÙØØÛÛÛÚÛÙÚÜÛÝÛÛÜÛÜÛÚÚÛÛÛÛÛÛÛÜÝÝÝÜÜÝÝÛÛÞÝÝÙÙÚÛÜÛÜÝÝÝÝßÞßÚÙØÙÙÙÙØÕÕÈ·¤¢ºÎÚÙÖØØÚÛÜÝÜÜÜÝÞÝÛÚÚÜÜÛÛÚÝÝÜÙÙÚÝßÜÜÚÝÞÝßÝÜÛÛÜÝÝÝÝÝÛÜÝÝàÞßÝÙÙÙÙÙØÚÚÙ×Ç´£®ÅÔÜÙÙÜÜÛÚÚÚÜÜÜÜÚÛÚÜÛÚÛÚÜÜÚÜÛÝÞÝÜÝÚÝÚÛÛÝÞÞÚÙÚÜÞÝÝÝÜÛÛÚÜÜÞÝÜÙÙÙÙÚÛÛÚÚÔÅ³¦ª¾ÎÙÚÙÚÜÜÚÙØØÚÙÛÛÜÝÜÜÛÚÛÛÛÛÚÚÛÜÜÛÚÜÜÜÜÛÞÛÞÝÝÝÜÜÝÝÜÜÚÛÝÝÞÝÜÜÛØØØØÛÛÚÚÙÔÅµ«´ÈÖÚ××ØÛÛÛÛÚÜÜÜÜÛÛÜÚÛÛÛÝÝÝÝÛÜÛÝÛÚÙÚÛÞÝÝÚÚÛÝÝÝÜÞÞÞÜÛÛÝÝÜÛÚÝÜÝÚÚØÚÚÚ×ØÖÕÍÅÅÌÓØØÙÚÛÙØÙÙÚÛÚÚÜÜÝÝÝÜÜÛÛÚÝÛÜÜÜÝÝÞÞÝÝÜÜÜÝÛÜÜÝÞÝÛÜÚÝÝÝÝÚÜÛÞÞàÞÙØÙÚØÛØÚÙÖÔÐÑÓÖÚÛÜÜÚÚÛÚÜÛÛÜÞÝÝÝÝÝÜÛÛÜÛÛÛÛÜÝÛÜÜÝÞÞÝÜÜÝÞÞÝÜÜÛÝÜÝßÞÞÜÛÜÜÜÝÝÝÙÙÖØÖ×ÙÙÚÙØØ×ÚÚÛÚÚÚÙÚÚÙÛÚÚÛÛÜÝÛÚÚÛÛÜÛÚÚÚÛÝÜÝÞßÞÝÛÚÛÝÝÞÝÝÝÝÝÛÜÜÝÝÜÚÜÛÝÝÛÞÞÚØ×ØØØÚÚÚÙÙÚ×××ÙÜÛÚØÙÚÛÙØØÙÚÜÛÛÜÛÛÙÚÚÝÝÝÜÛÛÛÛÜÜÝÞßßßÝÝÛÜÜÝßÞÜÛÚÞÝÝÜÜÜÞÞÞÞÚÙÚ×ÚÙÙÚØØØØÙØÚÚÛÜÛÛÚÚÚÚÙÚÚÛÜÛÛÝÜÜÚÙÙÙÛÜÜÚÙÜÛÝÜÚÚÜÛÜÛÛÛÜÜÝÛÜÜÛÝÜÜÜÚÛÛÜÜÝÝÙÙÙÚÚÙØÚÚÚØØØÚÚÚØØØØÙÚÚÙØÙÙÙÙ×ØÚÛÝÚÙÚÛÝÜÜÚÚÛÜÜÛÛÚÛÜÜÛÛÛÝÛÛÜÝÝÜÜÞÝÜÜÚÜÜÞßßÙØÙØØØØØØÙÙØÙØÚÛÛÛÚÚÛÙØÙÙÜÛÚÙØÚÚÝÝÛÚÙÛÜÝÛÜÛÜÙÜÚÜÝÜÛÛÛÝÜÛÛÛÞÞÜÛÜÝÝÛÝÜÝÛÛÜÜÖØØÚÚÙÙÙÛÛÛÙØÙÚÚØØÙÙÙÚÚÛÚØØÙÜÜÛÙØÛÛÜÜÛÜÜÜÜÜÛÛÜÜÞÝÜÜÛÛÜÛÜÜÛÝÜÝßÞÞÜÛÝÞÝÞÜÝÝØØØØØØØØØØØÙÙÙØ×Ö×ØØØÙØÙØØÚÛÛÛÚÙÙÙÙÙÚÚÙÚÚÜÚÚÙÙÙÙÙÚÜÝÞÝÝÜÛÛÛÝÜÞÝÜÛÚÚÜÞÞÞÞÜÛÙÙÙ×ØØØÚÙØØÙÙÚÙÙØÙØÚÙÚÙÙØÚÙÝÜÛÜÚÚÛÚÚÚÚÙÚÜÜÞÙÚÛÛÝÚÚÚÜÝÜÞÜÜÛÛÜÛÛÜÜßÞÜÚÚÝÞÞ
Y:
F:00:00:06.15
G:
S:69,98
V:19570,39671
C:177,314
M:
ÝÜÜÛÜÝÜÜÚÛÙÝÝÝßÞÞßÝÝÝÝÝÞÞàÞÝÜÝÝÝÝÝÞÞÝÜÛÚÚÜÝßßÞÝÜÛÝßÞÝÚÙÛÝßÞÝÜÝÜÝÞÞÞÝÞÞÜÜÜÜÜÜÝÞÞÞÝÞÜÜÝÜÛÜÝÞÝÝÝÜÝÜÜÜÞÝÝÞÝÞÞÜÞÜÞÞÝÜÜÜÞÝÞÜÛÜÝÞÞÛÛÜÝÝÛÜÛÞÝàÞÝÜÜÜÛÜÝÜÝÜÛÜÚÛÚÛÜÜÜÜÛÜÞÞÞÞÞßÞÞÜÜÝÛÛÚÙÛÜÝÝÞÝÝÜÛÛÜÛÛÝÛÞÜÜÜÝÝÝÝßßßÜÜÜßáàÝÜÝÜÜÛÛÚÚÛÜÜÝÝÝÜÜÛÜÜÞÝÝÞÞÞÝÝÜÞÞÞÝÞÞÝÜÛÛÚÜÞßÝÜÛÜÝÛÛÚÚÛÚÜÛÛÜÚÛÛÛÞÜÞÜÜÛÛÜÜÜÝÝÝÞÞÜÝÝÞÞÜÞÝÝÞÝÝÜÜÝÛÜÜÝÝÜÜÛÜÛÜÞÞßßßÞÜÜÝÝÜÞÝÞÛÞÞßÞÝÝÜÝÜÞÝÞÞàßÞÞÞàßßÞÞààßÜÝÛÛÝÜÝÝÝÜÜÛÜÜÝßÞÜÜÛÜÞÞÝÞÞÝÜÜÛÝÞÝÞÜÞÝÜÛÜÜÞÛÛÜÞßÞÛÛÜÜÝÜÝÜÝßÜÝÛÛÝÝÞÞÜÜÜÜÛÚÛÛÝÝÛÝÜÜÝÜÝÞÝÛÚÜÝÞÝÜÜÛÝÜÛÛÜÞÞßÜÛÜÜÞÝÝÝÜÜÜÛÛÛÜÜÝÚÜÛÜÞßÝÜÚÚÛÛÜÞÞÞÞÝÝÝÝÞÞßÞÝÝßßßÝÜÞÞÝÜÚÛÛÛßÞàßÝÜÜÝÛÜÜÝÞßÞßÞÞÝÞÝÞÜÚÛÚÜÜÛÝÚÜÚÚÚÛÝÜÝÜÜÜÝÜÞÝÛÛÜÝÛÝÚÝÞßßÞßßÞÝÜÝßßßÞÞÝÛÛÚÛÜÜÝÜÝÞÝÝÝÝÝÞßÞÝÜÛÜÙÙÛÚÛÚÚØ×ÔÕ×ÚÜÝÞÞÝÜÛÛÝàÝÝÜÞÜÚÙÚÞÞÞÝÛÝÞÞÞÛÜÜÝÝÝÝÜÞÜÜÛÚÜÚÛÝÜÞÛÜÜÚÛÛÛÛÛÛÛÜÛÙÖÓÐÌÊÇÆÆÈÌÐÓÕØÛÛÞÛÜÞÞÞÝÛÜÛÜÞÞßÞÜÛÛÝÞÝÜÞÜÝÝÜÝÝÞÝÜÝÝÝÞÜÜÝÝÝÜÜÛÝÜÜÛÚÚØÖÑÉ¿´¬¥¤¥«´½ÉÑ×ÚÜßàßÝÜÝÜÝÞÛÝÜÝÞÜÝÝÝÝÛÛÝÝÝÝÝÝÞÞÞÞÝÝÝÞÛÜÚÛÜÛÝÛÛÝÝÝÛØÖÔÌ¿¬¢²ÀËÓÚÛÜÛÜÝÞÞÞÝÝÞÞßàÞßßÞÞÝÜÞÞÞÝÝÞÞÝÝÞÝàÜÜÛÛÝÜÞÝÝÜÚÚÜÛÜÚÛÚÕÈ°}}¬¼ÉÒÙÙÜÝÝÞÝÝÜÝàÝÞÝÝÞÝÞÜÝÝÝÜÝÞÞÞÜÝÚÚÚÛÜÜÝÞÞÞÜÝÞÝÜÛÜßÝÞÛÚÚ×Íº¡ ¯ÀÌÕ×ÙÚÛÝßÜÜÛÝÞÝÜÞÞÞÜÝÞÞÞÞÞÞÜÝÛÛÞÞÞÞÜÜÜÝÝÝÝÜÜÝÝßßÞÞÞÞÞÜÛØÌµ£¶ÆÓØÚÜÜÝßßßßÞÞÛÝÞÜÛÛÜÜÜÜÞÞÝÜÜÞÝÞÛÚÛÛÝÜÜÞÝÝÝÝÝÛÝÛÜÜÝÝÝÛÙÚÙÍ·ª¼ÊÑØØÛÛÚÝÜÝÝÝÜÛÞÞÝÝÝÛÛÛÝÞÞÜÜÞÜÝÝÜÝÜÜÝÜÝÜÝÞÞÝÜÜÝÞÞÝÝÜÞÜÜÝÜÒ»¢³ÇÒØÙÛÜÝÜÚÛÛÝÞÞÞÞÞÞßßÝÞÞßÞßÞÞÞÝÛÜÛÝÛÞÞÞÞÜÛÛÜÝÞÝÛÞÜÞÞÜÚÚÚÞÝÕÃ¨¹Ï×ÙÙÙÜÜÝÝÞÞßÜÛÜÝàÜßßßÞÛÛÝÜÞÝÝÝÝÝÜÜÜÜÞÜÝÞÜÝÞÞßÞÞÞÞàßÞßÝÞÞÝØÈ³¡¸ÍÕØØÛÝÝÝÝÝÝÝÞÛÝÜÜÝÜÜÝÝÞßÞÜÜÝÝÝÞÜÛÞÞÞàÝÞÝÜÝÞÞßÜÜÛÝÜÞÝÞÝÛÜÞÜÔ¿ª²ÊØÚÚÚÜÜßÞÞÞÜÜÛÛÛÜÜÞÞÞÞÞÝÝÝÝÝÜÞßÞÞÜÜÜÝÝÝÝÝßÞÞÝÞÞßÞÛÚÜÞÝÜØÛÛÔÆ°§¡}¦ÃÖÙÛÜÝÞÝßßßÝÝÜÝÝÝßÞÞÞÝÜÛÞÝÝÝÜÞÛÛÜÚÝÜÜÞÛÜÝÞßßÞÝÞÝßÞÝÝÞÞÝÙØÚÙÓÀ®¥~z³ÍÙÚÚÝÞÞÜÛÝÝÞÝÞÜÛÜÛÜÛÞÝÛÛÝÞÜÜÛÞÞÜÜÚÛÛÛÜÝÞÝÝÛÜÞÝÞÝÜÝÝÞÞÜÛÚÚÝÙÍ·¨¡v}¿ÕÚÚÜÜÝÜÜÜÜÞÞßÞÞÝÝÝÝÜÝÜÝÜÞÜÝÜÝÜÝÝÝÝÜÝÝÞÞÞÜÝÜÝßÜÞÝÞßÞÞÞßÞÛÞßØÈ±¢~t©ÉØÚØÛÞÜÜÜÞÞßÞÞÝÝÜÜÝÞÞÜÝÞÞÝÜÜÜÞÝÝÜÞÞÞÞÝÝÜÜÚÚÛÜÝÞÞÞßÞÝÝÞÞÞÜÞÝÕÁªyu±ÎÙÚÛÝÞÝÞÞÞÝÝÝÝÜÜÜÞÞÞÜÜÜÜÞÝÞÝÝÝÝÝÜÞÜÞÞÞÞÝÝÜÜÝÝÜÝÛÝÜÛÛÛÜÝÚØÜÛÑº¢wu¸ÑÚØØÚÝÝÝÝÝÝÝÞÝÜÛÚÛÚÛÛÜÜÚÚÜÝÞÝÜÛÛÝÝÜÞÛÛÝÞßÝÝÜÜÝÜÜÜÝÝÝÝÝÝÚÜßÚÍµ tu»ÔÞÚÚÚÛÞÜÝÛÚÝÝÞÝÚÜÛÜÝÜÞÞÞÞÝÞÝÝÝÝÞßÞßÞÝÜÝÛÝÝÝÞÝßÞÞÛÚÜÞßßÝØÛÞÜÎ³ }ns¼ÔÛØÙÚÛÞÜÛÛÝÞÜÜÚÝÞÝÜÚÜÞÞÞÝÛÜÝÝÞÜÞÝÞÜÚÚÝÞÞÛÛÙÜÝÞàÞÞÞßÞÞÜÝÛÞáÜÌ±|mr½ÕÛÚÙÜÝÞßÞßÞÝÜÚÛÞÜÛÚÛÝÜÜÜÜÞÜÜÛÛÛÜÝÝÝÝÝßÝÝÛÝÝÝÝÝÝÞÞÞÜÛÝÝÞÛÜßÚÉ¯yjr¾ÕÛÛÚÝÝÝÞÞÞÜÝÝÝÝÛÚÛÚÝÝÝÞÞßÝÛÝÝÝÝÜÜÞÝÝÝÞÞßßÞÝÚÛÜÜÞÛÞÝÞÞßÝÜÞßÚÈ­zlq¾ÖÜÙÙÚÜÜÞßÞÝÜÞÞÝÜÙÜÛÜÛÝÝÜÝÜÜÜÛÜÜÝÞÝÞÜÞÛÛÞÝÝÜÚÝÞßàÜÞßßÝÚÚ×ÛÞÙË°~mr½ÕÜÚÚÛÜÛÜÞÞÝÛÜÝßÝÝÜÜÞÞÝßÝÝÞÞßÞÞÞÞÝÜßÞÞßÝÞÞÞÞÝÜßßßÝÝÜÞÞÝÜÛÝáÚÉ®pr¼ÔÜÚÚÜÞßßÞßÞàÞÞÝßÞÞÜÝßÝÛÝÜÝÝÜÛÜÚÛÚÜÜÝÝÝÜÛÛÚÛÜÜÞÝÜÝÜÜÚÚÜÜÜÝáÛË° oqºÓÚÙØÚÝÚÜÛÛÛÚÛÜÝÞÞÞÞÝÜÜÞßßÝÜÜÜÝÜÛÜÛÜÛÝÜÛÛÛÞÛÛÚÚÝÝÝÝÜÝÜÝÜÚÜÞØÈ¯ qp¹ÑÜØÙÛÛÞÞÞÞÝÞßÞÞÞÞÞÞÝÜÞÞÜÜÜÞÞÞÞàßÞÝÜÝÜÜÛÜÝÜÝÛÚÜÜÝÞÜÜÜÜÝÛÚÛßÚÌ± oq¸ÐÛÙÙÚÚÛÛÜÝßÞßÝÛÝÛÝÝÝÝÞÝÝÞÝÞÜÝÞÞÞÝÜÛÝÜÞÝÞÜÜÝÞÞÞÝÞÞßÞÝÝÜÜÚÜÞØÆ¬~mqºÒÚØÙÛÜÝÝßÞÞÞÝÜÞÝÞÞßÝÞÛÝÜÝÜÜÜÝÛÚÛÛÞÝÜÛÜÛÞÝÝÜÛÛÛÛÝÜÛÜÜÝÝÙØÛÝ×Â¦uhq½×ÜÚÚÛÛÛÜÝÞÞÞÝÛÚÝÞÞßÝÝÚÛÜÝÞÝÜÜÜÝÝÝÝÜÛÚÛÛÝÚÚÛÚÞÝÞÞÞßÞÞÝÝÜÚÜÞÔÂ£ritÁÔÜÚÜßÝÝÝÝÝÛÛÝßßÞÞßßßÞÙÚÚÛÛÚÛÛÜÜÚÜÛÝÝÜÜÜÜÝÛÞÜÜÚÛÝÞÝÝÝÝÝÚÚÞÛÑ¸pj|¥ÆØÛØÙÛÜÝÞÝÝÛÚÚÛÞÝÜÚÚÚÛÜÜÞÜÝÝÜÜÚÝÞÞßÜÜÛÝÝÛÝÜàßßÞÜÝÜÜÝÞàÞÚÛÚØÉ°pm­ËÚÙÙÚÜÞÝÝÝÜÛÜÜÜÜÝÜÝÝßÞÝÝÜÜÚÝÚÛÚÛÝÜÝÚÛÜÝÞÞÞÞÜÜÜÜßÝÜÛÛÝÝÛÚÜÛÐ¼£{ms¸ÐÛÙÚÝßÝÝÛÝÝÝÝÞàßÝÛÚÜÝÜÞÝÛÚÙÛÛÝÛÜÜÝÝÛÙÚÛßÞÞÝÝÞÞÝÝÛÛÛÜÝÚÙÚÚÔÅ­tl{ ÃÕÛÙÙÛÚÛÝÞÝÝÜÞÞßÞÝÞÞÞÝÜÛÜÜÝÜÛÚÚÜÜÛÚÜÞÞÝÛÛÜÞÝÜÝÛÛÜÛÜÛÚÛÙÚÚÓÃªsr¯ÌÚÙÙÚÜÞÝÝÝÝÜÛÜÝÝÛÛÙÜßÝÞÞÞÝÝÝÞÞÝÜÛÜÝÞÞÜÜÜÞÞÝÚÜÜÞÞÝÜÛÚÙØØØÑÁ§yq|¿ÓÛÙÚÛÝÝÝÝÞÞÞÞßàáàßÝÞßàßÛÛÛÚÚÚÜÜÜÛÛÛÜÝÝÝÝÞßÞÞÜÛÛÚÚÛÝÝÙÖÓÌ¹~pt±ÌØÙÙÚÜÜÜÝÝÝÝÝÞÝÝÝÛÝÝÝÜÜÜÜÝÞÜÛÚÛÝÞÜÜÜÛÜÛÛÜÛÜÛÛÜÚÜÚÜÛØÖÑÍÀ¨{|ws£ÂÕÜÛÛÚÛÛÜÝÜÛÛÛÛÛÛÝÝÝÞÝÞÝÝÚÛÝÝÝÚÙÛÚÛÚÛÜÞÝÞÝÝÝÜÝÚÛÛÜÚ×ÓÐÂ¬xntv~»ÑÚÚÚÚÝÞßßÞÞßÜÜÛÚÜÝÝÝÜÛÜÛÝÛÛÝÝÝÝÜÞÞÝÝÝÝÝÞÜÞÜÛÜÚÚÙØÖÔÌÀªzqqxy´ËÖÙÚÜÝÝÝÜÝÜÝÞÞÜÚÚÛÜÜÝÝÝÝÝÝÝÝÜÛÛÛÝÞÞÞÞÝÝÝÝÞÜÛÛÝÞÚØÓÍ¾©yqpx{w·ËÖØÙÜÝÝÝÝÝÞÛÜÛÛÝÝÝÝÜßÞßÜÜÝÞÜÛÛÜÛÛÜÝÛÜÛÜÝÞÞÞÞÝÝÛÚØÔÉ¯{qt~~|»ÏØÙÜÛÞÞÞàßÞÝÚÛÜÛÜÜÝÞÞßààÞÞÝßÝÛÛÛÛÛÛÛÛÝÜÛÛÛÝÜÜÛÛÚØÎ»ut|~«ÁÏ××ÚÛÜÜÝÜÝÜÛÛÛÜÝÞÞÞÞßÝÛÙÙÛÝßÞÛÚÙÚÛÝÞÝÞÛÜÛÜÜÜÛÚÙÙÕÊ±{t{ µÆÑÙÛÛÛÙÝÜÝÝÝÜÞÜÜÝÝÝÝÝÝÝÝÞßÞÞÞßÝÛÛÛÛÚÛÚÚÜÛÜÜÜÝÜÚÚÚ×É®|z ²ÁÎÖÙÚÙÚÚÜÝÞßßÞÞÞÝÜÜÜÝÜÝÝÝÜÛÛÚÛÛÞßÚÜÚÜÚÚÛÚÚÛÛßÞÝÛÚÛØË¯£³ÃÎÖÚÛÝÜÜÛÜÝÝÝÜÜÝÞßÝÞÜÞßÞÞÞÜÝÜÜÜÝÛÝÝÚÜÛÛÛÛÜÚÛÝÞÞÞÚÚÜÚÏ´¥¸ÅÏÔØÛÙÝÜÝÝÜÜÝÝÝÝÝÜÞÞÝßßßßÝÝÝÝÜÝÞÝÞÞßÞÛÚÛÚÚÚÙØÚÛÜÝÚÙÜÛÕ½¢}¤·ÆÑÕÚÚÚÛÚÛÜÝÝÜÛÛÝÝÝÜÞÝÝÜÛÜÜÜÚÜÞÝßÜÝÝÝàßÞÛÙÚÚÙÙÙÛÜÙÚ×ØÛÜÖÅ«|¯ÃÏÔ×ØÚÚÚÛÚÜÜÝÜÞÜÜÜÚÛÛÜÞÞÞÝÝÞÜÜÜÜÝÝÜÝÜÛÜÛÜÜÜÞÛÛÛÚÛÚÚÜÛÜÝÛÐ¼¢z¹ÍÕ×ØÜÝÝÜÝÝÞÜÛÝÝÝÛÚÛÞÞàÞÞÝÝÞÝÝÝÝÞÞÝÜÝÞßÞÜÝÝÝÛÛÙÚÜÝÝÛÙØÖÚÛØÇ¬{~¹Ï××ÚÜÝÞÝÜÛÛÛÛÛÜÞÝÞÛÛÝÝÝÜÝßÞÞÝÝÞßßßÜÝÜÝÜÙÛÝÞÜÜÙØØÚÜÜÜÛÙØÛÛÒ¾¢}w°ÊØÚÚÜÜÝÞÝÝÞÞßÞÜÜÝÝÞÝÝÞÝÝÜÝÞßßÜÜÝàÝÞÝÛßÜÝÞÞÞÞØÛÙÝÞÜÚÚÚÜÙÙÝÙÌ´ t¦Å×ÚØÚÛÝÜÜÜÝÞÝÝÞÞÞÞÞÞÜÚÛÛÝÝÞÞßÝÝÞÝÞÜÜÝÞÞßÜÜÝÝÝÚÚÚÚÛÛÜÛÛÚØÜÝÖÆ¬¢£zu¶ÏÛÙÛÝÞÜÝÛÝÝÝßÝÞÝÜÜÜÜßÞÞÝÜÞßßÝÞÝßßÞßÞÞÞÝÝÞÝÞÞÝÚÚÚÙÙÙÛÛÚØ×ÜÞÕÀ¦u} ÁÔÙØØÙÚÛÛÜÛÜÚÛÛÛÝÝÞÝÝÞÝÞÝÞÞÞÝÝÜÜÛÜÞÞßÞÞÞÞÞÞÞÞÝÜÚÚÚÛÚÛÛÛØØÜÜÒ»£rªËÚÙ××ÚÚÚÜÝÝÞÞÞÞßÝÜÛÜÛÛÜÜßßÞÝÝÝÞÞÞÛÜÛÜÜÜÞàßÝÞÝßÜÛÝÚÛÛÛÚÙØÙÝÙÍ±yt·ÑÜÙØÙØÚÚÛÝÝÝÞÛÝÜÜÛÜÛÝÜÜÜÛÜÜÝÝÝÜÛÝÞÞÞÜÝÝÞßßÞÜÛÛÛÛÚÛÚÛÛÝÜÚÙÝÚÍ²wv»ÒÚ×ØÛÛÚÛÛÝÜÛÛÜÜÞÜÛÛÛÝÜÜÛÜÛÛÛÛÝÜÝÞßàßÞÝÝßÞÝÝÝÝÜÛÛÜÚÙÚÛÜÝ×ÚÝÙÊ®syÀØÚÙ×ÙÚÙÚÚÚÜÜÜÝÚÜÛÝÝÞÝÜÛÙÛÛÜÞÝÝÝÝÝÜÞÞÝÞÞÞÞÞÜÞÝßÚÚÝÛÛÚÚÚÚ×ØÞØÊ¬~qzÃØÛØØÚÛÛÜÛÜÝÞÞÝÜÛÛÛÛÛÜÝÝÝÝÝÝÝÝÝÝÜÞÜÜÛÜÞÞÞÝÝÝÝÜÜÚÙØØØÙÛÚÙ×ÙÜØÇ¨ypz¢ÄÙÛØÚÜÜÛØÛÜÝÝÛÚÙÙÚÛÛÛÛÜÝÝÝÝÞÛÜÛÛÛÜÛÜÝÞÞÞÞÞÜÞÜÜÛÛÛÚÚÛÛÝÛÙÔ×ÜØÉ©{q|¢ÄØÙ×ÙÝÜÜÝÛÛÛÚÜÝÜÛÜÛÞÝÝÝÚÜÜÞÞÜÝÛÞÝÝÜÝÞßÞÞÞßßÞÜÜÜØÙ×ÚÚÚÚÛÚ×ØÜ×È¬s§ÇØÚ×ÚÛÝÚÚÙÙÜÜÞÛÛÝÛÝÜÜÝÜÜÛÜÜÝÝÝÝÜÜÜÝÛÛÝÝÝÜÜÜÛÛÛÜÙÙÖØØÚÝÛÚ×ÙßÙÊ±¢w¦ÆØÚÙÚÜÝÞÞÜÚÜÛÜÜÝÝÜÝÜÛÛÜÝÜÜÝÞÝÞÛÜÝÜÚÛÛÜÝÜÜÜÝÝÛÜÛØÙ×ÙÚÙÙÛÚØ×ÛÙÌ´§§{©È×ØØÛÝÛÙÙÝÝÞÜÛÚÙÚÜÝÝÝÝÛÝÛÛÜÛÝÛÜÜÛÜÛÜÝÝÝÝÜÛÚÙÚÝÝÚÚØØØØ×ØØ×ÚÞÚÌ´¨¦|§ÉÙÚÙÙÛÛÜÛÛÚÚÛÛÜÜÝÞÞÝÝÝÞÞÝÞÜÝÜÜÛÜÞÝÜÜÝÝÝÜÚÜÜÞÞÝÞÚÚÛÙØØÙÙÙ××ÛØÍ¹­©}­ÌÛÛØÙÙØÚÚÜÛÜÜÝÝÜÜÚÛÛÜÝÜÝÜÝÝÝÜÝÜÜÛÜÜÞÝÜÝÛÛÛÜÝÞàÝ×ØØÛÙÚÚÚÛØÛÛÙÍ¹­¨¯ÍÚÙØÚÞÞÝÜÝÝÞÝÜÝÝÞÛÜÚÛÛÛÝÞÞßÜÚÚÙÚÜÜÜÜÜÞÞßÜÝÝÝÞÞÞ×ØÙØÚØÙÚÚÚÛÞÙÎº¯¨~²ÌØØÖÚÛÚÚÚÛÜÜÜÝÜÜÛÚÜÝÞÝÝÛÛÜÛÚÚÛÝÛÛÛÝÝÝÝÛÜÜÛÛÚÜÜÜÙ×××ÙÚÛÚØ×ØÜØÊº°©ºÑÙ××ÛÝÛÛÙÛÛÜÝÛÜÜÛÜÜÛÜÛÛÛÛÜÜÛÜÛÛÜÜÞÜÝÝÜÝÜÞÝÛÜÝÞÞØØØÙÙÙÙÙØ×ÚÜØÌº²«½ÓÛØ×ÚÚÜÛÜÛÛÛÜÝÞÝÞÝÝÝÜÛÚÙÚÛÜÜÜÜÛÜÝÜÜÚÝÛÜÛÛÚÛÚÜÞÜÙÚØØØØÛÙØÖÚÛÔÅ´¯§¨ÈÚÚØØÙÙÚÚÛÜÜÜÛÜÛÛÚÙÛÛÛÜÛÜÚÚÛÜÝÝÜÜÜÚÜÛÝÜÝÛÜÝßÞÝÚÝØØÖ××ÖØØØÚÜÜÓÅ¸²¥³ÎÚÚØÚÚØÙÚÝÚÚÚÚÜÜÜÛÝÜÜÛÜÛÝÜÞÜÜÛÛÝÜÞÞßÝÜÛÛÝÝÛÜÜÝÞÝ××Ø×ØØ×ÖÖÙÛÔÉº³­¤ÁÔØÖ×ÚÝÛÛÚÚÜÛÜÚÚÚÚÛÚÝÝÜÛÚÛÜÝÛÛÚÛÛÜÜÝÜÜÜÝÜÜÝÝÝÜÝÞÞÙÙÙ×Õ×ØÚÙÙÖÏÃºµ«µÍÚÙØÙÚÚØ×ØÙÜÝÝÞÛÛÛÛÛÛÛÜÛÜÜÚÜÜÝÝÜÛÚÛÚÛÚÜÝÜÝÜÝÝÚÜÝÝÙÚÙÛÛÛÙÙÛØÍ¾±³°¥¯ÇÕÙÙÚÛÚÚÛÜÛÛÜÝÝÝÜÚÛÚÛÜÛÚÛÜÜÛÝÛÞÛÚÛÜÝÝÝÝÝÛÛÛÝÜÜÜÜÜÞØÙÚØÙ×ØÛÙÑÁ´°°© ¬ÂÓØ××ÙÙÛÚÚÚÚÜÝÜÛÙÜÝÜÛÙÛÜÜÝÜÝÜÜÜÛÝÛÜÜÜÝÜÝÛÜÜÚÝÝßßÜÜÜÖ×ÙÚÙÙÚÙÍ»¯­¯¯¦¦²ÃÔÖÙÙÙÙØØØÚÚÚÙÚÜÚÛÛÛÜÛÛÛÛÝÛÛÛÚÝÜÜÚØÙÛÞÞÝÛÛÛÜÜÜÝÝÝÞÞÞØÚÙØÕ×ÙÙÑÃ¸±°°´½ËÒØØÙÙÚÚÙÛÚÛÚÚÚÛÚÚÚÚÜÝÚÚÚÝÞßÝÚÜÝÝÝÚÜÛÞÛÜÜÝÝÝÜÞÝÝÛÜÜÛÜØÚÚØ×Ö×ÕÍÂ¸µºÀÊÐÕØÙØÚÚÙØØØØØÙÚÚÚÙÛÛÝÜÛÛÚÛÚÙÛÛÚÚÚÜÞÜÜÜÜÝÝÛÛÛÜÛÚÙÛÛÜÛÛÜ×ØÙØØØØØÖÓÒÐÐÓÕØÙØÙØÙÚÛÛÚØØÚÛÞÞÝÛÙÚÛÝÜÜÚÛÜÛÛÚÛÙÚÚÝÝÞÛÛÛÜÜÚÚÛÝÛÜÛÜÝÝÜÞÙÙ××ÖØÙÙØ×Ø×ÙÙÚÙÙÙÚÛÚÚÚÚÚÚÚÛÜÜÜÚÚÙÚÛÚÙÙÚÛÞÝÞÝÝÛÜÝÜÝÞÞÜÛÙÛÜÜÝÜÝÞÝÜÛÚÛÛÖÖ××Ø××××Ø×Ø××Ø×ØØØÙÙØÙ××ÙÚÚÛÛÛÜÚÛÜÚÚØÙÜÜÜÛÜÛÝÛÛÜÜÛÚÙÙÙÚÛÜÛÛÚÚÛÜÝÞÞÝÝÚÙØ××××ÙÙÙØÖÖÖØÙ×ØØØÙÙØÚÙÛÚÛÛÙÙÙÙÙÙÚÚÛÛÜÜÜÜÛÛÛÛÜÚÛÛÛÛÛÛÛÛÛÛÛÛÛÛÛÛÚÙÛÚÔ××ØØØÙ×ØØØ××ØØÙÙØÙØÙÚÙÙ×ØØÙÚÚÛÛÚÙÙ×ØÚØÙÙÙÙÚØØÙÚÛÚÚÛÛÛÚÚÛÜÝÝÞÝÝÛÝÛÜÞÝÕÕÖ×ÙØØØ×ØÖ×Ö×ÖÕÖ×ØÙÙÙØØØÛÚÛÚÛÚÙÚØÛÜÛÛÚÛÛÛÙÙØÚÙÙÙÚÛÚÛÚÛÙÛÜÛÛÜÝÞÛÜÛÝÜÛÔÓÓÕØØØÖÖ×ÖØ×ÙÙØØØØØØØØ×ØØÚÛÛÙÙÚÙÛÚÛÚÚÚÙÚÙØØÙÛÜÚÛÚÚÙÙØÛÛÛÚÙÛÞÝÛÙÚÛÛÜØÓÒÓÒÔÕÖ××××ØØØØÚÚÚÙÙØØÚÙÚØØØÙÚÛÚÚÚÙÜÛÛÛÙØØÙÚÚÜÛÚÚÛÚÛÚÚÛÜÛÚÛÛÜÞÝÝÛÜÝÛÜÓÒÑÒÕÕ×Ö×Ø××Ö×ÙØ×ÕØÚÚÚØØØ×ØÖØÙÚÛØÚÚÛÙØØØÚÚÚÙÙÚÛÜÜÛÚÛÛÛÚÚÜÜÛØØØÚÛÜÞÜÚÚ
Y:
F:00:00:06.25
G:
S:69,100
V:19570,39671
C:170,316
M:
ÞÝÝÝÞßÞÚÚÛÝÞÝÜÝÛÚÜÜÞßÞÜÜÝÞßÝÝÝÞßÞÜÝÛÞÜÝÝÝÞßÞÝÝÝÝÝÝßàßßÜÝÜÞÝÝÝÝÞÞÞÞÝÝÜÝÝÜÞÜÜÛÚÝÞßÞÞÛÛÜÜÝÞÝÝÞÞßÞÞÝÞÞÞßßßÞÞßßÞÝÛÜÞÝÝÝÞßÛÜÚÝÞÝÜÜÝÝßÞÞÜÛÛÛÞÞàÞÞßÞÞßßßÞßßßÞÝÞÞßÞßßàÝÞÝÜÞÝÝÞÝÝÜÞÞÞàßÞÞÜÝÞßßÞßßßßßàßßÞÜÛÜÜÞÜÝÝÝÜÜÜÞßßßÞÜÜÝÝÝÝÝÜÜÝÜÝÜÚÜÛÜÝÞÞÞÝÜÛÜÝÞÝÜÛÛÛÝÝÞÞÞÜÛÜÝÞÝÝÝÝÜÜÛÜÝÝÝÞÞßÝÜÛÝÝÜÜÛÞÝÝÛÛààÞÞÜÝÝÞÞÝÜÛÚÜÞÞÝÝÝÝÞÞßßáàÞÝÜÛÜÝÝÞÝÞÞÝÜÜÜÜßÞÝÜÙÛÞÞßÜÝßÞßÛÝÝÞÞÝÜÝÜÝÝÞÜÜÛÞÞßÝÝÞÝÜÜÜÞÞÞÞÝÞßßßÝÜÜàßßÞÝÞÝÝÜÞÞÞÝÜÜÝÛÜÝßÞÜÜÜÞÝÜÜÜÝÞÞßÞÝÜÝÝÞßßßÜÜÜßÞÞÞÝÝÜÜÜÞÝÞÝÝÞÞÝÞÞßÞÞÛÝÞÞßÞßÞÞÞÞÞÝÝÜÜÝÝÞÞÝÝÝÜÝÞÞÞÞÝÞÝÛÜÜÞÞÞÝÞÝÞÝÞÞÞßÝÝÝÝÜÞÝÞÝÜÜÜÜÜÜÜÝÝÝÝÝÞÜÝÝÝÞÞÞÞÝÝÝÞÞÞÞÝÜÛÛÜÝÜÝÜÛÛÚÞÜÝÜÞÞÝÛØÙÚÛÜÝÞÝÚÜÙÛÜÛÝÝßßßÜÞÝÞÝÞÝÞÞÝÝÝÜÝÞÞÞÝÝÜÝÞÞßÞßßàßààßßßÞÞÞÞÞßÞÞÝÜÜÛÜÛÛÙÙÙÚÛÚÛÛÜßÞÝÞÜÜÝÝÝÜÝÝÞÞÞÝÜÜÛÝÝÜÜÜÝÝÝÜÞÞßÝÞÝÞÝÞßÝÞÝÝÞÜÞÜÝÞÜÜÛÜÜÜÜÛÜÚÚØÒÏËÍÑÒÕÕ×ÚÙÝÝÝÝÞÜÛÝÞÞÞÞÞÝÞÞÞÞÝÞÞÝÞßßààßÝÝÞÞßÞÞÝÞÞßÞÞÜÛÜÝÞÜÛÚÛÝÛÚÚÛÜØÎÃ¶¶ºÆÐÔØØÚÝÜÞÜÞßßÝÜÛÛÜÝÝÞÝÛÛÚÜÛÜÜÜÞÝÝÝÝÞÞÝÝÝÝÜÜÞÞÞÜÛÛÜÝÜÛÛÜÝÜÝÚÚÚØÎÀ©¤·ÇÓÙÛÜÛÚÛÝÝÞÝßÞÝßÜÝÞÝßÞÝÞßàÝÛÛÝÝÞÜÝÞÜÞÝÞÞÝÝÝÝÝÝÝÝßÞßÝÝÜÝÞßÝÜÚÖË»¢·ÉÕÙÙÙÚÛÛÝÝÝÜÜÜÝÝÞÞßàÞÜÛÚÜÞÝÝÜÜÝÝÞÞÞÞÜÜÛÛÛÚÝÝÞÞÞÞÝÝÜÜÝÞÞÝÛÚÚÚÕÈ³©¾ÎØÛÝÜÜÛÝÞÝÝÝÝÝÞÝÞÜÜÞÝßÞßßÞÞÝÞßÝÝÛÝÞààßÝÛÜÝÞÞÞÞÞÞÞÞÞÝÝÝÝÞÛÚÚÕÊµ¢ºÌØÙÜÜßßàààÞÞÝÜÜÝÞÞÝÞÝÝÜÜÞÞÜÝÜÝÜÜÜÛÛÜÜÞÝÞÝÛÜÚÝÜÜÜÞÞÞÜÞÞÞßÜÛÝÚÐº¡¬ÃÔÜÜÜÛÚÛÛÜÜÜÜÞÞÝÝÝÞÞÝÞÝÞÞÝÜÝÞÝÞÝßßÜÝÝÞßÝÝÞÜÞÜÝßßÞÞÞÞÞÝÜÞÜÛÝÜÕÂ¬£»ÑÙÛÙÛÝÞßÝÜÛÝÞÜÚÚÚÛÚÛÚÜÜÞÝÞÞßÞÜÝÜÞÜÛÛÛÞÞÞÛÛÛÛÚÜÜßÝÛÛÜßÞÞÞÛÛÜ×Êµ¡¬ÃÖÛÛÜÛÛÝÞÞÝÜÝÝÛÛÝÝÝÝÝÝÝÝÝÝÝÞÜÜÜÝßÞßÝÞÝßßßÞÝÝÝÝÞÝàÞÞÞÞßÞÝÜÛßÝÕÂ¬»ÐÛÚÛÝÞÞÞÝßÝßÞÝÜÚÛÛÜÛÜÛÜÜÜÜÞÞÞÜÛÜÝÞÞÜÛÜÜÞÞÞÞÞÞßÝÝÝÛÝÝÝÝÝÝÚÛÜØÍº¨¤ÂÕÛÚÜÝÝÝÜÝßßÝÝÜÛÜÝÝÝÜÜÞÞÞÝÜÛÛÞÞÞÝÝßßÞÚÜÜÝÝÞÝßÞÞÞÞÞÞÞÞÜÝÞÜÚÛÝ×È³£±ÌÚÜÛÝàÝÝÜÞÞÞÞÞÞÞÞÝÝÝÝÝÝÜÜÜÝÞÞÜÜÜÝÞÝÜÜÚÛÜÞÝÝÛÝÝÝÝÛÛÜÝÞÞÞÜÛÛÝÜÓÃ²¤¸ÑÛÚÚÜÝÝÞÞÞÝÛÛÜÞÛÜÛÜÜÝÝÞÞÞßÞÞÜÜÜÝÞààÞÝÝÝÞÝÝÞÞßÞÞÞàßÞÞÞÞßÞÞÞÝÚÍ¾±¤ Á×ÛÙÛÝÞÝÞßÞÞÞßßÜÝÞÝÜÜÚÝÞÝÞÝÜÝÜßßßßÝÝÝÝßÞÜÝÝÝÝÝÜÜÝÝÞÜÜÜÝÝÜÚÜÝØÊ¸¬¤Å×ÛÙÛÞßÝÞÞÝÞÝÞÞÛÞÞßßÜÝÝÞÝßÞÝÝÞÞÞÝÝÝÝÞÝÜÝÝÝßÞÞàÞÞÝÝÜÝÜÜÜÝÞÝÞß×Ê¶¬§ÆÛÝÚÜÛÝÝÞßßÝÝÛÝÜÛÛÛÛÝÝÞÜÝÝÞÞÝÞÞÝßÞßÝÝÞÞÞÜÝÞÞáÞÞßßÞÞÞÜÜÛÝÝÝàÞ×Ä³¨~§ÅØÚØÜÞßÜÜÝÜÞÜÜÝÜÞÝÝÞÝßàÞÞÜÞÜÝÜÝÝÞÞààáßàÞßÞÝÜÞÞßÞÜÝÞßàÞßÝÜÝáßØÂ²ª|§ÈÙÝÚÜÝÝÝÞÞÞÝÝÛÜÝÝÞßÝÝÜÜÝÝßßÝÞÝßßÝÜÝÝÜÜÜÝÞÜÜÝÞßÞÞÞÞÞÞÝÝÝÞÛÝàÞÕ¿°§y¦ÉÚÝÙÛÝÞÞÝÝÜÞßßÝÝÜÜÝÞÝÜÚÜÞÝßÞÝÝÛÞÞÞÜÜÜÜÞÝÝÝÜÜÜÞÞÞÝÞÞßßÞÞÜÛÜßÜÒ»¬¥x¤ÆÙÚØÙÝÞÞÞÞÞÝÜÛÛÛÛÛÜÝÝÛÝÝÝÞÝÝÝÝÜÛÛÛÜÞÞßÝÜÜÜÝÝÛÝÛÜÜÜÜÜÜÜÝÝÚÛÞÝÒº¦x~¡Ä×ÛØØÚÜÝÝÞÜÜÜÝÞÝÝÝÝÛÜÝÞßÞàÞÞÝÝÞßÞÞÞßÞÝÞßààÞÝÜÜÞßààÝÝÜÝÜÜÚÛßÞÐ¸£x}¡ÄØÜØÚÜÝÝÝÝÜÜÞÞÞÝÜÝÜÛÛÚÛÜÝÜÛÛÝßßÞÝÜÜÜÝÜÝÝÝÝÜÜÞÝÞÜÞßßÝÜÛÞßÞÝßÜÎ³uxÀ×ÛÙÚÛÚÚÛÝßßÞÜÛÜÝÝÞÞÞÞÞÝÜÝÝÞßÞÞÞÜÞÜÛÛÜßÝÞÝÞÝÜÝÝßÞÞÝÝÜÝÜÜÚÛÝÛË³t{ÂØÝÚÚÜÞßßÞÝÛÝÞàÜÚÚÚÚÛÙÛÛÚÝÛÜÜÞÞÞÝÛÛÜÝÝÝÜÜÜÜßÞÞÝÜÝÝÛÜÛÜÝÝÚÝàÚÌ°}pvÁÕÚØÚÛÜÚÛÝÝßßÝÜÚÜÚÜÛÛÝÝÜÞÜÝÝÝÝÝÞÞÞÝÜÝÝÝÛÛÜÞÞÜÛÜÜÝÛÛÜÜÞÝÜÚÛàÚÊ¯ovÁ×ÛÚÜÝÝÛÜÜÜÝÞÞßÛÛÛÛÛÜÝÝÚÛÜÜÞÜÝÜÝÝÝÝÝÝÜÛÜÝÝÜÛÚÛÚÙÛÜßÞÜÜÜÚÙÜÞ×Åª|oyÄØÜÚÚÝÜÚÛÝÞÝÛÛÝÞßÞÞÛÝÞÞßÞÞÝÜÝÞÞÞÞÞÝÜÛÜÝÜÜÛÜÞÞÞÞßàÞÞÜÝßÞÜÚÞßÖÁ¦{p§ÊÛÝÚÜßÞÜÜÞÞÞÞÞÞÛÝÙÛÜÞàÝÞÛÛÜÚÜÛÝÜÝÛÜÝÞÝÞÜÛÛÜÝÞÞÝÝÜÜÜÝÜÝÜÚÚÝÚÐ¹¢znªÊÛÚØØÜÞÝÜÛÜÝÜÛÛÜÝÚÛÙÚÜÝÝÝÝÞÝÝÝÝÛÛÝÝßÞÝÞÝÞÞÞßÝÞÝÞÝÛÛÛÞàÞÛÚÛØË± wq±ÏÚÚØÚÜÞÞÞÞÝÝÞÞÝÝÜÞÜÝÞÝÝÜÜÝßÝÝÛÛÜÛÞÞÞÞÜÞÜÜÛÛÜÜÞÝÞÝÝÜÛÛÝÛÚÜÛÔ¿¦tt¼ÕÝÛÛÝÞÝÝÝÜÝÚÝÜÝÜÞÝàÝÝÝÜÞÛÛÞÞßßÝÞÞÞÝÜÜÜÞßßßßÞÞÚÜÝßÞÞÞÝÝÙÚÛÔÅ®~r¤ÃÙÝÜÛÛÚÝÝÞÝÜÞßßÞÛÝÝÝÜÛÝÜÝÝÛÛÛÛÝÛÝÛÜÜÝÛÝÝÝÞÝÝÝÞÝÝÜÛÝÛÜÚØØ×ÑÁ§pq¯ÌÙÙÙÛÝÞÝÝÝÝÞÜÝÝÝÝÝÛÜÜÚÜÝÞÝÞÜÛÝÜÝÜÞÝÝÞÝÞÞßßÝÝÞßàßÝÝÜÝÚØÕÖÎº}un{ÁÓÛÚÛÝÜÞÛÝÝÝÞÛÛÞÝØÙÚÛÛÚÜÚÜÝÜÛÚÛÝÞÞÞÜÝÛÜÝÝÜÛÜÝÝÝÝÜÛÝÚØÕÔÒÅ¬zyskp³ÎÙÙ×ÜÝÝÝÝÝßÝÝÝÝÝÞÛÝÝÝÜÜÜÜÝÝÝÜÝÛÞÞÞÝÜÛÜÜÝÜÚÛÝÜÝÜÜÛÛÚØÕÐÄ±}swzno¦ÅÖÛÛÜÜÝÛÜÛÚÜÜÜÞÝÞÞÚÚÜÛÞÝÜÛÜÛÞÜÜÜÜÞÛÜÛÚÛÜÝÝÝÜÜÜÝÛÜÙÙ×ÔÈ¶ur{wu½ÑÚÛÙÛÜÝÞÞÞÜÜÜÞÝÛÜÜÚÜÝÜÜÛÛÜÜÞÜÞÜÞÝÜÜÛÝÞÝÜÜÜÛÙÙÙÛÛØÖÓËºsrz{x»ÑØÛÛÛÞÜÝÝÛÜÜÜßÝÝÝßßÙÚÙÚÛÛÛÚÛÜÝÝÜÛÝÜßÜÜÜÝÝÝÝÛÛÜÜÜØ×Î½¤vpw~|£¿ÑØÚÙÛÛÝÝÝÝÝÜÛÝÜÝÜÜÞÞÚÚÛÜÛÜÛÛÛÛÙÛÛÛÛØÙÙÛÞÝÞÝÝÝÜÜÛÙÒÅ­ypw­ÅÓ×ÙÙÝÞÝÜÜÝÞÝÜÝÞÞÝÜÜÜÞÚÙÙÙÙÚÛÜÜÜÜÛÜÜÛÜÜÜÜÜÜÞÝÞÞÛÜÙÑ½rr|¡¸ËÖÛÛÜÞßßÜÛÜÞÞÝÜÛÜÜÜÝÞßÞÛÛÛÛÛÛÜÝÜÜÛÛÝÝÛÚÛÜÛÝÜÞÞÛÚÚØÎµ}ty³ÅÏÖÙÛÛÛÜÞÞÞÝÝÝßßÝÞÜÞÞßÞÞÞÚÛÙÚÚÛÛÚÙÙÛÜÝÝÛÙØÙÜÜÝÝÛÝÛÚÌ²~{°ÁÍÓÙÙÚÛÛÞÞÞÜÜÞÝßÞÝÞÛÜÝÜÞÚÝÜÛÛÚØÙÚÜÞÝÛÚÙÝÜÛÚÙÛÝÞÝÛÙÛØË³~}®ÀÌÔØÛÛÝÛÝßÞÞÝÝÝÝßßÝÝÝÞßàÞÝÝÞÞÚÚÙÛÙÙÙÚÛÛÛÜÛÚÙÚÜÛÝÜÛÚÛÚÎ¸|¨¼ÊÏÔØÚÚØÙÜÞÞÞÞÞÞÜÜÛÛÛÚÝÝÝÞÝÝÞÝÝÛÛÛÚÚÛÛÜÛÛÜÜÛÚÛÛÜÞÝÝÙÛÝÖÁ£~{ ·ÊÔÙÜÝÜÛÜÞÜÝÝÝÞÜÜÝÝÞÞÞÞßßßßÞÜÝÛÜÝÙØÚÚÚÛÚÛÛÛÜÚÚÛÚÛÛÝÝÜÚÝØÈ®yy¥¿ÎÕ×ÚÚÚÙÙÛÜÞÞÝÝÛÛÚÜÛÝÝÛÚÚÚÛÛÜÜÝÝÞÞÜÛÜÜÛÛØÙÙÜÜÜÙÚÛÜÜÛÙÙÝÝÒ¿¤wx©ÄÒ×ÙÛÝÜÞÝÜÜÜÝÜÞÝÜÝÝÝÞÞÞÝÜÝÞÝÝÝÜÝÝßÞÛÛÚØØÙÛÝÜÛÚÛÛÛÚÚÚØ×ÙÝÙË³po§ÆÓØØÚÝÛÜÚÜÛÛÛÝßàßÝÝÝÝÜÜÜÜÝÞÞÜÜÜÜßÝÞÝÚÛÚÜÚÜÛÚÛÚÛÛÛÛÛÜÜÚØÜÝÔÀ¦tk|ÁÔÚÚÚÜÝÞÞÝÞÞßßÝÝÝÝÜÜÝÞÝÜÜÞÝßßÞÞÝÝÝÜÜÝÛÚÙÙÚÛÚÙÛÛÝÞÜÛÚÚÛØÚÛÚÎ· |lq·ÏÙ××ÚÛÞÞÞÞÛÛÛÝÞÞÞÞßßÞÝÛÛÛÛÛÝÛÛÝÝàÞÝÝÝØÚÚÜÚÜØÚÚÙÚÙÚÚÜÜÜÙÛÞÖÇ­um¦ÅÖØØÙÝÞÜÝÝÞßßÝÞÝÝÜÜÜÝÝÜÝÞÞÞÜÜÛÞÞßÞÞÞÝÝ×ÙÝÝÜÛÙÚÚÚÚÚÛÛÛØ×ÖÜßÖÃ©no¶ÐØØØÛÜÜÜÚÛÚÚÜÛÜÜÛÝÜÞÞÞÞÜÜÝÜÜÝÛÞÝÝÞßßàà×ØÙÚÚÚÙÚÚÚÙÚÚÛÛÚÙÙÞÛÑ½¦{my ÃØÙ×ÖÚÜÝÝÜÝÝÞÞßÞÞÜÜÛÜÝÞÝÞÞÞßÞÞÞàÝÝÚÛÝÝÞØØÙÛÛÙÙÙÛÛÜÚÚÙÛÙØØßÛÏ¸¤¢}o¨ÉÚÚ×Ö×ØÛÝÞÝÝÞÝÞÝÛÜÚÝßÞßÞÞÞÜÝÞÝÞÜÜÞÞÞÜÛÜÚÚÙÙÙØØØÙÚÚÝÛÜÛÚØÚÜØÌ´¤£ {r°ÌØÙÙÛÝÜÜÜÛÜÛÝÝÝÜÛÚÜÜÞÞÞÞÜÜÛÝÝÝÝÝÞÞÞÞÞÞÞØØØØÛÝÜÛÚÚÛÚØÚÙÚÙÙßÛÍ±|t·ÐÚØØÛÜÛÝÜÝÞÜÝÜÛÜÞÝßÝÜÝÞÝÝÝÝÝÜÜÞÜÜÛÛÜÝÝÞÚÙÙÚÚÛÚÛÚØ×ÙÛÝÜÙØÚßÜË¯yq¸ÑÙÖ×ÛÜÜÛÛÛÜÞÝÜÛÚÛÛÝÛÝÜÝÞàÞÞÜÛÛÜÞÞÝÜÞÜÜÞÚÙÙØÙÚÛÙÙØÛÙÚÛÜÛØØÝÙÉ°  xw½ÔÛØØÚÚÛÝÝÞÛÝÜÝÛÚÙÛÜÝÛÛÜÞÞÝÛÛÝÜÜÛÛÜÜÜÞÞÝÙØØÚÚÜÙÛÛÜÛÜÛÛÛØØÚßÙË±¢¢xv¼ÒÙ×ØÝÜÜÜÛÛÜÜÞßÞÞÜÜÞÞßÝÝÜÝÞÞÝÝÞßàßÞÜÞÝÞÝØ×Ø×××ØØÙÚÙÛÛÛÛÙ×ÙÜÙË°¢¡yy¿ÓÚ×ÙÜÜÛÚÙÜÛÜÜÜÜÜÜÜÝÝÜÜÜÜÜÜÜÝÞÜÝÜÚÛÚÜÝÞÞÙØÙ××ØØÙÚØÙØÛÛÜÛ×ØÜÙÌ± yy½ÓÙØÙÝÜÜÛÝÝÝÝÝÜÛÛÛÜÝÝÞÜÝÛÛÜÜÞÞÞÜÝÜÜÞÞÞßÜ××ØÙÙÙ×ØÙÚÚÙÚÛÝÚØØÛØÊ®w{ÁÕÛ×ØÙÛÜÛÚÛÜÝÜÚÚÛÞÝÞÜÝÛÛÚÛÜÝÝÝÞÜÞÚÚÛÜÞÝÝØÚÙÙÚØÙÙÙÙÙÙÙØØ×ÖØÜÚÈ¬wz¿ÔÚØ×ÚÚÚÛÜÛÜÛÜÝÜÝÝÜÝÜÝßÞÝÜÝÝÝÝÝÝÝÞÞÞÝÝÞßÙÚØÚØÚÙØ××ÚÙÚÚ×ØÕÙÛÕÇ¬v¢Ä×ÚØØÚÙÚÚÜÛÚÛÝÞÝÛØÚÜÛÝÜÛÝÝÝÝÝÛÞÝÝßÞÞÞÜßßØØØØÙÚÙÚÚÚÙÚÚÙÛÙÖØÛÖÆ¥w£Å×ÛØÚÜÜÜÛÜÛÝÝÜÞÜÜÜÜÛÛÛÛÝÜÜÚÚÜÛÜÜÝÞÞÜÜÜÜÝÙÙÚÙÙÙÙÚÙÙÙØÚÙØ××ÙÝÖ¿¡ztªÉØØØÙÝÛÜÛÛÝÝÞÝÛÛÛÜÞÜÝÝÜÞÜÝÜÛÛÚÜÜÝÝÜÜÝÜÜÝØØ××ØÚÚÚÙÙÚÛÚÚÙ×ÖÙÛÒ¹yv²ÌØÖÕÙÚÙÙÙÚÛÝÞÝÜÛÜÜÜÝÞÞÞÝÜÜÜÛÜÜÜÛÛÚÛÛÛÜÜÞÖ×Ö×Ø×ØØØØ×ÖØØÙÖÕ×ÖÇ­xyÀÖÛ×ÖØÙÚÛÛÚÜÙÜÜÝÜÛÚÚÚÚÚÜÜÛÜÜÛÛÚÜÛÝÜÚÜÚÚÙÙØÙÙÚÜÛÙØÕØØÚÚÚ×××ÙÐ½¤w¨ÇØÚÙÙÚÚÙÚÛÛÛÚÛÛÚÛÙÙÙÛÚÛÜÝÝÛÛÚÛÛÙÚÛÜÛÛÛÚÚÛÖ×Ø××ØØØ××ØÙØ×ÓÕ×ÓÃ©£¦|¸ÐØÖÕØÚÚÛÛÜÝÜÝÜÛÛÜÞÞÝÝÛÛÛÜÛÛÚÙÚÜÞÝÛÛÝÞÞÛÛÚ×ØØØÙÖØÖØÙÚÚ×ÔÓÖÏ¼¡¥¢~©ÈÚÛØÚÚÚÙÙÚÛÜÝÛÛÛÛÜÚÛÚÝÝÜÛÛÜÜÛØÙÛÜÝÜÜÜÛÜÜÜÝÕÖÖØ×ØØ×ØØØ×ÕÕÒÈ´¢¼ÔÚØØØÙØÙÚÙ×ØØÛÛÚÚÚÚÙÚØÚÛÚÛÚÛÚÜÝÝÝÛÝÜÜÜÚÛÛÛØÙØ×ÖÖ×ØÙÙØÖÖÒÂª¥µË×ØØÚÛÚÚÛÚÛÝÝÜÛÚÜÜÞÜÛÛÚÝÛÝÝÝÜÜÚÚÚÛÝÞÞÞÝÞÞÜÜ××ÙØÙØ××ÖÖ×ÖÍ¸¤«¢´ËÖ×ØÙÛÚÚÚÛÛÚÛÝÜÜÛÛÜÛÚÚÚÛÛÜÜÝÜÜÝÛßÞÝÛÜÝÝÝÛÜÜÝ×ØØØØØÙÖÖ×ÕÊ²¨¬£²ÆÓÖÙÙÜÙÚÚÛÜÚÚØÚÛÜÛÛÜÝÜÚÚÜÜÜÜÜÜÜÛÜÜÜÞÝßßÜÝÜÛÞÝ×ØØ××ÖÕÖ×ÔÉ°£«ª ©»ÊÒ×ØØ××ÙÛÛÚÙÚÛÜÜÜÚÚØÙÛÛÚÚÛÜÜÛÚÜÛÜÝÝÝÝÛÜÛÚÛÚÚÛÛØ×Ø××ÖÖÚ×Êµ¢£«­¦ ¦¶ÅÏÔ×ØÚÛÙÚÙÚÙØÚÚÜÜÛÛÛÜÝÝÜÜÜÛÜÛÞÞÝÞÝÞÞÝÜÜÛÝÜÝÜÛÛÛÝÖÖ×Ø×ÖØ×ÏÁ±¬­°¬¥£ª¶ÄÌÒÔ××ØØØÛÚÚØØØÛÜÝÜÜÛÙÚÙÚÜÛÛÛÚÜÜÛÜÚÜÝÝÞÜÝÝÝÜÚÜÚÝÛÛÕÕÖÖÕØÖÑÉº³°¬©§®ºÅÍÓÖØØ×Ø×ÙÚÛÚÙØØÚÙÛÚÛÚÚÛÛÛÙÙÚÛÚÙÚÛÞÜÛÛÜÞÞÜÚÛÚÜÛÜÛÜÜÛÕ×Ö×ÖØ×ÏÄº³±±¹ÁËÑÓÔÖ×ÙÚÙÙØ×ØØØØ×ÚÙÛÜÚÛÛÚÛÛÙÚØÚÛÚÛÛÛÜÜÛÝÛÜÜÛÛÜÛÜÞÝÞÞÜÝØ××ÖÖØÕÑÃº³·ÁÊÐÓÔ×ÙØØ××ØØÙÙØÙÚÚÜÛÛÚÚÙÚÙÛÙÙÚÙÚÛÛÜÛÛÜÚÝÞÝÝÛÛÜÜÜÛÜÛÜÝÞÞÞÔÖÖØ×ÖÕÐËÆÇÎÒÕÕÔÖ×ÖÕÖÓÖÖÖ××ØÙÙÚÙØØØØÙÙÙÚÙÛÙÙØØÙØÚÙÚÚÚÚÜÚÛÛÚÚÙÚÛÜÜÚÚÙÛÖÖ×Õ×Ø×ÔÏÎÐÓÔÔÔÖØ×ØÖØ×ØØØØØØÙØØØÙÛÜÛÛÙÚÛÛÝÛÚØÙÚÚÙÚÙÚÚÜÜÛÙÚÙÚÛÚÚÚÜÜÝÜÜÔ×ØØØ×ÕÕÑÒÒÖØØØ××××ØØØØ××××ØÙÚØÙØÙÚÙÙÚÙÚÙÙØÚÛÛÚÙÙÙÚÛÛÚÚØÙÜÚÚÙÛÛÜÝÝÝÞÞÕÖÖ××ÔÒÑÑÓÓÕÕÕ××ÚÙØØØÙÚÚÛÙÙØØÙÚÚÛÛÜÛÛÚÚÙÛÛÛÜÚÜÛÛÛÚÚÛÛÛÜÜÜÚÜÝÝÜÚÛÜÝÜÜÛÔÖÖÕÕ×ØÖÒÐÑÔØÕØ×ØØ×ÖØØØØØØØØÚÚÚÙ×××ØÚÛÛÙØÚØØØØØØÙÛÙÙ××ÙÚÜÜÛÚÚÚÛÜÙÛÚÙÜÕÕÔÔÔÖ×××ÖÖ×ÕÔÕ×ÙØ××ØÚÙ××ÖØØÚÙÛÙÚÙÚÚÚØÙØÚÛÚÙØÛÛÛÙØÙÚÜÚÛÚÙÚØÜÛÛÚÚÛÜÜÝÜÕÖ×××ØÕÕÔÕÖÖÕÔÕÔÕÕ×ØØØØØÚØØØØØØÚÙÛÚÛÛÙÙÙÚÛÚÛÚÙÙÙÙÛÙÛÚÛÜÛÛÙÜÜÛÚÙÚÚÜÚÜÜÕÖÕÕÔÕÖÙØÙØÖ×ÖØ×ØØ××××Ø×ØØØÙÙÙÚØÙØØÙÙÙØÚÛÜÜÜÛÜÙÚØÚÚÜÛÚÙÙÛÛÝÝÜÛÚÛÜÞÜÜÜÖ×ÕÕÕÔÖÔÕÕÖÕÖÖ××ØØ××ÖÖ××ØÚÚÚÙØÙÙÚÚØÙØÙÙÚÙÛÙÙÚÙÚÙÙÚÚÛÛÛÚÚØÙÚÚÛÚÚÚÚÚÚÚÚ
Y:
F:00:00:07.05
G:
S:70,99
V:19570,39671
C:164,322
M:
ÛÝÝÝÚÜÝÞßÝÝÝÝÞÛÛÞÝÞÞÜÞÞàààÞÞÝÞÝÞßßßßßàÞÞÜÝÝÜÞÜÝÜÜÝÞÞÝÝÝÝÝÜÞÝÜÜÜÜÞÞßÝÜÛÞÞÜÛÚÛÝÝÜÝÝÞßÞÞÝÛÛÜÛÛÛÜÞÞÝÝÝÞÜÛÜÜÝÝÞßàÞÜÜßÞÞÛÛÝÞÝÞÞÝÝÜÛÝÜÞÝÝÞÝÜÞÞÞÝÜÝÞÝÛÛÚÚÚÜÝÞÝÜÜÝÜÞÛÛÜÜÜÝÝßÞÞÝÝÞÞÞÞÞÝÝÜÜÝÛÝÜÝÜÛÛÜÞÞÞÝÝÜÝÝÞÞÞÝÝÜÚÛÚÛÞÜßÜÝÜÜÝÝÜÛÜÞÝÜÝÝÞÛÛÛÝÞÜÛÛÛÝÝÜÝÜÞÝÜÞÝÞÝÝÝÜÜÛÞÝßÝÝÝÝÝÜÛÛÜÝÞÝÞÛÚÜÛÜÛÚÛÜÜÜÜÜÜÜÜÛÞÞÞÝÜÛÝÝÞÝÝÝÝÝÝÜÞÞÝÝÝÞÞÞÞÞÞÝÝÝÝÝÜÛÞÞàßÞÞÞÝÝÝÞÝÝÜÜÜÛÚÜÞÝÜÚÜÞàßÞÝÝÝÝÝÝÝÝÜÜÚÙÚÜÜÞÜÛÜÜÝÞÝÝÞÝÝÛÛÝÝÝÜÜÜÜÜÝÝÞÝÛÜÜÝÝÜÛÜÜÞÞÞàßßÞÝÝÜÜÜÝÝÛÜÚÜÜÛÜÙÜÜÝÜÜÛÜÝÞÝÚÛÛÝÞÞÜÛÜÜÝÞÞÞÝÜÜÝÞÞÝÝÝßÞÞÞÝÞÜÛÛÝÞÝÜÛÝÜÞÛÞßàßÜÛÜÝÞÜÜÜÝÜÚÚ×ÙÛÜÝÜÜÜÜÜÛÞÝÝÜÝÚÜÚÜÜÝÞÝÝÜÜßÝÝÛÛÝÞßÞÝÞÞàÞÝÜÝÛÞÜÞàÞÞßÝÝÚÚÚÜÜÝÜÛÜÝÝÝØÕÒÑÖØÛÚÛÝÜÛÚÜÜÞßÞßÝÞÝÞÞÜÝÝÞÝÞÞÞÞÝÝÞÝßßÞßÝÝÝÝÞÞÜÜÝßßÞÜÝßÞÞÝÜÞßßßÜÞÝßßÜÓÌÊÎ×ÚÛÝÝÝÞÞàØÙÛÜÛÜÜÝÜÛÝÜÝÛÝÞÝÜÛÜÜÞÞÝÜÜÜÜÞÝÞÝÝÜÛÛÙÚÝÞßÝÝÜÜÜÝÜÞÛÛÚÜÞÞÛÍ¼¯´ÆÔÛÚÜÜÝÚÚÙÞÞÞÝÜÝÝÝÜÜÝÞÝÞÞÞÞÝÜÛÝÞÞÞÝÞÝÝÞÞÞÞßÞÞÝÝÝÞÞÞÞÞÞÝÝÞÞÞßßÞÜÜÝÓÁ®©¹ÌÚÝÝÜÞÞÞÞÝÙÛÚÜÜÝÜÜÛÛÛÛÙÛÝßÞÞÝÛÛÛÜÝÞÝÜÜÝÝÝÞÝÝÛÝÝÝÜÝÝÞÜÝÝÝÝÝÝÞÞÜÚÚØÊ² ´ÌÙÝÛÜÞßÝÞÞÜÜÞÞÞßÝÜÛÚÜÜÝÝÜÞÝÞÞÝßßßßÜÞÝÞÞÞÞÝÞÝÞÞÞÝÝÞÞÞÜÚÜÜßßÞÝÛÜÜÛÓ¾©¤¹ÏÙÜÛÜÞÞßßßÙÚÜÛÜÛÚÛÜÝÞÜÜÜÝÜÜÝÛÛÜÜÞÜÜÝÛÝÜÞÞÞÞÜÜÛÝÝÞÝÜÞÞÞßÜÜÛÚÛÛÞÝÙÍ¶¡·ÌÚÜÜÜÞÜÞÝÝÛÛÜÜÝÝÝÛÛÜÞßßÞÝÜÝÞàßÞÝÜÞÞßÞÞÝÜßáâáßÝÝÞÞßßßÝÜÝÜÞÝÞÝÝÞÚÕÄ­¢»ÏÚÛÛÜßÝÞÜßÜÛÛÜÝßÝÜÚÛÞÞßÞÞÞÞÝÛÜÝÝÞÞÝÝÜÝÞÜÝÝÞßÞÞÝÞÞÞÝÞßÞÞÜÛÝÛÚÛÜÙÌ· ·ÎÛÜÜÜÞÞÝÝÝÜÞÞÞÞÞÞÝÛÜÜÜÞÞÞÝÜÜÝÞÞÞÝÜàßàÞÜÝÝÞÝÜÜÝÞÞßÞßÝÝÞÞÞßßßÝÞÜÕÇ±ºÒÝÞÚÛÛÜÝßÞÛÛÜÛÚÜÛÜÜÜÝÝÝßÝÞÛÞÝÝÜÜÞÞÞÞÞÞÜÞÞÝÞÛÝÝÞÝÞÝßÝÝÜÝÜÝÝÝÜÝÜÒÃ¬¹ÑÜÚØÚÞßàÞÝÜÝÝÝÛÜÜÝÝÝÜÝÞÞÞÞÞÞÞßÞÜÝÝÝÞÝÝÝÝÜÛÜÝÞÞÝÞÝßßßßÞÜÝÞÞÜÛÝÛÒÁª·ÏÞÝÛÝÜÜÜÝÜÛÛÛÛÜÛÚÛÚÛÚÚÜÜÞÝÞÞÞÞÜÛÝÜÛÞÜÝÝÜÞÝÜÝÚÜÜÝÞÝÞÜÝÜÜÛÜÜÛÜÞÚÏ½§²ÌÚÜÛÜÝÞÝÞÝÝÝÜÚÛÛÞÝÝÜÞÞÞÝÝÞÞÞÜÝÝßßÞÞÞÝÝÞßààÞÞÝÝßßàÞÞÞßàßßÞßÜÝßÛÏ»¦´ÍÛÛÛÞÞßÝÞÝÛÙÛÜÜÛÛÛÜÜÛÛÜÝÛÜÚÜÛÝÜÜÝÜÝÜÜÜÝÞÜÝÝÞÝÛÚÚÛÜÜÝÝÞÞÜÛÜÚÞàÙË·§¯ËÙÚÙÛÞÝÜÝÝÞÞÞÜÞÛÚÛÚÝÞÞÝÝÝÝÝÞÝÞÜÝÝÝÝÜÝÞÞÞÜÝÜÛÜÛÝÜÛÞÛÝÞÝßßÝÞÚÝßÚÍ¹«°ÍÛÛØÛÝÝÞÝÞÞÜÙÜÛÞÞÞÞÜÛÚÙÜÞßÞÜÝÝÝÝÝÞÝÝÜÜÝÝÞÝÝÝÝÞÞÞÞÜÜÜÝÞÝÞÞÝÚÛÜÖË¹¬¯ËÚÛÚÝÞÞÝÝÞÛÛÜÛÛÜÝÝÝÜÜÜàÞàÞÜÝÝÜÝÛÜÞÞÞÜÝßÞÞÞÞààßÞÞÞÞÞÞßÞÜÝÜÝÚÞÞÚÊ¸¯¯ËÛÚÙÛÜÝÛÜÜÚÚÙÛÜÛÛÝÜÜÜÜÞÝÜÜÛÜÛÞÜÞÜÛÚÛÛßÞßÞÝßÞÝÛÛÛÛÛÜÝàÞÛÛÛÝÜÞÞ×Ê¶¬«ÊÛÜÙÙÜÜßÞßÜÞßÞÝÚÛÜÞÛÜÛÜÝÝÞÞÞÞÜßÞàÞÝÛÝÞßßÝÝÝÝÝÝÝÝßÞÞÜÜÛÜÞÞÜÛÜÜÕÅ´ª¬ÉÛÝÙÚÛÝÝÞÝÛÜÜÙÛÜÜÝÛÜÜÞÜÝÜÜÝÚÜÝÞÞÝÜÝÞÞßÞÞÞÞÜÜÜÝÝÝÝÜßßÞÜÝÜÞÜÝÞÝÕÂ²ª~©ËÝÞÛÚÜÛÞÞÞÜÜÞÜÛÛÛÝÞÜÜÚÜÝÞÞÜÝÛÛÛÜÝÝÜÜÝÞÜÛÛÜÞààÞÞÞÞÞÞÞÝÜÛÜÝÝÝßÛÐ¼¬¦}ªÊØÙÙÛÞÝÜÝÞÝÛÙÛÛÝÜÜÞÜÝÛÛÞÜÝÜÜÝÛÜÜÛÛÛßÞÝÜÛÞÜÞÞÞÜÜÜÝÜÝÞÞÛÛÚÛÚÛÞÛÏ¸¨ {¬ÉÙÛØÙÜÜÞÝÝÜÜÜÜÛÜÛÜÜÜÜÚÛÚÜÝÝÞÝÞÜÛÛÜÝÞÝÜÞÜÞÜÝÞÜÜÝÜßÝÞßßÝÞÞßÝÞÞØÊ°¥z±ÎÛÚÙÛÝÛÜÛÝÛÙÛÛÛÛÛÜÝÞÝÜÝÝÜÚÚÚÛÝÝÝÜÞÞÝÞÝßÞÞÝÝÝÝÝÛÞÞÝÝÛÜÞÞÞÛÚÝßÕ¾¥~y´ÑÜÝÛÛÜÞÞÞÝÛÜÞÛÛÜÚÛÚÛÞÞÞÞÞÝÛÛÜÝÜÜÛÝÝÝÜÜÝÝÛÜÛÝÞÞÞÞÝÜÜÛÛÜÜÝÛÚÝØÍ³z{½ÒÜØØÛÜÜÝÜÜÛÚÚÙÛÛÜÝÚÜÛÜÝÝÜÛÝÞÞÞÚÛÛÛÞÛÝÞÞÞÝÜÞÞßßÞÝÝÜÜÜÜÞÜÛØÚÙÑ½§~s}¢ÃØÜÛÛÞÞÞÞÝÞÛÛÜÜÝÜÜÝÜÝÜÝÜÛÜÜÜÝÝÜÛÚÜÜÜÝÜÛÛÚÛÛÜÝÝÞÝÝÜÝÝÝÞÞÝÚÚØÐ¿¦xr®ÊÙÛÙÜÝÛÜÜÝÝÜÛÝÝÛÜÜÜÝÝÞÝÞÜÛÜÝÝÝÜÜÜÛÛÛÛÝÜÞÝÝÝÜÝßßÞÜÛÚÛÚÛÛÚÙØÏ½¢}ou»ÔÝÜÜÛÚÜÛÞÝÝÛÛÝÞÞÚÛÛÚÜÚÚÚÜÜÞÞÜÜÜÜÝÝÜÛÛÛÝÞÜÞÝÝÝÜÛÜÜÞßÞÜÙ××ÖË¶uqªÉÙÚØÚÜÝÞÝßÝÝÚÜÞÜÛÙÙÜÜÞÛÙÚÛÛÚÚÛÛÚÛÚÛÛÚÜÝÝÞÜÜÜÛÛÛÚÙÚÜÛÛÙÕÔÏÂª{{~r{»ÒÙØÚÚÜÜÜÝÛÜÜÚÛÛÛÛÛÝÝÞÜÝÛÝÞÜÝÛÜÝÝÞÞÞÝÝÝÝÝÝÝÝÜÛÜÝÜÛÙØØÖÕÐÇ²|tzwu³ÍÙÙÚÛÜÝÜÜÝÞÞÝÙØØØÙÚÙÙÙÚÚÛÙÙÚÚÛÚÚÛÛÜÚÛÛÛÜÜÝÜÜÛÚÜÜÝÜÙ×ÓÎÄ²plx{z¬ÈÕÚÙÚÝÜÜÝÞÞÜÝÜÜÚÛÚÚÚÛÛÜÛÜÜÜÛÚÛÛÝÜÛÝÜÝÜÛÜÜÝÛÝÜÜÚÛÛÛÙÕÑÄ´plq{||¨ÄÔÛÜÜÝÝÞßÞÝÛÜÜÝÛÚÛÛÜÜÚÙÙÚÛÝÜÜÛÚÛÜÜÞÜÞÝÞÜÛÛÜÝßÜÜÜÛÚ×ÑÇ´qou|~z}¨ÂÓÙÛÜÝÞÝÞÞÞÞÝÝßßÙÚÚÙÛÚÚÛÛÛÜÜÝÛÚÚÚÚÛÛÝÜÜÜÝßÞÞÜÚÚÛÚÜÙÐ¿¢upu|}xw¯ÆÑØÚÜÜÝÚÜÝÞßÞÞÝÝÚÙÛÞÜÛÙÚÜÚÚØÚÚÚÜÝÜÜÜÜÝÜÜÛÛÜÜÝÝÜÛÚÛØÌµx|{}¡¸ÉÕÚÜÝÝÝÝÚÛÛÝÝÛÛÛÞßÚÚÛÜÝÛÛÛÜÛÛÛÜÜÛÛÜÜÛÛÚÛÜÝÞÞÝÞÞÝÝÝÙË°~{±ÄÐ×ÜÛÛÜÝÝÞÞÞàÝÜÛÜÝÝÜÙ×ØØØÚÚÚÚÚÜÚÜÚÚØÙÚÛÜÛÚÙÚÜÞÞÞÛÙÛØÊ­°ÁÌÔÚÚÜÜÜÝÝÝÝÝÜÛÜÝÞÞÝÞÝÜÛÜÚ×ÙØÛÜÛÝÜÜÝÙÚÚÜÜÛÜÚÛÙÚÜÞÜÛÛÚÌ² µÄÏÓÙÛÜÜÛÜÜÛÝÜÞÞÞÞÞÞÞÞßßÝØÙÛÛÚÛÛÚÚÙÚÚÚÙÚÛÝÝÜÜÛÜÞÝßÝÝÛÛÛÐ¸²ÄÐÔÙÚÛÜÜÝÜÚÜÛÜÝÜÛÜÜÝÝÞÝÛÜÜÙÚÛÚÚÚÙÚÚÚÜÞÝÝÜÚÚÙÙÚÚÛÜÛÜÝÜÝßÕÂ¤|yªÀÎ×ÙÛÛÜÞÝßÝÝÞÞßÝÜÛÜÝÞÞÞÝÝÞÞÞÚÙÚØÛÚÛÛÚÙÙÙÙÚÚÚÚÚÛÙÛÜÜÝÙØØÜÜÍ²wpw®ÅÒÖ×ÚÚÛÜÜÛÜÜÝÛÜÜÞÞÞÞÝÜÝÜÝÜÜÞÜÙÚÚÛÙÛÙÚÛÛÜÝÚÚÛÜÜÚÙÙÛÚÛÛÙØÚÝÕÀ£}os®ÈÕ××ÙÚÚÛÝÞÞÜÜÛÜÞÞÝÚÛÝÝÞÞÝßßßÞÞØÛÚÜÛÜÚÚØÙÙÚÚÛÛÝÛÛÛÚÛÛÛÛÚÙÝÛÎµtm¦ÅÔØÙÜÜÜÚÚÛÝÝÜÞÜÞàÞÜÛÝÞÞÜÜÝßÝÞÞàÚÚÚÚÙÚÚÛÛÙÙÛÜÜÜÚÛÛÚÚØÚÜÛ×ÛÛØÆ¬zlv»ÒØØÙÛÜÝßßÞÞÝÝÜÜÝÛÜÜÝÞÞÝÝÜÜÝÞÞÝÝÙÚÛÙÚÛÚÛÚÙÚÜÜÜÛÙÛÚÛÛÚÚÙÙ×ÜÜÓ¼¡ol¯Ì×ØØÙÛÛÛÝÝÝÝÝÝÝÜÝÜÜÜÜÜÛÜÝÜÝÜÜÜÝÞÙÚÙÙÙÙÙÙÚÚÙÛÚÛÛÛÛÛÛÛÛÚÚØÙÜÙË³{ku½Ò××ÙÜÜÜÚÜÚÛÝÝßßÞÝÝÝÝÝÞÞÝÝÝÞÝÝÝÞÞÙÚÚØ××ØØØØÙÛÚÙÙÙÚÚØÙÚÚØÕÖÜ×Ç¬sjªÊ××ÓÖÛÜÛÚÙÙÙÚÛÛÜÜÝÛÜÛÜÛÛÜÜÜÜÛÜÝÜÜØÚÙÚØÖÔÕØÙÚÙØÚØÚÙÙÙÚÜÜÙÖÙÜÖÃ§nl³ÏÙØ×ÚÛÚÛÛÜÜÜÛÛÜÝÝÝÝÜÜÜÚÛÛÜÝÝÞàÞÜÚ×ØØÙ×××ØÛÛÚÙØÚÚÚÙÙÙÙÚÚÖ×ÚÛÓ¿§{lr¾ÓÚÖÖØÚÛÝÜÛÜÜÞÞÝÛÜÛÝÝÜÞÝÞÞÞÜÜÛÛÜÚÜØØØØÚÚÙØØÛÛÚ×Ø×ÚÛÜÚÙØÙÙÙÞÛÒ»§ykx ÃÕÙÖØÛÚÜÝÞÞÝÝÞÞÜÛÛÛÜÝÜÝÞÝÚÙÛÝÞÞÞÞÞØØØØØØÖØÙÛÚÚØÙÙÙÛÙÙØÙÚÙÙÜÙÍº¦ uj}¦Æ×ØØÚÚÛÚÜÜÛÛÜÞßÞÜÜÜÝÝÝÝÜÜÞÝÜÛÛÞßàßÙÚÙØØØØÚÙÚÚÙØÙÚÛÛÚÙÙÛÚÚÚÞÛÎ¶ sjªËØÙÚÛÝÝÛÞÝÞÝÝÝÝÝÜÜÞÞÞÝÝÝÞßÝÝÛÝÝÝßßÖÕ××ÛØÙÙØÙÚØÚØÙÙ×ØØÙÛÙ×ÙÝÙÌ°tk®ÌØØØØÚÙÚÛÜÛÛÚÚÚÙÙÚÛÛÚÛÛÛÛÙÚÛÝÜÜÚÜÜØØØÙÚÙØØØØÚÚÛÚÙØØÙÚÜÜØÖÖÝÙÌ±tm°ÍÚØØÙÜÜÜÜÚÚÚÙÜÙÛÛÜÝÞÝÝÝÜßÞÞÜÝÜÜÝÜÜ×ÙÚÚØÖ×ØÙÙÙÙÙÙØØØÚÚÛÚÙÖÚÛ×É®upµÎÙÚÚÝÛÜÛÝÛÛÙÛÛÛÝÞÝÝÜÝÜÛÚÜÝÞÜÜÝÞÞÝÜØØØ×ØØÚÚÚÚÚÙÚÚÛÛÚÚÙÚÚÙØÛßØÈ¬ xv»ÒÜÙÚÛÝÞÞÜÜÜÝÞÛÛÜÝÞÜÜÛÙÞÝßÞÝÞÝÝÜÜÛÝØ×Ö×ØØØÖØÙÙÙØÙÚÚÙØ×ØØÙØÙÜÔÆ©xu¼ÓÛØØÚÙÜÛÛÜÝÝÝÛÛÛÜÝÝÝÛÝÝÜÜÛÚÝÜÛÛÚÛÛÚÙØØ×ÙÖØÖØÙÚÙØÙ×ÙØÙÛÚÚÕÙÜ×Å§vyÀÕÙÖÖÙÚÜÛÚÛÜÜÛÙÛÝßßÞÜÝÜÜÜÜÜÛÛÝÝßÞÜÝ×ØÙÚÙÚÚÙØØÚÚÚØØÙÙÙØØØÙ×ÛÜÕÃ§v} ÂÔ××ÚÜÞÛÜÝÝÞÛÛÜÜÝÜÝÝÜÜÙÚÚÜÜÛÙÙÛÛÝÞÞ×ØØØØØØØØÚÚÚÚÚÙÙÙÙÙÚÚÙ××ÙÒ¿£u£Ä×ÛÙÜÜÜÛÜÝÜÜÝÛÛÚÛÛÛÚÛÚÛÜÝÝÝÝÜÛÛÚÝÜÞÙÕ×Ö×ÙØÙØØØØÚÛÛÚØÙÙÙØÖÔÙÙÐ»¢u©ÆÖØ×ÙÚÚÚÚÛÛÜÜÝÜÜÚÚÛÜßÝÛÛÜßßÛÛÚÜÜÜÝÝÚØØØØØ×ØÖØØÚÙÙÙÙÚÚÙÚØÖÖÚØË´x´ÎÙ×ÖÙÙØÙÛÛÛÚÜÜÝÚÛÜÜÝÚÛÚÜÝÛÛÛÜÝÝÝÜÝÞÕÕ×Ø×ÖØ×ØØØØØÕ×ÖÖ×ÖØ×Õ×ÙÖÆ©|y»ÔÚ×ÕÙÛÜÝÜÜÛÛÝÜÜÛÚÛÜÜÜÜÛÝÜÞÝÜÝÛÝÝÞßÞÔÖ×ØØ×ØØØ××ÙÙÚ×ØÙÛÜÚ×ÕØÙÎ·x£Ä×ÛÙÚÚÛÛÜÜÛÛÛÛÜÛÙÙØÚÚÜÝÜÞÛÛÚÛÛÛÛÜÜÝÜ×××ÖÖÕ×Ö×ÕÖØÙØØÖÔÕÖÖÖÕ×ÓÂ¦}w±ÌÚØÖØØØ×ÙÜÛÛÙÛÛÝÝÜÜÜÜÜÚÚÜÜÝÛÛÛÚÛÛÞÝÞÖ×ÕÖÕ×ÙÙÛØ××Ö×ØØÙØÖÕÓÖÑ¾¢z¾ÓÚØÙÝÝÝÛÛÝÝÝÛÙÚÜÜÜÜÛÜÛÛÞÞßÜÜÜÜßÝÝÛÛÝÙØØ×ØÖÖØØØ×Ö×ØØØ×ÕÓÒÒÊ¶y|x°Ë×ØØÛÛÛÚÛÛÛÙÙÙÛÜÚÜÛÜÜÛÜÛÚÛÚÚÛÜÞÞÝÜÛÛÝ×Ö×××ØØÙÙØØ××Ö×ØÕÖÒÍ¾¦zyv£ÂÖÙÙÛÝßÜÙØÙÛÝÚÜÜÝÞÜÛÜÜÛÛÚÛÝÝÞÝÝÜÛÛÜÞÞÞÓÖ××ØØ××××ÙØÖÔÓÓÑÌÄ®}vy~¼ÐØ×ØÛÝÜÜÚÙÚÚÜÝÝÜÜÛÝÛÛÛÚÜÜÜÞÛÛÜÝßÞÝÜÞÝßÖ×Ù×ØÖÖ×ØØØ×ÖÔÑË½©{rx¡|µÌÕØÙÙÚ×ØÙÚÛÜÜÛÙÙÚÛÛÛÛÛÜÜÜÜÜÜÛÜÛÜÛÜÞßÞÜÚ×ÖÕÔÕÖ××ÖÔÓÐÑÏÅ±vy£·ËÕ×××ÙØÚÚÚÚÙÙÙÜÚÛÛÛÝÜÙÚÙÚÜÛÚ×ØÚÛÜÛÚÛÜÛÚÙÖ×ÕÖÖ×ØÙØ××ÕÍ¹z£§¿ÐÓÕØÚÜÛÚÙÛÛÛÙÚÜÝÞÝÛÛÙÚÛÛÛÜÜÞÞÞÜÜÞÞÞÝÜÜÝÜÜ×××ÕÕÕ×ÕÔÕÕÍ¸¢¦¥¢ ²ÄÐÔÕÖ×ÙØÜÛÚÚØÚÛÜÜÜÛÛÛÛÜÙÚÚÛÜÛÚÙÛÚÛÛÝÜÛÚÚÜÜÜÖÕ××Ö×ÔÕ×ÕÌ·§©¨¤¦µÁÍÔÖ×××ØØÚÛÚØÙÚÜÜÚÙ×ÚÛÜÛÛÚÚÛÛÜÜÛÛÙØÚÚÜÛÛÛÛÜÜÛÕÔÕÕ×ÖÕ××Ï¾§¦«¨¢¢¬»ÄÍÑÕÖ×ØØÙØÖ×ÔØÙÚÚÙÙÚÛÞÜÛÚÙÙÚÛÜÛÚÜÛÛÛÜÝÝÙØ×ØÚÙÚÚÕÖ××ÕÔÖÙÕÊ¶¬¬®­¦¢¦°»ÄËÐÓÖ×Ø×Ö×ÕÙÙÚÙÙÚÙÛÚÚÛÚÛÙÜÜÜÜÛÜÝÝÜÜÛÛÛÜÜÝÜÚÛÛÜÜÚÜÛÕÕÖ×ÕÖ×ÕÎÂ¶°®ª¨«´ÁÉÎÒÔÔ×Ö×ÖÖ×Ø××ØÚÚÛÛØÙÙÙÚØÙÙÙØ×ÙÜÛÛØÙÚÚÛÚÚÛÚÚÚÜÜÛÚÛÛÜÕÖ×ÙÖÖÕÒÌÂ¶¯¨«´ÁÍÑÓÓÕÕÔÕÕØØ××ÖÙØØÙÚÚÛÙÚÚÚÛÛÚÚÚÛÛÛÚÙÜÜÝÚØØØÛÛÚÙÙØÚÛØÛÙÛÕÖÖÕÖÕÕÔÍÂ¶°¶ÂËÐÓÔØØÙÖØ×ÖÖÖØØØ×××ØØØÛÛÚÚÙØÙ×ØØÙØÚÚÛÚØÙÖÙÙÛÜÚÚÛÛÜÚÚÚÚÛÛÕÓÔÕÓÖ×ÕËº±³ÀÊÐÑÐÔÔÖ×ÕÔÔÕØØÙØÙÙØÙ×××ØØØØÚÜÜÚÚÚÛÜÚÚÙÚØØÙÚÛÛÛÜÝÞÜÛÙÙÚÜÝÜÔÖÕÕÒÓÓÓÑÍËÍÐÒÒÑÔÕÖÔÔÖÔØ×ØÙÙ×ØÖØÚÙÙ×ÙÙÚÙØØÙÚÚÚÚÚÜÛÚÙÚÚÛÛÚÜÙÙÚÚÚÝÚÜÛÛÙØÓÕÖÕ×ÓÕÔÓÐÎÑÒÔÓÔÕÕÖÖ×Ø×ÖÔÖ×ØÖÖÖ×ØÙØÙØØØ×ÚÙÚÙØØØØØÙÛÚÜÛÚÙÙØÙØØÙØØÙÙÛÚÚÙÔÓÔÔÔÕÕÕØÖÕÓÓÓÖÖØØÖ×Ö×ÙØØ×ÕÔÔÖÖØ×ÕÖ×ÖÙÕ×ÙÙÚØØØÚØÙÙÙØØØØÚÙÜÙÜØØØÙÜÛÛÙÙÚÖÔÓÓÔÖÕÔÓÓÔÔÕ×Ø×ØÕÖ××ØØØØØÖÕ××ÙØ××ÖÙÚÚÙØØØÚÙØÙÙÚÙÙÚÚÙÚÚÙÚÚÚÚÙÚÚÚÛÚÚÚÛÙ×ÖÕÕÔÕÕÔÓÓÒÒÓÔ×ÖÖÕÔ××ÙØØ×Ø×××Ø×Ø×ÙÙØØ×ØÙÙØ×ÕØÙØÚØÙØØÙÙÙÚÙÛÙÚÙØ××ÙÚÛÚÚÚÓÔÔÓÕÔÖÖÖÖÕÕÖÔÕÕÔÕ×ÕÕÓÕÖØ××Ø×ØÖÕ×ÖØ××ØØØ××ÚÛÛÚØÙØÙÙÛÛÛÜÚÚ××ØØÚÚÛÚÚÛÜÚÜÓÓÕÔÔÓÓÕÕÔÒÒÔÕÕ×ÓÕÔÕÕÔÕÕ×ÖÖØØØÚ×ØØØØÖØ×ÙÚÙÙÚØÙÙÚÛÚÙÛÚÛÛÚÚÚÙØÙ×ÙÚÛÚÙØÛÜÒÓÓÓÔÓÔÔÓÕÓÕÖÕÔÔÕÕÖÖÖ×Ö××ØØ××ÖØÙØ×Ö×Ö××ØØÙÛÜÛÙÙØØ×ØÙÚÜÙÙØØÙÙÚÙÚØÙØÛÜÞÜÔÓÓÓÒÔÓÓÔÓÔÔÓÕÖÕ×ÖÕÓÑÒÓÕÔÖ×ØØ××ØØÙÙØØ×ÕØØÙØØ××ÖÖØÙÙÚØØØØØÙÙÚÚÙÙØØÙØÙÛÚÕÕÔÒÓÓÔÓÓÓÔÔÓÔÔÕÖÖÕÕÔÔÕÕÕÖÖØ×ÕÕÖÖØ×Ö××ÖØØÚÚØ××ØÚÚÚÙÚÚÛÙØØØÚØÚÙÙØÙÛÙÜÙÚ
Y:
F:00:00:07.15
G:
S:75,95
V:19570,39671
C:159,329
M:
ÛÚÚÚÚÛÛÛÚÛÙÝÝÝÝÛÛÝÜÛÛÛÝÝÜÜÝÞÝÜÛÜÜÝÞÞÞÞÞÝÛÚÜÞàÜÝÝÝÝÜÝÞÞÞÝÝÞÜÜÛÚÚÚÜÞÞÝÝÞÞßÝÜÚÞÝÛÜÜÛÝÞÞÝÛÛÜÜÜÜÛÝÞÝÜÛÚÜÜÝÜÜÜÜÝÜÞÝßÞÞÜÜÝÝÞàßßÞßÞÝßÝÞÞÝÝßÝÝÜÞÝÞÝÜÝÞÝÞÞÞÞßÞÝÝÜÝÜÛÛÛÜÞÝÞÞÝÞÞÞÞÜÚÜÞàÝÞÝÞßßßÞÝÚÜÜÝÛÛÝÝÞÜÛÛÜÞÞÞÜÝÝÝÞÞßÞÜÛÛÝÜÛÚÜÛÜÜÜÜÜÜÝÞÞÝÜÜÜÝÛÛÛÜÝÝÝÛÛÝÞÞÝÜÝÜÜÜÞÞßßÞÝÜÛÝÝÛÝÛÛÞßÞÞÜÜÜÜÝÝÝÝÝÝÝÜÜÞÞàßÞÝÜÜÜÜÜÝÝÜÜÜÝßÞßÝÝÝÞÜÚÜÛÜÜÜÜÞÝÜÛÜÝÝÜÛÝÝÝÞÞßÞÞÞÞÝÜÝÜÝÜÜÞÞÞÞÝÝÜÞÞßÝÜÝÛÝÜÞÞÝÝÜÛÛÛÛÛÙÚÙÜÞÞÞÝÜÜÝÞÝÛÙÜÛÜÝÛÛÛÚÜÝÜÝÛÜÜÜÛÛÜÝÝÜÛÛÝßÞÜÝÝÜÞÝÝÜÞßÞÞßàÞÝÛÛÜÜÞÝÝÝÜÞÞÝÜÛÛÝÚÛØØÛÜÝÝÝÝÝÝßÞÞÞÜÝÝßÜÛÝÝÞÞÝÝÛÚÜÞÞÞßßßÞÞÝÞÞÝÝÜÛÛÜÛÝÝÝÞÝÝÞÞßÞÞÜÝÞÞÞÞßßÞÜÛÚÜÞÞÜÖÓÕÖÛÝÜÞÞÞÞßÜÝÜÜÛÛÜÜÝÜÜÛÚÜÛÛÜÛÜÝÞÜÛÛÝÞÞÛÝÜÝÝÜÞÜÝÜÝÞààßÞÝÝÜÛÛÜÜÛÛÜÞÞßÝÝÜÝÞÝØÑÌÏÕÚÛÚÜÜÞÞßÞÝÝÜÝÝÜÜÝÝÝÚÚÛÝÜÜÝÞßÞÝÝÛÜÝÞßÝÞÝÝÜÜÝÜÝÝÜÝßÝÝÜÛÝÜÝÛÛÝÞÞÝÞÜÜÛÛÝßÝÔÆÃÉÕÚÝÜÜÞÝÝÞÜÞÞÛÛÜÝÝÞÝÞÝÜÛÛÛÞÞÝÜÜÝÜÜÝÝÝÞÞàßßßßÞÞÜÞÞàßÜÛÛÚÝÞàßÞÜÝÞßßÞÞÜÚÛÞÜÑÀ¸ÀÑÜÞÞÛÝÜÜÜÞÞßÜÛÛÛÛÜÜÝÚÛÛÛÜÝÜÜÛÛÜÝÞÝÛÙÛÝßßßÞÞÜÝßÞÞÞÝßßÞÞÝÞÞÞßÞÞÞÝÞÞÝÝÝÜÞÖÆ´«¶ÉØßÞÝÝÞÞßÞÝÜÛÛÜÝÞÜÚÛÛÝÝÝÝÜÜÝÛÜÝÝÝÛÝÜÞÞÝÜÜÝÞÝÜÜÚÜÛÞßÞÝÝÞßÞÞÜßßÞÜÛÜÝÝÛÜÝÖÂ­£®ÅÖÜÙÙÛÞßÞÝÜÞÛÜÜÜÜÛÜÛÚÛÙÛÜÛÜÚÜÜÞÝÞÞÞÞÝÞÜÜÞÞàßÝÜÜÞÞÝÝÞÞÞÞÞÞÝÝÝÝÜÜÛÜÜÝÛÚÚÔ¿§¡»ÐÚÜØÚÛÜÞÞÞÝÜÝÛÜÜÜÚÚÚÚÜÜÜÛÝßÝÝÜÚÝÛÛÛÛÞÝÝÝÜÝÞÞÝÞßßàÞÝÝÞÞßÞÞÞààßÞÜÞÞÝÞÝÜÓ¾¨¶ËÙÛÛÝßßÞÝÞÞÜÛÚÙØØÙÜÜÜÜÜÛÛÛÛÛÛÝÝÜÞÞÞÞÝÝÝÞÝÝÜÛÛÛÜÝÝÝÝßÝÜÞÝßÜÜÛÞÝÞÞÜÜÜÜ×Í´¬ÅÔÛØÙÛÞÝÞÝÝ×ÙÚÝÝÞÝÝÜÚÜÝÜÞÞÝÝÛÞÞßÞÝÜÜÞÞßÞÞÝÞÞÞÝÝÝÜÛÜÞßÞÞÝÛÜÞÞàÝÝÝÜÝÜÜÖÊ³¦ÀÔÜÙØÚÝßÝÞÝÜÝÞÞÞÝÙÚÙÝÞÜÛÚÛÜÜÝÞÝÜÚÜÞßÞÝÞÞÜÞÜÝÞÞÞÞÝßÜÝÝÝßÞÞÝÜÛÛÚÛÜÛÛÞÜÔÄ¯¹ÑÜÛÜÝàßÝÞÞÛÚÛÚÝÜÝÛÛÛÛÝÛÛÚÚÜÞÝÝÛÛÜÝÝÝÛÝÝÝÜÝÜÝÞÞßßÝÝÛÛÝÝÜÞÞÞÜÛÚÜÝÜÚÝÜÔÄ®µÏÛÝÛÜÝÛÛÛÜÛÜÝÜÜÚÜÜÝÜÚÚÚÜÜÞÝÞÝÝÝÝÝÝÜÞÞÝÜÛÝÝÝÝÞßÝÞÛÝßÞÜÚÛÜÞÞÞÝÜÜÞÜÝßÝÔÂ¬±ÌÛÜÙÙÛÜÜÝÞÙÚÚÚÛÛÝÞÞÞÛÛÚÜÞÝÝÛÛÛÜÛÜÛÜÞÞÝÛÙÜßÞßÝÜÝÝÜÞÛÞÜÞÝÞÝÜÝÜÞÞÞÚÙÛÜÔÀ«±ÌÛÛÚÚÝÝÞÝÝÚÙÛÛÝÞÝÜÚÛÜÛÜÛÚÛÛÝÝÜÛÛÜÝÞÜÜÞÞÞÝÝÝÜÜÝÞÝÞÛÜÝÝÝÝÝßÞÝÝÝÞÝÚÚÝÚÎ»¨­ÊÙÜÛÛÜÛÜÝÝÚÜÛÜÛÜÛÝÝÝÛÛÛÚÛÙÚÛÛÞÝßÞÜÝÝÝÜÜÝßßÞÞÝÞÞÜÞÞßÞÝÜÜÝÞÝÝÝÝàßÜÜÜØÌºª¯ÉÙÜÚÛÝÝÝÜÜÜÜÛÜÛÜÜÜÜÜÛÙÛÜÞÝÛÛÛÝÝÝÝÝÝÛÛÛÜÛÚÜÜÞÞÝÜÜÞÞßÞÝÝÝÞßÛÜÛÜÝÜÜßßÖÆ¶©³ÏÛÛÙÜßßßÝÞÚÛÛÜÛÜÛÜÜÜÝÜÝÞÝÝÝÝÜÝÜÜÜÛÚÜÚÜÝÞßÞÞÞÜÜÜÜÝÝÝÝÝÝÝÝÝÜÝÜÝÝÜÚÝÛÔÅµ¨·ÒÞÝÛÜÞÝÞÝÝÙÚÛÚÚÚÛÜÜÝÛÛÚÛÝÝÝÛÜÜÝÛÝÜÝÜÛÝÜÜÛÛÝÝÝÝÝÞÝÜÞÞÝÛÛÝÝÜÚÚÜÝÜÝÜØÌ¸® ºÔÛÚØÚÝÝÝÞÜÚÝÜÜÜÝÜÚÙÙÙÛÛÛÛÚÚÛÛÝÝÝÜÜÜÜÜÜÛÜÛÝÛÜÛÚÝÝßÝÝÞÞàÝÛÛÜÝßÞÛÜÝÛÓÁ¯§ ÀÔÛÚÛÛÜÛÝÞÜÚÜÜÝÛÜÛÛÛÚÚÛÚÜÚÛÛÛÞÝÝÝÜÜÛÛÜÝÜÝÝÞÞÜÛÜÜÞÜÜÚÜÝßÝÝÚÚÛÛÜÙÜÛÒÄ°¨¤}©ÉÙÚØÚÛÝÝÝÝÜÚØØÛÚÛÚÙÚÛÛÜÝÞÝÜÚÜÝÝÜÚÛÛÜÝÝÞÞÜÛÛÜÝÜÜÝßàßÝÝÛÜÛÛÜÝÝÜØØ×ÑÃ®}¶ÐÛÜÛÝÝÝÝÝÜÜÞÝÝÛÛÛÛÛÛØÚÛÝÝÛÛÛÜÛÜÚÛÛÛÝÝÝÝÜÜÜÝÝÝÝÝÛÛÝÛÝÜÜÝÝÝÙÛÚÙÙÕÍ»z¤ÄÖÛØÙÝÜßÞÞÞÝÙØØÙÛÜÛÛÚÚÜÜÛÛÙÛÛÜÛÛÜÛÜÛÜÞÞÝÜÜÜÝÛÞÚÞÝÝÝÞÝÞÜÝÝÝÛÚØ×ÓÉ³z~¶ÏÛÛØÚÛÞÝÜÝÛÝÚÚÛÚÚÚÚÚÛÚÛÜÜÛÛÚÛÜÝÜÛÚÛÝÞÞÜÜÜÜÞÝÜÝÜÝÝÜÛÜÛÛÛÚÛÚØ×ÓÍ¼¡uxx¦Æ×ÚÙÛÝÞÞÝÝÜÝÜÚÙØÙÛÚÜÝÜÛÛÚÜÜÜÚÙÙÝÞàÝÜÜÜÜÛÛÞßÞÝÜÜÞÜÞÝÜÜÜÛÜÚÙÖÔÏÃªwpyy¹ÐÙÛÜÝÞÞÝÜÚÚÛÝØØÙÙÛÚÛÚÚÚÚÛÚÚÛÜÜÞÛÝÛÛÜÛÜÛÛÜÛÝÜÜÞÜÜÚÚÛÜÝÝÚÙ×ÔÍÁ¬|oqz~w~¸ÍÙÙÙÛÛÜÛÝÝÝÝÝÛÛÛÜÝÜÜÛÙÚÙÚÙÙÚÛÚÚÜÜÝÝÛÛÛÛÜÜÜÜÚÚÛÝÝÛÛÜÜÚÙ××ÖÒÇ±|rpy}x´ÊÕØÚÛÞÝÝÜÜÜÛÜÝÝÙÙÚÚÙÚÚÛÛÚÙÚÛÚÙÙÛÛÞÝÝÛÚÛÚÝÜÝÛÜÛÜÝÜÞÜÝÚÙØ×ÓÈ´~poyyµË×ÙÙÚÙÚÛÝÝÛÛÛÛÛÝÙÙÚÛÜÚÚÚÚÚÙÚÙÚÛÚÜÛÜÜÛÜÛÜÛÛÛÝÛÝÝÞßÞÞÝÜÚÙ×ÐÁ¤upv¡ºÍÖØÚÜÜÜÚÜÜÞÞÝÝÛÜÜØÙØØØÙÛÜÛÙÙØØØÙØÙÛÚÜÜÚÛÚÚÛÙÛÛÚÚÛÚÜÛÚÙÚÖÊ²}qqx|°ÅÓØÛÛÛÛÙÛÚÝÛÝÛÜÛÜÝÝÙØÛÛÛÙÛÙÛÛÛÛÛÚÙÙÚÛÝÞÞÜÚÚÚÛÚÛÛÝÞÝÞÜÜÛÜÖÈ­}w{~}§»ËÑÖØÚÜÜÜÞÝÞÞÝÝÝÝÝÝÝÜÙÚÚÛÙÚÚÚÙÚÚÛÚÛÚÛÛÜÜÜÚÛÛÜÝÚÜÛÜÝÜÜÚØÙÙÖÆª{z|}¢µÇÏÕÙÜÝÞÜÝÜÝÝÛÜÚÝÞÞÝÜÜàØØ×ØÚÜÚÙÙÙÚÚÙÛÙÙÚÚÜÛÜÜÛÛÜÛÛÚÚÛÜÛØ×ÛØË¯~{|´ÃÎÓ×ÜÚÜÛÚÜßßßÜÙÙÝÞßÝÝÝÞÞØ×ÙÛÛÜÚÛÛÜÛÛÜÛÜÚÚÛØÛÙÛÜÜÝÚÚÚÝÞÞÛØÛÚÏ¶~°ÃÎÕÚÛÜÛÝÞÝÞÝÞÞÞÝÜÝÜÛÛÜÞàÞÞØÚÚÛÚÚÛÜÜÛÚÚÙÛÙÚÙÚÜÛÚÛØÛÚÙÚÚÜÜÚÚÜÝÓÀ¤}w}¨½ÌÕØÚÙÚÜÞÞÛÚÚÜÜÜÛÝÝÝÜÛÝÛÝÜÝÝÙØØ×ÙÚÚÚ×××ÙÚÚÚÚÙÚÙÚÚÛÚÚÚÚÚÙÚÚÚÜßØË±|t{¯ÆÒÕØÚÛÛÚÚÚÜÝßÞÝÛÜÜÝÝÜÞÞÞÝÝÝÞÝÚÚÚÚÛÛÚÙÙØÚÚÛÚÙÚÜÛÚÚÙÛÙÙÙÚÛÛÜÙØÛÛÔÁ§}qv±ÉÔÖ×ÛÜÛÛÚÛÜÞÜÝÝÞßÝÝÛÝÝÝÞÝÝÝÛÝÝØØØØØÖÚÚÝÞÛÚØØØ×ÙÚÜÛÚÚÚÚÚÚØÚÙØÚÜÙÎ¶poªÈÔ×ØÚÛÛÙÚÚÜÚÚÛÜÜÝÜÝÛÝÛÜÛÛÞÝÝÝÝßÙÙÙÙÚÙÚÚØØ×ØÙØÚÚÚÚÚÛÛÛÙÙÚÝÞÛÚ×ÜÝÖÅ¬qix¿ÔØØØÚÛÞÞÞÝÝÝÜÝÛÜÞÞÞÝÜÝÛÛÝÞßÞÝÝÝ×ØØØØØ×ØÙÚÚÙØÚÛÛÛÙÜÚÛÚÚÛÜÛÝÚÙØÚÛÐ»¡yjl²Ì×Ö×ÚÜÝÜÜÜÞÛÜÚÛÜÛÜÜÝÞÝÞÝÜÝÜÞÜÞÞÞÕØ×ÙÚÚÛÙØØÙØÙØØÙÚÛÚÜÚÜÛÚÛÛÛÙØØÝÙÍµqiwÀÓÙØÜÞßÜÛÚÛÜÞÝÝÝÛÜÝÝÞÜÜÜÝÝÝÞÝÞÞÝÝØØØÚÚÜÛÙØ××ØØÚÚÛÝÝÝÛÚØØ×ÚÛÚØÔÖÛÕÈ­mg«Ê××ÖÚÛÜÛÛÛÛÜßßÞÜÛÜÜÞÞÞÜÝßàÞÝÛÝÞÝÜÖØÚÙÚÚÚÙÙÙ×ØÙÙÛØÙÙÛÜÛØÙÙÛÝÛÚ×Úß×Ä§nl³ÎØÙÕÙÚÛÝÛÜÚÚÜÝÝÛÛÛÝÝÞÜÞÜÛÛÜÞÞÞÝÜÜ×ØÙØØÕÖØÛÛÙØ×ÚÚÙØØÙÚÚÚÙÚÚÚ×ÖÔÚÜÒ¾¤nn¹ÓÚ×ÕÙÚÜÜÛÚÚÜÝÝÝÜÜÝÝÜÝÜÝÞÛÛÚÛÜÛÜÛÜÔÖÙÙØÖ×ÚÚÛÚÚÚÚÙÙØÚÚÚÙÙÚÜÛÝÜÛÙÜÝÔ¿¦~ns¾ÔÚ×ÙÛÝÜÜÜÝÜÜÜÜÜÛÛÜÜÞÞßÞÝÜÛÜÜÝÜÞÝßÖ×Ö×××Ø×ØØ×ØØÚÚÚÙÙÚÚÛÙØÙÚÛÚØØÞÝÓ»¥|kv ÄØÚØØÜÞÞÝÜÛÜÝÞÞÝÞÞÞÝÝÞÛÛÜÜÞÞßÞßÞÞÞØÜÙÙØØ××ØØÚØÙÙÙÛÚÚÛÛÚÜÙÚÜÜÝÙ×ÝÚÒ¹¡}mz£ÅÙÛØÛÛÝÜÜÝÝßßÞÜÚÚÛÝÜÜÜÜÞÝÞÞÜÛÚÚÛßÞÕÖ××××ØØØ××Ø×ÙØÙÚÙØØÙÛÚÙØÜÛØØÛÚÏ¶zl|¤ÆÖØÙÛÝÝÚÛÛÜÝÝÛÙÙÙÚÚÚÛÝßÝßÛÜÛÛÝÛÝÜÞ×Ø×Ø×ØÙ×ØØØÙØØÙÚÚÚÚÚÜÚÛÙÛÛÙÖ×ÜÚÏµwl}¨Å×ØØÜÝÝÜÚÜÜÜÝÛÜÜÛÝÜÝÝÜÜÝÝÜÝÝÝÞÝÞÞÝØØÙÙÙØØ×ØÚÚÛÚØÚÙÚÚÚÙ×ÚÚÛÚÛÚØØÝÛÎ¶¢sj¬ÊØÙ×ÚÝÜÜÜÝÝÝÝÞÞàÝÜÛÛÜÛÜÜÜÜÝßßÞÞÝÞÝÖÕÖÕ×Ö×ØØØØØØØØÖØØÙØÕ××ÛÛÜÚ××Ü×Í´¡tm®Ë×ÙÚÝÞÝÝÝÛÛÛÜÝÞÝÛÝÛÜÜÛÜÛÜÛÜÝÞßÜÜÛÛÕÕÖÖ×ÙÚØØØ×ØÙØÙØØØØÙØ×ØØÙÙÙÔ×ÚÖÉ® rm°ÌØØØÙÚÙÙÚÜÞÞÜÛÚÛÛÚÜÛÛÛÚÞÜÛÛÛÜÛÝÝÞÛÖ×ÕØÙÚÚØØØØØÚÚÜÙÚØØØÙØÚÛÜÝÙ×ØÜÖÆ«roµÎÚÚÙÜÚÛÛÜÝÝÝÜÚÚÛÜÚÜÛÛÜÛÜÞÜÞÛÝÝÞÞÜÛ×××ÕÕÖ×Ù×ÙÙÙØØ×ØÚÙÙÚØÙÙÙÙÚØÕØÚÓÂ§qs¼ÓÚÚÙÚÙ×ØÙÛÜÞÞÞÞÛÜÛÜÜÛÚÛÜÞßÜÚÙÛÝÝÜÛÖÖØØ×ÖÔ×ØØØÕ×ØÙÙ×ØÚÙÚØØ×ÖØØ×ÚÚÏ¼¢~ovÀÕÚ×ÙÚÜÜÛÞÜÝÜÜÝÜÚÝÜÞÜÚÛÞßÞÞÝÜÛÜÝÞÜÛØ××ØØÙØØØØÙØØÙØÚÙÙØØØÚÛÚØÙÖØÚÙÌµr¤ÈØÙØÙÛÛÙÚÛÛÞÝÝÜÜßÞÞÜÛÝÜÞÛÛÛÙÚÚÝÞÝÜÝØ××ÖÖØØØ××ÙØØØØØØ××××ØØÚÛØÕÕÜÖÈ¬~s¯ÍÙÙØÚÜÜÜÛÛÛÜÛÛÚÚÛÜÞÜÛÛÛÝÛÜÛÜÜÚÛÜÝÜÛÖÖ××ÖÔÔÖÖØ×Ø×ØØØØØ××ØØØØÙ×ÖØÛÒ¿¡{wºÒÙØÖØÚØÚÚÛÜÚÛÜÝÞÜÞÞÞÝÛÚÙÚÚÜÝÛÛÙÛÜÝÝÕÖÖØ×ÖÕÖÖÖØÚÙÙØØØÙ×ÖØ×ÙÙØØÕØÕÈ°v£ÅØÙØ×ÛÜÛÛÛÚÚÚØÚÚÚÛÚÛÜÛÝÝÝÝÝÝÜÜÜÛÞÝÝÚÕÓÕ×Ù×ØÕÖÖÖÖÖÖÖÖ×ØØØ×ØØØØÖ××Î¼ ~v±ÎÚ×Ô×ØÙÙÙÜÚÚÚÚÜÜÚÚÚÜÜÜÜÛÜÚÚÚÚÚÝÝÞÞÝÞÖ×Ø×ÖÖÖÖÖÕ×ØØØÖ×ÖÖØØ××Ö×ÕÔÔË¸x¡ÂÓ×ÕØÚÛÛÜÜÜÜÝÜÜÜÚÛÚÛÜÛÜÚÚÛÝÞÝÜÚÜÜÛÜÛÜÖ×ÖÕÔÖÖØØØØ×ÖØÖÖÕÕ×ÙÙØÕÒÔÓË¶{³ËÙÙ×ØÚÛÚÙÙÚÜÛÚÛÛÛÚÙÛÛÚÛÛÛÛÛÛÜÛÛÛÜÝÛÝÝÖ×ØØÖÖÕÖØØÙÚÚÚÚ×Ø××ØÖÔÒÒÏÁ§z}}ªÅÔÙ×ÚÜÜÛÚÙÛÛÜÚÛÛÜÛÝÛÜÜÛÝÝÞÝÝÝÞÞÞÜÜÜÞÞÞ×ÙÖÖÓÖ×ÚØØØ×ØÕ×ÖÖÖÖÕÓÏÎÃ²~rx}½ÒÛØØÚÚÚÛÛÜÜÜÝÞÜÛÚÛÜÜÛÛÙÙÚÛÚÜÚÛÛÜÛÛØÜÛÝÕÔÖÓÕÖ×ØÖÖÕÖÕÖ××ÖÔÐÎËÃ³nnwµËÔ×ØØÙ××ØØÙÚÛÛÛÚÚÚÛÙÙÙÛÛÙÙÚÜÝÞÝÞÜÛÛÜÞÞÜÖÔÕÖ×ØÖ×Ö××ÖÖÖÕÓÑÎËÁ°tmpx´ÉÖ×ÖÖ×ØÜÜÛÙ×ØÙÜÛÛÙÙÜÜÛÚÙÚÛÜÝÝÛÛÚÛÛÛÛÙÙÚÜØØ×ÖÕ××ÕÔÕÖ×ÖÔÓÏÊ½¨yoov~¸ÍÕÖÖ×ØÙÚØØØØÚÚÚÚÙÙÙÚÛÜÚÚÚÚÜÛÛÚÜÚÞÝÞÜÚÙÜÛÜÖÕÕÖ×Ö×ÖÖÖ×ÕÓÑÐÇ¶tr|¦½ÌÓÕ××ÙÙÚÚÛÙ×××ÙÜÜÜÙÚÚÛÛÚÚÚÛÚÝÝÜÝÚÛÚÙÛÛÛÛÜÝÔÖ×Ö×ÕÖÕ××ÔÔÒË»yx £±ÄÑÓ××ÙÚÙÚÙÙÙÙÜÛÚÙÙÚÜÛÜÛÚÛÛÛÛÝÝÝÜÜÜÜÜÝÜÛÚÚÛÝÜÔÖÔÖÖÖÕÓÔÔÖÕË·¢¡®ÀËÐÒÔ×ØÙØØØØØØÙÙÛÛÛÛÚÙÛÙÚÚÚÛÚÛÚÚÛÛÜÛÛÙØÙÚÙÛÛÝÝÓÓÔÖ×××ÖÔØÕÊ´¥§¤¡¥³ÂÊÐÔ×ØØ×××ØÙÙÚÚÚÜÜÚÛÚÚÚÚÜÛÛÜÜÝÜÚÛÜÜÝÛÜÞÝÞÜÛÛÜÜÛÛÖÕÕÖÕÕÓÑÖÖÍ¹ ¡¨ª£¤®¹ÄÊÏÓÓÔÕÔÖ××ØØØØÙÚÙØØØÙØÙÚÛÜÛÛÜÛÚÙØÙØØÛÛÛÛÙÛÛÜÜÛÛÚÚÔÔÓÔÕÔÒÔÖÏÁª¢¥ª¬¤£­¹ÃËÏÒÖÕ×ÕÖÖÖÙ×××ØØØØØØØØÙÚÚÛÜÜÜÝÛÙÚÛÚÛÚÙÙÙÚÛÜÚÚÙÙÙÙÚÛÝÒÓÔÖÖÔÔÕÐÈ·ª¬®¬¥¦±½ÆËÏÓÔÕÕÖÕÕÕÕÖÖØ×××ÖÙØ×ØØÚÙØØ×ÚÚÙÙÙØÙÙØÙÙÛÚÛÜÜÜÛÙÚÙÙÙÚÜÚÖÔÔÒÒÓÖÖÏÇ¹³®¨¤¦²¿ÉÌÎÏÒÕÔÔÔÕØ××Ö×ØØØØØØÙ×ÙÙÚÚ×ØØÙÙØØØÚÙÛÚÛÚÙÚÙÛÜÚÜÚÛÚÚÛÚÛÜÛÒÓÔÔÔÓÓÑÍÄ¹°¨¨²½ËÎÏÏÐÒÕÔÔÓÓÔÖÖÖÖÖ×ØØÙÚÛÛØØ×ØØÙÙÚØ×ÙÙÛÛÚÙÙÙÙÚÜÜÛÛÚÙÚÙÚÚÜÛÚÙÚÓÓÔÔÓÓÒÑÍÁ³§¤°ÀÍÓÓÓÔÔÓÖÖÕÖÕ×Ù××ØØÙØØÙØÙØÙÚÙØØØØÙÚÙÙÚÚÜÚÙÙÙÜÚÛÙÚÚÚÙÚØÛÚÚÛÙÚÚÕÓÔÔÒÓÕÕÍÁ´´¾ÊÒÔÓÔÔÕÕÔÔÕÖ×Ö××ØÙÙØ××ØØÙÛÛÚ×ÕÖØÚÛÚØÙÚÚÜÙÚÚÛÚØÙÚÛÚÛÚÚÚÛÚÚÛÛÜØØÓÓÒÑÓÓÕÔÎÁ·¸ÂÎÓÔÓÕ×Ø×ÕÕÕ××ØØØØØØØØØ×Ø××ØØÙÚÙØØ×ÙÙÚÜÚÛÚÚÛÙØÙÙÚÚÙÚÛÛÛÚØÙÙÚÞÝÞÔÒÓÓÔÓÓÑÑÐÐÐÓÒÔÓÒÔÔÕÕÔÔÓÔÖ×Ø×Ø×××Ö××ØØÙØØÙØØÙ×Ø××ÙÚØØÙÚÜÛÚÚØØÙÙÚÚÙÚÙÙØÙÛÜÜÜÒÒÓÒÒÒÓÓÔÒÑÓÒÔÔÕÔÓÓÕÖÕÕÕÖÖÕ×ÖÙ×ÖÕÕÖÖÖ×ØØÙØÙØØ×ÙÙÛÛÚÚÚÙØ×ØØÙØÙÙÚÚÙÚÙÛÚÜÚÙØØÙÒÒÑÑÒÓÕÕÔÓÓÓÕÔÕÓÓÒÑÓÔÕÕÔÔÓÔÔÕÕÔÖØÙÙ××ÖÖ××ÙØØØØÙÙÚÙØØÙÙÚÚØÚÙÙ××ÙÙÚÚÙÚÚÙÚÙÜÜÛÔÒÔÑÓÔÔÕÔÔÔÕÕÔÔÓÔÕÕÓÔÔÖÕÔÒÓÖØÚÙ×ÖÖÖ×ÖØÙÙØ×Ö×Ö××ØÙØØØØØØØÙÚÜÚÚØÚÚÛÙØÙØÚÚÚÜÜÛÐÐÒÓÔÒÒÓÓÓÔÒÓÒÒÓÓÓÓÓÓÔÕÓÔÔÔÖÖ×ÕÖÖ××ØØ×ØØØÖ×ÙÚÚ×××ØØÚÙÙØØ×ØØÚÙØØØØØØÙÙØ×ÙÛÜÜÒÑÒÒÔÔÓÔÒÓÓÒÔÓÓÓÓÓÔÕÕÔÓÔÖÖ×ÕÖÖÖ×ÖØÕÖØØØ××ØØØØØØØÙØÙØÙ×ØØØÙØØØØÙÚÚÚØØØÚÚÙÛÚÜÔÐÐÎÑÒÓÓÔÔÕÕÓÓÔÓÔÕÕÕÔÔÓÓÔÔÓÔÓÕ××Ø×ÖÖ××ØØ××ØØÙÙØØ×××ØØØ×ØØØØØÙÚÚÙØØØÙØÙÚÚÚÙÚÒÒÓÓÕÓÓÒÒÔÔÔÓÓÓÔÔÔÓÔÔÔÔÓÓÔÔÕÔÔÔÖÕ×ÖÖ×ØØÙÖØ××ØØØÙØØ×ÙØÙØÙØØ×ØØÛÙÙ××ÙÛÝÜÚÙÙÚÙÑÓÓÓÔÐÒÓÔÔÓÓÔÓÓÔÓÓÔÔÓÓÒÓÖÔÕÕÖ××ÖÖ××ØÖÖÕÔÖÖØØØØÖÖÖ×ØØØØØØ××Ö××ÙÚÜÚØÙÖÚØÙÚÚÚÙ
Y:
F:00:00:07.25
G:
S:75,98
V:19570,39671
C:158,336
M:
ÞÜÚÚÜÜÝÛØÚÛÞßÞÝÜÚÚÚÛÝÝÝÜÜÛÜÜÝÝÜßÞÝÛÚÜÝÞÝÜÞÞÞÝÝÜÞßßÞßÜÝÜÞÞÞÝÜÜÞÞÞÜÝÜÝÝÜÞÝÜÞÝÞÞÝÝÛÜÜÛÜÚÝÜÝÞÞßÝÝÛÝßÝÝÞÝáÞßßÞàßÞÜÛÛÜÝÞßÝÛÛÜÞÞÝÝÝÞÝÜÛÜÞÞÝÛÜÛÝÜÝÞÞßÞÞÝÝÞÞÞÛÝÚÛÝÛÛÜÜÞÝÝÝÝÛÚÚÜÝÝÜÜÝÝÞÝÝÝÜÝÝÝÜÝÝÞÝÝÝÞÞÞÜÜÛßßààÝÞÞÞßÞÝßÝÝÛÛÞßßÜÛÛÞÞÞÜÝÜÞÜÞßÜÜÛÝÛÚÜÛÞÜÛÜÜÞÞÝÝÝÜÝÜÛÝÜÜÝÝßàÝÜÜÝàßÞÝÜÜÝÞßÝÜÛÜÞÝßÝÝÛÝÜÝÜÛÜÜÝÞÞÝÜÛßáááÜÞÞßßÞÛÜÝÝÝÝÜÜÞÝÞÜÝÝàÞÞÜÝÝÜÝÝÞàßàÝÛÛÛÝÞßÞÞÞÝÝÝÝßÝÞÞßßÞÞÝÝÝÜÞßßßÝÜÞÝÜÝÞÞÞÜÝÞÝàÞÞßÝÚÛÚÚÚÛÛÚÚÛÛÜÚÚÛÜÝÝÝÞÞÝÜÜÛÛÛÛÝÜÜÝÝÞÝÝÞÝÛÜÜÝÞÝÝÜÜÝÜÝÜÜÛÜÛÝÜÝÞÞÝÛÙÙÛÛÚÛÜÝÝÜÛÜÝÙÙÚÛÛÛÜÝÜÜÚÜÜÝÜÝÝÞÛÜÛÝÞÜÜÜÞÝÜÝÜÝÝÝÜÝÞÞÜÜÝÞÞÝÞÝÞßßßÜÞÜÝÝÝÝÚÛÛÚÙØØÛÛÜÛÞÝÝÞÜÝÞÜÛÙÙÙÛÛÜÚÛÛÚÞÝÝÛÚÚÜÛÜÜÝÜÛÛÛÝÝßÞÞÝÝÜÜÛÛÛÜÝÝÞÛÜÚÝÝßßÞÜÚÛÝÞÞÛÜßÚÕÎÏÔÙÜÜÝÜÜÚÜÝÞÛÛÚÚÛÜÝÞÝÝÝÜÜÛÛßÝÝÜÜÞßÝÜÛÜÞÝÝÝÝàÞÞÛÝÞßÞÜÜÝÞÞÛÜÛÝÝÞÝÜÝÝÞßÛÜÞßÛÑÇÊÓÛÞÝÛÜÜÝÞÞÞÛÜÝÝÝÝÜÛÛÛÚÚÛÜÝÜÚÜÛÝÝÝÝÝÝÝÝÝÜÜÚÛÛÛÝÛÝÜÜÞÝÝÜÛÝÜÜÚÝÜÜÛÛÜÜÜÛÛÞÝÔÆ¸¼ÉÕÛÛÛÞßÞÞÝÜÜÜÝÝÝÜÛÙÚÚÚÚÛÜÚÛÙÚÜÜÜÞÝßßÝÝÛÜÞÝÝÜÜÜÝÝÜÞÝÞÞÜÝÝÞÜÜÛÜÞÝÝÝÝÝÝÜÞÝÒÁ²µÄÕÜÛÚÜÝÝÝÝÜÛÜÚÚÚÛÚÛÜÜÜÛÚÜÛÚÛÚÜÜÝÜÝÝÝÞÞÝÜÛÛÛÜÝÞÞÝÜÜÛÜÝÝÝÜÛÜÝÞßÝÞÝßßÝÜÛÜØÉµ¦¨½ÐÜÝÛÚÜÛÜÛÜÜÚÜÛÛÛÙÜÛÝÝÛÛÜÝÝÛÜÜÝÞÞÞÝÞÝÞÝÝÝÜÛÝÞÞÞÞÝÞÜÞÜÝÛÜÜÜÝÝÜÞÝÞÝÜÛÚÚÛÙÇ°¢ºÏÜÞÜÝÝÝÜÝÝÙÛÛÜÛÛÛÛÛÛÜÜÞÜÜÜÚÛÚÜÜÙÚÚÜÝÜÜÝÜÛÚÛÜÞÞÝÝÛÛÛÛÝÛÜÜÝÝÝÝÛÜÜÜÛÜÜÜÙÐ¼¥³ËÙÝÚÜÜÜÜÛÛÛÞÜÝÝÝÝÞÝÞÝÜÜÛÛÜÛÝÞÞÝÝÝÞÝÝÜÜÝÝÞÞÞßÞÝÞÞßàßßÝÞÞÞÞÞÞÞÝÝÞÜÛÚÚÚØËµ´ÌÛßÞÜÞÝÝÞÞÚÚÙÛÝÝÝÛÚÛÜÜÛÚÛÛÚÜÜÞÛÚÛÜÝÛÛÛÜÛÛÛÜÝÜÛÛÛÛÜÜÞÜÜÜÝÞÝÝÞÝßÝÜÛÜÞØÏ¼¤±ÊØÛÚÛÝÝÝÞÝÚÚÛÛÜÜÛÚÙÛÝÝÝÝÝÞÜÝÛÜÜÜÞÞÞÞÞÞÝÝÝÝÝÜÝÞÞÞÝÞÞÜÝÝßàßÞÝÜÞÞßÞÚÜÜÔÊ´´ËÚÝÚÜÜÝÛÛÝÚÙÚÚÜÙÚÚÛÛÚÚÛÜÚÜÛÜÝÜÝÜÝÝÝÝÝÞÝÜÝÛÜÛÜÛÜÜÜÝÝÜÜÜÝßßÝÝÞÝÝÛÚÚÝÚÏÁ¬²ËÙÜÚÚÛÜÜÝÝØÙÛÜÜÝÛÜÚÛÛÜÝÝÜÛÛÜÛÜÜÞÞÞÜÛÜÛÜÞÜÜÛÜÜÝÞÞÝÝÝÝßÝÞÝÝÜÜÝÝÞÝÜÜÛÔÆ³¢ºÑÜÛÚÜÜÞÝÞÝÚÜÜÝÛÛÚÙÙÚÚÜÝÜÛÛÜÝÝÝÜÝÜÝÝÝÛÛÛÙÜÝÝÞÛÜÜÝÞÞÞÞÞßßÞÜÚÙÚÛÜÚÚÛÙÌ¹¦¢ÀÔÜÚÚÛÜÛÜÚÛÛÙÛ×ÙÙÚÛÚÛÛÜÜÝÛÜÜÝÝÞÝÝÝÝÝÜÜÛÜÜÛÝÛÛÜÜÞÞßÞßÞÞÜÝÝÞÞÞÞÝÛÚÚÖÍ»§®ÉØÜÚÝÜÜÜÜßÞÜÛÛÚÙÚÚÛÛÚÚÜÝÜÚÚÚÜÜÜÜÝÝÝÜÜÝÝÜÜÛÛÜÛÜÜÝÞÝÝÜßÞßÝÚÜÙÛÝÙÚØÓÈ³¹ÑÛÜÛÜÜÛÞÞàÞÚÙÚÛÚÛÚÚÛÜÝÛÛÛÛÛÛÛÛÜÛÜÛÜÝÜÜÛÜÝàßÜÚÛÝÞÞÙÛÜÞßÜÝÜÝÜÚ×ØÖÑÀ§¬ÈÙÙÙÛÛÝÜÞÝÞÝÚÛÙÙØÙØÚÛÛÜÛÛÛÚÙÙÙÛÚÛÜÚÛÚÛÛÛÛÚÚÛÛÜÛÚÛÛÝÜÜÚÙÙÙÛÜÙ×ÔÐÆ±½ÒÙ×ÙÛÚÛÚÜÜÚÛØÚÙÙÛÚÜÚÚÚÛÝÝÛÜÜÝÝÝÜÜÛÛÜÜÞÜÛÛÜÜÛÛÛÜÞÞÞÝÝÛÝÞÜÛÙÖÖÒÇµw{¶ÎÙÚÙÜÜÝÜÜÜÝÜÜÙÙÙÚÛÜÝÚÚÙÙÛ×ÚØÚÛÛÛÛÝÛÛÛÛÞÝÝÝÜÛÞÝÞÞÜÛÚÛÞÝÜÛÙØÖÑÇ´rmw«ÆÔÛØÚÚÛÛÜÚÚÞÜÞÚÜÞÝÜÜÛÚÜÚÜÞÝÜÛÚÝÜÝÜÚÝÚßÞÞÞÛÜÞÞÞÛÛÜÝÞÝÛÜÛÛÙÖÔÇ¶rlr~®ÆÖÚÝÞÞÞÝÝßÝÝÛÜÜÙÛÛÛÚÛÙÙÚÛÛÛÙØØÜÛÜÙÙÛÛÜÛÛÜÞÞÞÝÜÜÜÜÛÛÜÜÝÛÙ×ÕÍ¹rnv«ÂÒØØÚÙÛÚÛÝÝÞÛÛÛÚÙÙÙÙÙÚÚÚÚÙÜÙÚØÙÛÛÛÛÛÜÛÚÛÚÛÜÝÞÞÝÜÚÛÜÝÞÝÜÚØÒÄªvnu´ÈÔÖØÛÛÜÛÜÝÞÞÞÝÜÛÚØÙÚÛÛÚÙÙÙÚÚÚÛÚÚÚÚÛÛÚÛÚÛÛÛÛÜÜÜÜÚÙÚÛÜÜÚÛÙÙÏ¼ss|£»ËÖÚÛÜÜÝÛÛÚÜÝÞßÝÜÛÝÚÜÜÛÚÛÜÝÚÙÙÚÛÛÛÚÙØØÙÝÞÞÝÜÜÜÜÛÛÛÝßßÞÛÚØÙÎ·x³ÅÒ×ÛÝÛÚÚÛÜÝÞÝÞÞÞÝÜÛÜØØØÚÙÚØØÙÚÚÙÚÚÚÚ×ÚÛÜÛØØ×ÚÛÚÛÝÛÝÜÛÜÙØÚÙÐ¶|®ÀÍÓÖÙÚÜÛÜÝÞßßÝÜÜÝßÞÞÜÚØØÙØÙÚÙÛÚÚÙØÙÛÛÜÚÜÛÛÜÜÞÜÚÚÚÜÜÛÜÚÞÜÚÛÙÎµ§¾ÌÕØÚÛÜÞÞßßÞÞÝÞÞààßÜÛÜÞßÙÙÙØØÙÙÚÙÙÙÙÚÙÙÛÙÙØØÙÙÝÝÜÚÙÙÛÝÞßÝÙÚÛÓÀ ²ÅÒ×ÙÙÚÛÛÜÜÝÞÞÝÞÞÞÞÝÞÛÜÛÝÝÙ×ØØÙÙØØØØÚÚÚÛÚÛÛÛÛÚÚÛÚÙÙÚÛÛÛÛÛÜÚÛÝ×Æªz|¥¿ÍÕ×ØÙÚÛÜÝÛÞÜÜÚÚÚÝÜÜÝÜÝÝÝÞÜØØÙØØ×ØØØØ×ØÚÚÛÚÙÚÙÚÙØÙÙÙÙÙÜÛÝØÙØÜÙÎ¸~rjr¨ÃÐÔ×ØÚÛÛÝÞÞÞÜÛÚÚÜÝÜÜÛÜÝÜÜÙÝÝ×ØÙÚÙÙÙÙÛÚÙØØÙÚÚÚÚÚÚÙÚØØØÚÚÚÚÙÙØÚÚÓÃ¨ujm©ÇÕØÙÛÝÛÚÚÛÝÜÜÞÞÞÝÜÜÝÝÝÝÝÜÜÜÛÞØØØÙÙÚØÙÛÚÜÛÛÚÙØÙØÙÚÛÚÚØÚÛÚÚÚÚÙÙÛÛÑ» ~nl~¡ÁÔÙÙÚÛÛÚÛÜÞÞÞÝÝÝÞÝÝÜÚÛÛÜÞÞÞÜÛÝØØÙØÚÚÙÙÙØØÙÙÚÚÛÜÝÚÛÚÚÚÚÚÚÚÚÛÙØÚÛ×È¯rit»ÓÚÚØÛÛÜÜÜÜÛÛÛÜÝÝÞÞÞÞÝÜÛÜÝÛÜÛÜÛØØØØ×ØÙÚÚØÙÚÙÚÚÙØ×ÚÚÛÙØØÛÛÜÛÙ×ÕØÚÓÀ¦{ml­ÉÖ××ØÚÚÜÜÝÝÝÜÝÝÞÞÞÝÜÝÝÞÝÝÜÛÛÛÜÛØÙÙÙÙÙÙÚÙÙØØØØÙÚÛÜÛÚÙÙÛÛÚÚÚÜÜÚÚÜÚÑ¸tju¾ÒØ×ÙÛÛÛÚÜÞÞÞÝÜÛÜÛÜÜÜÜÛÛÝÜÞÞÝÞÜÞÖÕ×ØØØØÚÛÙØÖ×ØÚÚÚÛÙØÙÙÛÚÚÚÚÚØ×ØÛ×Ê°ni¨ÈÖÖ×ØÚÚÙÜÜÛÚÚÚÜÚÛÜÝÞÜÜÝÞÞÝÜÝÝÞÞÞ×××ØÚÚÚØ×ØØÚÙÙÚÚÙØ×ØÚÛÛÚÚÙÙÙ×ÕÙÜÕÅ©xgi³ÎØÖÕØÚÜÜÝÛÝÞÝÝÜÜÛÝÝÝÛÛÜßààßÞÝÞÝÜÖ×ÖÖØÙÙÙØÖÖÖ×ØØØÙÙÙØØÚÚÙØØØÙØ×ÚÚÓÂ§{jm¹ÒÚÖÖ×ÙÚÝÜÝÜÛÛÛÛÝÜÛÛÛÜÝÝÝÜÛÚÛÜÞÞÝ××ØØØØ×ØÛÛÝÛÙÙÚÛÚØØÛÜÛÙØÙÛÛÚØÙÝÝÕÁ©xktÀÓÚ×ØÚÚÛÜÛÜÝÝÝÝÝÝÜÝÚÛÝßßÝÜÛÜÝÛÛÛÝÕÖØØØ××ØØÚÚÙÙØØÙÙÛØØÙÚÛÚÙÙÙÚØØÜÙÑ¾¨qeuÀÕÚØÚÚÜÝÝÝÜÜÛÜÛÜÞÛÜÜÝÝÛÛÛÝÜÝÝÝÜÛÜÙÙÛØØØØØÙÙÙÚØÚÚÚÚÚÚÜÚÛÛÚÛÙÚÚÙØÝÙÐ»¥pfx¢Å×ÙØØÛÜÜÝÝÞÞÞÝÝÝÛÜÝÛÞÜÜÞÝÞÜÚÛÚÜÞÞÕÖ×Ö×ÕÖØØØØØÙØ×ÙÚÙÙ×Ö××ØÚÛÛÛ××ÙØÑ¹£ri{£Å×Ø×ØÛÛÜÛÛÛÛÜÜÛÚÛÛÝÜÛÜÝÝÝÜÛÜÜÝÜÝÜ×Ö××Õ××ØØ×ØÛÜÛÚÚÛÚÜÚÛÚÚÛÙÛÛÙØ×ÜÚÐ¹ rk|§Æ×ÚØÜÝÝÛÚÜÜÝÜÚÛÜÝÜÝÜÜÛÛÛÞÞÝÜÛÜÝÜÞÖØÖÙ×××ØØÙØÙØØ×ÚØÙ××Ö×ØØÚÙÚÙÖ×ÞÜÏ³sl¨Ç×ØØØÚÙÚÚÛÛÛÜÝÝÝÜÚÜÛÝÜÜÜÛÛÚÛÝÜÝÝÝ×Ö×××ÙØØÙÚØØØØØÙÙØØÙÙÚÙÚØÛÜÛØ×ÚÙË®vnªÈ×ÙÙÜÚÛÜÜÝÜÝÜÜÜÛÛÛÛÜÞÝÜÜÝÝÞÞÝÜÜÞÞÕÖÕÕÖ×ØÙ××ØØÚÙÚÙÚ××ØÙÛÚØÙÙÚØÖ×ÙØÈ¬zp®ÌØÙÖÙÚÚÛÜÞÝÜÛÚÚÙÜÝÝßÜÛÛÜÝÜÛÛÛÜÝÜÝÕÖØØØ×ÙÚÙ×ÖØ×ØØÙÙÚÚØØ×ØÙÙÚÙÖÕ×ÛØÆ¨zo¯ÌØØÖÙÚÛÜÛÜÛÚÚÚÚÜÞÞßÞÝÜÜÛÜÚÝÝÞÞÝÝÝÖÖÖÖØ×ÖÖÖÕÖÖØØØ×ÖØÙÙØ××ØÙØØ×ÔÙÚÒÀ£vr´ÐØØØÛÜÜÛÛÚÚÜÜÜÛÛÛÛÚÛÜÝÞÝÜÝÚÛÚÚÚÜÜØØ×ÙØØØ×ØÚØÙ×ÖØÚÝÜÜÙÚÚÙÚÙÚØØÖÚÙÐºuv½ÔÛØÚÚÞÜÜÝÝÜÜÛÝÜÜÜÝßÝÝÜÜßÝÝÝÚÜÛÜÞÝÕÕÖ×Ù×ÖÖÖØØØØ×ÖØ×ÙØÙÙØ×ØØÙØ×ÖÜÚÎ³rz¡ÃÖØ×ØÚÛÛÝÜÝÜÜÜÜÜÜÜÜÜÛÝÝÝÝÜÛÛÙÛÚÜÛÜÔÖ×Ö×ÖÖ×Ö×ØØØÖÖ×Ø×Ø×ÙÚØØØØØÕ×ÚÔÅ©xn«ÊÙÙ×ÙÙÛÚÚÚÚÛÜÞÛÛÙÛÜÛÜÛÚÙÚÛÛÝÛÛÝÞßÞÔÓÕÕ×ÖÖ×ÖØ×ØØØØ×Ø×ÔÕÕÙÙÚØØÖÔÙÖË·oq¹ÑÙÖÖÙÚÚÛÛÚÛÚÜÜÜÜÛÝÞÜÚÛÜÝÝÛÙÚÛÚÜÛÜÚ×ÖØØØ×ÖÖ×ÖÕ×ÖØØ×Ø×ÙØØØ×ØØÙÖØØÑ¿¦{m{¡ÄÕÙ××ÙÛÛÜÛÛÛÜÜÛÜÚÜÛÛÛÛÚÚÛÛÜÜÝÜÜÜÛÛÜÕÖ×Ø××ÕÖÖØØÖÖÕ×Ö×Ø×××ØØØÖÔÓÕÐ¾¤tp´ÎÚØ×ÚÚÚ×ÙÛÝÝÛÙÛÛÝÛÚÜÛÚÛÚÛÛÝÛÜÙÛÚÛÜÛÖÖÖÖÖÔÕÕ×ÖÖÖØÙØ××Ö×ÕÖ×ØÖÔÓÓÏ¼zo}¡ÂÓØØÚÛÚÚÛÛÚÚÛÛÜÚÛÛÜÜÝÞÜÛÜÜÝÜÚÜÛÛÛÛÜÝÖÕÖÕÔÖÖÖÕÕØ×××ÖØÖ×ÕÖÕÖÓÔÒÐÈ±}{tv¸Í×Ö×ÙÚØ×ÙÚÛÛÙÚÝÛÜÛÛÛÛÝÜÜÙØØÜßáßÝÛÛÛÛÕÕÖÖ×ÖÖÖÖÖÖÕÖÕØØ×ÖÕÕÕÓÑÎÉ¼¢uxxt«Ç×ÚØÚÛÛÙØÙÚÛÜÛÚÚÛÛÛÛÜÜÜÛÛÛÛÜÜÛÜÛÜÝÝÝÝÔÕØÖÖÓÔ×Ø××Ö×ÖÖÔÔÔÓÓÒÐÊ½ªwnsy§ÃÔÙØØÙÚÙÜÛÜÜÛÜÛÛØÛÚÚÜÜÛÛÚÛÛÜÜÜÝÝÝÛÜÜÝÝÕÒÔÔÖÕÖÖØØÖ×Õ×Ö×ÔÔÒÏÊ»¦ynsz~£¿ÑØÙØÚÚÛÝÛÛÚÚÚÚÛÚÛÚÜÜÛÜÚÛÛÛÚÚÚÝÞÞÝÞÜÝÞÞÔÔÔÕÕÖ×Ö×ÕÖÖ×ÙØÔÐÍÇº¥ulnw§ÀÐ××ØØØÙÚÛÚÚÙØÚÛÜÚÚÚÛÜÚÙÙÚÚÛÙÚÚÜÝÜÛÚÛÚÜÜÔÕÖÖ××Ö×ÖÔÕÔÖÕÓÑË¾¦vlpx®ÄÐÖ××ÙØØÛÚÜÙÙÙÙÚ×ÙÛÜÝÛÚÛÚÜÚÜÚÝÝÛÜÛÜÝÜÜÝßÝÔÕÔÓÓÔÔÔÔÖÕ×ÒÒÍÅ²zklv£¸ÉÒÓÖØØØØÙÙ×ØØÚÛÚÙÙÙÛÛÛÜÛÚÛÛÛÜÚÚÛÛÜÚÚÛÛÜÛÚÚÑÒÔÔÕÖ××ÖÖÕ×ÕÑÂ¨vov²ÃÎÒÔÖÖØÙÛÚØØÙÛÝÜÛØÚÚÛÝÛÜÝÛÜÜÛÝÛÜÚÛÛÝÞÞÛÛÚÚÛÜÓÔÓÖÕÔÕÓÔÔÓÕÏ¾£zz°¿ËÑÔÕÖØØØØÙÛÙÙØØÙÙÙØØÙÚÛÜÚÚØÙÜÜÜÚÙÛÛÜÛÚÛØØÙÚÚÚÕÖÔÓÓÖ×ØÖÕ×ÒÄ¨¢³ÀÊÏÓÖ××××ØÚÚÛÙÙØÙÚÚÚÙØÚÜÛÛÙÛÛÛÜÛÚÛÙÚÛÜÝÝÜÜÜÜÜÛÜÝÓÔÓÒÒÓÓÒÒ×ÕÈ° ¡¤´ÁÍÑÕÕÔÕÖÕÖÕÕÖ×ÙÛÚÙØ××ÙÛÛÛÛÛÛÚÙÙÙÙÙÚÛÚÙÙÚÛÜÛÚÛÛÜÚÚØÓÔÕÕÕÕÔÓÔÕÍ¼  £µÃËÐÓÒÕÓÕ××ØÖÖÖØØÖØØØÙÙÚÚÙØØÙÛÚÛÙÚÚÛÛÚÙÙÚÙÚÙÚÚÙÙÙÙÙÚÛÓÓÓÓÓÔÑÓÕÒÇ°¢¡²ÂÌÎÒÖÔÖÕÕØ×ØØ×Ö×Ö×ØØÙØØÙÙÙÙÚÚÚÙØØÙÚÛÛÚÚØÚÛÛÝÜÜÚÙØØÙÙÛÛÖ××ÖÔÔÓÕÖÑÁ¬£¤ ´ÈÎÏÑÓÖÕ×Ö×Ø××Ô×ØÙØØÖ×ØØÙÙÙÚÚÛÙÚÙÛÛÜÚÚÙØØÙÛÛÛÚÚÝÛÛÚÙÚÜÜÝÒÓÕÔÔÒÑÖÔË»¬¯¨~´ÇÍËÎÒÕÔÔÕÕÖÕ××Ø×ÖÕÖØØØ××ØØØÙØÚÛÙØÚÙÜÚØØØÚÚÚÚÙÚÙÛÚÚÛÜÛÚÙÚÑÓÔÕÕÓÓÕÑÆ¸¯¯ ~¨ÂÑÒÒÔÖÕÓÕÖÙÙÖÖÖÖÖÖÖØØØ×Ø×ÙÚØÙ×ÙØÛÚÛÙÚÙÙÚÚÚÚÚÙÙÚÚÚÚÚÜÜÛÜÙÚÔÕÓÕÒÑÔ×ÒÅ¶°¨»ÏÓÑÑÔÔÔÖ××ÕÕ××Ù×Ø×ØÚÙØØ×ØØØØÚÛÙØØÙÛÛÚÛÜÚÚÙÚÝÛÚØ×ØÙÚÚÜÛÛÙÖÔÑÓÔÓÒÔÖÐÄ¶°¤¤ÂÔÖÔÕÕÕÔÖ×××Ø×××Õ×Ö×ØØÚÚÚÚÚÚÙÙ×ÙÚÚÛÚÛÜÜÛÚÚÛÙÙÙÛÛÜÛÜÜÜÛÜÜÜÜÕÔÓÒÓÑÖÔÐÅ¹° ®ÉÓÓÑÕÖÕÕÓÕÔÖ×ÖÖ×ÕÙ×ØØ×ØØÙØØÙØØ×Ö×ØØØØØÚÚÛÛÚÚÚÛÛÚÚÛÙÚØØÚÚÛÛÓÔÓÒÑÒÓÔÌÅ½³¢³ËÕÒÑÔÕ×ÕÔÖÖÖÔÔÕ××ÖÖØØØØØÙØØ××ØÚÚÚØÚÙÛÛÚØØÙØÚÙÚÚÛÚÚÙÚÚÛÜÛÜÛÔÓÒÓÓÓÔÔÏÊÂµ¦·ÍÔÒÒÓÓÓÔÔÓÔÕ××Ö×Ø×Ù×××ÖØ××Ø×Ø×ØØÙ×ØÙÙÚÚÙÙÙÚÜÚØ×ÖØØØÙÙÚÚÚÚÛÓÔÒÔÔÓÓÓÐËÄ¸§¸ÎÖÒÑÓÕ×ÖÕÔÖÖÖÖØÙÚÙÙØ××ØØØØØÚÙÚØØÙÚÛÙØ×ÚÙÚÚÚÚÚØÙÙÛÛÙÙÛÛÚÛØÚÒÓÓÓÓÒÓÔÒÏÈ»¨ »ÎÔÑÏÑÓÔÔÕÓÒÓÔ×ØÖÔÓÖ××ÖÕÖØØ×ÕÖÖØØØØÕÖÖØÚØØØØØ××ÙØØÙØÚØ×ØÙÛÛÕÑÓÑÒÔÔÔÒÏÍ¿¬¦½ÎÔÑÓÕÖÕÕÔÕÔ×××ÖÖÔÔÕÖÖØÖ××ØØÙÙÙÙØØØØØØØØÙØÚÙØØØÚÛÙØØÙÙÙØÙÚÚÒÓÑÓÓÔÓÒÑÑÑÅ³¡ªÀÐÕÑÓÓÔÔÓÔÕÕÔÔÔÖ×ØØÖÖÖÖÖÕÕÖÖ××ØØÚÚÙ×ØØØÙÖ×ÙÚÛÙØØØØÙØØØØÙÙ×ÙÓÓÒÔÔÖÔÒÑÐÒÊ·§­ÄÏÔÐÐÓÓÔÔÕÕÕÓÔÔÕÕÖÕÔÕ×ÖØ××ØØÚ×Ø×ØÙØÙØØØØÙØÚØØØÙÛÚØ×ÚÚÝÙÙÙÙÛÑÑÑÒÓÓÓÑÑÓÔÏ¿±¬»ÊÔÕÓÓÓÓÓÒÒÓÓÕÕÕÔÕÖÖÕÕÖ×ØÖÕÔÖ×ÖÖÕÕ×ØØØØÙØØ×Ø×Ø×ÙØÙÙØØØØØÙÚÙÙÑÑÑÒÑÒÑÒÐÒÔÏÅº·ÁÌÒÔÒÒÓÓÔÔÔÔÓÔÔÔÖÔÔÕÖ×ÖÖÖÖÕÕÕ×ØÙÙÙÙØØ××ØØØÖÖÖÙÚÚÙÙØÙØØØÙÚÙÙÙÑÑÓÓÒÓÓÑÐÑÒÓÑÎÎÏÐÐÑÒÔÔÔÕÓÒÒÏÓÔÖÖÔÕÔÔÕÕÕ×××ÖÔÕ×Ø××Ô×××ÙÙØØ×ÙÚÛÙÙØÙØØØÚÚÙÙÙÚÛÒÓÑÒÒÒÑÒÑÓÔÓÒÐÐÒÓÖÓÒÒÓÔÓÔÓÓÔÔÕÕÔÓÔÕÖÖÔÕÕÔÕ××Ø××Ø××ÖØØØØ××ÖØ×ØÙÙÚØØÙÙÛÛÚÙØÚÙÐÒÒÑÒÓÓÒÑÑÒÓÑÐÐÑÑÑÑÒÑÒÓÓÔÒÒÒÓÔÔÔÕÖÖ×ÔÖÕÖÕÔÔÔÔÕÖÖÖ×ÙØØÖ×ØØØØÙØØ×ØØØÙÚÙÚØÙÙØÙÓÓÓÑÑÓÑÑÏÒÓÔÓÑÓÓÔÔÔÔÔÔÔÔÔÔÕÕÔÓÔÕÖÖÔÔÕÔÕÕÕÕ×ØØÙÖÖÕØÙØØ×Ö×ØØØØØÚ×ÙÙÚÙØØØÛÚÙÙ×ÐÒÒÒÑÒÑÒÓÓÒÑÐÒÒÓÓÓÓÔÓÔÓÑÑÑÓÓÕÓÔÕÖ×ÕÕÕÓÓÓÔÔ×ÔÖÕÔÕÕ××ÖÖØ×Ø×ÖØØØØØ×Ö×ÙÛÚÙØÙÙÙØÑÐÑÎÏÏÐÑÑÓÒÓÑÓÓ×ÖÓÓÒÑÑÒÓÕÓÓÓÕÕÕÓÔÕÖ××ÕÕÔÖØ×Ø××××××Ö×ØØÙÙØØØØÚØ××ØÚÙÙ×ÙÙÙÚØÙÑÏÐÒÒÐÑÏÐÐÏÐÏÑÓÓÓÓÓÓÓÒÐÑÑÑÒÓÔÖÔÕÔÔÔÒÔÔÓÔÓ×ÖÕÓÓÓÕÕÖÖÖ××ØØØÖÖØØØ×ØØØÖÕÖÖØØ×ÚÙÐÑÏÐÐÐÒÑÑÐÐÒÒÓÒÓÑÒÒÓÔÔÔÒÒÑÓÓÓÔÓÕÔÔÓÔÔÔÕÕÔÔÕÕÔ×ÕÖÖÖÕÕ×ØÙØ×ÖÖØ×Ø××ÖØØÙ××ØØ×ØØÏÐÑÎÏÎÐÏÑÐÐÏÐÑÑÒÒÑÑÑÓÓÕÓÓÓÔÓÔÕÔÕÒÒÓÓÕÓÔÔÕÔÔÓÕÖÖÔÔÔ×××ÖÔÔ××ÙÖÔÑÔÖØØØØÙÛÚØ××Ø
Y:
F:00:00:08.05
G:
S:75,96
V:19570,39671
C:157,342
M:
ÛÝÜÛÜÛÞÝÜÛÚÛÛÛÛÛÜÝÝÝÝÝÛÜÛÝÝÝÞßßÞÝÝÝÝÞÞÞÝÝßÞÞÞÝÞÞßááßßÞÞÞÞÝÝÞÞÞÜÜÝÞÞÝÛÜÞßÝÝÝÙÚÛÛÚÙÙÛÛÝÜÛÜÛÜÞÝÝÝÜÜÛÜÝÜÜÜÚÛÜÞßßÞÞÞÝÞÝÞßÞÞÜÛÜÝÞÞÞÜßÝÞßÞÝÜÝÞÞÜÝÜààÞÞÜÝÞÞÞÜÜÚÚÛÛÜÝÝÝÝÜÝÝÜÜÜÝÞÝÞÞßÞÞÜÜÜÝÝÝÞÞÞÞÞÝÝßßÝÜÜÜÞÝßßÞÞÞÞààßÞÞÞßÞÞÝÜÞÜÝÞÞßÞÝÜÜÝÜÝÞÛÚÛÜÝÞÝÝÜÛÜÛÜÜÜÛÜÛÞÜÜÛÜÝÛÜÜÝÝÝÛÝÝÝÝÝÞÞÞÜÜÜÝÜÜÝÜÜÜÜÞÝÜÛÛÛÛÜÝÞÞßÞÝÛÜÝßÞÜÝÞßßÞÙÛÞÝÜÚÚÜÜÜÛÚÛÛÜÛÛÜÜßÞÞÞÜÝÝÚÜÝÝÞÝÝÜÞßßßßÞßÞÞÞßÞÞÝÞÞÞßÞÞÝÝßßßÝÜÜßÞÞÜÜÞÞÝÝÜÜÜÞÛÝÞÜÚÙÜÜÝÜÙÜÝÞßÝÞÞÞßÝßÞÞÞÝÝÜÛÜÞÞÞÞÞÞÞÞÝÞÜÝÝÝÞÞÝßÞßÝÝÝÝÝßÞßÝÝÝÞßÞÜÛÜÛÝÜÝÝÞÛÝÜÛÜÜÝÛÜÛÜÞÞßÜÝÛÚÜÜÜÛÜÜÝÝÝßÝÞÞÝÜÜÞÞÞÝßßàÛÛÚÛÜÜÝÝÝÜÜÞÝÝÞÞÞÜÛÜÞàÝÜÙØÛÜÞÜÛÝÜÝÜÞÛÜÞÜÝÜÜÝÝßÜÛÚÛÜÛÙÛÜÝÜÝÛÜÜÜÝÞÞÝÝÞÝÝÞÝÝÞÝÝÝÜÚÙÚÜÜÝÜÝÜÛÛÛÝÞßßÝÞÜÛÙÓÕØÛÞÜÝÞßÞÜÜÛÛÛÛÛÛÛÛÞÞÞÝÛÜÜÝÝÜÝÜÝÝÞÞßÞÞÞÝÝÝÛÝÜÝÝÞÞÝßÞßÞÞßÞÞÞÞÞÝÜÝÞÞÜÜÚÛÝÝÙÓÌÍÔÚÝÞÛÞÜÜÝÝÚÙÜÛÛÛÛÛÙÛÙÚÚÙÛÛÛÝÛÜÜÛÛÛÛÜÛÛÚÛÚÛÚÝÞÞÝÚÛÜÝÝÛÛÛÝÝÝÝÝÝÞÞÝÝÜÚÛÙÞÛÒÇ¾ÃÌØÜÛÜÜÜÞÛÞÛÛÜÚÛÛÙÚÚÜÜÝÝÜÝÜÝÜÜÜÛÜÝÞÞÝÝÜÝÝÞßßÝÜÛÜÜÜÞÝÞÞßÞàßßßÜÝÛÛÛÜÜÛÚÚÛØÌ¾µ½ÍÙßÞÞßÞßÞßÚÛÚÚÚÙÚÝÞÞÜÚÛÛÜÜÝÜÜÜÛßÝÞÝÝÞÝÝÝÝÞÞÝÞÝÜÝÜÜÜÛÝÝÝÜÜßàÞÜÛÛÞÜÝÚÙÛÖÉ²¡¢µËØÜÜÛÜÝÞÞÞÚÚÜÜÜÜÛÚÛÛÛÛÙÚÚÛÛÚÙÙÙÚÛÜÝÝÝÜÝÝÞßÞÝÝÝÝÛÜÛÜÜÝÞÝßÝÞÛÛÜÜÞÜÜÛÚÚ×Í¸¹ÏÙÛØÚÜÜÜÛÜÙÙÙÚÙÜÝÝÛØÚÚÛÜÚÛÚÛÛÛÜÝÝÝÜÛÛÝÝÝÛÚÚÜÛÛÜÛÜÝÜÝÝÞÝÝÛÜÜÜÝÝÛÛÛÜÚÒÄ±¹ÎÚÛÛÛÜÝÜÞÝÚÚÚÛÚÜÛÚÚÚÜÜÝÛÝÝÝÜÛÝÜÜÜÚÛÜÛÝÛÜÛÛÜÜÝÜÜÜÝÜÞÜÞÝÜÝÞÞÝÝÜÝÝÛÙ×ÑÄ®©ÃÕÜÝÝÝÞÞÞÞÝÚÛÜÚÚÚÛÛÚÛÚÜÚÚÛÛÜÛÚÛÜÝÛÛÚÛÛÛÜÜÞÜÝÜÛÛÜÝÞÜÜÜÜÜÝÜÛÜÛÜÝÛÚ×ÕË¸ ±ÈØÜÚÚÛÛÜÛÜÝÛÛÚÙÙÙØÚÚÛÚÙØÚÛÛÛÚÛÜÛÜÝÞÝÝÛÛÝÝÝÝÝÛÜÛÝÝÝÛÞÝÞÝÛÛÜÜÜÙÙØØÓÅ®¤¾ÒÝÝÝÝÞÝÝÝÞÜÛÛÛÛÚÚÙÙÚÚÜÝÝÛÚÚÙÚÛÜÜÜÛÞÝÝÜÜÛÜÝÞÞÜÛÜÜÝÜÝÝÝÜÛÛÛÞÞÝØØÔÌ»³ËØÝÚÜÜÜÝÜÜÛÛØÙÙÚÚÚÛÚÛÛÛÛÛÛÝÜÛÜÛÜÛÛÝÜÜÝÛÜÝÝÝÜÞÞÞÝÝÝÝÜÝÜÝÝÚÛÙ××ÓÍ¼£{~¬ÅÕÛÜÝßÜÜÝÜÝÜÜÙÙÙ×ÙØÚÚÚÙØØÙÙØØÙÛÚÜÛÛÚÚÚÛÜÝÛÚÙÚÜÜÝÝÞÞÝÞÞÜÛÛÚÚ×ÓÊº¢zx©ÃÕÙÛÚÜÛÝÜÜÜÜÞÝÚÚÚÛÜÛÚÚÚÚÚÚÙÛÛÛÜÚÜÛÚÛÜÛÝÜÜÛÚÛÛÛÙÜÛÝÝÜÜÜÝÝÛÙÕÓË½£vqz©ÃÓØÙÛÝÞÝÝÛÞÞÞÝÜÚÛÜÜÞÜÜÚÙÙÛÛÜÛÝÜÞÛÜÛÜÝÞÞÞÜÝÞßàÞÞÞÝÝÜÝÝÞÝÜÜÙÕÍ½¥ypv°ÄÓÙÛÝÞÞÞÞÞßßÜÜÜÜÛÜÛÙØÚÚÜÚÚØÙ×ÚÚÚÛÜÜÝÚÛÛÚÚÛÜÜÚÚÛÝÞÞÞÜÞÜÝÛÚÚÔÉ±|qs¡¸ÊÕØÛÛÛÝÜÜÝÜÝÜÛÞÞÝÙÚÙÚÚÙÚÚÛÜÛÛÚÚÙÚÛÛÜÙÚÚÚÙÙÚÜÛÚÛÜÝÛÚÚÛÜÞÛÛØÐ¾¢urz¨½ÍÖÙÚÜÛÜÝÝÝÞÝÝÝÜÜÜÛÙÙÙÚÛÛÚÙÙØÙØÙÙØÙØÙÙÙÛÚÜÛÚÚÛÛÚÛÚÜÛÜÞÝÝÛÙØÏ¹vy²ÆÐÖ×ÛÜÞÛÝÛÞÜÜÜÜÜÛÚÚÜÙÙØ×ÚÙÚÛÙÙÙ×ÙØÛÙÛÚÚÚÛÛÛÚØÚÛÛÚÚÛÜÝÝÜÛÚÚÚÎ·y«¿ËÓØÚÜÜÝÞÝÞÝÞÞÛÛÚÝÞÜÜÛÚÛÛÙØØÙÙÙÙÙÙØÚÚÜÛÛÚÙÛÛÛÝÝÝÜÚÚÚÛÜÛÜÜÛÝÜÒ»}·ËÕØÙÚÝÝßÝÝÜÝÞÝÝÝÝàÞÞÜÜÝÙØ×ÙÚÛÚÙÚÙÙÚÙÚÚÚÚÚÜÚÛÚÚÛÛÛÛÛÝÝÝÛÚÚÚÜÝÖÃ¤~y}¦½ÎÔ×ÙÚÜÜÝÞÞÞÝÝÝÜÛÜÝßÞÝÜÞßÚÛÛÚÚØÙÚÛÜÚÚÙØÙÙÙÙÚÛÚÙÙÙÙÙÙÛÛÚÛÛÛÚÙÛÚË°{sz¯ÆÔØØÚÛÛÜÛÜÜÜÜÝÝÝÞÞÞÜÚÚÚÛÜÜ×ØÙÙÚÙÚÙØØØØÚÙØØÙÙÛÙÙÚÛÜÚØ×ØÚÙÙÚÙØÚÚÑ¾¢~pt®ÇÓÕÖØÚÜÚÙÙÚÛÞÜÝÜÜÜÝÞÞÝÜÛÛÛÜÚÙÙØÙÙÚÚÙÚÙÙÙÚÛÛÜÛÚÚÚÛÛÚÙÚÙÜÜÞÝÚØØÝÚÍ²sq«ÈÖØÙÚÛÝÜÜÝÛÞÜÝÞÞÞÞÞÝÝÜÞÝßßßÜÖ××ØØÚÚÚÚÚÙÚØÚÙ××ÚÚÝÜÛÜÛÛÛÚÚÚÚÚ×ØÛÜÖÁ§um|ÀÓØ×ÙÜÝÝÚÚÙÙÛÜÞÞÝÜÜÛÛÚÜÝÝÝÜÝÞØ×ÙÙÛÛÝÙÚÙØÙ×ÚÙÛÚÙÙÙÛÚÚÚÛÛÛÞÜÜÛØÚÜÚÎ· }ot´ÎØÚÙÛÜÛÛÜÝÞÝÝÜÛÜÛÜÜÜÜÜÜÜÛÞÞÞÝÖÖÖØØÙÙÙÙÛÙÙ×ØØØØØÙÛÛÛÚÚÛÚÙØÚÜÚÙÛÜÖÆ«ni|¤ÃÔØÖØÛÜÛÚÙÚÛÜÝÝÛÝÛÝÞÝÛÛÛÝÝÝÝÜÞÙØØÙÙÚÚÙÚÚÚÙØÚÛÛÚÙÚÛÛÚÚÚÛÛÜÛÛÚÚØÜÜÑ¿£shk³ÎØØÚÝÞÛÚÚÜÜÞÝÞÞààßÞÝÜÝÜÜÞÞßÞÝÝØØØØ×ØØØØ×ÙØÙØØÚÚÜÜÛÜÙÙÙÙÙØØØÚØÙÚØÎ¸{ldtÀÒØÖ×ÚÛÛÜÛÛÛÛÛÛÝÜÝÜÝÝÝÞÝÝÝÛÛÜÜÝÖÖÖ×ØÙÙÚÛÚÙØØØÚÙÛÚÛÚÛÚÙÚØÙÚÙÝÙÙÚÝÚÌ°{jf~¨È×ÙÖ×ÛÜÜÞÝßÞÝÞÝÝÜÚÜÝßÞÜÝÝÛÝÝÝÞÝÖÖ×ØØØØ×ÙÚÚÚØØÚÙÚØØÙÚÚÚÛÛÛÛÙÚØÕØÚ×É­ykk²ÏÚØÕÖÙÚÜÜÜÜÜÞÞÝÜÛÝÜÝÜÜÜÚÛÚÛÛÜÝÝÕÖØÙÙÚÚØÚÙÚØÙÙÛÙÚØ×ØÚÚÜÚÚÜÜÞÝÚØÛÜÖÆªuhm¹ÒÙØÕÚÜÝÞÜÜÝÝÞÝÜÜÛÜÚÝÝßàßÝÛÛÛÝÝÞÔÕÖ×ØØØØÙØØØÙÙÙÚÚÚÚØØÙÚÚÚØÚÚÛÙÙÜÝÓÁ§qgr¿ÖÜÙÙÙÜÛÜÜÛÛÛÝÜÞÞÛÛÛÝÞÝÝÜÝÞÞÝÝÜÝØØÙÛÙÙÖØÖ×ÙÚÙØÖÙÚÛÚØÜÛÜÛÙØÙÛÜÚØÚÙÓ¾£rfwÅ×Ú××ÚÚÛÛÝÝÞßÜÝÜÛÛÜÝÞÝÝÝÝÝÝÝÝÝÞÞÖ×ÙÙØØ×××ØÙÚÙÙÚÛÛÛÚÙÚÚÙØÙÚÛÛÜØ×ÛÙÑº ri|¥Ç×Ù×ÚÜÞÛÛÝÞßÜÜÜÜÝÛÝÝÝÝÝÞßÞÝÛÛÝÞÝÕÕ×Ö×Ø×Ù×ØØÙÜÚÚØ×ØÙÚÚØØ×ØÙÚÚÚØØÜÚÑ¸ oi~§ÆÖÚÚÝÞÜÝÝÝÝÛÜÞÝÞÛÝÞÞßÝÜÜÛÞÞÞÝÜÛÞÙØ×ØØØØ××ØØØØÙØØØÙÚÙÙÙØÚÙÙØØÙØÚßÚÏ´oi¬ÊØÙ×ÚÜÜÛÚÙÙÛÝÝÝßÜÝÛÚÞÜÝÝÜÝÝÝÞÜÝÝ×Ø×××××ÖÖ×ÖØ×ÙÙØÚØÙÙÖÚØÚÙÙÚÛÚØÙÝÙÍ³sl­ËÙÛÚÝÞÞÞÜÝÝÝÞÝÝÝÜÞÝÜÚÛÝÞÞÝÝÞÝÝÞÞÕÖ××ØÖÖÖÖ××Ø×ÖØØÙØØØØÙÙÙÙÚÚÚÚ×ÙÛÕÆ­qk³Î×ÖÕÙÛÛÛÚÝÞÞÝÜÛÚÛÜÝßÞÞÝÝÝÚÛÚÛÝÝÛÖÖÖØÖØØØÙØ×ØÙÙÙØØØÖØØÙÛÙÙÙÙÚ×ÖØÛÖÅ­oo¶ÏÙÙÙÜÛÙÛÚÜÚÛÛÜÞÛÞÝÞÞÝÞÜÜÜÜÝÞÝÜÜÜÕ××××Ø×××××ØØÙÚÙÙÙÙÙØØØØÚÙÙÙØØÚÛÒÀ¥|loºÒÙØÙÛÜÜÛÚÙÙÛÜÜÚÛÛÜÞÝÞÝÝÝÜÝÛÝÛÛÛÜÖÔÕÖØ×Ø×××ØØÙ×ØØÙÚÚØØØÚÛÚÙØØÙÕÙ×Î¹ ykvÂÖÜØÙÛÚÛÚÛÜÛÛÜÛÝÛÝÝÝÝÜÝÜÝÝÝÜÚÙÛÛÝØ××××ØÖ×ÖÖ×ÙÙØØØØÚÚÙÙØÙÙØÙØØ××ÛÚË°xky¢ÆØÜ×ØÚÚÛÜÛÝÝÞÝÞÝÝÝÝÞÞßÝÞÝÝÛÚÚÚÛÜÜÖ×ÖÖ×ÖØÖ×ØØÚÙ××ÖÖ×Ö×ØØØØ×ØÚ×Õ×ÙÒÁ¡rm®ÊØØÖÙÚÛÚÚÚÜÜÜÜÜÝÜÜÛÜÜÜÜÙÛÛÞÞÞÜÜÝÜÔÕÔ×ØØ×ÔÖÙÛÚÙØ×ÖÖÖ×ØØØ×××××ÖÕØ×Ê°ur·ÏÛØÖÙÙÜÝÛÛÛÚÝÝÞÛÛÛÜÛÛÛÛÛÛÝÛÜÝÝÜÚÛÔÓÓÕÖØÙØÙØØ×Ø×Ù×××ØØ×ÖÖÙÙÚÙ×ØÕËµr~£ÅÖÙ×ÙÚÜÜÛÛÛÜÝÜÛÚÚÜÛÜÜÜÜÝÛÜÛÜÝÝÝÚÛÛÔÖÖØÙ××ÖÔÖÖ×ØØØØØÙØÙ×ÖØØÙ×ÔÔÕË·xs²ÏÚØ×ØÚÚÙÙÛÜÜÜÜÜÙÜÚÜÜÜÞÛÚÙÚÝÛÚÚÚÝÝÜÔÓÔÔÕÕÕ××ÖÖÕ××××Õ×Ö×ÔÕÔÖÔÔÓÒÇ²t~£ÃÕ×ÖÚÛÜÛÛÜÛÜÛÜÛÜÚÙÚÛÜÝÛÜÜÜÞÜÜÚÛÜÝÜÛ×ÖØ××ÖÖ×ØØ×××ØØ×ÕÔÖ×ÖÔÖÓÕÓÎÂ§|}wx¸ÏÙØÖÚÙÙÚÙÚÚÚÛÛÝÛÚÜÛÛÛÚÚÛÛÜÛÛÜÝÜÞÛÛÜÕÕÔÔÔÕÕ×××ØØØÙÖØ××ØØ×ÖÓÒÏÅ²w{xv¯ÉÖ××ØÙÙÙÚÚÛÚÚÚÛÜÛÜÝÝÞÝÛÜÜÝÞÜÜÛÛÜÛÛÚÜÔÔÔÖÔÕÔÕÖ×ÖÕÔÖÖ×ÖÕÓÑÐÐÏÈ¹ rnxwt§ÄÔ×Ö×ÚÙÙÙÙÙÙÛÛÝÜÜÝÜÛÙÚÚÛÚÛÜÜÛÜÚÜÚÛÜÛÜÓÕÔÖÔÕÕÕ×Ö×ÖÖÕ×Ø×ÖÒÐÍÇº¡snuxv§¿ÐÔÖÙÛÚÚØÙÙÚÚÛÛÜÛÚÚÚÛÚÜÛÜÝÝÝÜÜÜÝÝÛÛÜÞàÓÕÓÓÓÖ×Ø×Õ×Ö××Ø×ÓÑÎÈ»¤vmr|z{¨ÁÏÕÖ×ØÚÚÝÜÜÚÙÜÚÝÚÛÛÜÜÜÚÚÜÜÛÚÚÚÜÝÝÝÜÜÛÛÜÔÔÓÔÕØ×ÖÔÕÖ×ØÖÕÒÒË½¨wln{¯ÆÒÖÖ×ÚÚØØØÚÙÙÚÜÛÚÙÚÛÚÛÚÚÛÛÝÝÞÞÝÛÚÚÜÝÞÛÛÜÔÔÕÔÖÕÔÔÔÖÕÕÔÓÓÐÇ³ss{¡¸ÉÑÔÔÖÙÚÚÚÚÚÚÙÚÛÚÚÛÛÚÚÚÛÛÚÚÙÚÜÝÝÜÛÜÛÛÛÛÞÜÛÕÖÔÔÔÕÖÖ××ÖÔÒÒÎÀ§wt~±ÃÍÐÒÕÖØØÙÚÚØØØÛÚÛØÚÚÚÛÛÛÛÛÚÛÚÛÜÚÙÚÚÝÛÝÛÜÚÙÚÕÕÔÔÕÖ×ÕÕÔÓÓÔÑÀ£vw°ÁÌÑÓÕ××ØØÙÚØ××ÚÛÛÚÚÚÛÚÛÛÝÛÚÙÙÚÚÛÜÛÝÙÛÜÛÜÛÛÛÜÚÕÔÕÕÖÔÕÕÔÓÓÔÏ¿¢y|°¿ËÐÔÖ××ÙÙÙØØÚÙÚØÙÚÙØØÙÛÜÞÜÚÚÚÚÝÙÛÚÚÚÚÚÛÝÛÜÜÝÜÜÛÓÓÔÔÕÕÕÕÖÔ×ÔÆª{|°ÀÉÐÑÔÕÖ×Ö×ØØØÖ××ØÙÙÙØÙÛÚÚØØÚÚÛÛÙØÙÚÚÚÚØÚÙÚÚÚÛÚÚÚÚÔÒÓÓÕÕÖÔÒÔÔÉ°~¬ÀÊÏÑÓÔÓÕÔÖ×ØØØÙØÙØØØÙÛÜÙØØÙÛÙÚÚÙÙÙØÚÙÙØØÙÛÛÜÜÛÙÚÚÚÛÒÓÔÖÕÕÒÑÒÔÏ½ yx¡ºÇÎÐÒÓÔÕÖÖ××ØØØ×Ø×ØØÙØÙÙÙØØØØØÙØØØØÙÚÙÚØÙÛÛÛÛÚØÚØÛØÙØÒÒÔÔÔÔÑÓÖÔÇ¯qq¦¿ÊÎÏÓÔÕÓÕ××ÖÕÖÙÚÚØØØØÙØÙØØ×ØÙÚÚÚÙÙÙÛÛÚØÙÚÜÛÛÚÚÚÚÙÛÜÛÛÚÓÓÑÓÓÓÓÔÖÐÀªvn¢½ÉËÌÑÔÕÕÖÕ×Õ××Ø×ÖÖÖ×Ù×ÙÖ×ØÙÚÚÛÚÙØÙÚÚÚØÙÙÚÚÙØÙØÚÚÛÜÛÛÙÙÙÒÒÔÔÔÒÒÖ×Ë·¡¡ox»ÏÒÑÒÓÕÕ××Ø××ÖØÙÚØØ×ØØØÙØØØ×ÙÚÙÚØÙØÙÚÙÚÚÙÚØØÙÛÜÚÙÙÚÜÛÜÜÙÔÔÓÓÒÑÒ×ÓÇ²¢¤yr°ÇÑÑÑÔÕÔÕÕ×ØØ××ÖÖ×××ÙÖ×Ö×××ØÚÚÛÚÙØØØÚÚÛÛÛÚÙØÙÚÛÜÚÙØÙØÚÚÛÛÑÑÓÔÔÒÒÔÎÁ¬£¤tz¾ÐÔÑÕÔÓÒÒÖ×ØÙ×ØÖÖ×××Ø×ØÙØ××ÖØ××ÙÙÚÚÚÛÚÙØÙÙÚÙÛÛÛÜÚÙÙÙÛÚÚÚÚÑÒÑÒÒÑÔ×Ï¿ª¢¡t«ÆÓÓÑÕÖÓÓÒ××Ø×Ö×ØØÙØÙØØ××ÙÙØØ×ØØ×ÙÚÚÙ×ØÚÙÙ×ØØØÙÙÚÚÚÚØÙÙÚÚÛÑÒÓÓÒÐÔÓÍ½«§¡w²ÌÔÒÏÒÓÔÓÓÔÔÕÖÖÖÖÕÕÖÖ×Ö×ÙÙØÕØØÚÚØØØÙÚÛÚÛÛÛÛÛÛÙÙÙÚÛÜÙÙÙÙÚØÙÓÔÒÓÑÒÔÔÍÂ±­¥x´ËÓÏÐÒÔÔÔÔÔÕØÖ×Ö×ÙÙØØØØÙØ×ØØØØØØÙÙÙÙØØØÙÙÙÚÚÜÛÜÛÚÛÚÚÙØÙ×ØÙÓÓÒÒÐÑÔÕÏÂ´®©x±ÉÒÐÑÔÓÕÔÔÕÔÔÕÖÖÕÕÖÕ×Ö×Ö×Ö×ØØØØÙÚÚÚÙØ×ØÙÙÙÚÛÚÙØØÚÚÚÙÙÙÙÙÛÚÑÑÐÒÑÏÑÓÐÆ¹²¯~¬ÅÐÏÎÐÒÓÒÓÓÕÕØÖÖ×Ö×ÖØ×ØØØØØØØØØÖ××ØØÙÙÙØØØØÚÚÙÙØÙÙÙØÙÙÚÚÚÜÓÓÒÔÔÒÓÕÕÌ¾´²¦¥¼ÎÐÐÓÕÖÓÔÓÕÔÔÓÕ×Ø××ÔÖØÖØ×Ø×ØØÙØÖÖØØÙÙØÙÚÚÚÙÙ×ÙØÚÙÙÙ×ÙÙÛÛÚÓÑÓÒÒÓÒÔÔÏÆ¼µ¬¸ÊÑÏÑÒÓÓÕÖÕÕÓÕÖÖÕÔÖ××ØØÙØ×ØØÙØÙÙØÙØÙ×ÖØØÙÙØØØØØØØ×××ØÙÚÚÙÒÓÑÑÓÓÓÑÓÒÍÂ¹´©©ÀÌÍÏÐÕÕÕ×ÓÕÕÕÕÖÖÖÖÖÖ××ÖÖ×Ö××ØØÙØØØØØÙØÙØØ×ÙÚÛÚÚ××ØØÜÛÛÙÙÏÏÐÐÒÔÔÒÑÓÐËÂ»³¦µÅÎÏÑÓÒÒÒÓÔÕÕÔÔÓÕÖ××ÕÕÔÔÖ××ØÙÙÙÖØ×ÙÙØÙÖ×××ÖÖ×ØØÙÙØØÙÚÙØÙÐÏÐÒÔÓÓÒÏÑÐÍÈ¾º´§ µÆÏÒÒÒÓÔÕÖÔÓÕÖÖÕÕÕÕÖ××Ø×××ØØ×ØØÙØÕ×ÖØØÙØÛÙØØØØ××ØØÙØØØÙÑÒÒÑÓÒÓÓÒÐÏÐÎÈ¿¹³§§»ÊÓÒÔÓÒÒÒÓÔÓÕÕÕØÕÕÕÕÖÕÖÖ×ÖÖØÙØ×Õ×ØÚÙÙØÙÚÚÚÙØÖÕ××ØÙ×ØØÚÐÐÏÏÎÎÏÑÑÑÏÐÐÐÊÂ»²©  ¯ÀÍÓÒÒÓÑÒÔÓÓÓÕÖÕÕÔÖ×ÕÖÖÕÖÖ×ØØÙØØ××Ø×ØÙÙØØ×ÙÚÚÚØØØÚÙÙÚÚÑÒÓÐÑÐÑÑÑÑÑÑÏÏÏÎÊÀ´­¬¹ÇÏÓÒÒÔÓÓÓÓÔÕÕÕ×ÕÕÓÔÔÔÔÓÖ×Ø×Õ×××××××Ö×ØØ××××ÙØÚÚÙÚ×ÚÚÙÐÒÑÑÏÐÑÐÐÏÐÒÑÑÐÏÐÎÈÁ¼¿ÈÏÒÓÐÒÒÓÓÒÓÔÔÕÔÔÕÖÔ×ÕÖÖØ××ÔÔÖ×ØÖ×ØØØ××ØØÙÙØØ×ÙØØØØØØØÏÐÑÒÑÐÐÏÐÐÏÐÐÑÒÒÓÒÑÑÏÑÐÑÒÓÒÒÒÓÓÓÓÓÔ×ÖÕÓÓÔÕÕ×ÔÓÔÖØØ×××ÕÕÕÖ×ØØØØÕ×ÖØÙÙÜÙÚØ×ØØÑÑÐÐÐÑÑÐÏÐÑÒÒÏÐÏÑÒÓÒÑÒÒÑÓÑÑÒÓÕÔÕÔÕÖØ×ØÖÖÕÓÔÕÕÔÖ×ÖØ××××ÖÖÖ××ØØÙ×ÕÖÖÙØ××ÖØØ×ØÎÎÐÒÒÓÒÑÑÏÐÏÑÐÒÒÓÐÒÐÑÐÑÒÒÓÒÓÔÕÕÔÕÔÔÔÔ×ÔÕÕÓÖÕÕÕÓÔÕÔ×ÖÖ×××ÙØØØ×ÕÕÖØ××××ØÚØ×ÕØÑÐÏÐÐÑÏÎÏÐÒÒÓÓÒÒÒÒÓÒÒÓÓÓÒÓÔÔÕÓÓÓÓÔÔÓÔÔÕ×ÔÕÔÓÕÖØÖØÕØÖÕÖÔ×ÖÖ××ØØ×ÙØØÙÙØØÕØ×Ö×ÑÑÐÏÐÑÐÐÏÐÐÐÑÒÑÒÏÐÑÒÓÓÒÒÒÒÒÓÓÔÒÓÔÔÔÓÓÔÕÖÕÕÔÕÕÕ×ÕÖÖÖÖÔÕÔÕÖ××××ÔÕÕÕÖÕØ××××ÙÙØÏÏÏÏÎÐÐÒÑÑÐÑÒÑÒÑÒÒÑÑÑÓÓÔÓÓÔÓÔÒÒÓÔÔÖÔÕÕÕÕÔÓÓÓÔÔÔÕÔÖÖ×ÖÖ×ØÙØ×ÕÔÑÓÕ×ØØØØØØØÙØØÏÑÏÐÎÎÏÎÐÑÓÒÑÑÒÒÓÒÒÑÓÒÑÑÒÑÓÑÒÑÓÔÓÔÓÓÒÔÕÕÔÔÓÔÔÕ×ÔÖÔÕÖÕ×ÖÖÖ×ÖÕÔÔÕÖÖÖÖÖ×ØÙ×××ØÑÏÎÍÐÓÒÐÏÐÑÑÎÏÎÐÐÑÑÑÓÑÔÓÑÒÑÔÔÓÓÓÔ×ÖÕÔÓÓÓÓÕÕÕÕÔÔ×Õ×ÕÕÖØ×××ÕÕÕÕÖÕÖÕÖ×ØÙØØ××ØÙÍÍÎÐÎÐÐÏÐÏÐÏÎÎÏÒÑÒÐÐÒÒÓÓÑÑÐÐÒÒÒÑÒÔÔÔÓÒÒÓÓÔÕÕÖÕÕÖÕÕÕÔÕÔÔÓÔÕ×ØÖÕÕÕ××ÖØÕÕÕÕ×ØØ
Y:
F:00:00:08.15
G:
S:71,99
V:19570,39671
C:157,348
M:
ÝÚÚÚÛÛÛÛÝÝÝÝÚÛÛÛÝÜÜÝÝßÝÞÜÜÞÞÞÞÝÝÝÝÞÝÝÜÝÜÝÜÛÜÝÞßÜÜÛÛÜÛÝÜÞÜÛÜÛÜÞÛÜÛÝÞÜÞÝÞÙÙÚÜÜÙÙØÙÙÚÚÛÛÚÛÚÚÜÛÝÝÜÝÛÜÛÛÛÝÜÛÛÜÞÝÜÛÜÞÝÝÜÜÛÛÚÜÝÝÝÛÛÛÜÞÝÝÝÜÞÞáÞÞÝÛÜÜÝÞÚÛÛÛÛÛÜÜÜÜÜÝÝÝÞÞÞÝÜÜÝÞÝÝÝÝÝÝÞÝÝÝÞÞÞÞÜÞÞÝßßßßÞÝÝÝÝÞÞßÞÝÝÚÜÚÚÛÛÝÞÜÝÜÝßÝÜÛÚÜÚÙÚÛÝÝÜÛÚÙÛÛÛÛÛÛÛÚÝÛÜÜÜÞÛÛÝÜÜÜÚÜÛÜÝÝÛÛÚÛÝÝÝÛÜÛÜÜÝÝÝÝÜÜÚÛÜÚÛÛÛÝÝÝÞÝÝÝÛÛÜÝÛÚÜÚÚÙÙÛÛÝÚÚÚÛÞÝÜÜÜÞÝÝÛÛÚÛÜÞÞÝÜÛÜÝßÞÞÝÞÞÞÞÞßÞàÝÝÚÛÝÞßÞÞÜÜÜÜÜÜßßßÞÞÜÝÛÚÙØÚÜÛÜÚÚÚÚÝÜÜÜÜÜÛÜÚÜÛÛÜÛÜÜÝÝÝÜÞÜÜÞÞßßÞÝÜÝÞÞÞÞÞÞÝÝÞÝÜÞÝÞßÝÞÙÚÚÜÞÞÝÜÛÚÝÞÜÛÚÛÛÜÚÝÝÝÛÜÜÞÝÜÜÛÛÜÞÝÞÝÝÜÜÜÝÞÞßÞÞÜÝÝÞÞÞÝÝßÞàÝÜÛÝÝÝÛÛÜÜÞÝÜÛÜÝÝÞÝÝÛÚÜÛÜÚÛÚÚÛÛÚÛØØØÙÛÜÚÛÚÛÜÛÝÜÜÛÜÜÝÛÛÛÚÛÜÞÜÝÜÝÛÜÜÝÞÞÞÞÝÛÜÚÛÛÜÜÞÝÞÛÚØ×××ÙÚÛÛÜÜÜÛÚÜÜÛÙÚÚÜÛÛÚÛÛÜÜÜÛÚÛÜÞÝÝÚÛÜÜÜÚÛÝÜÜÚÚÜÝÞÞÝÝÜÞÜÜÚÚÛÜÞÞÝÜÜÛÜÚÙ×ÕÓÒÓ×ÚßÞÞÝÜÞÚÚÛÚÛÛÛÛÛÝÜÛÛÛÝÝÝÛÜÜÜÝÜÜÛÛÛÝÞÝÜÛÜÞÞÞÝÝÞÞÞÝÝÝÝÞÜÜÚÙÚÙÚÙØ××ÓÊ¾ºÀÍØÛÛÛÜÝÜÝÛÞÜÛÚØÛÚÛÞÝÞÜÚÛÚÚÚÚÝÜÞÝÝÝÝÝÝÝÝÛÜÜÜÛÜÝÞÜÛÛÝÝÝÜÛÝÛÛÛÛÜÚÙÖÕÎÁ°¥¨¹ÎÚÞÝÛÝÝÞßÛÚÛÙÛØÛÚÛÚÛÚÝÜÛÚÙÚÛÜÝÝÛÛÛÜÝÜÛÜÝÞÝÜÙÚÛÛÞÝÞÜÛÜÜÝÜÞÛÙÖÔÔÐÇ·¥¤½ÑÚÝÛÙÜÜÞÞÛÚÙÙÙÚÜÜÞÜÝÜÛÜÜÝÜÛÛÜÞÞÝÚÙÛÜÞÞÝÝÝÝÞÞÝÞÜÞÝÝÞÝÝÜÚÚØ×ÖÔÐÄ±µÌÙÜÜÜÞÞÞÝÝÙÚÚÚÙØÙÚÚØ×ÚÚÛÛÚÚÜÛÜÛÛÚÛÚÜÛÛÚÛÛÜÛÛÜÞÞÞÜÜÝÞÞÝÜÛ×ÖÐÊº¤|{z¬ÄÓÜÙÛÛÝÝÝÜÜÙÚÚÙÛÙÚØÙÙÛÚÛÚÙÛÛÞÝÜÛÙÞÜÝÝÜÝÛÛÛÜÜÜÞÝÞÜÛÜÛÚÚÙØÖÑÊº¤zw~ªÁÓÙÙÜÞàßÜÛÛÞÚÙØ×ØÛÛÜÚÙÙÚÜÛÜÚÚÚÜÝÝÜÜÛÜÜÝÞÝÝÝÜÝÛÛÜÝÝÞÜÜÛÙÖÓÊº xv}ªÁÏØÙÙÜÛÜÜÝÝÞÞÙÙÙÙÚÛÚÛÚÛÛÛÙÙÚÛÜÚÚÛÛÝÛÚÛÛÜÛÛÚÛÜÝÞßÞÝÜÜÝÛÙ×ÐÅ¬~x}¯ÅÓÙÜÚÛÚÛÜÛÝÞßÝÙÙØÚØÙØØÙÚÛÜÚÜÚÚØØÙÙÚÛÚÜÛÚÛÚÛÜÛÛÜÛÞÝÞÝÛØØÖÍ¸y~¥¹ËÔ×ÙÛÞßÞÝÛÜÚÜÜÝØØÚÚÚÚÚÚÚÚÜÛÛÚÙÛÚÛÛÜÜÛÚÚÜÝÝÛÛÚÛÜÝÝÞÜÝÛÚÛØÌ´{¯ÂÑÖÚÚÝÝÜÜÝÞßßßÞÝÛÙÙØÙÚÚÙÙÙÛÛÚÚÙÚÛÛÛÛÜÝÛÚÚÙÛÚÜÝÛÚÚÜÝÞÛÛÙÜØÉ­}~ª¾ÎÕ×ÚÛÜÝÝßÛÞÜÝÞÝÞÞÞÚØØØØÙÛÚÛØØÙÙÙÙÙÙÛÛÛÜÚÜÜÛÜÛÛÛÛÛÝÞÝÜÙÚÜÚË¯¯ÅÓØÚÚÛÞÜßßÞßÞßÞÜÝÛÝÝÙÚÙÙÚØØ×ÙÚÚÚÙÙÚÚÜÛÙÙ×ÚÙÙÛÛÜÚÛÛÝÝÞÛÚØÛÚÎ´~·ÌÔ××ÚÚÛÜÛÝÞÞÝÝÞÞÞÝÜÛÞÚÚØÚÚÚÚÚÙÚÛÛÚØÖ×ØÛÛÚÙÙÙÙÚÛÛÚÜÞÞÝÜÙÚÜÜÔ½zºÏØÙÚÚÚÚÜÝÞÞÜÝÞßÝÜÜÚÜÜÞØ×ØØÙÚÙÚÙÚØÙØÙÛÚÛÙÛÚÙÙØÚÚÙÙÙÛÛÛÚÚÙÙÜ×Ç©x|¸Í××ÖØ×ÚÚÛÚÛÜÜÜÛÚÛÜÜÝÛÜÜ×ÖÙØØØÙÛÙÛ×ØÙÛÛÜÙÚÛÛÜÛÛÚØÙÚÛÜÜÝÜÛØÛÛÑ»xt±ËØØØÛÜÜÜÝÝÞÝÞÝÝÛÛÚÛÛÞÝÞÝØØØÙÙÚØØØÛÜÛÛØÙÙÙÚÙÛÚÛÚÙÙÙÙÙÙÛÛÙØÙÜÖÅ«vo¦ÇÖÚØÛÝÞÝÞÛÚÛÚÚÜÛÞÞÞÝÝÝÜÜÚ××ØÙÙÙÚÙÚÙÙÙ×ØÚÛÝÛÛÚØÚÙÛÚÙÙÚÛÛÜÙÙÜÜÒ¿¤zms¹ÐÚÚÚÚÝÜÝÝÛÛÛÝÝÝÝÜÜÜÜÜÞÜÜÜÖÖØØØØØÙØÚØÙÚÙÙÙØ××ØÙÚÚÛÚÛÛÚÚÙØØÙÜÙÊ³nj~§ÇÖÙØÙÛÛÛÛÜÛÜÛÝÝÝÝÝÝÛÛÝÝÝÝÞØÙ×Ø×ÙÙÙÙÙÚÚÙÚØÚÙÚÜÛÛÚÚÛÛÚÚÙÙÛÚÙÛÜÕÅªzkn´Ï×ØÙÚÜÚÛÝÞÞÞÞÞÜÝÛÞÜÜÝÜÜÝÜÝØ×××ØØØÙÙÚÙ×ØÖØØÚÚÚÛÛÛÚÛÛÛÚÙÙÚ×ØÜÜÑ½¢uhvÂÔÙØØÜÛÛÙÙÚÛÝÛÜÛÜÝÝÜÝÜßÞÜÛÚØØØØØÙÚÙØØØÚÚØÙØÙÙÚÛÛÚÚØÛÚÜÜÛÚ×ÙÝÜÎ¶ rj|¥ÅØÜÙÙÚÜÞÝÜÜÞßÞÞÜÝÝÝÝÝÞßßÝßß×ÖØØÙØØ××ØÙØØØØÚÚÛÚÚÚØÙ×ØØÚÛØÙÕÚÞÙÊ°oj°ÐÜÚÔ×ØÛÝÜÜÜÝÝÞÝÛÛÜÝÝÛÝÞÝÜÛÛÖ×××Ø×ÙÚÛÚÚÛÚÚØØØÙØØÚÛÜÛØÚÚÜÞÛØÙÜØÊ¯nl¶ÎÙÖÖÚÚÛÛÜÝÞÞÞÜÞÛÞÜÝÝÜÝÞÞÞÝÝÓÔÔÔÕÖÕ××ÙØØØØØØØÙØÚÙÚÙØ××Ø×Ù×ÖÚÝ×Ç¬zhl¹ÑØ×ØÚÛÛÚÛÛÛÜÞÝßÝÝÝÞÝÜÙÚÛÜÞÝ×ØÙÛÙØ××ØØÙØØØÙÛÚÚÙÙÚÙÛÜÛÚØÙÚÙÖÚÜÖÄªxin½ÖÛØ×ÙÛÛÜÛÝÝÞÝÝÜÝÜÛÛÜÜÝÛÞßßÞÓÕÖØÚÚÙØ×ÚÙÙØØØ×ÖØÙØ×Ö×ØÙÚÛÛÜÙÕÙÚÕÂ¥peq¾ÔÚØÚÛÛÚÛÝÜÜÜÜÛÚÙÛÜÛÛÛÛÝÞÞÝÚÖØØÚØ×ØÙÚØØÙÛÛÛÙØØØÙØÚÛÚÜÛÚÛÚÙÙÝÞÔ¿¢oerÂÖÛØÚÞßÞÝÛÜÜÝÝÜàÞáÝÝÛÜÜÞÞßßÞØØ×Ø×Ø×ÖÖ×ØØ×ÖÖ×ÙÚÙØÙØØØØØØÙÚÖÕÚÛÒ» ~ogz¢Ã×ÚÙÙÛÜÜÜÙÙÚÛÝÝÝÞÞßÝÞÚÙÚÛÜÝÛ×ØØØÙÚÛÙØØØØØ××ØØØØÙØÙØØØÙÚÛÛÚÙßÜÑº nf|§ÆØÛÚÜÝÝÝÜÜÛÛÜÛÜÞÞßßÞÝÛÜÛÜÜÛÝÖÖÖ×Ö××ØØÖ×ÖÙØØØØØØØØØÚØØ×ÙÚÛÖ×Ù×Ë´{kh­ÊØØ×ÙÚÛÛÜÜÝÜÝÝÞÜÚÜÜÜÚÚÚÜÛÛÛÜØØØ×ÖØØÙØØØÙÚÚÚÛÚØÖÖØÚÚÚ×ØØÚÚÖ×Ù×Ê°|kl±ÍØÙÖÚÚÜÜÜÝÝÜÛÛÜÜÝÚÛÚÜÝÝÞÞÝÝÝÖÖÖ×Ö×ÕØÕÖ×ÙÚÙØ×ØÖ×ØØÛØØØØÙØØÖØÚÑÁ¦xkqºÓÚÙØÚÛÛÞÝÜÛÛÜÛÛÜÛÜÛÜÜÜÞÜÝÛÜÝÖ×ÕÖ×Ø×ÖÔÔ××ØØØÚÙÚÙÚÙÙÙØÙÛÚÚØÖÚØÏºxkt¿×ÛØØÚÛÛÚÜÜÝÜÛÛÚÛÛÜÜÛÛÛÜÜÛÛÚÛÖÖÕÖØØ×ÕÓ×ØØØ×ØØÙØÙÚÙÚ××××ÙØ×ÙÛØÉ¯ri|§ÆØÖÖØÛÜÙÛÛÜÝÜÜÜÜÛÛÜÛÝÛÜÛÛÜÜÛÛ×Ö×Ø××ÖØÖ×ØÙÚÙØ×Ø×ØÙÙÙÙØØØÚØÖÙÙÑ¾¥mk²ÏØ×ÖÚÛÚÚÚÜÛÜÜÜÜÜÛÜÝÛÛÛÜÝÚÙÝÝßÖÖÕÖ×Ö×ÕÔÓÖØ×××ØÙØØØØÙØØØØØÕÔØÔÈ°}mr»ÓÛ×ØØÙÚÛÝÝÞÝÛÛÚÙÙÚÚÛÛÚØØØÚÜÜÝ×ÖÖÖÖØØØØ×ØØØØÙ××××ÙÚØÚØÚÛ×Ö×ÕÈ±wn¨Æ×ÚØÚÙÚØÚÛÛÜÛÚÛÚÜÛÜÞÜÜÜÛÛÛÜÝÞÞÕÔÖÖÙ×Ö×Ø××Ö×Ø×Ö×Õ×××Ù×Ø×ÔÔÕÔÊ®ntºÏÙ×ØÙÙØÙÚÚÝÛÜÚÛÚÜÜÜÞÜÜÜÜÜÜÜÚÛÛ×ÖÖÕ××Ø××ÖÖÖ×Ö×Ù×ÙØ××Ö×ØÕÔÓÎÂ§|qn«ÆÕ×ÖÙÜÜÜÛÜÛÜÜÛÛÜÜÛÚÜÝÝÝÛÜÜÞÞÜÜÛÖØÖØ××ÖÕÖÕÖÕÖ×××ÕÔÔÔÔÔÔÑÐÎÇ¶~tzuny¾ÒØÖ×ÙÛÛÚÙÙÚÙÚÙÛÚÛÚÜÜÛÙÚÛÛÛÙÚÛÛÛÕÖ××××ÖØ××ØØØ×Ø×Ø××ÖÕÔÑÐÊ½¥uqyzpu´ÍØØØÚÛÙÚØÙÛÚÜÛÜÝÝÝÜÛÛÛÛÜÛÞÝÜÜÜÜÜ×ÕÖÖÖØØÙØ××Ö×ÖÖÖÕÕÕÓÓÎË¼§wnr~ut¬ÉÖ×××ÚÚÛÛÛÚÛÜÜÝÛÚÛÚÚÚÚÛÛÚÙÚÜÜÜÛÜÜÕÕÖ×ÕÖÔÕÖÖ×ÕÔÖÖ×ÖÔÒÐÊ¾§vkny{xªÃÓÔÖ×ÙÛÚÚØÙÚÚÚÚÙÙÚÚÜÜÜÜÛÝÜÞÜÜÜÝÞÞÞÒÓÓÖÖÖÕÕÖÖÕÕÔÕÕÖÓÐË¾ªwkls|¬ÃÐÕØ××ØØÙØÙÙÚÚÛÜÚÙØÚÝÞÛÚÚÜÜÜÚÙÚÜÞÝÛÖÖ××Ö××××Ö×ØØ×ÓÒÐÉµ~omt~³ÆÓÖÖØØÚÚÛÛÛÚÚÚÛÜÜÛÙÚÜßÜÚØÛÜÞÜÜÜÛÞÜßÞÔÖÔÔÔÕÖÖÔÔÖÖÔÒÐÍÀ¦uqy¥ºËÓÕÖÖÙÙÚÛÛÛÙØØÛÛÜÚÚÙÙÚÛÝÛÚÛÛÜÜÚÚÙÚÜÜÜÕÕÕÖÔÕÕÕ××ÖÓÔÕÏ¿tw³ÃÎÔÖ×Ö×ØÚÚÚÚÙÚÜÝÝÛÛÙÚÛÛÛÛÛÝÛÜÜÛÝÜÛÛÜÜÝÝÓÓÕÔÖÕÕÔÔÔÓÔÓÌ¹z³ÃÍÑÓÔÖÖ××ÕÖÖØØÙÙÙÚÚÚÚÙÚØÚÙÙÛÛÝÜÚÚÚÚÙÚÚÙÙØÔÔÔÔÔÔÕÕÔÓÒÖÐ¿¡z¡³ÂËÑÔÖ××ØØ×ÖØØÚÚÙØØÙÙÙÙÙÙÚØÙÛÛÜÜÝÜÝÜÛÜÝÞÝÜÛÚÓÓÑÓÒÒÓÓÒÑÕÑÃ¨¥¶ÂÉÏÑÓÒÔÕÖÕÖÕØ×Ö×ØÙØØ×ØÙÙÙÙÙØ×ÖØÙÚÛØÙØØØØÙÚÛÚÚÓÒÓÓÔÓÔÔÒÔÕÊ¶°ÀÉÌÒÔÖÖÕÖÖ××××ØØØÙØØØÙÙÚÚ×ØØÙÚÚÚÛÚÛÛÜÚÙØÚÛÛÛÚÚÛÒÓÓÕÔÓÓÒÒÕÍ¾¦~¥¼ÊÐÑÒÔÔÖÔÖÖ×ÙØØØØ×Ö×ØÚÙØÖ××ÙÙØÙØÛÜÚÚØØÙØÚÙÙÛÙÚÙÚÚÒÒÔÔÔÕÓÓÕÖÌ·v£¼ËÍÌÒÓÕÖÖ××ÖÖ××××ØÙØÙ×ÚÙÙÖÔ××ØØ×ØØÙÙØØÙÛÚÜÚÚÛÙÛÙÜÜÑÐÑÔÕÖÑÐÔÒÅªs}»ÈÌÎÒÕÖÕÔÔÔÖÔÔÔÔÕÖØØØØØØÖÖ××Ø××ØØØØØÙÙÙÙÙ×ØÙÚÚÙÚÛÜÛÓÓÔÔÔÓÐÔÖÑ¿¤wq®ÇÓÒÓÔÕÔÕÖÙØ××ÖÖ××××ÖØØÚÙ×ÙÙÚÚÙÙØØØÚÚÜÚÛÚÚÚÙÚÚÛÚÜÛÛÜÓÔÔÓÓÑÐÕÔÌ·zly¾ÏÒÐÒÓÔÓÖÕ×××Ø×ÖÖÖ×ØØÙØ××ØØ×ÖØÙØØÙØÚÙÚÚÚØÙÙÛÙÙÙÙÛÙÙÙÓÔÒÓÒÐÓÕÕÉ³ri©ÅÔÒÒÓ×Õ××ÖÖ×ØØ×ÖØ×ÙÙÚÚØÚØÚÙØØ×ÙÙÙØØØÙØÙÙÙØØÙØÙÙÙÛÛÚÛÓÔÔÒÓÏÑÖÓÇ­}kj²ÊÔÕÔ×ÕÓÔÔÖÖÖÖ×××ÖÖØÙÙØ×ØÙÙÙØÕ×ÖÙØØØØÙÚÙÚÙÙÙÙÙØØ×ÚÚÛÙÓÓÓÓÔÑÒÖØÌ±|nl±ÊÑÑÑÕÖÕÕÔÕÖØÙØÕÖÖØØØ×ØÚØØÖ×ØÚÙÚÙÙÛÚÙØÖØÚÛÜÛÚÙÚÚÚÚÚÚÚÔÔÓÔÓÑÑÔÓÈ±|lm±ÉÑÏÑÒÔÔÔÕÖØ××ÔÕ××ØÖÖ×××ØÙÙØØ×ÙÚÙØØØÚÙÛÙØØÚÙÚÙÙÚÚÙØÙÙÓÔÓÓÑÏÐÕÕÍ¸¡tl©ÄÑÏÎÑÓÕÕÕÕÔÕ××ØÖ××Ø××ØØÚÚÙÚÙÚÚÚÛÛÛÜÛÚÚØÙÙÚÜÜÛÚÚÚÛÚÛÛÓÒÒÒÒÑÏÒÔÏ¿ª£~s¦¿ÏÐÎÑÓÓÓÓÓÔÔÖ××ÕÔÕ×Ø×ØØÙØØ×ØØÚÚÚØÖÖ×Ø×Ø××ØØÚÙÙ×ØØÙÙÙÏÑÒÒÑÏÏÒÖÑÆ²§§zz´ÊÏÐÑÓÕÔÔÓÔ×Ö×ÖÖÖÕÖÖ×Ú×ØÖ×ÙØÚÖ×ÖÖØÙÚÛÛÚÛÜÛÚÙØÚÚØÙÙÛÛÏÐÑÑÒÑÐÐÓÒÌ½®«¥y¨ÀÎÐÐÓÒÒÔÓÔÓÓÓÓÔÕ×ÖÔÔÔÖ×ÖÖÖØÙÖ××ØÙØØØØ××ØØÙØØØØØØ×ØØÒÓÒÒÓÒÒÒÔÖÒÇ´ª©¡²ÇÐÐÏÑÒÔÕÖ×Ö×ÔÖÖØØÙ××Ø×ÛØÙØØÙØÖ×ÕØ×ØØØÚÚØØØØÚÙØØÙÚÝÐÐÒÒÓÑÒÑÒÒÓÍÀ´­¨~¥½ÌÎÏÑÔÔÔÓÔÓÔÔÕÖÖ×Ø×ØÖÖÖ×ØÖ×ÖÙÙÚ×ØÙÚÚØÖÖÕ×ØØØÙÙÙÚÚÙÒÑÏÐÑÓÓÔÐÑÓÐËº¯¬¦¯ÆÏÐÐÒÓÔÕ×ÖÕÔÕÔÕÕÕÖ×ØØ××ØØÙ×ØÚÚÚÙØØØÙ×ÙÙÙÙÙÚÚØÚÙÛÚÑÑÑÏÑÐÒÑÑÑÓÓÐÅ¹³°§£¾ÌÐÐÑÒÔÔÓÓÔÕ×ÕÕÕÕÖÖÖÖÖ×Ø××ÖÕÕÖ×ÙÚØØØÚÜÛÙ×ØØÙØØÖØ×ÐÐÑÑÐÏÑÒÓÒÑÑÑÍÃ¸µ°£¯ÄÒÒÓÓÓÓÓÓÓÓÔÖ×ÙÙ×ÕÔÕÕÖÕÕ××ØØ×ÙÚÙÙÕØÖØÙÚÜÚ×ÖÖØÚÚÚÐÐÏÐÎÑÑÑÒÑÑÑÓÐËÁ·´¨¢½ÎÑÍÏÐÓÓÓÔÓÖÕÖ×Ö×ÕÖÕÕÕÖÖ×××Ø××ÖÖÕÕÕÖÕÖÖ××ØÙØØÙÚÚÓÑÒÑÑÒÒÓÑÑÑÐÐÐÏÉÀ·° ±ÇÒÒÒÓÓÖÖ×ÕÓÕÔÔÔÔÕÖØÙÙ×××ØØ××ØØ××ÖÖ×ÖØØÙØØØØÙØÙØÍÍÏÑÐÐÏÏÏÐÑÑÏÒÓÏÆ½·ªªÃÑÑÏÒÓÔÓÓÓÕ×ÖÕÓÔÓÕÔÕÔÔÔÕ×ÚÙ×ÕÕ×Ö×Õ×ØØØ×ÙÙØØÙÙØØÐÏÏÏÑÑÓÑÒÐÑÑÑÑÓÒÌÅ¼² ¢½ÏÑÏÐÕÕÕÔÖÖÔÔÒÓÕÕÕÖÔÖÕÖÖÕÕ×ÖØ×ØØØØÕØ×ÙØØ×Ø×ÙÙÚÚÏÍÎÏÑÑÑÑÑÒÒÓÓÒÒÓÐÌÄ²¢£½ÏÓÐÒÔÕÓÓÓÓÓÓÔÕÕÕÔÔÖÕÕÔÒÓÔ×Ö×Ö×ÙØØ×Ö××××ÖÖÖØØÙÙÐÒÐÐÐÐÐÑÒÒÒÑÒÑÑÒÎÍÈº§¢»ÎÓÑÐÓÔÖÖ×ÔÔÒÓÓÔÕÖÕÖ×ØØØÖÖÖÔÖÖ×ÖÕÕÕØØØØØØØØØØ××ÐÏÑÒÑÏÎÏÏÏÎÏÏÐÐÏÎÎÌ½ª«ÁÐÑÐÏÒÓÓÔÓÕÒÒÒÒÓÓ××ÕÔÓÓ×ÓÖÔÕ×Ö××ÖÖÕÕÔÓÕÖÖØ×ÖÖ××ÐÐÐÒÒÒÑÒÑÑÐÐÑÑÒÒÓÒÐÀ¬²ÆÑÕÒÔÔÔÕÕÖÖÖÔÔÓÔÔÕÖÕÖÕÔÔÔÖÖÖ××Ø××ÖØÙÖÓÒÕ×Ø×ØØØØÒÐÎÎÏÏÏÏÐÐÐÑÑÒÐÎÎÐÏÁ±¤©½ÌÓÒÍÐÑÒÔÕÕÔÓÒÒÔÔÓÔÓÓÔÕÔÔÔÖ×ÕÕÖÕ×ÔÓÔÔÕØÕ×ÕÕ×ÖÖÖÕÐÏÐÑÑÒÑÏÑÏÑÑÐÒÑÐÓÓÑÅ¶®¶ÃÏÔÓÔÔÒÓÔ×ÖÖÔÔÕÕ×ÕÖÔÖÖÕÔÖ×ØÕ××××ÖÕÕÕÕÕÖ×Ù×Ø×ØÙÙØÐÎÎÏÎÎÍÏÑÑÏÏÍÏÐÏÐÑÏÎÇÇÈÏÑÑÐÑÔÓÓÒÑÑÓÔÖÕÕÔÓÓÔÓÔÔÕÖÕÓÓÓÕÖÕÔÔÖ××ÖÖ×Ö×××ÖÕÔÕÎÎÎÑÐÏÏÎÑÑÐÏÎÏÑÑÒÒÐÐÎÍÎÏÒÓÑÑÓÔÖÔÓÒÓÔÔÕÒÔÓÒÓÒÔÖÔÕÔÖÔÖÕÖÕÔÕÔÖÕÕÖÕ××ØØ×ÖÕÖÏÎÎÏÏÏÎÎÑÏÏÏÍÐÐÑÑÐÐÐÑÒÑÐÏÑÐÓÒÒÒÑÐÔÔÕÕÒÔÔÔÕÔÔÕÕÕÔÓÓÔÔÓÓÓÔÖÔÖÕ×ÖÕÖÕÕÕÕÕÔÕÎÐÎÍÍÍÎÎÎÏÏÏÒÐÑÑÒÑÐÐÐÐÑÐÑÐÑÒÒÒÒÓÔÔÓÔÔÔÖÔÓÒÑÓÓÔÓÓÔ××ØÔÕÕÕÕÕÖ××ÖÕÕÖØØ×ÕÖÕÌÎÍÎÏÏÏÍÍÍÏÎÏÍÍÏÐÑÒÒÓÒÑÐÐÒÒÏÑÏÑÑÑÒÒÒÒÒÔÓÔÓÕÔÔÔÔÔÓÓÓÓÔÓÕÔÔÔÓÕÖ××Ö×ÖÖÕÕÔÓÏÏÎÏÎÎÎÍÏÑÐÐÏÐÐÐÐÏÑÑÑÑÐÓÑÑÐÐÐÐÒÑÒÒÓÓÓÓÑÑÔÖ×ÖÓÔÔÕÕÔÓÓÔÖ×ÖÔÔÔÖÕÕÖÕÕÕÕ××ÖÔÍÎÎÎÏËÎÎÎÎÍÍÐÐÒÑÏÏÎÏÐÐÐÐÑÑÑÑÏÓÒÔÓÓÓÒÑÒÓÔÕÖÓÔÑÑÒÒÓÓÒÒÒÓÕÔÕÔÔÕÕÔÓÓÓÖ×ØØØ×ÌÎÐÎÎÍÍÎÐÐÐÎÍÎÐÒÒÐÐÑÒÓÒÒÑÑÑÐÐÑÓÓÓÑÔÔÔÔÓÓÔÒÓÔÓÓÔÓÓÔÔÓÔÖØØ×ÖÔÓÔÕÕÕ××Ø×Ö×ÕÍÌÌÍÍÍÍÍÍÍÎÏÎÎÌÍÎÐÐÑÏÐÏÍÎÎÏÏÐÐÑÒÑÒÑÒÓÑÑÒÓÔÓÒÑÓÔÕÕÕÓÓÓÓÔÓÔÔÖÖÖÕÔÓÕÖÖÖÖ××ÍÌÍÍÎÏÏÎÏÎÏÎÎÏÑÒÓÐÏÏÏÏÑÑÑÑÑÑÓÐÒÐÑÒÒÔÑÓÑÒÑÒÓÔÓÓÓÒÔÓÔÒÓÔ×Ö×ÖÖÕÔÕÔÖ××ØÕÖÕÖ
Y:
K:
F:00:00:08.15
N:
F:00:00:10.05
V:-17930,2171
Y:
F:00:00:10.15
G:
S:65,99
V:18891,40457
C:290,213
M:
ÛÚÜÛÜÚÛÜÞÝÜÛÜÝÜÜÛÚÚÛÜÝÞÝÝÛÜÝÝßßßÞÛÜÛÞÝÞÝÛÚÙÛÛÜÝÞßÞÜÜÜÝÝÝÞßàÞÜÛÛÜÝÜÞÝÞÞßÞÞÞÞÝÜÛÜÞÞÞÝÝÜÜÜÝÞßßÞÜÞÜÞÜÝÞÞßÞÜÝÝÝÞÞÞÞÝÜÜÝÝÞÜÜÛÜÛÜÝÞßÞÞÞßÞÜÝÛÛÛÚÛÛÝÝÜÛÛÛÛÜÛÝÜÞÛÛÚÚÜÜÛÝÝÝÜÛÜÝÝÞÜÜÝÞßßÝÜÛÜÝÝÞÝÜÝÛÚÛÜÝÞÜÜÜÜÞÞßáßÝÜÝÞßÝÞÞÝÜÚÜÝÞÞÝÞÞÝÜÞÛÝÜÝÞÝÞÝÝÜÜÜÝÜÜÛÛÚÛÜÜÝÞÞßÞÞÞÝÝÛÜÜßÞÝÝÜßÞÞÜÞÜÛÜÛÜÜÛÛÞÞßÝÞÜÝÝÞÝÛÜÜÝÜÜÝÜÞÜÜÜÜÞÞÞÞÞÝÝÜÝÞÝÛÝÜÞÝÝÞÞÝÜÜÛÛÛÜÜÝÝÜÜÝÝÞÞÝÜÛÜÝÞÞÜÜÜÜÜÜßÞßÜÜÝÝÝÝÛÛÜÜÜÝÝÞÞÞßÝÝÞÞÝÜÛÜÛÜÝÚÚÚÛÞÞÝÚÚÛÝÛØØØÜÝÞÞÛÛÜÜÛÛÛÛÚÛÛÝÞÞÞÝÝÜÚÚÚÜÜÚÚÚÜÜÝÜÛÜÜÞÜÜÜÜÝÝÝÜÝÜÜÜÜÜÛÜÛÛÚÙÙÚØØØÙÛÛÜÝÛÝÝÝÜÜÜÝÝÞÛÛÛÛÜÝÛÝÛÝÜÜÛÚÝÜÝÛÛÛÜÞÝÝÝßÞÝÜÝÞÞÞÞÞÞÜÛÜÛÛÛÛÝÙ×ÕÖØÚÛÜßÞÞÞÝÝÜÜÝÝÜÜÝÜÝÜÝÝÜÜÛÛÛÛÛÛÜÜÞÞÞÜÝÜÝÜÜÝÝÞÝÜÝÝÝÛÛÛÛÝÜÛÛÚÛØÔÍÅÅÊÑÚÜÞÞÛÝÛÜÜÞßÞÞÝÝÞÝÞÞßàÞÞÝÜÜÛÛÚÛÜÜÝÜÜÝÝÝÞÝÝÞÜßÝÛÜÚÜÝÝÞÝÛÞÛÙÕÐÉ¿º¿ÊÕÚÛÚÝßßßÚÛÝÞÝÛÜÞÝÝÚÚÜÝÜÛÜÛÛÚÚÜÞÜÛÚÜÝÞÚÚÚÜÞÞÝÜÛÜÜÚÙÚÚÜÚÙÙÔÐÅ¸¬¤¥±ÃÒÙÚÚÛÜÛÜÛÜÛÜÝÛÜÛÜÝÝÝÝÝÝÜÞÝÝÛÛÝÜÝÝÝÝÝÝÝÛÝÝÝÝÝÝÞÜÞÜÛÚÙÚÙ×ÓÊ¿±¤¥¸É×ÛÛÛÜÞßßÝÞÝÜÛÜÝßÝÜÛÜÝÞÞÞÞÝÛÜÜÝÞÜÝÜÜÝÛÜÞÝÞÜÜÝÞÞÜÛÛÚÚÙ×ÑÇ¹«ª¿ÏØÜÜÜÛÜÞßÙÜÜßÞÜÞÜÝÛÛÜÜÝÜÜÛÝÜÜÝÜÝÝÞÞÞßßàßÞÞÝÜÝÛÜÛÙØØ×ÓÊ»­¥ºËÖØÙÚÛÝßÝÝÜÞÞßÝÜÛÛÜÜÜÜÝÝÞÝÝÜÜÛÛÜÜÝÝÝÜÝÜÝÝÜÞÝÝÜÚÚÙ×ÖÒÊ½«¢´ÅÒÙÜÛÜÛÜÝÞÞÝÛÛÚÝÝÞÞÜÝÝÝÞÜÞÝÝÝÝÝÝÝÝÝÞÝÝÚÜÜÝÜÝÜÝÝÜÚØÖÏÂ¯¤³ÄÐ×ÙÜÜÞÞÞÝÝÝÛÚÚÛÚÛÛÜÜÝÜÝÜÜÛÝÜÛÚÙÛÚÜÝÜÜÛÛÜÜÝÜÜÛÛÚÙÛÔÈ¶¡¦µÃÎÑÖØÜÜÛÛÜÝÛÛÛÜÛÜÛÛÝÜÞÝÝÝÝÝÝÜÛÛÛÜÛÛÛÝÞÝÞÜÝÝÜÞÞÞÞÚØÐÃ°­¼ÉÑ×ÚÛÛÛÛÝÝâààÞÛÛÚÛÛÜÛÚÚÛÝÞÜÜÛÛÜÛÜÜÝÜÞÜÛÛÚÜÝÜÜÚÜÛÛ×Í¿©¡®¼ÊÑ××ØÚÜÞÞÞÜÜÛÜÝÞÝÜÛÝÝßßÝÞÝÛÛÜÝÝßÚÝÜÝÞÞÞÞÞÝÝÜÛÚÚÛÜÙÏ¾§©¹ÆÑØÚÚÛÛÝÜÜÞÞßÝÜÝÝÝÜÜÛÛÛÜÝÞÜÝÜÜÜÝÜÜÛÝàßßÜÜÜÛÛÚÚÝÛÚÚØÒÁª¬¼ÇÐÕØÚÛÜÝÝÝÜÜÜÚÜÚÝÞÝÝÝÝÝÜÛÞÞàÞÜÜÝÞÞÝÝÛÜÛÝÞÞÚÜÛÞßÝÝÛÛ×Æ²°ÄÏÖÚÚÛÛÝÞÝÞÞÞÞÜÞÜÜÛÚÛÛÝÜÜÜÛÝÛÛÜÝßÞÛÜÜÝÜÜÜÜÝÜÞÜÜÜÝÚÚÛÙÎ·°ÂÌÓÕÙÚÜÜÜÜÛÜÜÝÝÜÝÝÝÛÜÝÛÜÜÞÝÝÜÛÜÜÞÜÜÝÝÞÞÞßÞÝÜÛÛÜÜÜÜÛÚÛÒÄª­ÃÏÕÖÚÛÝÝÜÝÞÞßÜÝÚÞÞßßÜÝÚÜÛÝÞÝÞÝÝÝÛÜÛÜÝÝÛÚÚÛÛÜÝÜÞÝÜÛÙÙÚØÍ·¡¤¾ÍÔ××ÜÜÜÝÛÝÜÜÝÜÜÜÛÞÞÝÝÛÛÜÛÜÝÜÜÜÜÝÝÜÜÜÜÛÜÝÝÝÛÛÚÝßÝÝÚÜÞßÙÄ¯~·ÌØØÚÜÞàÝÜÜÝàÞßÝÞÝÝÚÜÞßáàÞÝÝÛÜÛÛÛÝÜÝÝÞÞßÞÜÜÝàÞÜØÚÛÝÛÚÛÙÒ¼¦|x¢¾Ï×ØÜÝÞÜÝÛÛÛÚÜÝÝÞÛÛÝÝßÝÝÛÜÞßÞßÝÞÝÝÞÝÞÞÝÝÝÞÞßÝÝÞÞÝÞÛÝÝÞØÉ²xy¯ÆÕØÚÜÛÛÜÝßÞÜÜÛÝÜÞßÞÜÛÝÛÜÝÛÝÞßÞÜÛÛÞÝÞÝÛÜÛÜÚÚÛÛÜÛÛÜÛÛÛÜÞÖÃ«|s{ºÏØØØÛÜÝÝÝÜÞÜÜÜÜÝÝÝÛÜÜÜÛÜßÜÛÜÚÝÛÜÜÝÝÝÝÜÞÝÞÞÝÝÜÜÜÝÞÞÝÝÝÞÖÂª{u¡ÁÕÛÛÜÝÞÜÜÛÝÞÝÞÜÞÝßÝÞÜÞÞßßÚÛÛÜÜÚÛÜÝÝÛÛÚÜÜÝÜÛÛÜÛÛÛÜÝÝÚÙÙÚÐ»¦zu¢ÂÓØ×ØÜÝÜÚØÚÚÜÜÜÝÛÜÜÝÛÚÜÝÞßÝÝÛÛÚÜÝÞÞÜÜÞÜÞÝÜÝÞßßßÞÞßÞÝÚÜÙÏ»¥|t£ÃÕÚÙÚÜÝÝÛÛÛÜÝÞÝÛÚÜààßÝÜÝÝÝÞÞÝÜÛÛÝÜÝÜÜÝÛÜÜÜÜÜÝÝÝÛÜÛÚÚÛÞÛÐ»¦{v¦ÆÖÙÙÙÛÛÛÜÜÛÜÛÜÝÝÜÛÚÛÚÛÜÜÝÝÞÞßÞÝÝÜÝÞßÞÝÜÜÜÝÜÜÝÜÜÝÜÜÝÚÛÜÜÕ¿©}v¦ÅÖÚÙÚÜÞÞÜÝÝÞÞÞÝÞÝßßÞßÜÞÝÞÛÛÙÛÛÝÝÝÜÛÚÛÛÜÜÝÜÝÜÝÛÛÚÙÜÜÜÚÚÛÔÀ¨vp¿Ñ×ÙÙÚÚÛÝÞÜÝÜÝÜÚÛÝßÞÜÙÚÜÝßÞÝÞÜÜÛÛÛÛÜÞÞÝÞÞßÞÝÛÚÜÞßÞÜÛÚÝÝ×Å­xr}¼ÑÙ××ÙÛÝÜÛÜÛÝÛÜÛÛÜÜÝÞÞÝÜÛÜÛÜÜÝÞÞÝÜÜÛÛÜÜÝÜÞÛÜÛÚÛÚÚÚÚÛÚÚÛÕÅ¬yqy¸Ï×××ÜÛÜÛÜÜÜÛÛÝÜÜÛÜÜÜÛÜÝÜÜÛÜÛÛÝÚÜÝÞàÞÞÜÜÜÜÜßÞßÝÜÜÝÝÛØØÛØÊ±|ru°Ë×ÚÚÚÜÜÝÝÛÚÛÜÛÜÜÜÞÜÜÜÝÝÝÜÚÜÚÚÜÜÜÜÝÜÝÜÛÜÞÞÞÜÛÛÛÜÞÞÝÜÚÛÝ×Íµ¡vw¬ÉÕÚØÚÜÜÜÛÛÛÛÝÛÝÜÜÜÜÜÞÞÝÜÝÝÝÞÞÝÝßÞßÜÞÞÞÞÜÝÜÜÞÞÝÝÜÛÝÙÚÚÛÛÒ¼ªxw§ÅÖÛÛÚÜÝÞÝÜÝÛÝÜÝÞÝÝÞÞÞÞÝÞÛÛÜÚÛÛÛÞÝÞÞÛÝÚÜÝÝÞÚÛÚÛÛÛÜÜÞÜÜÜÜÕÁ¬zv ÁÑØ××ÙÛÝßßÞÞÞÝÝÜßàààÛÝÜÞÞÝÝÝÞÝÞÝÜÛÚÛÜÝÝÝÞÝÛÛÝÜÞÜÝÜÚÛÚÞÞÖÅ®~v~»Ð××ØÚÝÞÝÞÜÝÝÞÞÝÝÝÝÜÛÚÚÞÝÞÞÞÞÝÝÞßßßßÝÜÜÝÞÞÞÝÜÜÜÛÜÙÛÚÙÚÛØÈ²¡w|·Ï×ÙØÚÜÜÞÜÜÞÜßÞÝÜÝÞààÞÝÝÛÜÝßÞßÜÝÞÜÝÝÞÞÞÚØØØØÙÙÚÚÚÚÙÚØÚÚÖÉ³ wy³ÍÙÚÙÚÜÝÞÝÝÝÝÞÞßÜÝÜÞßÞÝÜÜÜÝÝÝÜÜÝÞßÛÚÚÛÚÚØØÚÚÛÚÚÚØÚÙÚÛÚÝÙÌ·¡}y­É×ÚØÜÛÝÜÝÞÝÜÜÛÛÜÜÝÞÜÛÜÜÞÝÜÜÛÝÜÚÛÚÛÛÚÛÙÚÚÚÙÙØÙØØØØØÙØÙÚØË·¢}z©ÈÖÛÜÜÝÝÝÜÜÛÛÜÛÜÛÜÜÜÝÝÜÜÜÜÝÝÜÜÜÜÜÛÛÜÛÝÜÝÛÚÚÛÚÚÚÙÙØ×ØØØÚØÍ¸¤{ªÈ×ÛÚÜÝÜÜÝÝÜÜÛÛÜÝÞÞÜÜÝÝÞÞÞßÝÝÜÝÝÚÚÚÜÝÝÛÚÚØÚÚØÙØØØÖ×ÖÕÖØÖÊ¶¡{«ÈÖÛÛÜÞÜÝÝßÝßÜÞÝÝÝÝÝÝÞÞßÛÜÝÝÝÛÜÛÛÛÚÝÚÛÙÙÚÚÙØ××××ØØØÖÕÕÖÔÈ²}y¬ÊÖÙÙÜÝÝÛÛÛÝÞÜÜÛÞÞàßßßÜÝÜÜÜÜÝÞÞÜÜÙÚÚÛÙÙØÙÚØØÙÚÚØ×ØÙØ×ÖØÓÃ¬|{³ÌÚÜÜÝÞÞÞÜÝÞÝßÞÞÞÞßààÞÞÝÜÜÛÛÚÚÛÛÚÖ×ÖÚÚÙÙÙÙØØØØØØØØÚ×ÕÔÓÏ¼¦{{µÏØÚØÚÝÜÝÝÜÞÝÞÝÛÛÜÝÝÝÝÝÝÞÞÜÜÛÝÜÜÛÚÚÙØÙÛÙÛØØØØÙÛÙÙÖ×ÕÔÖÒÆ¯z¾ÓÛÛÜÞÞàÞÞÞßÞÝÚÜÝßàÞÞÝÝÛÝÜÛÛÚÚÚÙÙØÙÙØÙÙØÙØÙ××Ø×ØÖØØ××ÒÊ¶¡|¨Å×ÛÙÚÛÝÞÝÝÛÛÜÝÞÝÝÜÝÞÞÞÝÜÜÛÜÜÝÛÚÙÙÚÚÛÛÙÙØÙÚÙØ××ØØÙÖ×ÔÎÅ±¹ÐÜÞÞÞÝÝÞßßÝÝÛÜÚÞÝÞÝÜÜÞÞÜÚÚÜÜÛÙÛÛÚØ×ÙÚÚ×ØØÙØ×Ö×××ÕÔÑÌ¾ª¤ÁÐØÚÜßÜÜÜÜÞÝÞÝÞßßÞÞÜÝÜÝÝÝÜÝÝÜÛÚÚÚÚÙÚÙØÙØØØÙÙÚØÕÕÓÓÎÃ±¸ËÖ×ÛÜÛÚÛÛÞÝÝÞÞßÞÞÝÝßßßÝÜÜÞÝÛÚØÙÚÚÛØ×××ÚÙÙØØÙÙ×ÕÓÑÈº¢±ÅÐÖÙÛÛÙÛÞÞßÜÜÝßßÞÞÝÝÝÞÝÞÞÞÝÞÞÝÛÛÚÚÙØÙÛÚÚÚÙÚØ×ÖÔÒÉº¥¯ÃÐÖØÙÙÚÜßàßÞÜÞÝààßÞÜÝÝßÝàÞÞÛÜÝÜÛÚÚØØ×ÙØØ××ØØÖÔÑÎÂ¯­ÃÐÕÖ××ÙÛÜÜÞÞßÝÚÜÜßÞßßßÞÜÜÜÝÝÛÛÛÚÚÙÚÛÚÙØ×ØÚØÙÔÓÏÅ³´ÄÎÓÕ×ØÛÛÝÜÜÝÞÞÜÜÛÜÛÛÞÞßÝÜÜÙÚÚÜÜÚÙØÙÚÚØØÙØØÕÕÕÓÏ¿ª§¹ÇÏÔÖÖ××ØØÚÛÝÞÝÜÝÝÞÝÞÞÞÜÜÛÛÜÜÛÜÜÜÚÜÛÛÚÙÙÙØØØ×ÖÔËº¡¡³ÁÌÒÕÖÕ×××ÚÛÛÝÜÝÜÝÞÞÞÞÞÜÜÜÜÝÝÝÝÝÛÞÛÚÙÙÚØØ×ÚÚÚÖÖÕÌ¸¡¯¾ÉÑÓÔØÙÙÙØÚÚÝÜÜÜÞÜÜÜÜßÜÝÚÛÛÚÛÛÝÞÜÜÜÜÛÚÛÚÛØØ×ØÙØÔÇ´¡°½ÈÍÒÕØØØØØØÙÜÜÛÜÜßÝÜÜÛßÞßÝÝÜÞÞÝÝÝÝÞÝÚÛÛÚÙÛØÚÙØ××ÔÌ¹ ¬ºÆËÐÓÕØØØØØ×ØÙÙÛÜÝÜÛÙÜÞßÝÜÝÜßÝßÝÞÝÞÝÞÞÜÛÚÙÚÙØÙØ×ÖÖÍ¼¤ª¸ÄËÒÓÖØÙÙØØØÚÙØ××ØÛÜÜÜÝÝÞÝÜÜÜÜÝÜÞÞßßÞÝÛÛÜÛÚÚÚÚÙØ××ØÒÄ©²ÁÉÍÑÓÕÖÖØ×ØØØØØØØÚÙÚÛÜÜÞÞÝÜÛÛÝÜÝÝÛÜÛÜÝÜÝÜÙÙÙÙÚÙÙØÖ×ÕË´¥¹ÆÎÒÖØ×ÙØÙÙÚÙØØ×ØØØÙÙÚÝÛÜÝÞßàÞÞÝÞÝÝÛÝÝÝÝÛÜÝÜÜÚÚØÚÙ××ØÑÁ§}£»ÉÏÑÓ×ØØØØØØØØØØØÚÙØØØÚÛÛÜÜÝÝÛÞÜÜÞÛÞÝÝÝÛÜÝÞÝÛÛÛÛÚØÖÕ××Ë¸¡z¸ÊÒÔÖÙÚÚÙØØØÙÙÚØØØ××ØÚÜÜÜÛÜÝÞÝÝÝÝÝÞÜÞÜÜÜÝÞÞÞÞÛÜÚÚÛÙ××ÙÓÄ± {|±ÆÏÒÓÖ××ÙÚÚÚÙÚØÙ×ÙÙØ×ØÙÜÜÚÚÛÜÞÜÛÛÛÛÙÛÝÞÝÝÛÝÝÝÛÛÛÛÛÚØÙÙÙÐ¾ª¡ z¥ÀÐÓÔ×ÙÙÚØÛØØ×ÚÙÜØÙÙÙÙÚØÙÙÛÝÜÞÜÜÞÞÝÝÚÚÚÙÝÛÝÛÚÜÝÜÝÜÛÙØÖÚÖÍºª¦¢µÊÓÓÓÖ×Ø×ØØØ×ÖØÙØÙ×ØØÙÙÙÚÛÜÛÜÛÞÞßßÝÞÞÞÜÜÛÜÝÞÜÝÜÝÞÛÜÚØ×ÚØÉ·¦¥ ½ÐÕÓÖØÙÚØÙÚØÚÙÙÙØØØÙÚÚÛÚÛÛÛÝÞßßÞÞÞÞßÞÝÝÝÞÝÝÜÞßÞÛÚÚÛÛÚØÚÕÈµ¦¥¥ÂÓÖÕÖØØ×ÙÖÙØÙÚÙÙØÖ××ØÙØÚÛÜÜÜÝÝÝÝÛÜÝÝÝÝÞÝßÞÜÝÜÝÝÝÜÜÜÜÚÚÛØË¸¨¤ªÄÓ×Ô×Ø×Ø×ÙÚØØÚÙØØ×ØÙÙÚÚÝÞßßßÞÞÜÝÞÝßÝÞÞÝÞÝÝÞÞÝÜÞÝÝÞÝÚ×ØÛÛÎ»ª¦¬ÇÖØÕ×ØÙØØØÚÚÚÙØÙÙÚÚÙÙÚÜÝÞÞÜÚÛÝÝÝÜÛÝÞÞÝÝÜÝÜÜÜÛÜÚÞÞÞÞÜÛÙÛÜÑÃ±« «ÄÔÖÖ×ÚÙÙÙÚÙØÙÙÚÚÚÛÛÜÜÛÜÛÛÜÛÞÞßÝÝÛÞÝÝÜÜÝÞÞÞÜÜÝÞßßÝÜÜÜÛØÚÛÕÊº³©¤¾ÑÖÖÖØØ×ÖØØÚÚÚÚÙÚÚÚÛÚÚÛÝÝÝÞÞÝÜÛÜÝÝÝÜÛÛÛÝÝÝßßÝÝÛÞÞÞàÞÜÚÙÜÖÎ¾µ¯¡»ÐØÕÖØÚÙÙØÚÚÙÙÖØ×ÚÛÞÛÜÚÛÝÞÞÝÜÝÞÝßÛÜÜÝÝÜÜÝÞÝÝÝÞßÞÜÛÜÜÝÛÚÛÚÓÅº²¦¶Ì××ÖØØÙØÙØÙÙÚÙØØÙÛÜÛÛÛÜÞßÞÝÛÛÜÜÞÛÛÜÜÝÝÛÝßÝÜÚÜÝÞÝÝÜÜÜÛÜÝß×ÍÁ·­«ÅÔØÖ×ØÙÚÙÙÚÙÛÛÛÝÛÜÜÛßÞÝÝÝàßÝÜÜÜÞÜÝÛÞÝÛÛÚÞÜÝÞÞÞÞÝÝÝÝÞÝÜÜÜÚÓÉ¿µ©¨¾ÒÖØ×ÙÚÙÚÙÚÚÛÛÛÚÙÚÜÞÝÝÝÝÞÝÝÝÛÜÝÝÞÜÛÚÚÛÜÝÝÝÝÝÝÝÞÞÜÜÛÝÝÜÜÛÞØÏÆ½±¤·ÌÙ×××ÙÚÛÜÝÜÜÛÛÜÝÝÝÞÝßßßßÞßßÞÝÞÞÞÝÜÛÛÜÜÞÜÝÜÝÝÜÝÝÝÝÝÛÛÛÛÚÛÚØÐÇ»« ²ÇÓÙÕØÚÛÙØØÚÛÛÜÜÝÞÝÞÞÞÞÜÞÜÞßßßÛÛÛÚÛÚÜÚÜÝÞÞÛÛÜÝÝÞÛÞÜÝÞÝÜÛÛÝÚÔÍ¿¯£¯ÆÕÜÚÚÛÝÜÜÝÛÛÛÛÞßÞÝÞÜÝÛÚÛÛÝÞßßÞÝÞÛÜÛÝÞÞÝÞÛÞÜÝÛÝÜÝÜÝÞÞÜÝÞÝÜÙØÕÊº«¦³ÆÒÙØÙÜÜÝÜÝÜÛÜÚÜÞÝÞÜÛÛÜÝÞÝÜÚÚÛÜÝÜÚÚÜÜßÝÜÛÛÝÞÞÜÞÞÝÝÝÝÝÝÝÝÝÝÝÜÚÐ¾­¦¯ÄÒÚÛÛÝÝÞÝÝÝÞÞßÝÛÛÛÞÜÝÛÛÜÜÜÚÜÝÞßÞßàÝÝÛÛÞÞÜÜÜÞßÜÝÝÝÝßÝÞÜÚÜÛÜÛÛÕÈ¹±¹Ë×ÝÜÛÜÜÜÝÞßßßÝÜÝÞÞÞÝÜÝÞÞÝÚÛÛÞÝÞßÞßÞÝÞÞÞÝÛÚÜÜÞÝÝÜÜÝÞÜÜÛÜÞÜÛÛÞÜÒÅ¾ÃÐÚÝßÞßßÜÞÝÞÞÛÜÝÝÞÞÞÞÞÞÝÝÞÞÜÝÜÝÝÜÝÚÜÜÜÛÛÝÝÞÞÝÝÝÝÛÛÛÛÜÙÜÜÜÝÚÛÝÞÜØÕÕØÛÞÝÝÜÞßÝÝÛÚÜÝÝÜÛÜÞÞÝÜÜÜÝÛÜÝÜÞÛÝÞÝÜÙÛÞßÞÜÜÝÞÞÜÜÞÞÝÝÝÞÞÝÜÛÜÝßÝÜÙ×ØÙÙÚÛÝÞÜÜÝÞÞÞÞÞÝÜÜÝÞßÞÞÛÝÝÞÝÜÝÞÞÞÜÞÝßÝÝÛÛÝÝÝÝÜÞÞÞÜÛÜÛÝÛÝÞÞÞÝÝÜÚÚÛÝÞÝÛÛÛÜÜÝÝÛÛÛÛÝÛÜÛÛÜÜÜÝÝÞàááÞÛÜÚßßÞÛÜÜÞÝÜÜÛÜÛÝÞÞÞÞÞÞÝÝÜÝÞÝÞÝÛÝÛÜÝÝàÞÞÜÜÜÜÜÜÞÞàÝÛÚÛÞÝÜÛÜÞààßÞÞÞßÞÞÞÞÞÞÞßßÞÞÞÞÞÞÞßÝÜÛÞÞÝÚÚÛÜÛÛÛÝÝÞÜÜÛÛÚÛÛÜÛÛÛÛÝÝÝÞÞÞÝÜÝÛÚÛÚÜÝÛÜÛÞßÞÝÝÜÛÝÜÝÜÜÞÞÞÞÝÝÞßÞÞßÝÝÚÛÜÞÞÝÛÛÝÞßÝÜÝÝÝÜÚÜÜÞßÜÝÛÚÜÚÝÝÜÝÝÝÞÞÞÞÞÜÝÝÝÝÜÞßßÞÞÝÞÛÚÛÛÞÝÞÛÜÛÝÞÞßÞÞÜÛÛÜÝÝÛÛÝÜÞÛÜÝÜÝÜÜÞÝÞÝÝÜÜÝÞÞÞÞÞÞÜÞÜÞÞÞÝÝÝÝÞÜÜÝÝÝÛÛÝÝÝÝÝÝàÞÞÜÜÜßßßÞÜÞÞÞÞÝÞÝÞÜÜÜÜÞÞÞÝÝÝÞÝÝÝÝÝÝÝÞÞÞÞÞÞÞÞÜÝÝÞßÜÞÜÞßÞÝÝÝÞÝÝÝÞÝÜÝÜÜÝÝÞÝÚÜÜÜÝÝÞÞÜÜÜÝÞßßàÜÜÚÛÝÜÜÚÛÝÜÜÜÞßßÝÜÛÜÝÝÝÛÜÝÞÞÞÞÞÝÞÝÞÞÞÜÝÝ
Y:
F:00:00:10.25
G:
S:58,103
V:18891,40457
C:291,217
M:
ÝÝÜÚÙÙÚÜÝÜÜÜÝÞÜÝÚÜÜÜÝÜÝÜÛÛÛÝÜÞÝÝÞÝÞÞÞàÜÝÛÜÝÜÝÝÜÞÝÝÞÜÞßßÜÚ×ÜÞÚÚÞÜÝÝÝÜÞÜÝÞÞßÝÝÝÝÝÝÜÝÜÝÜÛÛÜÝàÞÞÞÞÞßÝÞÜÝÞÝÞÝÜÛÚÛÜÞÜÜÚÙÚÚÝÞÝÜÝÞÞßÝÞààßÝÝÜÜÝÜÜÝÝÞÝÝÛÛÜÞßÞßÞÞÜÞÝÞÞÜÜÛÜÞÞÞÜÛÜÜÝÞÜÜÝÝÞÞÝÞÜÜÜÜÝÞÞÞÝÜÞßßÝÝÛÞÞßßÞÞÝÜÚÛÝÞÞÞÝÝÝÝÝÝÞÞÞÞÝÜÛÜÞÜÝÜÜÝÝßÞßÞÞÛÚÛÛÝÜÞÞÞÞßàÞÝÚÝÝÜÜÜÝÝÞÝÝÛÛÝÞÞÞÝÝÝÝÝÝÛÜÜÛÛÚÝÜßÝÝÝÝÜÝÚÜÜÝÜÜÞÝßÝÜÚÛÜÞÞÞßÞÜÛÜÞßÞÝÜÜÝÜÜÞÝÜÜÜÞÝÞÜÝßßßÝÝÜÜÝÞÝÝÜÜÝÜÝÜÝÝÝÞÝÝÝÜÝÞÜÞÛÛÝÝÞÝÜÜÜÛÝÝÜÝÜÝÛÚÚÛÝÝÛÜÜÝÞÞÞßÜÝÛÚÚÛÝÝÛÜÜÝÜÛÚÚÜÞÝÞÜÝÞÞÞÞÞÞÜÝÝÝßÜàÝßÞÝÜÜÜÜÜÝÞßÞÞÞÞÞÝÞÝÜÛÜÝÞÞÞÞÝÞÛÜÚÛÛÛÞÞßÝÜÛÜÞßÝÜÛÚÛÛÝÜÜÞÞÝÜÛÛÝÜÛÚÚÛÛÜÚÜÜÝÝÝÝÝÞÛÛÜÝÞÜÜÚÛÚÛÜÙØ×××ÖØØÙÛÛÜÜÛÜÞÜÜÚÜÝÝÜÞÛÜÝÜÞÜÝÜÛÛÛÛÝÜÝÞÞÞÞÞÞßÞÜÛÚÙÛÛÜÜÙ×ÖÕÓÐÍÍÑÕÚÛÝÞßßÞÜÝÝÝÜÚÛÚÜÜàÞÞÜÝÛÝÛÜÛÜÚÛÚÜÜÝÝÝÝÛÝÝÜÛÚØÛÚÛÚÖÓÊÂºµµ¹ÃÎÕÚÜÝÝÝÝÝÝÜÞÝÞÞÜÝÝÝßÞßßÝÝÝÞÞÜÜÛÜÞÞÞÜÜÛÜÞÞÞÜÜÚÚØÖÑÈ½±¨¥¦¯»ÉÒÙÚÚÛÛÞÞÜÝÞÜÝÜÜÜÜÛÞÜÞÜÜÜÝÞÞÞÞßÞÞÝÜÞÞÞÝÜÞÜÝÝÛÛÚÔËºª °ÂÐØÚÚÚÙÜÜÝÛÝÝÝÜÜÝßßßÝÜÜÜÝÜÛÜÛÛÜÛÝÞÞÞÞÝßÝàÝßÝÚÛØÒÃ®¡°ÄÐØÜÝÝÜÜÝÝÜÜÜÝÜÜÛÜÞÞÝÞÜÞÛÛÜÝÛÜÚÜÞÜÛÜÛßÞÞÜÛÝÝÝÜ×Í»¦ª¾ÌÔÚÛÞÚÜÛÝÝÞÜÛÝÝÝÝÝÝÝÝÛÛÛßßßÞÞßÜÛÚÛÝÞÞÞÝÝÝÜÜÛÚØÍº£ ±ÂÏÔ×ÚÜÝÞÞÜÝÜÝÛÛÛÝÝÝÝÜÜÜÚÛÛÜÝÜÜÚÚÚÜÝÞÛÝÛÛÝÜÝÜÛÛÙÍ¼§®ÀÎÕ×ÚÛÛÜÛÝÝÝÝÜÜÜÝÞÞÞÝÝÝÝÝÛÜÛÜÝÞÞÞÞÝÜÛÛÛÝÝÝÜÛÙÜÚÒÁ«±ÃÑ×ÚÚÜÝÝÜÜÝÞÞÞÜÚÛÞÜÜÛÛÜÛÝÝÝÝÜÜÜÜÜÛÝÝÜÛÜÝÝÞÝÝÜÜÛÓÆ´¦ª¿ÌÔÖÚÛÝÜÞÝÞÜÝÞÜÝÝÜÜÜÞÛÛÛÚÜÛÞÞÞÝÜÜÝÞÞÜÜÜÝÝÝÞÝÝÛÛ×Í¾¬¢ª¿ÎÕ×ÚÛÛÜÛÛÛÜÞÞÝÜÜÛÜÜÛÛÚÜÝÞÞÝÝÞÝÜÜÛÝÜÜÞÝÝÜÛÛÝÜÛÜÚÕÇ¶ª  ¸ÌÔØØÚÝÜÞÝÞÝÜÛÛÚÜÜÛÛÝÛÛÜÜÞÞÞÜÛÚÜÝÞÜÜÝÝÝÛÚÛÛÝÜÚÜÜÚÐ¾®¢®ÆÔØÙÛÝÞßÞÜÛÛÞÞßÝÜÜÜÝÛÜÜÛÜÛÜÜÜÛÚÜÝÞßÝÝÜÝÜÜÜÝßÜÜÛÛÖÊ·ª³É×ÚÚÛÛÝÜÝÛÚÜÞßÞÞÝÜÞÝÝÝÞÞÜÝÜÝÞÞÞÝÝÜÛÝÞÞßÞÝÝÝÞÝÜÝÚÑÁ²¦£¿ÏÖØÛÜÞÝÞÞÝÜÜÝÞßÝÜÜÜÞÝÞÛÛÛÜÛÜÛÚÛÜÝÝÝÜÛÚÚÚÚÛÞÞÜÜÜÛÏ¾¬¢©ÂÓÖ×ØÛÜÜßÝÝÝÝÝÝÝÝÝÝÜÜÜÝÜÚÜÝÞÝÝÜÜÜÝÝÞÜÝÝÞÝÜÝÛÜÛÛÞØÊ¶§¯ËÚÚÚÛÝÞÞÞÜÝÝÞÞÜÝÝÜÞÜÚÚÙÝÝÞßÝÜÚÜÝÝÝÝÞÝÜÛÜÝÝÝÝÝÜÜÜ×Ç² ¯Ê×ÚØÛÜÞÝÜÚÛÜÞßÞÞÞßàÝÞÝÝÜÜÛÝÝÞÞÝÞÞÞÞÜÜÝÝÞÝÝÞÞÜÚÛÞØÆ¯³ÎÚÙÙÚÛÞÝÞÞÝÝÜÚÜÝÜÞÜÛÜÞÜÝÜÛÜÚÚÛÜÝÝÚÛÚÛÚÛÚÜÛÝÛÚØÛÜÔÂ¬}y­ÉÕÖÖØÜÜÜÜÚÜÝÝÝÜÜÜÞÝÜÛÜÜÝÞÞÞÞÝÞÝÜÜÚÛÛÝÛÜÜÜÝÞÞÝÜÞÞÕÃ­~|­Ê×ÚÚÛÞÝÜÛÜÝÞÞÞÞÝÞÞÞÝÞÝÞßÝÝÛÜÞÝÞÛÚÛÜÞÝÝÜÛÜÚÜÝÞÙÙÚÕÆ¯}x¦ÂÕ×ÙÚÚÜÜÝÜÚÚÛÞÞÞÝÞßÝßßßÜÝÜÜÜÛÛÜÜÝÜÛÜÛÝÝÝÞÞÝÞÛÛÝÞÚÈ±¡~w¡ÀÒÚÙÚÜÛÝÝÝÝÜÝÝÞÜÝÜÞÜÝÝÞÞÝÜÚÛÚÜÜÛÜÛÜÜÝÜÛÚÜÛÜÚÜÛÚÛØËµ w}¶ÊÕÖØÜÞßÝÝÜÜÝÝÝßÞÝÜÛÞÞßÝÜÞÞßßÞÞÝÜÜÞàßÞÛÝÜÜÝÝÜÛÚÝÛÎ·£xy²ÍÙÚÚÜÞßÝÞÜÛÜÚÛÜßÞÞÛÚÛÛÞÞÝÝÜÝÞÝÞÛÝÝÝÞÜÜÝÝÞÞÜÝÜÜÞÚÑ»¦}y¦ÃÔÚÙÛÙÜÚÜÜÞßáßÞÛÛÜÛÝÜÜÜÝÞÝßÝÝÝÝÝÜÚÛÚÛÝÞÞÞÝÞÞÜÜÝÛÓ¾ª{¡ÀÓÙÚÚÜÜÜÝÜÝÝÞÞÞÝÛÜÝÞÝÝÜÝÝÝÝÜÜÛÙÛÜÞÞÞÛÜÚÛÛÜÝÞÜÝÜÞÙÉ²¡{}¶ÍØÚÚÙÚÚÝÞÜÜÛÛÚÜÜÝÝÝÜÜÝÞÞÜÜÜÜÛÛÝÞßÜÝÜÝÞÝÞÞÞÜÛÚÚÞÛËµ¢zz²ÍÙÛÚØÚÛÜßÝÞÝÝÞÝÞÞÛÝÞßÞÞÝÞÞÝÝÞÚÜÛÛÛÜÜÜÛÛÜÝÛÚØÖÙÛÚÎº¥|xªÆÖÙÚÛÞÜÝÛÝÜÝÝÞÞÞßÝÞßÞÝÜÝÞÝÞÝÞÞÝÜÛÝÜÛÚØÚÚÚÚÛÚÚÙÚØÎ»¥xt¦Å×ÛÚÚÛÜÝÛÝÜÜßÜÞÝÝÜÜÜÛÛÚÛÛÝÛÜÚÚÛÛÛÙØØÙÚÚÚÙÙØÙØÙÚÙÐ¾§wt ÁÓ××ÙÜÞÞÜÝÝÝÜÜÞÞÝÝÝÜÛÜÝÞÞÜÛÛÜÛØÛÛÛÚÙØÙÚØØÙÙÚØ×ÚÚÒ½¥vs¥ÃÕØÛÝßÝÚÚÜÜÞÜÞÞÝÝÜÝÝÝÜÛÚÙÙÛÝÞÜÚÙÙÚÛÚÙÙÚÚÙÖÕÙØÚÚÙÐ¼¨zv¢ÀÔÚÛÚÛÜÙÛÛÚÜÛÛÝÝÞÞÞÛÛÚÛÜÙÜÚÛÙÙÚÙÚÚÚÚØ×××ØÚÚØ×Õ××Ì¹£yu¦ÃÔÚÚÜÜÛÜÜÝÛÚÛÝÞÞÝÝÛÚÚÜÛÙÙÚÜÜÚÙÛÜÜÚÚÙÚØØØØØ×ØÕ×ÖÕÆ´¡xv¬È×Ù×ÙÜÞÞÝÞÝàÞÞÞÜÝÛÛÝÜÛÛÚÚÛÙÙÙÙÙØÙØØÙ×ØØØÚ×Ù××××ÒÂ®y|±ÌÙÞÜÜÞÞÞÞÞÞÞÞÞÞÞßÜÜÝÝÝÛÚÙØÜÚÜØ××ØØØØØØØØØØØÖÖ×ÔÊ¸¢x¹ÐÙÛÙÚÜÚÛÚÛÜÝÞÞÞÜÜÜÜÛÝÝÛÜÚÛÛÚÙØØÙØØÙÚÙÙÙÙÙ××ÖÕÔÎÂ®}z¤ÂÔÜÛÚÜÛÝÜÞÝÝÞÞÞÝÞÜÜÚØØØÛÜÚÙØÙÙØ×Ö×ØÛÚØØØØØÖÖÔ×ÐÄ°zy°ÊØÛÙÙÜÝßßÝÜÚÛÛÜÜÜÜÛÛÜÜÛÜÚÚÛÙÚÚÚÚØÚÚÚØÖÔÔ×ÖÖÕÒÊ»¥z¼ÎÙÚÛÞÞÝÝÝÞÝÞÞÝÝÝßàÜÜÛÛÚÜÛÚØØØÙÙØØÙØØØ××ÖÕÔÒÎÅ³~}«ÅÒÙÛÝÜÛÚÜÜÜÝÝÝÝÝÞÞÞÛÛÛÛÜÛÚØ×ÙØØÚÚÚØÙØØÕÒÒÒÎÈ¶ |¡½ÏÖØØÜÛÝÞÜÝÚÛÞÝÞÝÞÞÞÜÛÛÚÛÛÚØ×ÖØØØØ×ØÖÖÔÔÓÐÉ»§|~~}µÇÒÕØÚÛÚÛÝÜÝÛÜÜÜßßßÝÛÜÛÚÚÚÚÛÛÛÛÙÚ×ÙØÖ×ÓÒÏÉ½¨|~~ µÈÒÖÙÚÚÛÜÝÝÜÞÝÞÞÞÞÜÝÝÞÛÜÜÛÙØ×Ø×ØÙÙØ×ÖÔÔÑÍÄ²~}´ÆÒ×ØØØÚÚÛÜÞÝÞÜÛÛÜÞÞàÞßÚÛÚÙÙÚÚÚÚØÙØØØÕÖÒËº¤¦¸ÇÍÑÓÕ×ÚÛÜÛÝÝÞÞÜÞÝÝÜÚÜÞßÚÚÙØØØÖ×××Ø×××ÖÒÇµ¬»ÉÏÓÕÖ××ÙÛÝÜÜÜÞÛÞÝÞÝÜÜÝÜÛÜÝÜÜÚÚÚÙÚÚÛÙØÕÏÄ°¨ºÅÎÒÖ×ØØØØÙÜÜÞßááßÛÜÛÜÝÝÛÜÛÜÙØ×ÙÚØØÙÚØ×ÖÓÈ±¥³¿ÉÎÑÓÔÕ×ØÚÛÙÜÚÚÛÚÜÞßÞÞÞÜÜÜÜÞÛÛÚÚÙÙØØØÙÖ×ÓÉ³¥µÁÈÍÓÖØØØ×ØØØØÛÜÞÞÜÛÜÞáâßÞßÞßÞÝÚÛÛÛÚØÙØØ××ÕË¹¤®½ÈÏÒÔÕÖÕØ××Ø×ØØ×ÙÛÝÝÛÛÛÝÝßÜÝÜÜÝÛÛØØØÚÙØ××ØÙÑÀªª»ÆÍÑÓÕÙÚÙØØØÙÙÚØÙØÚÛÝÜÝÜÝÝÝÛÜÝÞÝÜÛÛÛÚÙÙØØ×ÖØÕÉ´³ÃÌÐÑÕÔ××××ØØØØØÙÙÙÛÚÛÜÜÜÝÞÜÞÜÝÝÛÜÚÝÜÛÜÚÙ×××ÙÙÏ¾¦·ÊÒÓÕØØØØØØÙØÚÚÙØÙÙÛÛÜÜÛÜÜÞÝÝÜÜÝßàßÞÞÚØØÚÙÚØÖÚÕÊ¶ µÈÐÒÔ×ÚÙÚØØÙØÕ××ÛÚÛÚÙÙÛÛÝÜÞßÞàÞßÞÝÜÜÜÞÛÝÚÙÙØ×ÙÚÒÂ¬±ÇÓÕÕÙÚÚÚÙÛØÚØÙÙÚÙÕ××ÚÛÛÜÞÝÝÝÝßßÞÞÜÛÜÜÞÝÚÛÛÛØÕÖ×Í¼¥ ¾ÍÔÔÕØØØØØØ×ÖÖÖØØÙØ×ÙÙÜÝÜÜÜÞÞÞÛÛÜÜßÜÞÝÞÛÙÚÛÛÙ×ÚÖÉ´¢ ~¯ÈÔÔÔÖØÚÚÚÙÙÚÚÙÙÙÚÜÛÛÛÛÝÜÜÛÝÞÞÞÜÝÝÝÝÜÝÜÜÜÝÛÚÙÖØÙÕÅ­¹ÍÔÔÖ×ÙÖ×ÖÖØØØØØØÖÖÖØÙÛÜÞÝÞÜÜÞÝÞÝÜÜÜÞÛÜÙÜÚÛÙÙÙÛÜÓÁª|¢¿ÐÔÒÕÖ×Ø×ØØ×Ù×Ø××ØÙÙÙØØÚÛÜÛÛÜÞßÝÝÜÞÞÞÝÝÞÜÝÝÜÙØÙÚÓ¿§y¦ÄÒÕÕ×ÙÙ×ØÖ×ÙÙØÙØØØ×ØÚÙÚÛÝÝÝÝÞÞÞÝÞÞÝÜÜÝÝÝÞÞÝÝÛØÚÛÒ¿¤z§ÂÒ×ÖÚÚÛÙ××ØÛÜÜÛÙÚØÜÛÜÜÝßÞÞÞßàßÞÜÞÝÝÞÝÝÜÜÝÝÜÙÙÚÛÛÑ¼¢|v©ÆÓÕÓÖØ×ØØÚÙÚÛÚÛÙØØØÚÛÛÛÛÛÛÜÝÝÜÝÛÝÛÝÝÝÜÜÜÞÝÜÜÜÛÜÜÒ¿¥|v§ÅÓÕÓÕØÚÛÛÙ×ØØÚÛÙØÙÙÛÛÜÛÛÜÞÞÝÞÝÞÝÜÜÚÜÛÝÞÝÜÜÛÝÛÙÙÛÖÅ­x¢ÀÐÔÕ×ÚÚØØØØÙØØ××ÙÙÛÚÜÜÜÝÞÞÞÞÛÛÚÜÜÝÜÛÛÜÝÞÝÝÝÛÜÚÚÜÙÊ³½ÏÖÕ×ØØÙÙÚÛÛÛÙØÙÛÝÞÜÚÜÜÝßßßÞÞÞßßÝÝÛÝßßßÞÝÝÝÝÝÜÚÜÜÏ½¨£¹ÎÕÕÕÙØØ××ØØÚÙÙÙÚÛÜÛÜÛÝÝÜÛÚÛÝÝÝÛÝÝÝÝÛÛÜÞÞÞÞÞÞÜÛÜÝÓÂ¬¥£²ËÖÖÕ×ØØØÙÜÜÛÛÚÝÜÛÚÜÝßßÞÝÞßÞÞÛÚÜßßÞÞÜÜÝÞÞÞÝÝÝÜÚÜÞ×Ë·«¨«ÆÕØØÙÚÚÚÚÙÙÚÚÙÙÚÚÝÝÜÜÜÝÞÞßÝÞÞßÞÝÜÞÝÝÜÝÞÞÜÜÚÝÝÜÜÜÜÐÀ®§ ©ÆÔØØÙØÚÙÚÛÛÜÜÜÛÝÝÝÛÜÞÞßÞÞÞÞÞÝÞÞÝÝÛÝÜÜÜÝÝÝÝÝÝÜÜÛÝÜÕÇ´¨¢ ½Ð×ØÖÛÚÛÚÚÙÚÛÝÜÜÜÞÝÝÞÞÞÞÝÞÞÞÞÝÝÞÛÛÚÛÝÝÝÝÜÝÝÝÝÛÚÛÞÙÌº¬¥»ÑÚÚØÛÚÚÛÜÝÞÜÛÝÞßÞÞÝßßÝÜÛÛÜÛÝÞßÝÜÚÛÝÞÞÞÝÝÝÜÜÝÜÜÙÝÚÏ¿²«£¸ÐÚÚ×ÙÙÚÚÜÜÜÝÜÝÝÝÝÛÛÝÝÛÛÛÝÞÝÝÜÛÜÝßÞÝÜÜÝÞßÞÞÞÞÞÜÛÞÛÒÄµ­¤·ÏÛÛØÚÜÞßÞÝÜÜÜÞÝÞÝÛÛÜÛÝÜÜÜÜÞÞÞÞÝÜÝÝÞÞÞÞÝÜÝÜÝÛÜÛÚÝÜÕÇ·°¤·ÍÚÙØÛÝÝÝÜÞÝÞÝÜÛÛÝÝÜÛÛÜÜÛÜÜÛÜÜÝßÞÝÜÝÝÞÛßßÞÝÜÛÛÛÚÜÝÔÇ¶­¤ »ÐÛÛÚÛÝÜÜÝÝÞÚÜÞÞßÝÝÜÝÜÞÞÞÜÜÜÚÝÞÞÞÝàÝÞÛÛÜÛÛÙÚÛÛÛØÛÝÔÈ»¯¥¤½ÓÚÚØÛÝÝÞÜÛÛÚÜÚÚÚÜÝÜÜÛÝÛÝÝÝÝÛÜÛÛÛÛÞÝÝÜÛÜÜÝÞÝÜÛÛÛÜÚÓÈ»°¤­ÅÖÛÙÙÝÝÜÚÙÝÞßàÜÞÝÞßÝÞÞÝÝÜÜÝÞÞÞÞÝÝÞÜÞÛÛÞÝÞÝÜÜÝÜÛÚÜÜÔÌ½±£¡¸ÍÛÜÚØÚÛÝÞÝÜÜÛÝÝÞÝÞÚÛÛÛÝÝàÞßÜÝÝàÞÞÛÛÜÜÝÝÜÜÝÜÜÝÝÝÜßØÑÇ¹­ ªÃÓÜÚÙÝßÞÜÜÜÝÜÚÚÛÝÞÞÝÛÞÞÞÞÝÝÞÞÞÜÝÞÞßÞÞßàÞÞÛÚÜÜÞÝÝÞÝÖÍÂµª¢¤¸ËØÜÚÙÜÝÜÝÜÞÜÜÚÜÝßÞÜÛÛÝÝßÞÞÞÜÝÝÞÝÛÛÛÞÞÜÛÝÞààßÞÛÚÜÞÜÔÉ»¯¨¨¶ÉÔÛÛÜßÞÜÛÜÞÞÞÞÝÝÞÞßÞÝÝÝÜßÞÞÝÝÞàÞÞÝÝÝÞßßßßÞÞÝÞÜÝÜÛÞÙÕÉ¸¯¬¶ÆÓÙÛÚÝÜÞÝÝÞÝÝÝÜÞÝÜÜÛÛÜÞÞßßÞÝÝÞÜÛÜÛÜÝÚÜÛÝÝÜÞÝÝÞÝÝÜÝÜ×ÏÀ¸¶½ÊÔÚÜÝÜÝÝÝÝÝÞßÞÞÞÝÞÝÜßÞÞÜÙÜÞßßÞÞÞßàÝÝÝÝßßßÝÝÜÜÞÞÝÝÜÜÛÚÕÏÉÉÎÔØÙÛÜÝÜÜÛÛÝÝÞÝßßÝÜÛÜÞÞßÞÜÛÜÝÞàÞÞÞÝÞÝàÞÞßÝÝÝÞßÞàÞÝÜÝÞÞÚ×ØØÚÚÛÜÝÝÝÛÝÜÜÞÝÜÜÝÝÞÞÜÞÜÜÝÜÞÞÝÝÝÞßßÞÝÝÝÞÝÞÝÞÝÝÞÝÝÝÝÛÛÜÜÝÛÚÛÛÝÝÞÛÛÙÚÝÝÞÛÛÜÜÝÞÜÝÝÝÜÜÛÞÞÞÛÛÜßÛÝÙÜÝÞÝÝÝÞÝÝÜÜÛÛÜÝÞÝÝÜÛÜÛÞÛÞÜÜÜÜÞÝÞÞÞÞÝßßÞÞÜÝÝÝÝÜÞÞÞÞÞÞÞÞÝÜÜÜÞÞßàààßßÞßÞÛÜÛÜÜÝÞÞÜÚÚÚÜÜÜÛÜÝÞÜÛÜÛÝÝÞÝÞÛÛÜÚÜÚÛÝÛÜÜÜÞÝÝÜÝÜÜÝÜÞÝÞÛÝÛÝÝÜÝÝÞÝÝÝÝÝÜÜÝÝÞÝÝÝÝÝÝÞÝÝÝÜÞÞÞÝÝÞÞßÞÞÝÜÛÛÜÞÞÝÜÜÜÞÞÞÝÜÝÝÝÝÜÝÞÞÜÝßßÞÝÚÚÜÛÝÛÛÜÛÞÝÝÜÛÜÜÛÛÜÝÞÜÜÝÞßÝÜÛÜÞÞÞÞÜÝÝÝÝÜÞÞßÞÜÜÞÝÜÛÜÝÞÞÞÞßÞßßÝÝÞÛÝÜÞßÜÜÜÝÞÝÝÝÜÞÞßÞÞÞÞÝÝÞÞßÞÞÞÝÜÝÞààßÞÝÝÞÞÞßÝÞÛÜÝÞÝÜÛÝÜÞÛÝÛÜÛÜÝÜÝÚÛÜÛÜÛÛÛÚÙÚÚÝÝÞÝÝÝßÞßÝÝÛÜÜÝÞÜÞÜÝÝÜÝÜÝÝÝÞÞ
Y:
F:00:00:11.05
G:
S:59,102
V:18891,40457
C:283,222
M:
ßÞÞÝÝÞÜÛÞÝÝÜÛÝßßÞÜÜÝÝÝÝÞàßÞÞÞßßÞÝÜÝÛÛÜÝÞÞÝÝÞÞÞÝÝÞÝÞÝÜÛÜÜÞÞÝÛÛÚÝÞÜÜÜÛÜÜÜÝÜÝÝÞÞÝÝÜÛÜÜÜÛÛÜÝÝÝÝÞÞßÞÞÜÝÝÞÞÝÝÜÜÚÙÙÛÝÝÝÝÜÞÝÝÝÞÜÛÚÜßÛÝÚÜÝÝÞÜÞÞÞÞÛÛÙÛÜÝÝÜÝÜÝÝÝÝÞÞÞÞÞÜÝÛÞÞÝÞÜÞßßÝÝÛÝÛÜÛÜÝÝÛÜÛÙÚÛÝÜÛÚÚÝÞÞßÞÞÝÝÞÞßÞÜÛÚÜÞÞÞÞÝÝÝÞÞßÞÝÝÞÝßÝÜÛÚÝÜÞÜÜÝÝßßÞÝÜÜÞÝÛÜßßàÜÜÜÝÝÞÞÞÝÛÛÚÜÜßÞÞÝÝÞÜÞÛÝÞÞàßßààáßÞÞÞÜÜÝÜÜÜÛÝÝÝÝÞÝÝÜÝÝÜÜÝÝÞÞÝÝÝÞÞÞÞÞÝÝÜÞÞÝÞÝÝÞÞÞÞÜÜÛÜÞÞÞÝÞÝÞÞÜÛÜÜÝÛÚÜÜÞÝÛÛÜÜÛÝÜÜÝÝÝÝÞÞÞÝÝÞÛÜÛÝßÞÞÞÞßÝÝÝÝßÞÝÜÛÜÜÝÞÝÜÛÜßààÞÝÜÝÜÝÜÛÛÙÛÝÜÜÛÚÛÚÝÝÛÚÜÝÞÝÜÝÝÜÜÝÝÜÛÚÚÛÚÛÛÝÜÞÛÜÛÚÛÝÜßÞÝÝÜÛÛÜÜÞÝÝÜÛÛÚØØØÙÚØÚÛÝßßÜÝÝÝÝÝÝÝÜÝÜÛÜÛÜÜÝÞßßÝÝÝÝÝÜÜÜÛÜÜÝßßÝÝÛÝÞÞÞÞÜÜÜÚÖÑÐÑÕÖØÙÛÜÛÚÛÚÚÜÝÞÜÛÜÜÝÛÚÛÜÛÜÛÜÛÜÝÞÝÛÛÛÜÚÙÚÛÜÞÝÜÝÛÛÝÝÝÜÚÙÕÍÂººÃÍÕÙÚÜÛÛÜÜÝÝÜÛÜÝÝÝÜÜÝÝÜÝÝÞÝÜÜÞÝÞÛÝÞÞÝÛÝÝÝÝÝÜÝÜÚÚÚÜÜÛÛÕÌ½²°»ÉÔÚÚÛÛÜßÞßÛÛÛÛÛÚÛÛÜÜÚÜÜÜÝÛÚÙÚÛÞÝßÝÝÜÝÚÛÛÜÜÛÙÛÛÝÛÚÛÛÚÖÌ¼¬£¦¶ÉÖÛÚÚÚÛÜÝÝÞÜÛÚÚÛÝÝÞÝÝÝÝÞÝÝÝÞÝÝÝÜÜÚÛØÚÛÛÝÛÛÜÛÜÝÝÝÜÛÛÖÐÀ®¡¡±ÅÔÚÛÛÜÜÜÝÝÞÛÝÛÚÜÛÜÛÛÛÝÜÝÚÜÚÚÚÜßàÞÜÛÜÝÞÝÝÛÛÝÜÞÜÚÜÛÛÛÕÍ¾¬ ±ÃÒÙÚÙÚÛÜÞÞÞÝÛÝÜÜÝÞÞÛÜÚÛÝÝÜÜÚÛÞÝÞÜÛÜÜÜÝÝÛÜÚÜÜÝÜÜÛÛÜÛÕÉ´£ª½ÍÔÙÙÚÚÜÝßÞÝÜÚÜÞÝÞÜÛÛÛÜÝÝÝÝÜÜÝÝÞÝÝÜÛÛÛÞÝÞÞÜÜÝÜÞÜÜÛÜØÐ¾©©¿ÑØÚÚÙÚÜÞÞÝÜÝÞÞÞÝÜÝÜÛÜÚÛÛÛÝÝÝÝÜÜÝÛÞÜÝÜÜÝÝÝÛÝÜÞÝÞÜßÝ×Êµ¡±ÆÓÛÚÙÛßààÜÛÜÜÜÞÝÝÜÚÛÛÝÞÞÞÛÛÜÝàßÞÞÜÝÝÛÜÜÝÜÜÛÝÞÞÞÛÛÜÚÒÃ­±ÅÑÙÚÝÝÝÞÝÞÛÜÝßÞÜÝÜÞÞÝÞÝÞÝÝÛÚÜÛÞÝßÞÜÞÝÜÝÜÞÞÞÞÞÞÝÜÜÝÙÎ½¨¢·ËÔÚØÜÜÜÝÝÝÞÝÜÜÝÝÞÝÞÞÞàßÞÜÛÝÝÝÜÜÛÝÜÜÚÚÛÝÚÜÜÞÞÜÜÙÚÛÛ×É·¡¹Í×ØÙÛÝÞÞÝÝÞÞÞÝÝÞÞßÞÞÝÜÚÝÝÝÞÜÝÞÞßÞÞÝÝÝÜÝÚÝÝÝÞÞÞÝÜÞÝÖÇ³¢£½ÒÚÜÚÛÝÜÜÝÝÞÞÞÜÛÜÝÞÞÞÞÞÝÛÜÜßÝÛÛÜÝÞÜÛÜÜÝÜÜÝÞàßÞÜÜÜÛÛÑÁ¯ ¢¼ÐÚÜÚÝÜÝÜØÚÚÝÞÞÜÜÝÝÝÝÝÛÞÝÝÝÝÝÝÞÞÝÜÝÜÝÝÛÛÚÜÝÜÝÜÜÜÜÝÚÒÃ²¡¢¾ÑÙÙÚÝßÞÝÜÝÝÞÛÛÜÜÜÜÛÝÞßÝÛÜÜÜÛÜÜÞÝÞÞÞÝÛÜÛÞÜÜÜÛÜÜÝÝÞÜÐÃ±£ ¼ÑØÚØÙÙÛÜÞÞÝÜÞÝÜÜÜÞÞßßÞÞÜÝßÝÞÚÝÝÞÞÝÛÛÜÝÞÝÜÞÛßßÞÝÜÜÚÑÂ³¤¸ÐÚÙÚÛÞÞÝÞááâÞßÝÛÛÜÞÜÞÝÝÞÝÞßÞÞÝÝÝÜÚÛÛÝÞÞÞÜÜÜÝÝÝÚÛÛÛÓÄ²£²Ê×ØÚÛÛÛÛÞÝÝÞÛÛÚÛÝÝÞÝÝÝÞÝÝÜÜÞÝÞÜÜÝÝÞÛßÞÞÝÜÞÝßßÝÛÛÝÝÖÆ¶¨«ÅÕÚÙÛÝÛÛÛÜÝÞÛÚÚÛÜÝÜÝÜßßßÝÝÜÝÛÜÜÛÛÙÛÝÝßÝÝÝÜÛÜÛÛÚÚÛÜÔÄ´¥¡¿ÒÙÙÙÛÛÜÛÜÝÜÜßÞÞÝÜÝÜÜÜÜÝÝÜÛÛÛÝÜÝÞÞÞÞßàÞÝÜÛÜÛÛÛÚÜÜÞÕÇ·©¹ÐØÙØÙÛÜÜÝÛÝÜÛÝÜÜÜÙÝÜÜÜÛÛÚÚÜÝÝÛÜÜÝßÝÜÛÜÜÛÝÜÜÜÚÛÛÞÝ×Ç²£°ÉØØÙÚÛÛÜÛÝÜÞÝÝÝÝÝÛÛÚÚÜÝÞÞÝÝÝÛÛÛÜÝÝÞÞÞÝÛÜÝÝÜÛÜÝÝàßÜË·¥©ÅÖÛÛÛÜÜÜÝÝÞÜÞÜÛÜÛÝÜÛÛÚÚÛÛÞÜÝÝÞÝÛÛÜÝÜÜÜÞßÞÝÛÜÜÝÜÝßÜÍ¶¤ÀÑØØØÛÝÛÜÛÛßÞÜÛÝÝÝÜÜÜÞÞÞÞßÝÝÜÛÜÝÞßÝÝÛÜÜÜÞÝÝÝßßÞÝßÛÑº¦¹ÐÚÙÚÜÝÞÞßÝÜÚÛÜÝÝÛÛÛÝÜÞÜÞÝÛÜÜßÜÝÝÛÞÜÛÛÛÛÝÜÛÙÙÙÛÜÝÛÎº¦}}³ÎÖÙØÛÜÝÞÝÝÞÞÜÜÛÝÜÞßÞááßÞÜÝÜÝÞßÝÝÛÛÚÛÜÜÛÚÙÙÛÜÞÛÚÛÛÓ¾¨~{°Ì×ØØÛßÞÝÛÝÝÞÜÛÜÝÞÜÜÛÜÝÝÞÝÜÝÜÝÚÚÛÜÝÛÙÚØÙÚÚÚÚÚÚÙØÙØÎ¼¦}xªÉ×ÛÛÛÝÜÝÜÝÜÜÞßßÞÝÝÝÝÝÝÝÝÝÝÞÞÝÛÚÛÜÜÜØØØØÚÙØÚÛÜÛØÚÙÒ½¨}y«È×ÚÙÛÞÞÝÝÞÜÛÛÜÜßÞÞÞÝÞÞÞÜÛÛÜÝÝÛÚØÙØÙÚÙÙÖØØØÙ××ØÖÙØÎº£}«ÉÖÛÚÚÜÜÞÞÜØÚÞÝÝÝÝÞÞÞàÞÞÝÝÝÝÚÚÚÜÜÛÚØØÙÙÚÚØ××Ø××ØØÙÍ¸¢|®ÌÙÝÜÝÜÛÜÞáÛÚÜÝÜÜÝÜÞÜÛÚÛÜÝÛÚÙÚÙØÙÚÛØØÖØÙÖ×ÖØØ×ÕÕÖÔÅ°}³ÍØØØÚÚÜÜÝÝÜÜÜÜÜÜÜÜÜÝÜÝÜÞÜÚÚ×ÚÛÝÛÚØØØØÚÙØ×Ø×Ø×ÖÔÔÐÁ­¶ÎØÚÙÝÞÜÝÛÝÞÜÚØÙÚÜÝÜÞÝÜÛÚÚÚØÚÙÚÛØÛÙÚÛØØØ×Ø×ØÙØÖÔÑÈ¶£{¼ÒÚÚÙÛÚÛÛÝÞÝÜÝÜÞÞßßßÞÜÜÚÚÚÚÛÛÛÚÙÙÙÙÚØÙØØÙØÙØÖ×ÕÕÌ¾©}y¦ÄÔÙÙÜÞßÞÝÝßÛÜÜÛÛÜÞÝÞÛÚÙÙÚÙØ×ÖÙÚÙØØØÙÙ×ÙØÙ××ÖÔÕÑÊº¥ztz³Ì×ÚÚÜßßßÞÞÝÝÜÜÞÝÛÛÜÜÞÜÛØÚÛÜÛØ×ØÙÚÚØÙÙÙØ×ÖÔÕÓÔÏÄ°tu£ÂÑØÚÜÞÞÞßÞÞÞÛÞÞßßÝÛÛÞÞÞÚØØØØØØÙ×ØØÙÙ×ÖÖÕ×ÖÕÒÐÉ¼¦{u|³ÉÕÙÛÞÝÞÝÝÜÝÜÞÞÝÞÞÝÝÜÛÝÛÝÛÚÙÙÛÜÛÛÚÚÚÖÙ×ÚÙÖÔÐÌÁ¬}~ªÂÒØÙÚÚÛÜÜÞÞÝÜÝÝÞÝÝÜÝÝÝÛØØ×ÙÚÚÙÙØØØØØØ××ØÖÔÏÅ´§½ÍÕÖÙÚÜÛÜÜÝÝÞÞßÞÝÞÜßÞÝÝÚÛÙÚÚÛÚÛÛÛÚØÚÙÙÙÕÔÑÉº¥ª½ËÔ×ÛÝÜÝÝÜÞÝÝßÞÞÞÞÞÛÛÛÛÝÜÜÚÙ×ÙØØØÖ×ØØØÖÔÑÏÃ¯|¬¿ÍÒÖØÙØÙØÛÛÝàßÝÛÝßßßàÝÞÛÝÝÛÝÚÛÛÚÚÙÙØØØ××ÓË¹£| ²ÂÌÑÔÕ×ÙÚÜÛÜÜÜßÞßßÚÜÞÞàÞÞÝÞÜÛÚÚÙØØÙÚÚÚÚÚ×ÒÈ´~~¨ºÇÐÔ×ÖÙØÚÚØÚÜÜßÝÝÞÞÝÝÝÞÞÞÝÜÜÛÛÚØÚÛÚÚÚÙÛØØÔÈ´¤´ÃËÐÕ×ÚÙØÙÙÛÛÚÜÛÜÜÛÝÝÜÛÛÜÝÜÝÚÙØØØÙØØ×ÖØÖÖÖÑÈ²®¼ÆÎÑÔÕÕÕÕÖØÚÙÙÚÜÝÝÝÜÛÜÞßÞÞÞÝÜÝÝÝÚÙØÙÚØØØØÚÕÌ¸©»ÅÌÏÓÔ××Ø××××ÛÛÜÝÜÜÜÜÛÜÝÞÝÜÞÞÞÝÚÛÛÜÚÙÙÚ×ÖÔÕØÏ¾¥³ÂÊÏÒÔÖÖ×ÙÙÚØØØÙÚÜÜÜÚÛÜÞÞÞÞÝÝÞÝÞÞÜÛÚÚÙÚÙÚØØÖØÒÇ°¨ºÇÍÒÕÖØØÚÚÚÚÛÚÚÚÚÜÜÜÝÞÞÞÞßÞÝÞÝÞÝÜÛÙÛÛÜÜÛÙØÖÖØ×Í»¤¬ÀÊÒÕ×Ø××ØØÙØ××ØØÚÚÜÜÝÝÝÞÝÝÝÝÛÛÚÜÛÛÝÜÛÛØÛÙÛÚØØ×ÒÆ°z~«ÁÐÔ×Ö××ØØØØØÙÙÚÚÙÙØÚÝÜÞÜÞÞÞÞßÚÜÞÞÝÜÝÝÜÛÚÚÛÙØ×Ø×Ï½¨yw§¿ÍÒÒØÙÚÙÖÕÔÖ×ØØÙÙÙÙÙÙÙÛÛÛÛÛÜÝÝÝÞÞßÞÞÝÝÜÜÚÚØ×Ô×ØÕÈ³ |t¹ÌÓÖØÚÚØØÚÚØÚÚÛÙØØØÚÚÛÜÜÜÜÝÝßÞÛÝÝÝÞÞÞÞÝÛÚÚÜÛÙÕ×ØÐÀ¨xw¯ÅÑÓÓÕØØÚÙØØÖÙ×ØØØÙØØÙÜÝÜÛÜÛÜÜÝÝßÜÛÜÝÝÞÝÜÜÚÚÙ×Õ××Ï»¤u}»ÍÓÒÓ×ØÙØØØÖ×ØÚÛÚÚÚÙÚÛÚÛÚÜàßßÝÜÞÝÞÝÝÞÞÝÝÜÜÛÚÙ×ÖÙØÌ¸£}v§ÂÑÔÕÕØØØÙØÙØØ××ÙÙÙØÙÚÛÛÚÚÚÝÝÝÜÝÝÜÚÝßßßÞÞÜÜÝÛÚ×ÖÚÕÉ³|y¯ÉÕ×ØÚÚÙØÙÙÚÛÚØ×ÖØÛÚØ×ÚÜÝßÝßÜÛÝÜÞÜÜÝÞÜÝÝÝÞÞÞÜÚ××ÚÖÈ²}{´ÊÓÔÓ×ØØØØÙÙØØ×ÚÚÚÙØØÙÚÚÜÜÜÜÞÝÜÜÜÝÜÞÞÝÜÚÝÝÝÝÛÜÙØÚÔÇ¯}}·ÌÕÕÕ×ØØØØØØØØÖ×ØÙÙÛÛÜÝÜÜÜÜÜÞÜÞÞÞÜÜÞÝÜÛÜÝÞßÛÜÛØÛÛ×È­~~¶ÌÓÔÕ×Ù×ØØØÙÙÙÙÙØ×ÙØÚÛÛÝÛÜÛÛÛÝÝÝÝÞÜÝÚÛÛÛÝÜÜÜÝÛÚÙÜØÉ°~{µÌÖÓÕ×ÛÙØØØÙØ×ÙÚÛØÙÚÛÝÛÝÜÞÞÛÛÛÛÝÜÞÞÝÛÜÞÞÞÞÞÞÞÝØÙÛÙÍ¶¡|±ÈÒÔÔ×ÙØÙÚÙÛÙØØØÚÚÛÛÜÜÛÜÞßÞÞÝÞÞÞÝÝÜÞßÞÞÝßÞßÝÞÛÜÚÞÜÐº¢}®ÇÔÔÔÖØÙÙÚÚÙØØØÚÛÛÜÚÛÜÞßÞßÝÝÝÜÜÜÝÞÝÚÝÞÞÞÝÜÛÜÛÝÜÚÜÚÒÀ¨¨ÄÒÔÓÕ×Ø×ÙÙÖ×ØÚÚÚÚÛÜÛÜÝÞÞÞÝÞÝÝÜÝÜÞÞÞÝÜÝÞÞÞÞÞßÝÜÚÛÝÕÅ¬£ÁÓ×Ö×ØÙÙÙÙÙÙÙÜÛÞÝÚÜÝàÞÝÚÝÞÞÜÜÞÞßÞÞÞÞÞÝÜÜÝÞÝÞÜÞÛÜÜØÉ±¼Ï××ÙÚÜÚÛÛÚÛÜÚÜÙÜÝÝÞÚÜÝÝÞÝÞÜÛÝÞÞÝÜÝÛÝÝÝÜÛÛÝÝÞÞÛÛßÝÏ·¹ÏØØÙÚÝÝÜÝÛÜÜÝÝÞÝÝÝÞßÝÝÜÝàßÞÞÝßÞÝÜÜÛÞÞÝÜÛÜÝÜÞÞÛÚÚÚÓº³Ê×ØØÙÙÛÜÜÛÙÚÛÜÞÜÞÜÞßÞÝÜÜÝÞßÞÞÝÜÞÝÞàáÞàÞßÝÝÝÝÞÛÛÝÝÕ¾¢°ËØØÙÚÜÜÛÝÝÞÝÝÞÞÝÝÜÜÝÞÜÛÛÝÝÝÞÞÝÞÝÞÞßÝÝÝÝÝÜÝÝÞÞÞÜÜÞÕÂ¥~®ËØÙÙÚÜÜÜÜÝÝÞÞÜÜÜÝÞÞÞÞÝÜÛÜÞßÞÞÜÝÚÚÜÜÝÜÜßÞÞÝÝÞàÞÜÜßÚÇª­ÉØÜÚÜÜÝßÝÜÚÛÜÝÞÛÜÝÞÞÞÜÛÛÜÞÝÜÝÞÞÝÝÜÞÞßÞÝÜÝÞÞÜÜÝÛÝÝÖÅ¬¯ÊÚÜÜÜÝÜÛÝÞÞÝÞÝÝÝÜÝÛÜÝÝÞÜÜÝÝÞÝÞßÞÝÝÜÛÜÝÞÞÞÝÞÝÞÝÚÝÞ×Ä«²ÎÛÝÜÜÞÞßàÞßÝßßÞÜÛÜÝÜÜÛÝÞÞÝÝÞÞßÞÝÜÛÜÝÝÛÙÛÜÝÜÝÜÚ×ÙÜÕÄ¬¡¢¶ÎÙØØÜÞÞÞÝÜÞÝÞÜÛÛÛßÞÞÞÝÝÜÜÛÚÜÜÜÜÝÞÞÞÞÝÛÜÚÜÝÞÞÜÛÛÝÝÑÂ¬§¥¾ÓÜÛÛÞÝÜÚÜÝßàààÞÞÞÞßßÞÞÞÞÞÝÞÞÝÞÝÞÜÜÛÝÜÝÜÚÛÜÞÞÛÙÙÝÚÐ½¬¨¢¦ÆÖÝÛÚÜÜÞÝÜÛÝÞÞÝÝÝÝÜÜÛÛÜÞààÞÞÜßÞÞÞÞÝÝÞÞÛÙÛÛÝÞÜÜØ×ÖÏÃ³ª§³ËØÚÚÜÜÜÛÞßàßÝÞÜÞÝÝÞÞßÞÞÝÝßßßßÝÞÛÜÛÜÜÜÚÝÝÝÝÛÛÙ×ÔÑÉ¼¯¨¬¬¢ÂÒÜÙÛÝÝÝÜÜÜÜÜÜÞßßßÞÜÜÜÜÜÝÞÞÞÝÞÝÞÞÛÜÚÜÝÞÞÞÞÜÚÔÏÊÄ·¥£®©·Î×ØØÚÝÞÜÞÞÞàÞßßÝßÞÞÝÜÛÞÝàÞÞÞÞàÞÞÜÛÜÛÜÝÚÚÙ×ÓËÁµ§««£®ÆÔÛÛÛÜÝÞÞÞÜÜÝÝÞÝÝÞßÞÞÛÞßßßÝÜÛÚÚÛÝÞÜÞÝÜÛÙÜÛÕÅ¯¥­®¦ ¤³ÅÓÙÜÜÛÙÛÝÞÞÝÝÝÝÝÝÝÝÝÝÜÜÝÝÞÞÞÝÜÜÞÜÞÜÝÝÝÛÙÛÝÜÔÆ¶¬©§©©ª­«§¤¨¶ÇÔÙØÚÚÝÞÝÞÞÝÝÛÚÛÛÚÞÛÝÜÜÞÞÝßÞßÞÝÝÝÜÜÝÛÜÜÝÜÝÛÛÒÇ»³²±±¯¬©¨ª²ÀÌÔÙÚÛÜÝÝÝÝÞßÝÝÛÚÜÝÞÞÞÜÝÜÝÝÝÜÝÞßÞÜÜÝÞÞÚÛÝÞÞÛÛÜÚÙÓÏÈÀ»·¶¹¿ÆÎÔ×ÚÜÛÙÙÚÜÝÝÝÜÝÝÝààßÜÛÛÝÜÝÝÝÝÛÛÛÜÝÜÞÝÝÝßÝÚÚÝÞÞÝÙÙ×ÖÔÑÏÌÍÏÓÕ×ÙÚÚÚÙÜÛÝÜÛÜÞÞÝÙÛÚÝÝÝÝÞÜÝÛÛÜÜÞÞßÞÞÝÜÝÝÞÝÜÝÜÚÝÚÛÝÝÝÚØØÙÚÚØØØÚÛÜÜÜÝÛÞÝÞÝÜÞÝÞÝÜÜÜÜÜÜÜÞÞÞÝÞÝÜÜÛÜÝÞÞàßÞÛÚÝÝßßÞÛÜÝÝÝÜÝÜÛÜÛÛÛÛÝÝÞÜÝÛÝÝÞÞÞßÝÝÝÝßÞÞÜÝßÞßÜÝÞÞÞÞÞÞÞÝÝÝÝÝÝÝÜÜÜÞÝÜÛÚÝÝÞÝÚÚÙÙÛÛÝÝÜÜÜÜÞÝÝÜÛÜÝÝÛÛÛÜÝÝÝÝÞÝÞÝÜÜÚÜÜÝÝÝÞÝÞÝÝààßÞÝÞÞßÞÝÛÛÛÜÞÞÞÝÜÛÛÝÝÜÜÝÞÝÜÛÜÞßßÝÝÝÞÝÜÚÛÝÞÝÜÚÜÜÞÜÜÜÜÝÝÜÝÝÝÜÜÜÜÝÛÜÝßàÞÜÛÙÜÝÝÝÝÝßÞÜÜÜÝÝÞÝÞÝÛÜÛÝÞÝÞÞÞÝÜÜÝÞÞÝÞÞÞÝÞÞÞÞÝÜÜÝÝÝÝÝÞÞÞÝÝÝÝÝÜÛÜÚÛÜÝÞÞÞÝÝÝÝÜÛÚÛÜÞßÞÞÝÝÝÝÜÜÝÛÝÜÞßÝáßàßÞÞßÝÞÝÜÛÝÝÞÞÝÝÞÞÞÝÜÞÝßÞÞÞÞÝÝÜÞÞÞÝÜÞÝÞÝÝÞÞÝÞÞÞÞßßÞÞÝÝÞÝÝÜÞßÝÜÛÜÞÞÝÞÝÜÝÞÝÞÝÝÞÞÞÝÜÛÛÛÜÞÝÝÞÝÞÜÝÞÞÝÝÜÜÜÝÞÞÞÜÛÝßßÞÞÝÞÞÝÝÞÝÝÞÝÞßÞàÜÞÝÜÜÝÝÞÝÞÜÝÝÛÝÛÝÝÝÛÛÝÝÝÜÜÜÜÜÜÝÞÛÛÚÛÞÜÜÜÝÞÞÝÞÝÜÛÜÝßßàßÞÜÜÜÜÜ
Y:
F:00:00:11.15
G:
S:66,97
V:18891,40457
C:276,230
M:
ÛÛÛÜÜÞÞÞÜÝÛßÞÞÝÛÜÞÜÝÝÞàÞÞÝÞàÞÝÛÜÝÝÝÛÜÜÞàÞÞÜÝÞÞÝÝÜÞÝÝÝÝÝÞÜÜÜÛÝÞÝÝÜÜÚÛÚÛÞÞÛÚÙÜÜÜÚÛÚÝÝÝÝÞÝÜÜÛÜÜÝÜÛÚÜÜÜÚÜÚÚÛÛÞÝÞÛÞÜÝßÞÞÝÜÛÛÚÜÚÚÛÜÝÝÛÜÛÜÜÜÛÜÝÝÝÛÛÝÝßÞÞÝÝÞÞÝÛÛÜÝÞÞÝÜÜÜÜÝÜÛÜÜÜÞÜÝÜÛÝÞÝÜÛÝÝÝÜÝÞÞÜÚÛÛÜÝÝßÞÞÝÝÞßÚÚÛÝÝÜÝÛÝÜÛÛÛÜÝÜÛÚÚÛÜÞÞÝÛÚÛÜÞÛÚÙÜÝÞÝÞÜÝÜÜÛÛÛÝÝÜÛÛÛÛÚÙÙÚÜÝÝÝÜÝÞÞßÝÞÞßÞßßßÝÝÜÞÝÜÜÛÞÚÝÛÞßÝßÜÝÝÛÜÜÝÞÝÜÜÜÜÜÛÛÛÞÞÞÞÜÛÛÜÝÝÝÛÛÚÚÚÜÜÞÛÝÝÝßßßÝÛÜÛÝÜÞÜÛÜÛÜÛÜÛÝÜÛÜÜÜÛÝÛÞÜÜÞÝÜÜÛÜÝÝÛÜÛÜÝÜÛÛÛÜÝÜÜÛÚØ×××ØÛÛÛÛÚÛÜÝÞÞÝÝÚÛÜÝÝÞÜÝÛÛÛÝÝÝÜÛÞÞÞßÝÝÝÛÝÞÝÝÜÛÝÞßßÞÝÞÜÜÜÞÞßÞÝÞÝÞÛÖÕÔØÚÛÜÜÝÞÞÞÝÝÝÜÛÞÚÛÛÜÝÜÞÜÜÝÜÞÝÜÜÝÝÞÞÝÝÛÜÝÜÜÛÜÜÛÚÛÝÛÝÜÝÝÞÞÝÜÛÚÜÛÚÔÏÎÏÖ×ÙÜÝÞÜÛÚÛÜÞÞßÛÛÛÛÛÛÛÝÜÛÚÙÝÞÝÝÛÝÝÝÝÝÝÝÞÝÝÝÞàÝÝÝÝßÞÜÚÝÜÞÝÞÞÜÜÚØÑÈÉÍÔÕ×ØÚÛÛÛÞÜÝÛÚÝÝÝÜÜÛÜÜÝÞÝÝÜÜÝÝÜÝÜÝÝÛÜÜÜÝÝÝÛÜÛÝßÞßÝÞÜÚÚÛÜÝÝÝÞÞÛÐÅº½ÇÑÕÖØÜÝÞÝÞÝÜÞÛÞÝÙÞÛßßßßÞÜÜÚÛÜÝßÜÝÞßÞÛÜÜÞßÞÝÜÜÜÝÜÝÞÝßÝÜÝÝÝÜÚÜÞÛÏ¿´·ÄÏÖÕÖÙÜÝÜÝÜÝÝÜÚÛÛÚÚÛÚÛÛÛÝÝÝÝÝÝÝÝÜÜÛÜÜÛÜÛÜÚÛÛÛÝÜÜÝÝÝÛÛÛÛÜÛÛÜÚÜÕÇµ§¬·ÉÓ×ÚÜÝÞÝÝÜÜÝÜÜÛÝÛÜÜÜÝÝÛÝÚÛÜÝÝÞÛÞÛÚÚÚÝÝÝÜÜÜÜÝÞÞÜÝÜÝÝÝÞÝÝÜÜÜÝÜÔÅ°£§¶ÌÔÚÚÚÜÝßßÝÜÛÜÝÛÜÞßÞÝÜÜÝÜÜÛÛÝÞÞÝÝÛÛÚÝÞÞÜÚÛÜÝÛÚÚÜÝÞÜÞÝÞÝÝÜÝÝÜÙÏ¿ª®ÂÐ×ÚÜßÞÞÜÛÛÜÛÜÛÛÚÚÛÛÜÝÜÝÛÜÝÝÞÜÛØÚÙÜÝÜÞÜÝÝÝÞÞÝÝÜÜÛÛÜÜÝÝÝÛÛÚÜÚÐ¾¦©ÀÎ×ØÛÜÞÛÜÞßßÜÚÛÚÛÝÞÝÜÛÜÛÜÛÛÛÜÞÞÞßÞÜÜÚÜÜÜÜÝÞÞÜÚÙÚÜÝÝÛÝÝÝÛÚÜÚ×Ìº¥³ÈÕÚÙØÙÚÜÞÞÝÜÝÞÞßÝÝÞÞÝÝÜÝÝÞÝÝÝßÞàÜÝÜÝÞÞÝÞÝÜÛÜÛÛÜÜÝÝÞÞÝÝÛÛÛÜÙÏ½§°ÇÔÛÚÛÜÝÝÝÜÜÝßÛÜÝÞÞÜÚÛÛÝÜÛÛÜÝÜÝÛÜÜÜÜÛÜÜÝÜÜÛÜÛÝÜÝÝÞÝÜÞÜÜÙÙÚÚÖÊ¹£¦¼ÎÖÚÙÛÛÜÞßÝÛÚÝÝÚÛÚÝÜÝÝÝÜÛÜÝÝÝÞÞÞÝÝÜÛÚÙÚÛÜÝÝÞÝÜÜÜÝÝÜÛÙÚÚÚÛÝÛÑÀª ·ËÖ×ØÙÜÝÜÛÜÝÞßÞÜÛÜÞÞÞÛÙÚÜÞÝÚÝÛààÞÞÜÞÞÝÝÝÜÛÛÜÝÞÞÞÝÝÝÜÜÜÛÛÚÞÜÒÁ¬¯ÇÕÚÚÙÛÛÜÛÛÜÜÜÛÜÛÜÛÜÝÞÞÞÝÜÛÛÜÝÞÞÝÝÜÞÞààßÞÝÝÛÛÜÝÝÝÜÞßÞÞÞÜÝÞÛÔÃ°§¼ÐØÚÛÜÞÞÞÝÜÜÜÝÜÝÝÝÝÞÝÞÜÜÛÛÜÛÛÜÛÜÝÝÞÜÜÛÜÛÜÛÜÜÜÝÝÜÜÝÝÞÝÛÛÜÞÜÔÄµ¤ ¹Í×ØÚÛÜÛÚÛÜÜÛÛÜÞÞÝÝÞàßÞÞÝÜÜÛÛÛÜÜÝÝÞÞÞÞÝÝÝÝÞÞÞÝÝÝÞÞÞÝÝÜÝÜÝÜ×Êº©°ÉÖÝÝÞÝÚÚÜÝÞÚÚÙÚÛÛÝÝÞÞÝÛÚÚÜÝÞÝÜÜÜÝÜÛÜÛÛÙÜÛÞÚÙÚÙÜÛÛÛÚÛÛÜÚÛÚÖÊ»ªªÄÓÕÖØÛÜÛÝÝÝÜÜÜÚÛÛÜßßàÞàÞÝÜÜßßÝÝÜÜÝÝÞÞÜÜÞÞßÝÛØÛÛÜÛÛÚÚÜÝÝÞÜÛÎ¾®¤ÀÖÜÛÚÚÜÝÞßßÛÜÞÜÜÜÜÝÜÜÜÚÛÛÜÝÝÜÚÝÜÞÜÜÝÜÜÜÞÝÞÛÚÚÛÚÛÚÛÛÛÜÚÛÛÜÚÍ¿®£¡»ÐÙÙÚÝÝÝÜÛÛÚÜÜÞàÞÞÝÛÞÝÝÜÛÝÝÝÞÛÜÛÜÝÞÞÞÝÜÜÞÜÜÛÛÜÚÚØ×ÚÙÛÚÙÚÜÚÎ½­¡µÐØÛÚÜÞÜÞÝÝÛÛÝÜÜÜÜÜÞÝÞÝÜÛÛÛÝÛÜÚÚÜÝÞÜÚÛÛÜÛÙÙÚÛÚÚÚØÙÙÙÙÙ×ÛÚ×É·©µÎÙÚÛÚÛÜÛÛÜÞÞÜÝÝÝÝÞÞßÞÝÚÝÜÞÝÜÞÜÝÞÞÝÜÜÛÛÛÛÜÛÙØÙÙÚÙÚÚÙØØØÙÚÖÉ·§³ÌÖ×ØÚÞÞÜÝÜÜÞÝÚÚØÚÛÜÜÜÛÜÜÜÝÞÜÜÛÛÚÛÛÜÜÞÝÛÛÚÚÜÚÙØØØØØØØØØØÛÕÈ²¡µÎÙÛÚÛÛÝÜÜÛßÝÜÙØÕÕØÛÞÛÜÜÝÝÞÞÝÞÞÝÜÜÝÛÜÜÛÛÙØÙÚÚÛØØ×ØÙÙØØØÚÙÐÀ«·ÎÙÛÜÞÞÜÜÝÞÞÝÝÜÜÜÝÝÛÛÜÝÝÞÜÛÙÚÙÚÙÚÛÚÚÚÚÛÚÚÙÙ×Ø×Ø×ØØÙÙØÖÖÖÖÈµ¡¹ÑÚÛØÛÜÝÝÞÞÞÝÜÝÞÞÜÛÛÝÝÞÞÝÝÜÜÜÝÝÞÝÛÚÙØØÚÚÙÙØÚÖ×Ö×ÚÙÚØØÖØ×ÐÁ¬~¿ÒÚÚÜÞßÝÝÜÝÛÛÙÝÛÜÜÜÝÛÛÛÚÜÛÚÛÙÛÛÛÚ×Ø×ØÛÛÚØØÙÙÚØ×ÖÕÕÖÖÖÔÕÑÇµ¡}¦Æ×ÜÛÚÚÛÜÝÝÛÞÞÞÝÝÝÜÝÞÞÛÝÞßàÜÞÛÝÜÛÜÚÛÚØØÙÚÚÚÚÙÙØØØØØÖÕÕÕÔÊº§||±ÌÙÜÛÜÞÞÞÞßÞÛÛÚÛÜÛÚÙÙÛÝÛÛÚÙÚÙÜÛÜÚÙÙÙÛØØ×Ö×ØØ×ÕÔÕÖÖÖÔÔÔÒÇ¹£x½ÑÙÚÜÝÞÞÞÝÜÛÝÛÚÜÜÞÞÝÞÞÞÞßÞÝÜÜÛÛÙÚÚÙÙØÙØÚÙÙØ××ÖØ×××ÔÓÐÎÃ°|{±ÉÖÚÛÝÞÞÞÝÝßßÜÞÝÞÜÞÞÞÞÜÜÝÜÞÝÜÜÛÚÛØÙØ×Ø×××Ö×ØØÙÙÙØÕÒÑÎÈ¹£}¡½ÎÖØÙÛÜÛÝÜÞÝÝÞÝÜÜÝÞßÜÝÜßßÝÛÙÚÝÜÜÙÛÛÛÚØØ×ØØØØÙØÙ×ÕÒÐÊ¾ªµÊÕÙØÛÜÜÜÞÝßÝÜÙÙÝÝÝÛÛÝÝÞÜÝÜÜÜÜÛÛÙÙÛÙØÖÕØØÙØØØØ×ÔÒÐÊ¿¬|{®ÅÑÖ×ÙÜÝßÞÝÜÜÝÞÛÝÝÝÝÝàÞÞÜÝÝÝÝÜÛÛÛÛÛÚÛÛÜÛÚÙ×ÖØØ×ÔÒÎÄ³|}}°ÄÑÔ×ÙÚÛÛÝÝÝÞÝÞÛÛÝÝÞÛÚÜÜÞÝÜÛÛÛÛÛÜÛÜØØØØØØØÙÙØÙ×ÕÒÊ»¥}~~|°ÂÏÒÖØÚÚÛÚÚÝÝÞÞÞÞÛÛÜÝÞÞÜÜÝÜÞÛÞàßÞÚØÙÙÛÚÙØ×Ø××ØÖÕÐÆµ}{~²ÃÏÕÖÖÖØÚÛÜÜÞÜÜÜÜÜÛÛÝÛÝÛÜÛÜÜÜÜÜÜÜÛÚÛØØÙ×ØØ×Ø×ØØØÓÇ±§¸ÆÍÒÔÖ×ØØØÙÚÛÞÜÜÜÜÞÝÜÝÛÝÞÛÞÛÝÜÝÝÛÛÛÜÜÚÚÙØØÙÜÚÙ××ÕÆ²£²ÃÊÑÕÖÙØÙÚÙÚÚÚÝÜÞÜßßßÝÜÚÜÝßÞÜÚÚÝÝÞÞÜÚØØØÚÙØØÙÚÖÖÕÖÊ·¡°¿ÈÎÒÖÖ×ÖÖÙØÚÚÛÛÛÚÜÛÝÞÝÜÛÜÝÞßÞÞÜÝÝÜÝÛÛÚØØ×ÚÚÙÙÙØ×ÖÔÊ¹£°½ÅËÐÓÔ×××ÙØÙÚÙÚÙÛÜÚÛÛÞàßÜßÜÛÚÛÝÝßßÝÚØØÚÚÚÚÙÙØØ×ÕÖ×ÚÓÂ©ªºÆÌÑÔÖ×××ÖÖØØÙØÙÚÚÚÜÝÝÞÝÝÝßßÝÝÞÞÞÜÜÝÞÞÜÞÝÝÜÛÛÙØ××ØØÙÖÊµ~{®ÀÊÏÓÖ××ØØÚØÙØÚÛÚÚÙÛÜÝÞÞÞÞÜÛÜÝÝÞÛÛÜÝÞßÞÝÜÛÛÚÚÙÚÚÙÙ×××ØÒÁ¨zt{¯ÃÌÏÓÖÖ×ÖØØÙØÙÙØØÖ×ÙÛÛÚÚÞßáßßÝÞÜÝÛÝÜÜÛÜÜÜÞÝÝÝÚØØØ×ÙÕ×Ù×Ë´tuªÂÎÓÕÕ×ÖÙÙÙÙÖØ×ÙØÚÙÙÛÜÝÜÜÝÞàßÞÝÝÜÛÜÙÚÚÛÜÛÜÝÜÚØØØÙØÙ×Ö×ØÔÅ«|s¹ÊÐÑÕØØ×ÔÖÖÖÙÖØØÖØØÚÛÙÚÙÙÜÝßßÞÝÜÝÛÜÚÚÛÜÞßßßÝÜÛÛÛÙØÚÙÚÛØÎ¸¤vv®ÆÐÔÕ×Ø×ÖÙÙÙØØØØØØØ×ØÙÚÛÛÛÛÝÛÛÚÚÚÚÛÞÞÝÝÜÛÜÜÜÞÝÜÚÙØØÖÕÖØÖÉµ¡t|ºÍÒÓÕ×ÚÚÛÚÙØØÙØÚØÚÙÚÛÛÚÛÛÞÜÞÝÝÜßÝÝÜÛÜÝÝÝÝÝÝÝÛÛÛÚÚØØØÖØÚÓÄ­yt©ÅÓÖÔ×ÙÙÙ×ØÙÚÚÙÚÙÛÚÙÚÛÝÜÛÛÛÞÛÜÝÝÛÛÛÛÝÝÝÜÛÛÛÛÛÚÛÚÜÛÜÙ×Ô×ÙÒÀªwxµÉÔÖÖÙØ×××ØÖØØ×Ø×ØÚÙØ×ÙÜÝÝÛÜÜÜÝÞÚÛÜÛÜÞÝÞÜÜÜÜÞÝÜÜÚÛÙÚØÖØÙÐ½¥ty¹ÎÖÕÔ××ÙÚÙ×ØØÙØØÚÙÙÚÛÛÝÛÝÜÜÜÜÞÝÝÜÞÝÜÜÜÛÝÜÛÜÜÝÝÞÞÜÛÛÛÚØØØÏ½¥~qz½ÑÕÓÕ×ØÙØÙØÚØÙÚÙÚØØØÙÙÙÚÛÞßÞÞÜÜÜßÛÝÝÝßÜÞÜÝÝÝÝÜÝÞÜÛÛÚÛØÚØÏ¼¥|q{½ÏÖÖ××Ø×Ø×ÙØÙÙÙÚÚÚÚÚÛÜÝÝÝÜÜßÜÝÚÛÝÜÝÝÞÞÝÝÜÝÜÝÜÜÝÜÞÛÚÙ×ØÛÚÑ¾©}r}¿Ñ×ÕÕ×ØØ××ØÙÚ×Ø×ØØØÛÛÜÜÛÝÞÞÝÜÜÜÜÞÝÝÞßÞÞÜÚÛÜÝÞÞÞßßßÝÛÙÙÛÛÑ¾¨~t}½ÏÖÔ×ÙÚÙØØØØÙÚÙÚÚÜÜÜÜÛÝÝÝÝÝÞßÝÜÛÛÜÝÝÝÝßÞÞÝÝÛÛÜÜÞÜÛÜÜÚØÙÙÑ¿©u{¼ÐÕÔÔØØ×ØØØÖÖ×ÙÚØØØÙÜÛÜÝÛÜÛÚÛÛÛÜßßßÞÞÞÛÜÚÛßÞÞÜÝÞÝÜÜÛÜÙÛÜÔÃ¨w{¸ÍÔÔÕØÙØØØÙÛÙÙÚÚÜÛÚÜÛÜÝÜÞÞßÝÝÝÞÝÝÝÞÜÛÜÛÜÛÚÜÞÞÜÝÚÜÜÜÞÜÜÛÝÕÅ®yz¹ÌÕÔÔ×ØÙ×ØØÙÙÙÙÚÛÛÛÛÜÞÝßÜÞÝßÞÝÜÛÜÞÛÛÝÜÜÞÛÞÛÚÜÝßÞÝÜÞÝÜØÙÜÙÌ³~´ËÓÔÕØÚØØØØÙÚÛÜÛÚÛÝßßÞÝÝÝÝÝÜÞÜÞÞÝÞÛÛÛÛÝÝÜÛÛÛÝÝÞÜÛÚÛÜÜÙÙÚØÊ¶ ~²ÊÖ×ØÙÙÛÚÚÙÙÛÛÛÛÜÜÞÝÜÞÝÞÝÝÝÞÞÞÜÝÞÞÞÝÜÜÝÝÝÜÜÝÝÜÝÜÝÛÜÛÜÚÚßÞÒº¡¯ÈÖØØÙÚÚÛÚÛÚÚÛÚÝÝÞÜÜÝÞÝÜÛÝÞÞáßßÝÜÝÝàßÞÜÚÚÜÝßÞÞÜÝÝÞÞÜÜÚØÛÛÒ¼¡~¬Ê×ÙÖÙÙÜÛÛÚÛÚÝÛÜÝÜÜÛÜÞÜÛÛÛÝÜÝÝÝÞÝÝÜÜÚÛÜÝÜÛÝÝÞÜÜÜÝÝÝÝÝÝÙÛÛÒ»£«ÈÙÚØÙÙÚÜÜÜÜÜÜÝÞÞßÞÝßÝßÝÜÜÝßßßÞÞÜÛÛÜÝÛÚÜÛÞÞÞÞÝÞÝÛÜÚÜÛÛÚÜÝÕ¿¢­È×Ù×ÚÛÝÜÛÚÚÜÝßÞÞÝÝÜÜÜÝÝÜÜÝÝÞÝÝÜÝÝÜÜÝÜÞÛÛÛÛÜÚÛÚÜÛÛÜÜÝÛÙÜÜÕ¾£¬Ê×Û×ØÚÜÞÞÞÜÜÜÝÜÜÛÝÜÜÝÞÞßÝÝßÞßÝÛÜÜÜÞÜÜÜÜÜÜÜÝÜÝÞÝÞÜÝÞÝÚØÛÜÒ¾¢¯ÊÖÚØÜÝÚÛÛßÞÞÝÜÞÜÝÛÛÛÝÝßÝÝÜÝÞÜÝÜÝÜÞÞßÞÜÞÞÞÝÛÚÛÜÝÜÜÜÜÝÜÚÝÛÐ·²ÍÚÜÚÝÞÞÞÝÞÜÝÞÞßÞÝÝÝÜÝÝÞÞßÜÜÜÝÞÞÞÝÝÜßßÝÝÜÝÜÜÛÛÜÚÛÚÛÝÛÙ×ÙÙÌ²¸ÏÙÙÙÛÝÝÞÞÜÜÜÜÛÛÛÝßÞÞÝÝÝÛÜÜÜÝÛÜÝÜÝÞÝÞÝÝÝÞÞßÞÝÝÜÝÜÜÝÝÛÙØÚÓÄ© ÁÔÜÙØÚÚÜÜÞÝÝÞßÞÝÜÜÝßßàÝÞÛÝÞààßÞÝÜÝÜÜÜÝÞÝÜÜÜÜÝÜÛÛÚÛÜÛÙÖØ×Ìµ«ÇØÛÚÚÜÝÝÝÛÜÜÜÜÚÜÜÜÜÛÜÝÜÝÞÞÝÛÚÛÜÞÜÜÞÝÜÝÝÝÜÜÝÝÞÛÜÛÙÚÚÚÚØÖÌ¸¸ÐÜÜÚÝÝÝÜÜÞÞßÝÞÝÞßÜÝÚÜÞÞÞßÞàÞÞÜÝÝÛÝÝÜÞÜÝÛÙØ×ØÜÝÝÜÜÛÛØ×ÏÁ¬«ÆÔ×ØØÛÜÜÝÝÜÝÝÞßÞÜÚÜÛÜÛÜÞÝÝÝÜÞÝÞÞÞÝÜÝÝÝÝÝÝÝÛÛÜÝÛÛÛÙÚ×ÓÊ¹¢¼ÏÙÚÜÝÛÝÞßáàßÞÛÛÜÞÞÞÞÝÝÝÜÝÝßÞÝÛÛÚÛÜÛÜÛÛÚÛÚÛÛÙÚÙØØÔÔÑÊº¥£µÌ×ØÙÚÛÜÞÞàÞÝÝÜÝÞÞÝÛÛÜÜÛÜÛÞÜÝÞÝÝÛÛÛÞÜÞÝÝÝÝÞÜÞÜÛÚØÖÑÉ»§¢¥°ÉÖÚÙÚÚÜÝÜÞÞßÞÞÜÝÝÜÜÞÞßÞÝÝÞßÝÜÛÞßÝÛÛÛÚÜÞÞÝÜÛÜÛÙÖÖÑÊ¸££¥¡·ÉÕØÙÛÛÛÜÜÝÝÞÝÜÜÜÛÛÛÝÜÜÜÞÞßÝÛÝÝÝÛÜÛÜÛÞÝÜÜÛÜÝÝÛÚ×ÔÊ»¨¤§¥£§»ËÔØÙÝÝÞÝÞÞÝÜÜÜÝÝÝÜÜÝÞÝÝÚÛÜÝÞßÞÞÞÝÝÜÜÞÜÜÝÞÞÜÝÚÛÙÒÃ° ¥©©¦¡ ¨¸ÅÑÖÙÛÚÜÚÙÛÛÝÝÜÜÜÞßßÞÜÝÝßÞÜÝÛÜÛÝÜÛÜÛÜÞÝÝÞÞÝÝÜÝÛÚÔÆ³¡¡¦§©ªª§£¤©µÃËÔÙÚÛÙÛÜÞßàÞßÝÝÜÜÜÜÝÝÝÞÝÞÞÞÞÝÞÝÞÝÞÞßÞÞÞßÛÛÜÝÝÛÝÙÑ¿®¦§«¯¯¬§£¤«µ¾ÈÎÔ×ÚÙÜÚÛÜÜÜÝÜÝÝÝÝÚÝÜÝÜÛÚÛÚÛÞÝÝÜÜÞÝÜÜÜÜÜÝÜÞßÝÞÜÜÝÛÕÆº³²³±¬©ª¯·ÀÈÎÒÕ×ÙÚÜÜÛÚÜÛÞÞßßÞÝÜÝßßàßÞÝÜÜÜÞßßÞÝÞÝÝÜÜÝÝÞßÝÚÛÛÜÛÛÛÞÚÒÄ¼¹»½¿ÄÉÍÒÓÖ×ÙÚÚÛÚÛÜÝÞÝÜÛÜÛÛÙÛÜÝÞÛÛÛÛÝÞÝÝÜÜÞÝÝÝÝÞÝÜÚÜÜÝÝÝÞÞÞÚÜÛÛÛÙÖÓÑÓÕÕØÖØÙÚÝÝÛÛÛÛÛÛÜÝÝÝÝÝÝÞÝÞÞÞßÝÞÝßÝÞÜÜÝÝÝÝÝÞÝÝÝÝÝÛÝÝÞÞÜÙÚÝÝÝÜÚÛÙÚÚÛÚÚÚÙÚÙØØÛÚÝÜÜÜÛÜÜÞÝÜÛÚÝÛßÜÛÜÝÞÞÜÚÛÜÜÝÜÝßÜÝÛÝÝÜÜÚÝÝÝÝÜÛàÝÞÞÝßÝÜÜÝÞÜÜÜÞÜÝÜÙÚÛÜÝÞÜÜÜÝßÝÞÝÝÞÝÜÛÝÞÞÝÚÚÜÛÝÝÝÞßßÞÞÜÝÝßßÞÞÝÞÞÞÞÜàÞÝÜÜÝÚÜÝÝÞÛÛÚÜÞÝÝÛÝÛÝÝÞÞÝÞÜÜÝÜßÝÞÝÞÞÝÝÜÜÝÝÝÛÝÝÝÝÝÛÛÛÝÞÝÜÛÝÝÜÛÜÞÞÝÞÞÝÞÞÞÝÞÝÝÝÜÝÝÝÜÜÝÝÞÞÜÝÛÜÜÝÝÞÝÞÜÚÛÛÛÛÚÞÞßÞÝÝÞÞÜÝÝÞßÞÞÝÞÝÝÜÝÞÝÝÞÝßßÛÜßÞßÝÝÞßÞÝÛÚÜÜÜÛÛÜßÜÝÚÛÛÛÜÛÛÛÛÛÝÝÝÛÜÝÜÜÜÞÝÞÜÜÝÞÞßÝÛÚÛÜÝÞÛÜÛÜÜÜÛÜÝàÞÜÜÝÝÞÝÝÞÞÝÝÝÝÝÞÞÞÞÝÝÜÜÜÞÞÝÜÜÜÝÝÜÜÜÜÞÞÞÜÛÛÜÝÞÝÝÞÜÞÞàáÞÝÜÜÝÜÜÜÝÝÝÝÞÞßÞÝÛÛÝßàÝÜÜÙÝÛÜÝÜÝÝÞÞÝÜÜÝÞÞÝÛÜÜÝÜÜÛÛÜÜÚÛÜÝÞÜÜÜßßßÞÝÞÝÝÜÜÛÝÞÞÞÜÝÛÝÝàßÞÞÞßÞÞÞÝÞÝßßÞÞÜÝÞÝÛÛÙÜÜÜÛÝÞÞàÝÝÚÚÜßÞÞÝÝÝÞÞÞÞÞÜÜÜÝÞßÞÝÝÞÞßÛÜÜÝÞ
Y:
F:00:00:11.25
G:
S:72,90
V:18891,40457
C:269,239
M:
ÝÝÜÞÜÛÜÜÝÞÜÝÜÜÜÜÛÛÚÙÛÜÜÞÜÝÝÜÜÛÜÜßÞÜÛÜÞÝÛÚÜÞÞÛÛÚÝÞÞÞÝÞÜÜÜÜÛÚÖÕÔØÜÝÞÜÝÞÜÞÝÝÜÝÞÜÚÚÜÝÞÝÞÞÞÞÝÝÜÛÜÛÜÝÜÞÝÝÝÜÜÝÞÞàÞÞÛÚÜÝÝÜÜÜÜÛÛÝÛÝÝÝÝÞÞÞÝÝÜÛØØÚÜÝÝÜÝÞßàÞÞÜÜÜÚÝÞÜÝÚÛÜÛÜÚÜÜÝÞÜÝÚÛÛÛÝÛÛÛÜÜÜÜÝÞÞßÛÝÜÜÞÜÜÞÛÜÜÛÛÛÞÝÞÜÝÞÜÞÛÙÚÙÚÛÛÝßÞßÝÝÛÜÜÝÝÝÜÜÝÞÞÞßÞÞÝÜÜÝßßßÝÝÞÝÝÜÜÝÜÝÝÞÞßÞÞÝÞÞÞÝÝÜÞßàÞÞÞÞßÞÞßÞÝÛÛÜÞÝÞÝÞÝÞÞÞÞÞÛÛÚÜÜÝÝÝÞÜÝÞÝÞÜÝÞÞÜÝÜÝÞÝÛÚÚÛÜÜÜÛÝÜÝÝÜÜÝÞÝÝÜÝÞÛÜÛÝÞßßÝÜÜÛÛÙÚÙÚÛÛÜÜÜÝÝÞÝÜÝÞßßßÞßÞÞÝÝÞÞÝÛÛÜÝÞßßÞÝÝÛÛÜÛÞÞÝÝÞÞàÞßßÜÜÜÞßÞßÜÜÛÜÝÝÝÝÝÝÜÚÚÙÛÝÞÞÝÜÜÛÛÞÝßÞÝÝÝÝÜÞÞÞÞÞÞÞÜÜÜÜÛÛÜÛÛÜÞàßÞÚÛÜÝÝÚÛÚÛÜÜÜÞÜÜÛÛÜÚÜÜÛÜÜÝÝÛÜÝÛ×ÔÑÕØÛÛÚÚÚÜÛÜÝÝÝÜÞÞÞÝÜÜÜÜÜÜÝÝÝÞÛÝÜÜÝÞÜÜÜÝÞÛÜÚÜÝÞÞÞÞÝÛÛÜÜÝÛÜÜÝÞÞßÞÝÜÝÝÞÜÛ×ÐÎÑÖÛÛÛÜÜÞÞÞÝÝÞÞÜÝÝÝÜÛÜÝßÝÝÜÜÜÝÝÝÜÜÛÞÜÜÛÚÜÝÝÞÜÛÜÛÝÜÛÛÞÜÝÝÝÞÝÛÜÜÝÝÝÜÚÜÚÙÑÆÀÃÌÔÙÚÜÛÛÚÙÜÝÞÜÛÛÞÝÝÛÛÞÞÜÚÙÚÛÚÛÛÛÛÛÝÝÝÜÞÞÞÝÜÚÛÛÜÜÜÝÜÞÞÝÝÜÜÞÜÝÛÜÛÝÜÛÝÝÛÐÃº½ÇÓØÙÚÛÜÜÜÜÜÞÞÛÚÛÛÛÜÜÞÞÛÜÛÜÜÛÛÛÝÝÜÛÚÜÝÝÛÛÜÞàÞÛÚÙÝÞÞÝÝÝÝÝÜÛÝÞÝÝÛÜÜÝÜÝØË¹¬¬ºÉÔØÙÙÛÝÜÝÛÛÜßÝÞÝÜÝÛÜÛÜÜÛÛÚÝÞÞÞÜÚÚÜÜÞÞÜÞÜÝÞÜÝÞÝÞÞÞÝÝÞÞÝÝÞÝÞÜÜÝÛÜÛÛÛÙÑ¿®§±ÂÒÚÚÚÚÛÞßÞÝÝÝÝÞÝÝÝÜÝÚÛÜÜÞÝÞÞßÞÝÛÛÝÞÞÞÜÜÛÜÝÞÞÞÜÛÛÚÜÞßÞÜÜÜÞÞÝÜÝÜÞÜÛÛ×Íº¦¥ºÌÖÚÚÚÛÜÜÝÜÜÝÝÝÝÝÞÝÝÝÝÝÝÝÝÝÝÝÝÜÛÚÚÜÛÜÛÚÝÜÝÝÜÞÝÛÛÛÛÝÚÛÚÛÝÝÝÝÜÝÞÜÚÚÚÚÐ½§°ÅÒØÛÛÚÜÙÚÜÜÝÝÞÞÝÜÜÛÚÙÚÚÛÛÝßÞÜÚÚÝÜÜÜÙÝÛÜÛÛÛÛÛÙÚÜÝÝÝÛÛÛÛÜÛÚÛÛÜÝÜÙÛÙØËµ¥ºÌÖÚÚÙÛÛÝÞÝÛÛÛÝÞÝÝÜÜÜÚÜÛÝÝÜÝÝÜÞÚÚÛÜßßÞÜÚÚÜÜÝÜÚÛÜÞÞÛÛÛÛÜÛÜÜÝÜÛÝÜÝÜØË¸¢³ÉÕÛÜÝÝÛÜÝÝÞÜÛÚÚÛÝÜÝÝÝÞÞÝÝÜÝÞÞÞÝÝÞÞÝÞÝÝÞÝÜÞÛÝÛÜÝÛÝÜÝÜÛÛÚÚØÙÚÚÛÙÚÛÖÍ¹¢¯ÇÕÚÙÚÛÜÜÜÛÜÝÞßÝÝÛÝÝÝÞÞÝÞÜÞÞÛÛÙÚÛÜÝÞÞßÞÞÞÜÝÞÞÞÛÚÚÜÛÛÙÙÚÚÚÙÚÛÜÝÙÙÚÖÍº£«ÃÓÚÛÛÝÝÝÜÜÝÜÜÞÞÛÛÜÝÛÛÛÜÞÝÛÛÚÛÜÛÛÚÛÛÛÜÛÛÜÝÞÛÚÙÚÛÛÚÙÚÚÛÚÙØÙØÚÙØØ×ÛÖÊ·§¿ÒÚÙÚÛÛÛÛÛÝÞÜÞÝÞÞÝÝÜÝÜÜÜÛÝÜÞÝÛÛÛÜÜÝÚÝÜÝÝÜÜÛÛÛÛÚÚÚÚÚÙÙÙÙÙÙÙÛÙ××ÙÚÕÅ²§ÁÒÙØÚÛßßÞÞÝÜÝÜÝÜÛÚÛÜÝÜÜÙÛÜÝÝÜÛÜÝÝÝÜÝÜÛÜÜÝÜÝÜÛÚÜÛÚÙØÚÚÙÙ×ØØØÙØ×Ø×ÐÁ± ¤¼ÑÙÚØÜÜÝÝÛÜßÜÝÛÜÞÜÞÝÚØÔÕÚÜÞÜÜÝÞÞßÞÜÜÝÜÝÜÝÜÜÚÛÜÜÜÚÚÛÙÙØ×ÖÖ×ØÙÚÙØÖÍ¿° §ÃÖÜÜÝÞÞÞÝÞÜÝÝÝÞÜÞßÞÞÚÛÙÛÜÜÝÝÞßÞÞÝÜÚÛÜÜÛÚØÙÙÚÙÙÚÚÚØØÙÚÙÙØØØÙØØ××ÒÄ·©¨Å×ÞÛÙÜÜßßÞÝÜÞÝÞÜÞÝÞÝÛÛÜÞÝÜÛÛÝÞÞÜÜÝÞÞÝÛÛÚÙÚØÛÙÙÙÙÚÚÚØØ×Ø××Ø×Ù×ØÕÌ¾¯¤±ÊØÜÚÛÜÜÝÜÜÝÛÛÛÜÜÛÛÚÙÜÙÝÜÜÜÚÛÛÜÜÝÝÞßÛÛÚÙÚÙØØØ×ØØØÙÙØØ×ØØÙØØ×ÕÔÑÇ½°¨¡¹ÏÚÙÙÚÜÞÞÝÜÜÛÝÞÞÞÞÜÜÜÜÝÚÚÚÛÛÛÛÜÝÜÜÜÝÞÛÛÛÜÝÚÙØÙØÖÖ×ØØ××××××ÖÕÔÑÈ¹¨ ¥ÁÑÙÙÜßàßÝÝÝÜÜÛÜÝÜÞÜÝÝÜÞÛÜÛÜÜÜÝÝÜÝÝÞÜÛÚÚÛÙÙØØÙØÙÙØØØ××Ö××ÖÔÔÓÎÃ°®ÉÖÛÙØÛÜÝÞÜÛÝÜÜÞÝÝÞÝÝÜÝÞÞÝÜÜÝÞÞÞÞÝÞÜÜÝÛÛØÚÚÚÚÚØÙÚÙÙØ×ÖÕÔÕÓÒÑË¼¤¤ÀÑÙÚÛÞÝÜÜÝàßÜÜÜÝÝÞÜÜÛÛÚÛÚÜÝÛÜÛÜÜÝÝÝÝÜÛÙØÙÙÚÙÚÙÙØØÚÚÚØÖÖÕÖÔÎÀ­²ÇÓÖ×ÛÝÝÞÜßÞßÝÜÜÛÜÜÜÞÜÝÝÝÞÝÞÜÝÜÝÝÞÞÜÛÛÚÙØÙÛÚÙØÙÙÛÚÚÙØÖÖÔÒÐÆµ®ÄÓ×ÙÛÜÝÝÝßßÞÜÝÝÜÛÛÝÝßÞÞÜÞÜÞÞÞÝÛÜÛÛÝÜÜÙÙØÚÚÙÖÖÖØÙØ×ÕÕÔÓÓÑË¾©{¦»ÊÓÕ×ÙÚÜÜàßÝÜÛÞßßÝÜÜÞÝßÜÜÝÝÞÝÜÞÜÜÜÛÝÜÜÛÚÚÙÙÚÚÚÛÚÙØ×ØÖÕÓÑÆ³~|ª¿ÎÕ××ÙÙÚÛÜÝßÞÞÝÛÚÜÜÝÜÜÛÝÛÜÚÛÝÜÜÜÛÛÜÚÜÜÜÜÛÙØØØÙØØØÙØ×ÔÔÑÌ¾¨¬¼ËÒ×ØØ××ÚÛÝÝÞÞÞÝÞÝÝÜÜÜÞÜÜÙÙÛÞÞÞÜÜÜÜÛÛÛÜÚÙÙÙÚØØ××ÚÛÚØÕÕÔË¸ ²ÁËÒÕØØØÚØÝÚÛÜÜÞÝÜÜÛÜÛÛÝÛÛÙÙÚÝÞÝÝÜÝßßÞÜÙÜÚÛ×ØÚÚÛÙØØØØ×ÖÑÇ³}¥¶ÅÌÓÕÕÕÕ×ÙÜÝÝÜÚÛÜÝÞÞÝÞÞÞÞÞßÞÝÜÜÜÝÞÜÜÜÛÝÚÚÚÛÚÛÙÛÚÛÚÙÙÙÙ×ÒÅ³~}°¿ËÑÓ××ØØØØØØÚÜÜÞÞÞßÞÜÝÝÝÝÜÛÚÛÜÜÝÞÞÞÝÝÛÛÛÜÝÛØØØØØØ××ØØ×ØÓÈ¶}~¨¹ÄÍÏÒÔÖØ×Ö×ØÚÛÜÛÜÛÝÝÜÜÜÜÜÝÜÛÙÜÜÝÞÞßßÝÜÛÞÞÞÝÛÜÚÙÙÙ×ØÖ×××Ø×Ì¹¡{y~®¾ÈÎÒÔÕ×ØØ×Ø×ØÙÛÝßÝÜÛÜÞÞÚÜÝÝÚÜÝßÞÜÜÜÞÝÝÝÝÜÛÛÛÛÜÛÙØ×Ø××××Ø×ÎÁ«}{¢¶ÆÎÓÕÖ×ÖÖ×ØÙÙ×ØØØÙÚÚÛÜÝÞÜßÝÜÛÜÝÝÝÝÜÛÝÛÝÚÜÜÞÞÛÛÙÛÜÛÙÙØÙÙÕ×ØÖÈ³{y§ºÉÏÓÖÖÚÚÚÛØÚÙÚÚÙÙÚÝÞÞÞÜÝÞÞÜÝÞÞÞÜÙÛÜàáÞÞÛÝÝÝÜÜÛÝÜÜÚÚØØØ××Õ×ØÐÁ§~w}«ÀËÑÔÖØØÖ×ÕÖØ×ÙÙÙÚÚÛÜÛÛÝÛÜÜÜÛÜÜßÝÝÛÜÝààÞÜÛÝÝÝÜÜÝÞÛÙÙÙÙ×ÙØÙØØÕË´ww©ÂÏÓÕÖ×ØØØ××××ÚØÙ××ÙÛÛÛÛÛÝßÞÞÝÝÝÚÜÝÜÛÚÜÜÝÜÜÚÚÜÜÞÞÝÜÙÙÙØØÙØØÙÙÒÃ«xt ¼ÍÒÕÖÚØØ××ÖÖ××ØØØØ××ÚÚÝÜÛÜÞßàÜÝÜÜÛÛÜÜÝÞÝÞÝÜÞÝÝÝÜÝÜÝÝÜÜÛÚÚÙ×ÛØÎ¼¤~sx²ÆÒÔÕ×Ö×ØÚÛÙÙÙÙØÙØÙØÙÛÜÜÛÛÜßßáÜÝÝÞÜÝÝÜÝÜÜÚÚØØÚÚÛÛÛÜÜÛÚÙÙÙØ××ØÔÈµzs ¼ÍÒÒÕØØØ×Ö××ØØ×××ØÚÚÚÙÙÚÚÜÛÛÛÚÜÝÝÝÝÝÝÝÜÛÜÛÝÜÝÜÜÜÝÝÜÜÛÚÚÚØ×Ô×ØÓÅ°tr©ÇÓÕÓÕØÖ×Ö×ÚÙÚ×ÖØÙÚÚÚÚÚÚÙÚÛÜÜÝÝÞÞÞÞÝÜÛÛÝÜÞÝÝÛÝÝÝÝÛÛÛÚÛÚÚÚÚÖ×ÖÙÓÄ­{or²ÈÓÓÔ×ÙØØØØØØØØØÙÚÚÚØØÙØÜÝÞÝÛÛÝÞÞÞßÞÞÝÛÝÞÞßÞÞÝÝÞÝÝÞÝÝÜÜÛÙÙØ×ÙÙÑÁ©zov·ÍÔÕÔ×ØØÙØØ×ØÚÙØØÙÚÚÚÛÜÝÝÞÞàßßßÛÜÜÞÞÜÞÜÜÝÜÞÜÜÜÛÛÛÜÜÜÞÝÝÛÜÛÙ×ØÙÑ¿¥zox»ÏÕÕÖÙÚØØØØÙÙÙÙØÙÚÙÚÙØÛÛÛÛÜßßÝÜÜÝÞÝÞÝÝÜÝÝÝÝÜÛÚÚÞÝÞÜÜÞÝÞÝÝÝÙØØÙÐ½£|ryºÎÖÕ×ØØØØÚÙÚÚÙ×ØØØÚÙÛÛÜÞÝÝÞÞÞÜÝÝÛÚÛÜÝÜÜÝÞÞÜÜÜÚÜÚÜÛÝÛÝÛÛÚÚÛÚØÛØÐ»£szºÍÕÔÔ×Õ××ÖØÙÙØ××ÚÙÚÚÛÛÝÛÛÛÛÜÛÜÝÜÞÝÝÝÞßÛÝÜÜÝÞÞÝÜÜÛÜÜÝÜÜÛÜÜÜÚØÛÚÑ¼£uy¸ÌÓÓÖÙÛØØ×Ø××ØØØØÙÛÛÜÚÛÚÜÜÜÞÝßÜÛÝÜÝßÞÞÜÜÝÝÜÜÝÝÞÝÜÝÞÞÝÜÚÚÛÛÚØÚÚÒÀ¨wy·ËÓÓÔØØØØØÙØØØØÙÚÙÛÛÜÞÝÞÞÞÝÝÛÞÞÝÝÜÜÝßÞÞÜÛÝßßÞÜÚÛÝÝÝÜÜÞßÝÜÝÛÙÚÛÖÃ¬yx´ÊÕÕÔ×ÙÚÙØØØÙØÚÚÚÜÙÛÜÜÝÞÝÝÜÜÛÛÜÝÜÝÜÜÝÞÞÞÝÜÜÝÝÝÛÛÛÚÚÛÝÝÞÜÞÝÛÙÙÝÖÇ­|w³ÊÖÕÒÕÖ×ØØØÙØÚÙÚÛÛÛÚÛÜÞßÛÜÚÝÝÝÝÞßÝÜÜÝÞÞÞÜÚÜÜÞÞÝÞÜÛÛÛÜÞÞßàÞÜÙÙÞÙÈ°}v¬ÇÓÖÖÚÛÚÙØÚÛÜÛÙÛÜÜßÝßÝÞÞàßÞÝÜÜÜÛÜÛÜÛÛÜÜÝÜÜÜÝÝÝÝÝßÝÝÜÛÜÜÛÛÛÞÚÛÞØË²{uªÆÔ×Õ×ØÚÙÛÙØØØÚÚÚÚÛÛÜÞÞàÞÝÛÛÛÞßÝÜÜÛÝÜÝÞÞßÝÝÝÝÝÜÝÛÜÜÜÝÛÜÜÝÝÝÜÜÞÜÏº£w§ÆÖÙØÙÛÜÜÛÜÜÜÛÛÝÝÞÝÞÞÞßÜÜÛÝßßßÝÜÝÜÜÜÛÛÛÛÛÜÝÝÞÛØØÙÝÞÞÝÛÜÝÜÛÚØÙÜÚÏ»¦ t¥ÄÔ×ÖØÚÚØØ×ÚÙÝÜÝÝÜÝÝÜÞÜÜÜÜßÞÝÜÜßßÝÜÛÜÝÞÝÞÝÝÜÜÜÜÝÝÝÞÝÜÜÛÜÞÞÝÜÛÞÝÏ¼¤w¤Ä×ÛÙÙÚÚÛÝÝÛÚÛÝÞÜÝÜÜßÝÜÛÚÞÝßßÞÞÞÜÞÝÝÝÛÝÜÛÜÛÛÜÛÜÜÜÜÜÝÞÞÝÝÝÝÝÛÛÜÝÐº x¦Æ×Ú×ÙÛÜÜÛÝÜÝÝÝÞÜÝÜÜÜÜÜÝÝßÞßÝÝÞÝÜÝÜÝÜÜÜÜÞÜÝÝÝÜÚÛÚÝÜÝÛÜÜÝÞÞÝÛØÚÚÏ¹z¤ÃÕÚØÙÜÞàßÞÝÝÝÜÜÝÝÝÜÚÛÜÞÞÜÜÜÞßÞÜÛÝÞÝÝÞÝÞÜÜÛÛÜÜÜÛÛÝÝÝÜÜÛÛÜÝÝÚÚÜÜÐ¹{«ÈÙÛÚÝÜÜÚÚÞÝÝÜÜÝÝÞÜÜÛÜÞÞÝÜÜÝÝÜÝÞÝÜÜÚÝÝÝÝÝÝÝÜÛÜÝÞÝÝÜÜÝÝÝÝÜÜÛÚÙÝÛÌ´|°ËÙÚÚÜÞÞÞÞßÛÛÚÞÞßßÞÞÞßÝÝÝÞÝÞÜÜÞÝÜÛÛÜÝÝÛÛÛÛÝÞßÜÞÜÝßÜÜÛÛÛÚÚÚÜØØÝ×È­µÍÚÚÚÛÝÝÞÝÜÛÛÛÛÜÜÞÞÞÝÜÛÛÛÛÜÞßÝÛÜÛÜÝÜÝÝÜÝÛÝÝÝÞÜÞÜÝÝÜÜÙÚÚÚÝÜÚØØÛÒÀ¥½ÓÜÙÙÚÜÜÛÜÝÞßÞßÞßÝÞÝßÝÞÞÞÞÞÜÞÞßÚÙÛÜÜÜÝÛÝÛÛÝÝÞÞÝÝÝÝÝÜÛÚÛÜÛÛÚØÙ×É³©ÅÖÙÖØÛÝÝÚÛÛÜÞÜÝÝÝÝÜÛÜÜÝÜÝÞÜÝÛÛÜÞÞÞÝÞÝÜÛÝÞßÜÜÜÜÜÝÝÝÛØØØÛÚÜÚØ××Ï¾¥²ËÙÙÙÛÛÜÚÛÝÜÞÜÝÝÝÝÛÜÛÜÝÞÞÞÝÝÛÝÝßÛÛÜÛÜÜÞÜÛÛÜÞÝÝÛÙÚØØØÙÚØÖÖÕ×ÖÒÈ´ ¤ÁÔÙØÚÛÝÜÝÝÞÜÛÜÝàßÞÜÛÜÜÜÞÞÞÞÞßßÞÞÜÜÜÝÝÝÝÝÝÝÞÜÛÝÜÛÚÙÛÛÚÙØÖÕÓÑÌ½©¡´ÌØÙÚÛÜÞÜÝÝÞÞàÞÞÝÝÞÞÞÝÞÝÜÝÛÝÞßÞÞÝÚÝÜÜÞÜÝÚÙÛÛÛÚÚÚÚÚ×ÖÒÏÍÊÈÅ¿·¦x~¨ÅÖÝÚÛÛÝÜÝÜÞÞÝÜÝÞßßÞÝÝÝßààÞÛÝÝÜÝÛÜÜÜÞÜÜÚÙÛÛÜÚÙÚÚ×ÕÏËÆÀ»µ«¢tos~£¿Ñ×ÚÙÚÜÞÞÞÝÞÝÝÜÝÞÞÞÜÝÚÜÜÝÝÞßßÞÜÜÜÝÝÝÝÝÝÛÛÙÚÛÛÛØÔÏÆº©wspoqrv|¡»ÍØÚÛÛÜÝÝÝÝÝÝÝÝÜÝÛÜÛÜÝÛÝÝßÝÝÝÞÞÞÜÝÝÞÞÝÛÝÜÜÝÛÛÚØÓÄ°~{zz|~£»Í×ØÚÜÝÞÞÝÞÛÞÝÝÜÞÝßÞÞÞÞÞÞÞÝÛÛÜÜÞÜÜÞÞÜÜÛÝÞßàÜÜÛØÎ¹¡¤¡®ÂÐ×ÚÛÚÚÚÝÞÞÜÛÜÛÝÞààÞÜÚÛÛÞßÞÝÜÛÝÜÝÜÝÞßßÞßÞÞÞÝÜÜÕÉ³¢¦§ª¨¨¦¦¨¥¥¸ÈÔÖÙÙÝÝÞÞßÞÞÝÛÜÜÜÜÜÜÝÜÜÞÞÞÝÜÜÝÞßÞÞÝÝÞßÞÝÜÜÜÜÜÞØË¹¨£§©¬©¨§¤¤£¢¡§·ÅÎÕ×ÚÙÛÝÝÝÜÛÞÜÜÞÝÞÛÜÝÜÜÛÜÞÞßÞÞÝÞÛÜÛÛÝÜÞÝÝÜÜÞÜßßÚÏ¾±¯­¯­¨¤  ¡¡¡¢£©±¹ÂÊÒÖÚÙÙÚÛÞÝÞÜÜÜÜÜÞÞÞÝÝÞÞßÞÝÝÞÞÝÞÝÞÝÝÜÜÜÜÝÜÝÝÞÞÝÛÜÚÕÌ¿¶²°°°´¸¾ÁÃÃÃÅÆÊÌÍÏÎÑÔÖÚÙÚÜÛÜÚÛÝßÝÝÚÚÛÛÜÝÜÛÛÛÞßßßÝÞÝÝÝÝÞÝßàßßßßÛÝÞÞÝÛØÐÄ»¶µº¿ÆËÏÑÓÕ××Ø××ÖØÙÚÚÚÜÝÛÜÛÜÜÜÝÝÞÝÜÝÝÝÞÝÝÜÝÛÞÞÞßÝÝÝÞÞÜÜÝÝÞÞßßÞÞÝÛÚÚÝÞÜ×ËÆÄÈÏÒÖØÙÜÛÜÚÙÛÛÛÙ×Ø×ÛÙÛÛÙÙÚÚÜÜÜÝÜÜÝÜÜÛÛÞÝÝÝÜÝÜÝÝÝÛÝÝÝÝÜÛÛÛÜÜÜÞÞÞßßßÝÜÙÚ××Õ××ÙÚÜÜÜÛÛÜÝÝÝÝÜÜÜÜÜÜÚÜÛÜÛÛÚÛÜÞÞÝÞÞßÞÞÜÝÝÜÝÜÝÝÞÞßÞÞÞßßÞÞÞÜÞßààÜÞÜÝÜÛÛÜÛÝÜÛÛÛÛÛÜÛÝÚÛÚÛÛÛÛÛÚÝÜÞÝÝÝÜÛÛÚÜÚÜÛÞÜÞÜÜÝÞÞÝÜÛÚÛÝßÞÞÝÝÝÝÜÛÛÜÝÝÝÞÞÝÝÞÞÝÞÝÝÝÞÝÞÜÜÛÛÜÜÛÛÜÜÞÝÝÜÜÜÛÜÝßÞÞÝÜÚÚÚÛÝÚÝÞÞÞÞÝÞÝÝÞÝÞÞÞßÞßßÞÞÞÞÞÝÝÝÝÞÞàÞÞÞÞÞÜÝÝÝÞÝÞÜÛÜÛÜÛÜÝÛÚÛÜÝÞÜÛÛÚÛÜÜÜÜÛÜÝÝÝÜÝÞÝÞÝÞÝÜÜÜÝÞÝÝÜÜÞÝÜÞÛÛÛÜÞÞÞÞÝÞÝááàÞßàáàßÝÜÜÝÞÞÝÝÝÞÝÞÞÞÞÞÞÞÜÜÜÜÜÝÝßßßßßÝÝÝÝÞÞßÞÞÜÜÞßßßÞÞÞÝÜÝÞßßßÞÝÜÜßßàÞÝÝÞÝÞÞÞÝÜÞÝÝÝÞÝÜÜÛÛÚÛÝÝÞÝÜÞÞÞÜÞÜÝÞÜÜÜÝßßÞÜÛÜÜÜÛÜÜÝÝÞÝÜÛÜÜÝÚÛÞÝÞÝÜÞÛÞÜÜÝÝÞÝÞÞÞÞÝÞßàßÝÝÜÝÝÞÞÞÞÝÝÝÞÞÞÜÝÜÜÛÛÛÜÜÛÜÞÝßÛÛÙÛÝÞÝÜÛÛÜÝßÞÞÞßÞÞÞÝÞÝÜÞÞßßÞÝÝÝÝÝÝÛÝÜßÞÜÞÛßÜÜÝÝàÞÝÝÜÝÝÝÝÞÝÝÜÛÝÜÜÚÚÚÛÜÜÝÜÛÚÚÝÝÝÝÝÝÝÝÜÛÛÜÝÜÜÛÜÜÜÜÞÝÜÝÝÝßÝßÝÞÞßÞÞÝÝÝßÞÞÞÝÞÝÞÞÞÝÞÞßÞÝÝÜÞÞÞÞÝÞÝÝÜÝÞßßÝÝÜÝßÜÜÛÝßÞÜÞÞÞßßÝÝÜÜÝÝÝÝÝßÞÞÝß
Y:
F:00:00:12.05
G:
S:76,90
V:18891,40457
C:264,249
M:
ÝÜÜÛÜÝÝÜÛÝÜÜÛÛÜÝÜÜÛÛÛÜÛÝÜÜÜÜÞÞÝÞÞÞßÝÝÝÜÜÛÛÜÜÝÞÞÝÜÜÜÝÞÞÝÝÜÞÜÝÝÜÞÝÝÞÛÜÛÚÛÝÞÞÝÜÛÞßÝÝÛÝÝÞÝÜÜÛÜÜÝÝÞÝÛÝÜÝÜÚÜÜÜÜÜßßÞÝÜÝÞßÞÝÜÛÝÝÝÜÞÞÞÞÜÜÝÝÝÝÜÜÝÝÛÝÜßÞÛÛÚÛÝÝÝßßÝÝÛÛÜÜÝÞÝÜÛÜÜÞÝÝÜÜÛÝÛÛÜÛÜÜÞÞÝÛÛÛÝÞÝÝÝÝßßÞÜÛÜÜÝÞÝÞÞàÞÝÜÛÝÞßÝÝÚÜÜÛÞÞÝÜÜÚÜÛÝÞÞÝÞÞÛÛÝÞÞÞÞÞÝÜÜÝÜÞÝÜÛÛÝÞÜÜÜÝÞÜÞßÞÞÜÝÞÞÞÝÝÝÝÜÜÚÝÝßßÞÝÜÜÝÜÜÜÞÞÝÛÜÜÝÞÞßÜÛÛÜÞÞÝÞÞÜÜÝÞÞÝÝÜÜÛÛÜÜÝÝÝÝÞÝÝÝÜÝÜÜÛÞÞàßÝÝÚÛÝÝàÞÝÝÛÛÜÜÝÝÞÝÝÚÜÚÜÜÝÞÜÞÜÝÜÜÜÛÛÛÚÚÙÙÛÚÜÜÜÛÝÜÞÝÜÛÜÛÜÛÜÜÛÛÛÛÝÝÝÜÝÜÝÜÜÜÜÝÞÞÜÜÜÝÞÜÞÜÜÜÜÝßÞßÜÚÙÚÝÝÝÝÞÞÝÝÝßÞÝÝÜÜÝÛÙÖÕ×ÚÛÜÝÜÞßÞßÜÜÜÜÚÜÛÛÜÝÞÝÜÛÞÝÞÝÙÛÜÝÝÜÛÜÚÜÞÝÞÝÜÝÜÜÜÜÞÝÞÝÜÛÛÛÚÜÚÜÛÜÛÚÛÜÝÞÞÜÞÜÚÕÏÎÓØÜÜÛÜÝÛÝÛÜÜÝÞÜÞÛÝÞÞÞÜÞÝÜÜÛÚÛÜÜÜÜÜÜÜÛÚÛÞÞÞÝÞÝÜÞÜÝÛÙÙÚÛÜÜÛÛÙÚÛØÙØÚÜÚÛØÙÜÞÙÒÊÉÎÖÚÜÛÜÝÞÜÜÛÛÝÝÝÞÜÞÛÝÝÜÛÚÜÜÞÞÞÝÜÝÛÜÝÝÝÜÜÜÞÝÛÚÚÜÜÛÚÛÚÚÚÛÜÚÚÚÙÚÙÚÙÚÛÙÚÚØÚÚÛÔÇ¼»ÆÒÛÛÚÙÚÛÜÝÝÝÛÜÝÞÜÝÝÞàÞÜÚÙÛÛÜÛÛÛÛÛÛÛÛÝÝÝÜÜÝÞÞÞÝÜÙÛÙÜÛÚÛÚÙØØÙÚØÚÚÛÛÙÙÙÚÛÜÙÑÁ·¹ÅÓÙÜÚÛÜÝÝÞßÞÞÞÜÛÝÞÞÞÜÝÜÝÞÛÚÚÚÜÛÜÞÜÝÝÜÝÝÝÝÜÜÝÜÝÝÜÝÙÚÙÚÙÚÙÛÙÚØØÚØØÙÙÙÚÙÙØÏÀ®¥¯¾ÑÙÚÛÛÛÞÞÞÜÚÚÛÜÜÞÜÛÜÜÞÞÞßÜÙÔÔØÙÞÜÜÚÜÛÝßÜÝÜÜÜÛÚÙÚÛÛÛØÚØØÙØÙØ××ÙØÙØØÙØÖÕÑÈ·§ª¾ÑÙÛÙÜÝÞÝÝÜÜÝÝÜÞÞÞÝÜÜÝÝÜÜÛÛÚÛÛÞÜÜÛÛÜÜÚÚÚÚÛÛÚÚÚÚÝÚÛÙØÚÚØÚØÚÚÚÙØÙØØ×ÕÕÕÑÈµ¡¬ÀÑÙÚÛÛÝÝÞÞÞÞÞÝÛÚÛÞÝÝÜÝÞÞÞÝÛÛÚÛÛÛÝÝÝÛÛÜÝÞÝÜÛÚØØØÙÚÙÙ×ØØØØÖ×ØÖØØØØØØÕÕÑÆ¹£­ÄÓÚÝÝßÞÞÝÜÝÝÝßÝÜÛÜÜÜÛÛÛÜÜÜÛÞÝÝÚØÚÝÞàÝÜÜÝÞÞÛÙÚÚÙÙØÙÙØØÙÙØØØ×××ÖÖ×ÕÖÕÑÆ¶£²È×ÝÞÜÞÞÝÜÜÝÛÛÝÝÝÜÜÝÜÜÚÛÜÜÜÛÚÛÝÝÝÛÚÛÛÜÜÝÜÜÜÚÙØÙÙÙ××ØØØØ×ÙÙ×ÖÔÖÖØ×ÖÓÎÅµ¤£ºËÙÙÛÚÜÝÜÝÜÝÝßÞÞÝÛÛÛÙÚÛÛÝÜÝÞÝÚÛÜßßÝÝÝÜÝÛÛÚÙÚÚÛ××ØÚÚÙØØ×ØØØØ××××ÔÔÑÍÀ¬­ÅÓÚÛÛÝÝÞßÞÞÝÝÞÞÞÞÝÝÛÝÝÞÞÝÝßßßÞÞÛÝÜÝÝßÞÝÛÙÛÛÛÛÚÚÛÙÙÚÚÚÙÙØØ×Ö××ÖÕÔÐÇ¸¡»ÎÙÛÛÜÞÞÞÝÞÞÛÜÞÞßÞÜÝÝÛÛÛÛÝßÞÛÛÛÜÞÝÞÝÞÛÝÛÝÝÜÛØÙÙÙÚÙÙØØØØÙÚÙ×ÕÓÓÑÎÆ¹¤±ÆÑÖØÚÛÜÜÝÝÝÝÜÝÞÞÝÝÜÚÛÜÝÞÞÞÜÞÞÞÞÞÝÝÛÜÛÝÝÜÛØÚÛÛÚØ×ÙÙÚÚÙØØØ×Ù×ÕÔÒË¿©¬ÁÎÕÖØÛÝÝÛÜÛÞÝÞÜÜÝÜÜÝÝÞßÞÜÛÛÛÜÛÛÝÝÞÞÞÝÝÝÞÞÜÜÜÚÚØØÚØØØØØ××Ö×ÖÔÒËÀ­¬ÀÌÒÕÖØÙÛÝÞÝÝÛÛÜßÜÝÜÝÞÝÜÜÝÞßÝÛÛÛÞßáááÞÞÜÝÛÜÝÛÙÙÚÛÛÚÙÚÙÙØØÙÙ×ÕÐÈ¹~~®ÀÎÔ×ÙÛÛÜÙÚÛÞàÞÝÛÜÜÜÜÝÝÜÜÝÝÝÜÜÛÝÞÝÛÜÛÝÝÞÝÜÛÚÚÜÜÛÚ××ØØÙ×ØØ××ÔÓÎÁ­|¯ÁÌÒÖÖ×ØÚÙÚÚÛÝÞÝÞÜÚÛÜÝÞÞÜÛÜÙÛÜÝÞÜÝÝÝÝÝÝÜÝÝÝÝÙÚÙÙØØÖØ×ÖÚÙÚÙÔÕÓË½£~~¢µÃÎÔ×ÙØ×××ØÚÛÜÜÝÝÝÝÛÜÝÝÛÜÜÝÝÜÛÛÛÛÝÜÜÜÜÞÞÞßÝÜÚÚÚØØÙÙÙ×ØÙÚÙÖÖÕÕË·¨ºÇÎÓÕÖ×ØÙÙÚØÚÜÜßÞßÞÝßÞÝÜÝÞÞÞÝÜÝÞÝÝÜßßßÞÝÛÜÝÝÜÚÚÛÛÚÛÚÛØØÚÚÚØÖÓÌº¢°ÂËÒÔ×ÙÙØØØÙÙÙÜÝÞßÝÝÜÜÜÛÝÜÝÛÛÜÜÝÜÛÞÜÜÛÜÝÝÜÛÜÝÝÜÜÚÚÙØØØÙÙÙÙÚÙÙ×Î½¤¦¶ÅÍÒÕÖ×ØÙÙØ×Ø×ÙÛÛÜÜÜÞÝÚÜÜÞßÝÝÝÜßÞÝÜÜÞÞÞÝÜÝÞÞÝÞÞÝÝÜÚÙÚÚÙÙØÙØØ××ÓÆ¯~ª¿ÊÑÓÔÖØØÖ×ØÚÛÚØÚÜÞÞÜÚÛÝÛÚÛÜÚÛÛÛÜÛÚÚØÚÛÞÞÞÛÛÜÜÜÚÚÛÛÜÚÙÖ××ØØÖÕÖØÖÊµ~z¬¿ÉÑÓ×ØÙÙØØ××ÖØØÙÙÚÜÜÛÜÛÜÝÝÞÞßÞÞÜÝÝÜÜÜÜÞÜÝÜÜÝÝÞÞßßÝÜÚÛÚÚÚÙÙ××ÔØ×ÑÁ¨z}­ÂÍÑÓÖ×ÙÙÙÙÙÜÚØØ×ÚÙÚÛÚÝÞßßÞÝÝÛÜÜÜÜÝÛÜÛÜÝÜÝÜÝÝÝÜÚÛÛÜÛÚÙÙÛÜÚÙØØ×ØÙÓÉ²||¨ÀÎÓÖØØØ×ÙÙÚÚØÚÙÙÚÙÜÜÛÜÝÝÝÞÝÝàÞÞÝÜÝÜÜÜÜÜÞÜÞÞÞÝÜÜÚÜÛÝÜÛÛÙÚÛÛÚØÖÕ×ØÓÃ«}wºÌÓÔØÙÚÙØØ××Ø×ÛÛÜÙØÚÛÜÝÙÜÜÝÜÛÛÛÚÜÛÜÝÝÝÜÜÜÜÝÝÛÛÚÜÞÝÜÜÚÚØÙÙÚØØÖÕÕØØÌ·|rx²ÆÐÒÔØØØ××ØØÙØØØØØÙÙÚÙÚÚÛÜÝÞÜÛÝÝÞÞÞÞÜÜÜÝÝÝÝÝßÞÝÜÛÞÞÝÝÚÜÜÞÜÚÙÙÙ×ÙÙÕÇ¯to½ÎÖ×ÙÚØØØØÚÛÛÙÙÙØØÚÚÜÛÛÙÝÝßÞÛÛÝÜÜÛÛÛÛÜÞÝÞÝÜÞÝÝÝÞÝÜÜÝÝÝÚÚÚÚÛÙØ×ÖÚ×Î½¥vkr³ÈÓÔ×ÙÚÚ×Ø×ØØÚÚÛÛØØ×ÙÚÚÜÚÛÜÛÛÜÝÜÝÛÜÚÝÝÞÝÞÞßÝÞÛÜÜÜÛÛÜÜÜÜÛÛÚØÙ×ØÕÕØ×Îº sjxºÍÖÓÖÙÙÚØØØØØØÙØÙØÙÚÚÛÛÚÜÛÝÜÜÝÞÝÞÜÝÞÞÞÝÛÛÚÚÝÝÞßÝÞÜÛÛÜÜÛÜÛÜÝÛÚØ×ØÜÖË³to¤ÂÓÕÓÕ×ÙØ××ØÙØ×ØØÙÚÙÚÜÛÜÜÛÞÜÝÝÜÛÜÝÝÝÜÝÝÝÜÝÜÝÛÜÜÝÞÝÛÜÛÝÜÝÝÜÛÛÚÙÙ×ØÚÖÊ´}pp«ÆÔÖÓ×ØÚÛÙØØÖØ×ØÙÙÙØÙÚÝÞÞÞÜÝÝÞÞÝÜÝÝÝÜÜÛÝÞÞÞÞÞÝÞÝÝÜÝÛÜÜÜÜÚÛÝÛÜÛÙ×ÖÙÔÆ°{ps²ÊÖÖÖØ×××ØÙØØØÚÚÙØÚÙÙØÚÛÜÜÝßÞÞÞÝÞÞÞÞÝÞÞÞÝÜÜÝÞÞÝÜÛÛÛÝÛÞÜÝÝÜÛÝÛÛØ×ØÛÓÅ­~pr´ÊÓÒÓÕØØØÙÚÙÜÛÜÚÛÚÛÜÛÜÜÜÝÝÝÞÜÝÝÞÜÜÛÜÝÛÛÛÚÜÜÝÞÜÛÛÛÜÛÜÝÝÜÛÛÝÞÜÚØØØÛÛÔÃª|qt¶ÌÕÔÖ×Ø×ØØØÚØØØ×ØØØÙÚÜÝÝÝÛÛÛÞßÜÜÞÝÞÜÜÜÞßßÝÝÝÞÞÞÝÝÞÞÝÛÛÜÝÜÜÛÝÝÞÚØÙÜ×É¯~quµÌ×ÕÙÚÝÜÚÙÙÙÙÚØÚÚÚÛÛÜÜÛÛÝÞÞÞÞÝÝÜÛÛÜÝÜÛÜÜÜÝÜÝÞÜÝÝÝÞÝÝÝÝÝÝÜÚÚÙÛÝÛÚÙÚÔÅ®tt¯ÈÓÔÕ×××Ö×ÙØ××ØÚÚÙÚÛÞÝÛÜÛßÝÜÜÜÜÜÜÝÝÝÝÝßÞßßßÝÝÛÝÝÞÝÛÝÛÜÝÛÜÝÝÞÞÞÝÛÛÝÙË´vu¯ÉÖÕÔ×ÚÙØÖ×ØÙÚÚÜÝÛÛÙÛÝÞßßÞßàÝÜÛÜÜÚÛÜÞÜÛÛÛÝÝÛÝÜÜÝÜÝÛØÛÛÛÜÜÝÝÜÝÝÛØ×ÙÖÍµ¡xs¬ÆÓÖÔÖ×ØÚÚØ×Ö×ÙÜÝÝÛÛÜÜÝÛÚÙÚÛÜÝÞÞÝÜÛÜÞÝÜÛÜßÞßÚÛÝÝÞÜÜÞÞÜÛÛÜÝÜÝÞÝÛØØÝÚÏ¹¤zr§ÅÓÖÕØÙÙØÚÚÚÙÙÚÛÜÞÝÞßÝÞÛÜÞÝÜÛÛÙÛÜÞÜÚØÚÜÝÝÝÝÞÝÜÛÛÛÜÝÝÝÝÜÛÛÛÝÝÝÛÛÚÚÞÛÑ¼¥zr£ÁÑÖ×ÚÜÛÙÛÚÛÚÙÙÙÚÚÚÛÚÛÜÝÜÝÚÜÝÞÚßÞßÝÜÜÝÜÞÝÞÜÜÜÞßßßÞÞÝÜÞÝÜÝÝÝÜÜÜÛÛÚÜÜÓ¾¨}s}ÀÓÙØØÚÚÜÝßÝÝÜÝßßÝÜÜÞßÞÞÞÞàÞàÞÜÛÛÛÜÝÛÚØÙÚÚÚÛÜÜÝÝÞÝÝÜÜÜÜÛÚÚÛÛÛÛÚÚÙÛÜÓÀ§r{¼ÑÖÖÖÙÚÛÚÚÛÜÝÜÝÜÞÜÞÝÝÜÚÛÝÞÝÜÛÝÜÜÝÞßÞÞÞÜÜÛÞßÞÞÞÞÞÝÜÝÝÞÝÝÞÝÝÞÝÞÝÝÝÞßÕÁ©v{¾ÒÚÚØÛÜÛÝÜÚÛÜÞßÞÝÞÞÞßÝÞÝÞÝÞÞßÛÛÛÝÜÝÜÜÜÚÛÛÜÝÝÝÝÜÛÚÛÛÚÛÚÛÛÚÙØÙÛÝÛÙÛÛÒÀ¢}~½ÒÙØ×ÚÛÜÛÛÝÞÞÝÜÜÜÜÜÛÝÝÞÝÞÞÞÞÝÝÜÚÝßÞÞÛÝÝÞÞÝÝÝÞÞÜÛÜÜÝÞÜÜÝÞÞÝÞÜàáßÜÛÝÔÀ¢|}¾ÕÝÚÜÝÞßÛÜÚÞÞÞÝÜÜÝÞÞÞÜÛÜÞßßÞÝÛÚÜÝÜÝÚÜÜÜÞßÝÞÛÛÝÜÜÛÜÛÞÝÝÛÚÛÛÛÛÛÜÚØÜÜÒ½ ~ÁÕÛØÚÝÞÝÜÞÝÞÝÜÝÛÜÜÝÜÛÜÝÝÝÜÚÚÚÛÛÜÞÜÝÝÛÛÚÜÜÛÛÝÞÞÝÜÝÞÞÝÜÜÝÞÞÝÜÛÜÜÛÚÜÜÌ¶{¦ÇØÝÛÜßÝÞÜÝÜÝÝßßÞÞÝÞÝÞÞßßàÞßÞÝÝÞÝÜÜÞÞÞÝÜÝÝÝÜÜÛÚÜÜÞÝÜÜÛÛÜÜÜÝÚÚÚÚÚÚÜÖÈ®{­ÈØØØÚÝßÞÜÛÛÛÜÛÜÝÞÝÜÛÞÜÝÞÞÞÝÜÜÜÞÝÞÜÜÛÜÞÞÝÜÛÜÝÜÜÛÛÚÛÛÞÞÞÝÜÜÛÛÜÚÚØÚÛÐ½¢~·ÏÙÙÙÜÜÝÜÝÞßàßÝÝÞààÞÝÝÝÞÝÜÞÞÞÞÛÛÛÝÝÝÛÜÝÛÜÜÝÝÝÜÝÜÜÛÛÚÛÜÜÞÜÝÚÙÚÙ×ÖÖÐÄ®yÀÔÚÚÙÛÞÜÝÝÜÞÛÜÜÝßÝÝÛÛÛÝÛßÞßßÜÛÝÝÜÜÝÞÝÜÛÛÛÛÛÝÝÞÝÝÜÜÛÜÜÝÚÛÙÚÙØØÖØÖÐÀ©~y¯ÌØÛØÚÜÞÞÝÜÜÜÝÜßÜÝÜÜÜÞÞÞÞÞàÞÝÛÛÞÞÞÝÜÚÛÛÝÞÜÝÝÝÝÜÜÚÙØØÚÙÙÙØÙÙÖÕÑÐÎÄ³z¿ÓÚÙÙÛÛÜÝÝÝÜÝÜÜÞÝÝÞÛÛÜÚÝÜÝÞÞÝÜÞÞÜÛÚÜÜÝÜÝÝÝÜÜÝÜÛÙÚÚÛÙØ××××ÔÔÒÍÊÀ²{~~²ËØÛÛÝÞßÜÜÛÝÞÞÝÝÞÝÝÜÝÝÝÞÞßÞÞÝÝÞÝÞÝÞÜÜÜÝÛÛÛÝÝÜÛÛÛÝÛÛÚÙØÓÒÎÊÇÁ»¯ }tu~~¨ÃÕÙÚÙÛÞÝÞÛÚÜÝÞÞÜÝÝÝÝÞÝÞÝÜÜÜÛÞÜÜÝÜÚÛÜÝßÞÝÜÛÜÝÜÛÛÛÛÙÙ×ÓÏÇ¿¶¨wqosz¦ÃÒÙØÚÜÜÞÞßÞÝÜÜÝÝÞàÞßÜÝÞÜÞÝÞßßßÝÝÝÝÝÜÞÜÜÛÛÜÜÛÚØÙÚØØÕÐÇº©zrnmnrx} ©ÁÐØØÙÜÜÝÜÜÛÛÝÝÝÜÜÛÛÚÛÛÜÝÞÞÞßßÞÞÞßÝÝÝÜÝÝÝÝÝÝÚÛÚÝÛØÖÑÉ²xrnqsy~  ±ÅÒ×ÙÛÝÝÝÝÝÞßßÜÛÚÝÝÞÜÞßÞÝÜÜÝÜÞÞÞÞÞßÞÞÞÜÜÜÛÛÚÛÙÙØ×ÙÖË¹{xz{~  §ºÈÒØÜÛÞÛÜÜÚÛØÛÜÜÝÝÞÞÛÛÚÜÝÜÜÛÝÜÝÝÛÝÚÛÝÞÞÝÝßÞÝÜÝÛÙÙØÒÂ§ª·ÅÏÔÙÛÚÛÚÝÝÞÝÝÜßÝÜÚÚÜÜÞÜÝÝÝÛÛÚÜÝÜÜÜßÞÞÞÝÜÜÞÝÜÛÛÛÜÜÜÕÄ¨£¤£¯»ÆÍÓ×ÚÜÛÜÛÜÜÜÛÛÞÜÞÜÜÜÜÜÚÚÛÝßàßÞÜÛÜÝÝÝÛÛÜÜßÝÞÞÜÜÚÛÛÜß×Æ«£«§£®·ÀÆËÐÖÙÚÝÛÜÛÜÜÜÝÝÜÛÛÞßßÞÝÞÝÞÜÝßßáàßÝÞÞàßÜÜÛÛÞÛÜÞßàßÞÚÜÝØË´¡¡§©¢¥­´ºÁÈÍÎÑÒÕÚÙÚÛÚÛÛÛÞÜÝÜÜÜÜÜÞÜÛÜÜÝÛÛÛÜÝÝÜÛÝÝÝÜÛÝÝÞÞÝÝÞàßÜÜÝÜÛÜÚÐ¿«¦ª®¬£¥°ºÂÈËÑÓÕÖ×ØÚÛÛÚÚÛÜÝÜÜÛÜÜÝÝÞÝÝÞÞÝÜÞÝÝÝÛÛÚÜÞÝÞÜÞÞßÝÝÝÞÞÞÝÜÜÜÝÜÝÛÝÞ×Êµ­¯®§ª¹ÄÌÐÓÕ×ÙÛÛÚÙÚÛÚÛÚÜÝÝÜÛÚÛÜÝÝÞÝÝÝÞÜÛÛÛÜÝÞÛÜÜÝÞÞÞÞÝÜÛÛÝÝÞÝÝÜÝÞÝÜÚÚÛàÜÓ¿²±®§ª¼ÌÒÖØÙÙÚÛÝÝÝÝÛÛÛÛÚÚÙÜÛÜÜÜÜÛÝÝÝÜÜÝÝÝÛÛÛÜÝÝÞÞÜÝÜÜÜÞÞßßÝÞÜÝÞßÞàÞÞÜÙÛÝØÏ¾µ®¤©ÀÒ××ÙÙÜÜÜÝÝÝÜÜÜÛÞÝÞÝÛÚÛÝÞÝÛÜÜÞÞßÞÝÝÞÝÝÝÜÝÝÞÞÝÞÝÝÞÝÞÛÜÜÜÝÜÞÝßÝÜÞÛÜÝÛÔÈ»¶©¢ºÎØØØÚÛÛÛÛÛÛÛÛÜÝÝÜÜÝßàÞàÝÝÛÚÜÝÜÛÛÛÛÛÛÛÛÛÜÜÜÞÝÞÝÝÝÞßÝÝÛÞÞÜÝÛÝÞÞÞÞÛÜÞÙÒÇ»´¢²Ë×ÛØÚÛÜÛÛÜÜÜÝÜÜÝÛÞÜÛÚÛÛÝÜÝÝÜÞÝßàÞÝÜÝÝÜÛÜÜÜÜÜÛÝÜÜÜÜÝÝÞÝÛÜÜÝÝÞÝÞÝÜÛßßÚÑÅ»­¨ÁÓÚØÛÞÞÞÝÝÜÞÝÝÜÜÝÞÜÛÜÝßßÝÝÚÚÜÜÝÜÛÝÞÞÝÝÚÜÛÝÝÜÝÜÝÛÛÛÛÞÛÝÞÝÝÝÞÞÞÞÞßÝÜàßÙÔÃ¸¦¤¹ÍÙÚØÚÜÝÝÙÚÙÛÝÝÝÜÝÝÞÞÝÛÜÛÝÞÝÝÝÝÝÜÛÜÜÜÛÛÜÝÛÛÚÜÛÛÜÛÜÛÜÝÝÜÝÝàáßÞÜÝÝßßÞàÜ×ÑÂµ¥°ÅÖÜÚÚÝÞÞÞÞÞÝÞÞÞßÞÞÜÛÛÛÜÝÛÚÜÛÝÝÝÜÛÛÜÝÞÜÝÙÜÛÜßÞßÝÞÞÝÝßßÞÜÜÝÝÞÛÝÞÜÝÞÜÛÜÚÙÒÀ³¤­ÀÐÙØØÚÝÝÜÜÜÜÜÛÛÛÜÛÜÛÛÜÝÝÜÛÚÜÝÝÜÜÝÜÞÜÜÚÛÛÛÜÛÛÛÜÝÞÞÝÜÛÜÝÞÞÜÛÛÜÞÜÝÜÞßÞÜÛÚÚÐ¾¯¦´ÆÕÚÚÚÜÝÝÝÜÜÛÜÝÜÜÛÜÜÝÝÜÜÛÜÛÝÜÞÜÝÜÜÚÛÚÜÛÚÜÜÞÝÛÚÚÜÚÛÛÛÞÛÜÜÝÞÝÜÝÞÞÞÝÝÜÛÜÚÝÚÓÆ½¾ËÕÜÛÜÝÛÛÙÚÚÛÞÞÞÝÛÜÝÝÞÜÞÝÝÜÚÛÝÝÝÜÙÛÛÛÝÜÛÚÛÜÝÝÜÛÜÛÛÞÛÞÜÜÛÙÛÝàßÞÝÜÝÞÞàÞÞÝßÝ×ÌÄÈÏØÝÜÜÚÛÜÞÝÜÛÜÜÛÛÝÞÝÛÚÜÝÝÛÜÜÞÝÝÜÜÝÞÜÛÚÙÜÜÜÝÝßÞÝÛÜÜÜÞÝßÝÝÝÞßÞÝÛÝÜßÞÝÜÚÝÞßÝÛÙÚÚÛÜÝÞÜÛÛÚÛÛÝÜÞÛÛÜÜÝÜÜÜÜÛÛÚÛÜÝÞÞÜÝÝÜÝÛÜÝÜÞÚÚÚÚÛÜÚÜÚÜÝÜÝÚÝÞÞÞÞÞÞÝÞÜÜÜÞßßÝÜÜÝÞÞÞÞÝÜÛÜÞßßÞÜÝÜÝÝÝÞÞÞßÝÝÝÜÝÜÝÝÛÞÜßÞÞÝÞÝÜÜÜÝÞÝÜÝÝÞßßßÝßÞàáàÞÞÝÞßÞßßÞÜÜÝÞÞÞÞÞÝÛÚÚÛÜÝÜÜÛÛÚÛÛÞÛÛÛÚÛÚÛÜÝÝÝÜÝÞÛÝÜÚÛÚÛÛÜÜÜÛÜÛÛÚÛÞÞÞÜÝÝÞÞÜÛÛÜÞÝÜÛÜÛßßààÜÜÜÞÝßßàÞÞÛÞÛÞÛÛÜÜÞÜÝÞßßÞÝÝÞÞÜÝÛÜÝÝàÝÝÛÛÝÝÞÞÞÝÞßÞßÝÝßÞÝÚÛÝÞÞÜÜÝÛÛÚÜÞÞßÞÝÜÝÝÞÝÞÝÞÞßÞÝÜÝÞàßÝÚÛÜÞÜÜÝÝÞÛÞÜÝÜÛÛÜÜÞÞÞÞÞÞÞÞÜÛÛÝÝÞÞÝÞÜÝÜÞÝÛÛÜÞàáßÞÜÜÝÝÝÞÚÝÝÝÞÝÞßÝÝàÞÞÜÝÜÝßÞßÝÞÜÜÝÞÞßÞÞÞÝÝÞÞÝÝÝÞàßÞÝÛÝÝÝÝÛÝÝßÞßÝÝÝÝÜÝàßÞÜÛÝÝßÞÞÛÜÝàßÞßÞáßÞßààÝÞÞÞÝÝÝÜÛÙÛÝÞÞßßßÞÛÜÝÞßÞßÞßßßßÞÞÞÜÜÛÜÞÞßÝÝÜÝÜÛÜÜÞÜÜÚÜÞÝÝÝÞàßÞßÜÛÝÜßßÝÝÜÛÝÝÞÞßÜÜÝÜßÝÝÝÜÝÝÝÝÝßßÝÝÝÝÝÛÛÜÞÝÝÝÞßÞÞÜÜÝÝßÝÞÝÜßÝÝÝÛÝÜÜÜÜÛÜÝÝÞÞÜÜÛÜÝÝßÝÝÝÞÞßÞÞÞÞÞ
Y:
F:00:00:12.15
G:
S:73,94
V:18891,40457
C:263,256
M:
ÝÞÝÞÝÛÜÜÞßÝÛÛÛÞÝÛÚÚÜÛÝÞßßÝÜÜÞÞÞÞÝßÞÞÝÚÝÝÝÝÚÝÚÝÛÛÚÛÙÛÚÚÛÛÝÛÛÜÚÜÛÜÛÜÝÞÞÞÜÞÜÝÛÛÜÝÞÞßÞÞÞÚÜÛÝÞÜÜÜÝÞÞÝÜÛÚÜÜÝÜÛÜÜÛÛÛÝßÞÛÛÙÛÚÚÚÚÚÚÙÙÙÚÛÜÙÙÙØÚÛÜÝÝÝÝÞÞÛÛÛÜÛÞÞÜÛÜÝÞÞÞÝÝÝÜÜÛÛÜÛÜÝÞÞÝÝÜÜÝÝÞÝÜÛÝÞàßÞÝÜÚÛÛÜÜÜÙÛÛÚÛØÚÛÛÚÚÛÜÛÚÚÚÞÜÞÝÞÞÞÛÜÜÞÝÝÛÚÚÛÝÞÝÝÝÜÞÜÛÝÜÜÚÙÚÜÝÜÛÛÜÝÝÝÝÞÝÝÜÜÛÜÜÜÚÛÙÙÚÙØÙØÚÙØØÖÙÙÙØÖ×ÙÛÜÚÜÛÛÜÜÞÞÝÝÞÞÝÜÜÝÞßÞÝÝÞàÝÛÝÚÛ×ÔØÚÝÞÝÝÝÜàÞÞÞÛÛÛÛÛÛÙÙÚÚÛÚÚÚØØÙÚØÚØØØØØÙÚØÚÚÛÜÛÝÝÝÝÝÝÞÝÝÜÜÝÝÞÝÜÞÞÞÝÝÝÝÜÛÛØÙØÛÛÜÛÜÛÜÝÛÚÚÚÛÛÙØØÚÛÛÚÙÙÚÙÚØÙØÙØÙÙÙÙØØØ×ÙÙÙÚØÚÚÛÜÝÝÜÛÛÜÝÞÜÜÞÝÞÜÜÝÝÝÞÞÞÜÝÛÜÝÜßÝÛÛÚÛÛÛÜÛÝÚÙØÙÛÛÛÜÚÜØØØ×ØØÙÙØØØÙÚØÙ×ØØÙÚÙÝÝÝÝÝàßÞÝÜÛÜÛÜÚÛÛÝÞÝÜÛÛÜÜÜÝÝÞÝÜÜÛÚÚÛÜÜÜÚÚÙÙÙØÙÙÛÚÚÚÚÚØØÙÙØ×Ø×ØØÖ××ØØÙØØØÙÙÚÜÜÝÞÜÞááÞÜÜÜÝÞÞÝÛÝÜÞÝÞÞÝÝÛÛÛÝÝÝÜÝÝÞÝßÞÞÜÜÛÚÚÚÙÚÙÙÙÛÚÚÙØÚØØ×ØÚÚÙØØØÖÕÔÕÖØÙÛÜÝÝÞÞÞÝÝÜÜÞÝÞÚÛÜÝßÝÜÝÝßÝÜÛÜÝÝÝÜÛÜÜÜÝÛÚÜÛÙØØØØØØØØØØ××ØÙÚÙØØÙ×××ÔÒÉÃ¿ÃÌÔÚÜÜÞÞÞÜÞÞÜÛÛÞÞàÞÝÞÜÝÝÜÞÝÝÝÛÝÝÝÝÛÜÜÛÜÝÝÝÛÚÚÚÙÛÙÚÙØØØÙÚÙ×ÖÖÕØØ××ÓÓÎÊÁµ®²¼ÎÖÛÛÛÝßàßÛÜÜÜÜÜÜÝÚÛÛÜÝÛÛÛÛÜÝÜÛÜÝÝÞÛÛÚÚÛÜÛÛÚÚØØØÚÙÚØØØØÙÙØØÖ×ØÖÔÐÊÃ´©¦»ÊÕØÙÛÜÞÝÜÜÛÝÝÝÝÝÜÝÜÝßÝÝÚÜÝÜÜÜÞÞÞÞÛÜÜÝÞÛÚÙÚÛÚÛÚÙÚÚÙÙØÚØÚØØÕÖÔÓÑËÁ²¢£¶ÈÒ×ØÛÜÝÜÞÜÞÞÞÞÝÜÜÛÝÞÞßÝÜÚÛÜÜÜÚÜÝÞÝÝÝÝßÞÜÙ××ØØÙØ××ØÚÚØ×××ØØÖÔÒË¾ª¬ÀÍÔÕ×ØØÚÛÛÞÝÜÞÝÝÝÝÞÝÝÛÜÝÜÜÚÚÛÝÞÞÝÝÞÞÞÞÞßÛÙØÚÛÛÚØÙÚÛÚÙÙÙØÙÖÕÔÎÄ®°ÃÐÕÖÖ×ÚÚÜÜÛÜÛÛÚÜÝÜÜÛÝÝÝÜÛÛÞÞÝÝÛÝÜÝÜÛÛÛÛÜÜÜÚÙØÙ×ØØÙÙØ×ØÖÕ×ÖÖÒÇ¶­¾ËÓÖØÙÙÙØØÙÜÞÝÜÝÝÜÞààßÝÞÝÝÜÜÜÞÞÞÞÝÞßÝÝÚÛÜÞÞÜÚÙÚÙØÙÙÚÚØÙØ×ÖÖÑÅ¯£¶ÃÐÔ×ÙÚÚØÚÚÛÛÛÛÛÜÜÞßÝÞÝÝÝÛÚÛÝÝÜÜÛÝÝÜÞÞÞßÝÛÛÙÚØØÚØÙØÙÚÚØÙØØÖ×ÎÀ©¦¸ÅÏÓÖØÙÛØÙÙÚÚÙÛÜÚÜÞÞÝÜÝÜÝÝÛÜÛÞÝÞÝÝÞÜÝÝÞÝÜÛÜÜÛÚÙÛÛÜÜÚØÙØÚÚ×ÖÕÎÀ©¯¿ÊÏÔÖØØÙÚÙÛÙÚÛÜÝÝÝÚÜÚÝÝÜÜÚÚÚÚÜÛÝÝÞÝÝÝÝÝÝÝÝÛÜÛÚÚØÙÙÙÚØÙÛÙØÖÖÖÑÂ¬±ÂÌÑÔ×ØØØØØØØÙÚÚÛÚÛÝÝÝÜÝÝÞÜÝÜÜÝÞÝÞÝÝÞÝÞÞÞÞÞÝÜÜÜÛÜÚÚÙ×ÖÕ×ÚÚÚØÙÕÇ²¢·ÆÏÒÕ×ØÙÚÚÛÙØØÚÛÝÜÜÝßÜÜÜÝÞÜÞÜÞÜÛÞÝÞÝÜÞÝÝÜÜÞÞÞÜÜÜÚÚØØÖÖØØÙØØ×ØÖË¹¡´ÇÎÔ×ØØØØÚÙÙÙÙØØØÚÛÛÛàÝÞÜÛßßßÝÛÞÝÝÞÝÞßÞÝÛÛÜÞÞÞÝÞÞßÝÚÛÙÛÙØÙØØØÙÑÂ­µÉÓÔÖ×ÙÚÚÚÙÚÚÚ×ÙØÚÛÝÞßÜÜÝÝÝÝÜÝÝÝÜÛÛÛÛÚÜÚÜÜÚÛÜÝÞÜÝÛÛÙÛÚÛØ×ØØÖ×××Ë´{©ÂÑÓÔÕ××ÖØØÙØØØÖÖØØÛÛÝÝÛÛÝÝÞÞÝÝÞßÞÞÜÜÝÝÞÝÛÜÛÞÞÞÞÜÜÛÚÚÚÙÚÙÙÙ×ÖÖØÒÃ«|»ÍÓÔ×ÙØØØÚØØØ×ÙÙ×ÙÚÛÜÜÜÜÛÝÜÜÜÜÝÞÛÛÚÚÚÚÚÞÛÛØØÜÝÞÝÜÛÚÙØ×ÙØØ×Ø××ÛØÎ·}y©ÂÏÓÔØÚØÕÔÖØØ×Ö×ØÙÙÙÙÙÛÛÝÜÜÝÛÜÜÞßÞÛÛÜÞÞÝÛÚÛÛÜÝÝßÝÞÜÜÛÛÚÚÙÙØ×ÖÙÚ×Æ¯y|¶ÍÖ××ÙÛÛÙØØÙÙÙØÙØØ×ÙÛÝÜÜÛÞÝÜÜÚÚÚÚÞÝÜÜÜÝÜÜÚÜÜÜÜÛÛÚÛÝÝÜÛÚÚÚØØÔÔÖÙÓÀ§}r{½ÏÔÓÕÙÜÛÙØØÙÙØÙÙÛØØØÛÜÝÜÞÝÝÜÜÝÝÜÚÚÜßßßÝÝÜÜÝÞÞÜÛÜÞßÞÝÛÛÜÚÙÙ×××ØÚÍ¾¤wr¦ÄÒÖÔØÙÚÚÚÙÚÚÙÙØÙÚÚÙÙÚÜÜÝÝÛÚÚÜÜÝÝÛÜÜÝÜÛÜÜÜÜÜÜÜÛÚÚÞÝÝÝÜÞÜÙØØØØØÛÙÍµto§ÆÒÖÔ×ÙÚÙØ×ØØØØÙÙÚÚØÛÚÛÚÝÝÝÞÝÞÝÞßÞÞÞÝÞÝÝÜÜÝÝÝÛÛÛÞßÞÜÜÜÞÜÛÛÙØÖÖÚØËµsp¯ÉÕÔÕ×ØØÙØØØ×ØØØØÙÚÚÛÛÜÞÞÛÛÜÛÜÛÚÜÚßÝÜÛÛÛÝÚÝÜÞÞÜÚÜÛÝÝÛÜÝÝÞÜÛÙÖ×ÚØÌ³tr°ÊÓÓÕØÚØØØØÙØØØ×Ø×ÚÛÙÛÚÝÝÝÞÞÞÜÜÝÞÞÝÝÝÝÜÙÛÝÞÝÚÚÛÜÞÝÝÛÜÜÝÝÜÚÚØÖÖ×ÓÆ¯tr°ÊÖ×ÖØØØØÚÙÙÙØÚÚÙÚÙÜÜÜÚÛÞÛÜÞÝÞÜÝÜÜÝÛÛÛÝÝßÝÞÞàßÞÜÝÝÞÞÝÝÞÝÛÚÚÛÙÙÛÕÊ³ ws®ÉÔÖÕØÚÙØÙÙÚÙØ×ÙÙÛÚÜÛÜÛÜÝÛÜÜÝÜÜÛÜÛÛÜÜÝÜÝÝÝÞÝÞÝÞßÝÞÜÞÝÞÜÜÛÛÚÙ×ÚÞÚÊ²wp­ÉÖÖ×ØÙØØØÚÙÜÜÚÚÚÚÜÞÜÞÝÞÞÛÜÛÚÛÜÜÛÜÝÞÝÜÛÜÜÝÜÚÛÝÝÞÝÜÝÜÜÛÜÛÜÛÛÚØ×Ù×Ì¶vq©ÃÒÓÖ×ØØØÚÙÙØÙØÚÙÚÚÚÜÝÝÞÞÝÝÝÝÞÝÞÞÞÝÝÝÞÝÜÛÝÝÝÝÜÛÜÜÝÝÜÛÝÝÞÛÛÛÛÙÙÚÙÍ¹ uo¦ÅÒÖÔØÙÛÛÛÚØÙÙÚÛÛÛÛÛÝÝÝÞÝÙÛÛÝÞÝÝÜÝÛÛÛÜÝÝÝÝÛÛÝÝÝÜÛÜÝÝÝÝÝÞÝÜÜÚÚÙÜÚÐº qm}¢ÂÓ×ÕÖÙÙÚÙÚØÙÚÚÛÜÛÜÛÞÞÞÝÜßÞÝÝÞÝÝÜÛÜÞÞàÝÝÛÜÝÝÝÜÜÝÞÜÝÝÜÝÜÝÞÞÞÜÚÙÝÞÑ¼ ~rn~£ÂÒ×××ÚÙÛÛÜÛÜÝÛÜÜÞßßÝÝÜÞßÛÚÙÛÜÞÜÛÚÜÝÜÞÜÝÜÙÚÚÜÜÜÝÞÝÞÞÞàßÞÝÚÝÜÜÚÝÝÓ¿¢xq}ÂÓÙ××ÚÚÛÙÚÛÜÜÛÜÜÞÞÝÝÝÝÞÝÛÝÝÝÝÜÛÝÛÜÜÜÞÝÛÜÜÝÛÛÝÝÝÛÛÝÞßÝÚÜÛÜÛÚÙÙÞÝÔÀ¥xp}¡ÁÓÖÖ×ÚÚÛÚÜÝÜÝÞÞÞÝÜÜÞÝÞÜÜÜÜÝÜÜÛÜÜÝÞÜÝÝÛÛÛÜßÝÜÜÛÜÜÜÝÝÞßÝÞÜÝÝÝÛØÝÜÓÀ¥wr¥ÇÕÙÖÖÛÛÜÜÚÙÙÛßßÞÛÛÛÜÜÜÜÝÛÚÛÞÜÞÜÛÜÜÜÝÛÞÝÝÛÚÛÛÜÚÛÜÝÞÜÚÛÛÝÜÝÛÝÛÛÝÛÑ¼¢wp¥ÆÖÚ×ÙÚÜÜÜÛÜÜÞÞÝÜÚÛÝÜÞÜÜÝÝÜÞÝÝÝÝÞÝÝÛÜÜÞÞÜÝÝÝÜÚÛÛÜÞÜÞÝÝÜÛÚÜÚÜØÚÜÛÑ¸zvªÇÕÚ×ÚÛÛÝÝÞÞÜÜÜÝÞÝÝÜÝÝÞÞßÝÝÞÞÞÝÞÞÞßÞÝÝÜÜÝÜÜÛÛÜÛÜÞÞÝÜÚÛÛÜÝÞÞÜÛÛÞÚÌ´ws®ÎÚÚØÚÞÝÛÚÚÝÝÜÜÛÞÞÜÛÜÜÝÜÜÜÛÜÜÜÝÜÜÜÞÞßßÝÝÛÜÝÚÛÚÛÛÜÝÜÝÛÚÚÙÛÛÝÝÛÛÝÕÇ«utµÐÚÜÛÝÞÜÚÚÛÜÞÝÝÝÝÝÜÙÜÝÝÝÜÝÜÜÝÞßÜÝÛÛÛÜÞÞÜÞßàßÜÝÝÞÝÜÛÛÜÜÜÜÜÞÞÚÙÜÞÕÀ£uw½ÒÝÚÚÜÝÞÝÝÜÜÝÝÝÝÜÝÝÞÞÞÞÞÝÛÝÝÝÜÛÝÞÝÜÛÛÜÜÛÜÜÜÝÝÝÝÚÜÜÜÜØÙÚÛÚÚÚØØÙ×Ì¶ vÁÒÙØÚÞÜÞÜÛÜÜÞÝÜÛÜÞÝÝÜÝÞÝÝÛÝÝÝÞÜÞÞÞÞÞÜÝÚÛÛÝÝÝÝÛÝÝÝÝÞÝÝÜÚÛÚÚÛØÙÙÑÀ©v«È×ÚÙÛÜÝÜÛÚÛÝÝÞÝßÞÞßßßÝÝÝÝÝÛÝÞÞÝÛÚÛÜÞÛÜÛÜÜÝÝÝÜÛÛÜÛÜÜÛÜÚÚÙÚØØØÖÑ¿«y{ºÑÛÚÚÛÞÜÜÜÛÜÛÜÛÛÜÜÝÜÜÜßÞßÞÝÝÜÛÝÝÝÝÜÜÝÛÛÛÛÝÞÝÛÝÛÜÛÚÚÛÚÛÜÙÚØÖ×ÓÉµzv©ÅÔÚÚÜÜÚÛÜÝÝÝÜÛÛÝÞÞÝÛÝÝÞÞÝßÜÛÞÝÝÜÛÜÜÜÞÛÝÛÜÜÜÝÚÚÙØÙØØØØØ×ÔÒÐÎÉ»¦~~w~¹ÏÙÙÛÝÜÝÜÝÜÜÜÝÞÞÝÝÜÝÞÝÛÜÝßÞÞÝÜÝÞÞÝÜÜÜÜÜÛÜÛÚÚÛÚÛÝÛÚ××××ÓÐÌÇÁ±xu{z{±Ê×ØÙÚÛÜÛÝÝßÞÜÞÞàÞÞÝÝÞÝÞÝÛÛÝÚÜÛÜÛÜÜÚÛÛÛÛÜÝÝÜÛÛØÙÖÖÔÒÐÍÉÂ¸«{pnt}¤ÀÑÙÙÙÚÜÝÝÝÜÝßÝÝÜÛÜÚÛÚÜÞÞÞÝÚÜÝÞÞÞÞÞßÝÞÞÞÝÝÜÝÞÛÚÙØ×ÒÌÅ»¬|snlns}¤¿ÑÙÚÚÛÛÜÞÝÜÝÚÝÝÝÝÜÜÜÝÞÛÜÜÞáßàÝÝÜÜÝÜÝÜÜÝÛÚÚØØÙÙØÖÐÊ¼ªxpoprw{¦¼ÍÖØÚÚÛÝÜÛÛÝÞÝÜÜÝÝÞßÜÝÜÜÞÜÞÞßÞÛÚÛÛÜÝÜÛÜÜÝÝÛÛÚØ×ÔÊ¸wrswy~±ÅÑÖ×ÚÜÛÜÚÝÝÞÞÜÛÛÛÝÞÜÝÝÜÝÜÝÝÛÞÝÝÜÞÞàßÝÝÜÜÝÛÚÛÚÚ×Í»{wy|©ºÊÔØÛÝÛÜÜßÞÜÜÜÝÝÞÞàßÝÝÜÞÝÞàßÞÞÜÝÜßÞÞÞßÞÞÞÜÜÛÚÚÚÖÈ¯|¨¹ÇÒÕÚÚÜÜÜÝÞÞßßÜÞÝÞÞÜÜÜÝÞÞÞÝÝÝÝÝÝÝÞÜÝÞÜÜÜÚÛÚÛÛÚÚÛÓÃ¦®»ÅÎÓÖÚÚÜÛÜÝÜÝÝÝÝÝÝÝÛÛÚÚÛÝÝÞÜÜÜÛÝÝÝÝÛÝÞÝÝÜÛÙÜÜßÜÚÚÔÅ§¡¡¢ª´¾ÈÍÒÓÖØÙÛÚÛÜÜÜÜÝÝÞÝÝÝÜÞÞÞßÞÜÝÜÞÞÞÝÝÝÜÚÛÛÛÜÝÛÜÛÝÜÚØÚÖÇª¥¯·¾ÅÊÎÒÔÕÖØØØØØÙÚÜÛÝÜÜÝÜÝÜÛÜÛÜÜÜÜÝÜÛÞÜÜÜÛÜÜÜÞÝÝÝÞÝÜÞÞÜÛÝÛÑ¶ª·ÂÇÌÏÑÕ×ÚÙÚÛÛÛÚÛÝÞÞÝÝÜÜÝÜÜÝÜÜÜÝÞÞßÞßÝÝÞÝÜÝÜÞÜÝÝÝÞÞÞÞÞÛÜÙÙÜÝÕÁ¤¯ÀËÏÓÔ×ÙÚÛÙØÙÙÛÚÛÝÜÛÚÚÜÜÛÜÞÝÝÝÜÜÚÛÜÜÞÞÞÜÝÛÝÛÛÚÜÞÞÞÜÛßßÞÞÜÜÚÚÞÜÐµ{³ÇÑÔÖØÚÜÛÛÚÚÙÚÜÝÛÛÚÜÜÝÝÞÝÜÜÛÛÜÜÝÛÚÛÜÜÝÜÜÜÝÝÝÜÜÝÜÜÝÝßÞÝÝÞÜÞÚØÛÜ×Äª¡ z|³ÉÓ×ÚÛÜÝÜÝÝÝÝÞÜÚÜÛÞÝÜÛÚÜÝßÝÝÝÛÞÞÝßÝÞÝÛÛÝÝßÞßÞßÞÜÜÛÛÜÛÛÝÝÝÝÞÝÜÞÚÑ¼ª¨¥v©ÆÖØÙÚÛÜÜÞÞßÞÝÜÛÛÚÛÚÛÜÜÜÚÜÜÝÝÛÛÝÝÜÝÛÜÝÛÝÝÝÞÞÞÞÝÜÛÛÜÝÜÞÝÙÚÛÝÝÚÚÞØËµ©­¤ ÀÓ×Õ×ÚÚÚÚÛÝÜÜÞÝÞÜÛÛÜÜÛÛÚÜÝÝÜÛÜÞÜÜÛÛÞÜÝÚÛÜÝÞÜÜÛÜÛÜÛÜÛÝÞßÞÞßßÝÙÝàØÉ±«« }¬ÊØÚØÙÚÜÝàÞßÞßÞÞÝÝÜÜÝàßÞÝÜÞÜÝÝÜÝÞÞÜÝÞàÞÞÝÝÞÞÞÚÜÝßáßÞÞÝÝÝÜÛÜÜÛÙÝÝ×Æ±­¥·ÐØØØÜÜÛÚÛÜÝÝÛÜÝÞÝÜÛÜÛÜÜÝÜÜÜÝÝÝÛÛÚÜÜÞÝÝÛÚÚÜÝÞÞÜÝÛÜÞÞÞÜÚÝÞÞÝÞÞÜáßÕÃ¯¬¤½ÕÚØÜÜÞÝÛÜÜÞÜÜÜÝÞÝÛÚÚÛÜÜÚÝÝààÞÜÛÝÞÞÜÛÜÞÝÞÞÝÝÝÝßßàÝÝÝÞÞÞßÜÜÜÝÛÛÞÝÔÄ³°¤£ÂÔÚÙÛÝÝÜÜÛÛÛÜÜÝÞÞÝÞÝÝÛÛÜÞÝÝÛÛÚÜÛÛÛÚÛÜÜÛÝÜÜÛÜÛÝÛÛÝÝàÞÞÝÝÜßÜÝÞÛÜÞÞØÊ¸³¦¥ÂÔÚÜÞáÞÝÝÜÝÞÝßÝÝÞÞßÞÝÝÞÞÞÝÞßßàÝÝÞÝÞÝÝÞÞÞÞÞÞÝÜÜÝÞÞÞÝÞÝÝÞÞÛÜÝÞÛÙÜÜ×Ë»¶ª¥ÃÖÚÛÙÝÜÛÜÝÞÝÜÚÛÜÝÛÛÝÞßÝÜÛÜÝÞÞÜÜÜÝÞÛÚÜÝÝÛÙÚÜÝÜÜÞÞÞÜÛÛÛÝÝÝÞÞÝÞÝÜÞßÚÐÁ¹®§ÂÓØ×ÚàßßÜÜÞÞÞÞÞÝÜÜÝÜÝÜÝßÞÞÞÞßßÝÝÛÜÞÞÝÞÝÞÜÜÜÛÜÝÞÞÜÜÝßßßÝÝÜÜÛÜÝÛÛÝÙÐÃ¹¯¢¾ÑØ××ÚÛÚÙÛÛÛÛÚÜÝÛÜÚÛÞÞßÝÝßÝÞÜÜÝÞÝÜÚÛÚÚØÚÛÛÚÙÚÞÞßÞÜÛÜÜÛÛÜÝÞÞÞÞÜÜÞÜÕÉ½µ¤¢½ÓÚÚÚÛÜÜÝÞÝÞÞÝÞÜÞÞÞßÜÜÜÜÞÝÜÛÝÞÞÝÝÝßÞßÞÚÙÛÝßÞÜÜÝÝÞÝÞÞÞÝÝÝÝÜÜÝÝÝÜÝÛÔÌÃ¸ª¡»ÑÚÚÛÝÝÝÞÞÜÜÚÛÜÞÝÞÝÞÜÜÜÝÜÜÝÝÝÝÞÞÞÜÛÛÜÞÝßÛÞÜÝÜÚÜÜÜÛÜÝÞÞÝÜÞÝÝÝÞÞÞÞÞ×ÒÉ¾¯ºÐÚÙÙÞÝÝÛÛÛÜÜÝÞÞÞÝÝÛÛÛÝÜÞÞÞßÞßààßÞÝÜÞÝÜÝÚÝÛÝÝßÝÛÙÛÝÞßÞÞÞÝÞßÞÞÝÜÜßÛØÎÀ²¤½ÓÜÜÚÜÜÛÛÛÛÛÝÝÝÜÜÜÞÝÜÜÝÞÝÜÛÝÜÞÝÞÞÝÜÚÜÜÞÝÜÜÜÜÜÜÜÞÜÜÜÝÜÝÝÝÞÞÞÞßÞÜÚßÜÙÔÈ¸£¤¿ÒÝÛÚÜÞÝÝÝÞÞÝÞÞßßÞÞÞßßÞßÝÞÞÞÞÝÝÞÞÝÜÛÜÝÞÞÝÞÝáßàÞÞßÞÞÝÞÝáßÝßÞÝÜÞÞÝÜÛÚÙË¶¥®ÄÓÙÚÛÝÛÚÛÚÝÛÛÝÝÝÛÛÜÛÜÜÜÞÝÜÛÚÛÚÜÜÞÝÛÚÙÛÛÝÝÝÝÝÝÝÝÜÛÝÞßÝÝÛÛÜàÝÞÞÝàÝÞÜÚÚÎ»¬¡³Æ×ÝÜÞÜÞÜÞßÜÝÜÝßÝÝÛÜÜÛÝÝÞÝÝÞÝÝÞÞàÝÞÜÝÝÞÞÞßßÜÝÝÞÞÞÝÝÞÞáßàßÝßÞßÝÝÞÝÝÜÜÛÐ¿±­¿ÏÜÜÚÚÛÛÛÜÜÞÜÝÛÜÛÜÞÞÞÝÛÛÛÝÞÞÞÜÝÜÝÜÝÜÜÜÝÝÞÞÞÞÞÝÝÝÝÝÝÝÞßÞÝÜÞÝÝÞÜÜÛÜÝßàÝÓÃ¶³ÃÏÙÛÜÝÞÛÜÛÜÞßÞÞÜÜÞÝÞÜÞßÞÝÞßßÞÞÝßßÝÞÞÞÝÝÜÝÞÞÞÜÛÝÝàÞÞÝÞßÞÞÝÛÝÝÞÞÝÞÞÝÜÞÝÙÓÎÑ×ÛÝÜÜÝÝÜÜÝÝÞÞÝÞÞÜÝÛÜÜÝÝÞÝÞÞÝÝÛÚÚÛÝÝÞÞÝÛÛÝÝÝÜÛÜÜÜÞÝÞÞÝÝÞÝÝÞÝÝÜÜÝÜÜÝÜÞÝÜØÖ×ÙÜÛÛÛÜÜÚÛÛÜÛÚÝÞßÞÛÛÜÞÝÝÝÜÝÜÜÜÝÝÞÝÝÜÜÝÝÜÜÛÛÛÜÜÞÞßÞÞÝÝÞÜÜÜÞàÞÝÜÝÞÞÝÜÞÜÜÜÜÝÜÝÜÛÛÚÞÝÞÝÛÝÝÞÞÛÛÚÛÛÝÝÝÝÜÞßÞÞÝÜÛÜÝÞÞÝÜÜÛÛÛÛÝÜÜÝÛÝÝÜÝÝÝÝÝÝÞÞÞÞÝÝÝÜÞÜÝÜÛÜÝßßÞÝÞÞßÝÝÝÝßÞßÜÞÜÝÜÝÝÝÞÞßÞÝÝÝÝÝÝÝÝÞÞßÞÞÝÝÞÞÝÞÛÚÛÜàÝÞÞÞààßÝÝÜßÞÞÝÝÜÞÞÝÝÜÜÞßßÞÞÝÞÜÝÝÜÝÝÝÞÞÞßÝÝÝÝÜÚÛÜÞÞÜÝÛÞÜÝÞÝÝÛÙÚÚÜÜÜÜÝÝÞÝÞÝÞÜÝÞÞÞÝÝÜÝÝÝÝßßßÝÚÛÝÞßÞÞÞÞÜÜÜÜÝÚÝÞßÞÝÝÞÝÞÝÝÝÝÝÝÛÜÚÜÝÝÝÝÝÝÜÜÝÞÞÝÜÛÜÝÝÝÝßÞÞßÝÝÜÝÞÞÞÞÝÞÝßÝÞßÞÞÝÜÛÝÜÞÞÞÝÞÞÞÝÜÛÝÝÝÛÛÛÝÝÝÝÝÛÝÛÛÚÚÝÛÝÜÜÜÜÜÝÜÞÞÝÜÜÜÝÜÛÛÜÝÜÛÚÛÝÝÝÝÛÝßßÞÝÝÝÝÞÜÞÝßÞÞÞÞÞÞÜÝÝÝÝÝÝÞÞÞÝÜÛÜÛÜÞÜÜÛÜÝÞÞàßßÞÞÞÞÞÞÜÚÜÝÞÝÜÞßààÝÜÜÞáÞÞÝÜÞÞÞÝßÝÞÝÛÜÛÞßßÞÞÝÞÞßÞÜÝÝÞÝÝÞÝÛÜÛÝÞÞàÞÞÜÜÝÝÝÚÜÜßÞÞÞÝÝÛÚÛÞßßÞÝÛÛÝÝÞÜÜÛÝÝÝÜÜÜß
Y:
F:00:00:12.25
G:
S:66,97
V:18891,40457
C:263,261
M:
ÞÞÛÛÛÛÝÝÞÝÜÝÞßÝÚÛÛÜÙØÚÝÜßÝßÞÞÜÚÙØÚÛÛÙÙÛÛÜÚÚÚÙÚÚÛÛÙÚÙÚÚÙÙØØØØÚÛÚÛÛÞÞÞßÞÜÜÝßàßÞÞÝÞÝÝÞÝÞÝÝÞßàßÞÞÜÝÞÞÞÞÜÚÚÚÛÚÚÙÛÛÜÛÚÙÚÚÙÚÙÛÚØÚÚÚÜÚÛÜÛÝÛÜÜÛÛÚÜÜÜÝÝÞÞÜÛÛÞÞßÜÝÜÞÞÛÝÜßÞÝÚÛÛÚÚÛÛÚØØÙÚÙØÙÙÜÜÚØØØÙÙØØÙØØØÙÙÚÚÚÚÜÚàßÞÝÛÞßßÞÝÛÝÝÞÞÝÝÞÞßÞÝÜÛÜÝÝÝÜÛÝÞÝÜÚÚÛÚÛØÚÚÙÚØØÙØØØØØØØÖØØÚÛÚØØØÙÙÚÝÝÜÝÛÝÚÜÚÜÜÛÜÛÜÞßàÝÛÛÚÝÞßßÜÞÜÜÛÛÜÜÚÙÚ×Ø×Ö××ØØØØÙØÚÚÙÚÚÙÚÙÚÙÚÙÚÚÚÙØÞÞÞÞÞßÞÞÝÝÝÚÚÚÛÞßßÞÜÝÝÝÜÛÝÜÞÞÝÝÜÚÚÜÜÜÙØÙÙÚÙÚÜÛÛØØ×Ö×ØÙÚÙØ×ØÙÙÚØØÙÚÛÜÜÜÝÜÜÝÞÞÞÝÜÛÛÜÞßÞÛÛÜÞÝÜÛÜÛÚÛÛÝÜÛÚÚÚØÙØØÙÚÛØÙ×ØÙØØØÙ×ÙØÚÙÙØØÙÙÙÙÛßßÜÜÛÜÝÝÜÝÝÝÞÞÞÝÝÞßÞÞÞÝÞÜÚÞÝÞÝÙÚÙÚÚÙÙÙØÙÛÙÚÚÝÛÛØØÙÙÚÙÙÙÚÚÙÙÙØÙÛÜÚÙÞÞÞÝÜÜÝÞÞÝÜÝÝÜÛÚØÛÛÝÝÜÝÛÝÝÝÝÛÚÙØØÛÙÙ×Õ××ÙÚÜÚØÖÖÙÙÚØØÖÖÖÕ×ÖÖÕÕ××ØÚØÝÝßÞÞÜÝÞÞßÞÞÝÝÝÞÜÞÜÝÞÞßÞàÞÞÜÜÞÝÛØØÚÛÛÚÚÙÙØÚÛÜÚØ××Ø×ÔÒÏÍÎÎÑÒÕÙÚÜÚÙÚÝÜÛÜÝÛÜÛÜÞÜÝÛÛÜÛÜÛÜÜÝÜÝÜÛÛÙÛÚÝÛÜÙØØØÖØÖÚØØØØØÖØÖÖÕÑÈ¾°«®¸ÇÐ×ÖÙÙÙÚØÞÝÝÞßàáßÞÜÝÝÞßÞÜÜÜÝÞÝÞßÞßÜÝÜÜÛÛÜÛÝÙÙÙ×ÙØÙÛÙØÖÔÕÕÕÏÂ¯¥¶ÆÐÖ××ØØÙÛÛÜÛÛÜÝÝÞÝÝÜÛÛÜÜÝÛÝÝÜÜÜÞÞßÞÞÝÜÜÚÙÙÛÜÙØØ×ÚØÙÚÚÙÖÖÖÓÆ³©¾ÌÔ×ØÙÚØÙÙØÛÛÜÝÜÝÜÝÝÝÝÝÝÞÜÝÛÞÞÞÞÝÝÝÞÝÜÛÜÛÛÜÛÜÚØØÙÙÙÙØØÖ×ØÔÄ®¨¾ÍÕ×ÕØÙØÙÙØÙÜÝÝÝÝÝÝÝÝÜÛÜÛÛÜÝÞÝÝÝÝÞÝÛÝÛÜÜÙÚØ×ÙØÙÙÙÚØÙØØØ×ÖÐ¾§®ÃÐÕÖÖØØÙØØÙÚàÞÝÝÝÞÝÝÝÝÞÞÛÛÝÞàÞÞÞÜÞßßßÞÞÞÜÚØØØÚÛÚÚØØÚÙÚØÚÓÄ­¬ÂÒØØ×ÚÙØØÙÚÚÚÛÚÝÜÛÚÜÜÝÞÞÝÝÝÝÝÞÝÞÜÜÝÝÝÚÙÙÚÚÚÚØØØØØ×ØØØÖ×Ù×Ê² ·ÊÕÖÖØØÙÚÚÚÚÚÛßÞÞÛÝÜÞÝÜÜÞÞßÞÞÞÝÝÝÜÞÜÝÜÞÝÜÜÚÚÚÚÙÚØØ×ØÙØÙÙÚÐ¾§³ÉÕØÖ×ØØÚÙÛÚ×ÙÙÞÝÝÛÚÜÞÞÞÝÝÝÛÝÞÞàÜÞÝÝÞÜÜÛÜÜÛÛÙÚØÚÙØÙÚÙØ×ØÚÔÅ­¥¿Ð×××ØÙØÙÙØÙØÙÙÞÞÞÝÜÝÞßßßÞÞßßßÞÞÞÝÞÞÞßÝÝÝÜÜÛÛÛÚØÙÚÛÚÙÖ×ÚÙÏ¼§µÊÕØØÚÛÛÛÛÚÙÙØÚÙÛÚÚÜÜÜÜÜÞÝÜÝÜÝÝÜÜÛÚÚÛÜÞÝÜÝÝÛÚ××ØØØ×ØØØ×ÙÚÖÈ¶¦¤¿ÑÔÖÕ×Ø××ØØÚÚÚÚÙÝÝÜÝÚÜÛÛÜÛÜÝÝÝÝÜÛÜÝÝÝÜÜÞÞÞÝÜÛÛÚÙØØØÙÚÙØÙÚÒÃ°¤¯ÈÖ××ÚÙØ×ÙÛÚÚØÚÙØÚÜÛÜÛÛÚÛÝÝÝÜÛÝÜÝÜÜÜÛÜÝÝÝÝÝßßÞÜÚÚØØ×ÕÖÔ×Ù×Ì»© ¶ÊÕÔÖÚÚÙØÖÖÖØØÚÛÙÝÞÞÝÞÛÜÜÜÞßÞÜÜÛÝÝÝÛÜÛÜÝÝÝÞÛÛÙÚÜÚÚØ×ÙÚØÙÚ×Ë·¨»ÐÖÕ×ÚÝÛÚÙØ×ÚØØØÙÝÛÛÚÜÝÝßßÞÞÜÜÛÝÞßÛÜÛÚÛÚÜÛÝÜÛÜÝßÛÚØØÚØØØÜÓÆ²©ÀÓÙÔ×ÙØ××ØØØ××ØØØÞÞßÞÞÝÞÞÝÜÜÝÝÞÞÝÝÝÞÞÞÝÞÞààÞÞÝÞÝÚØØÙÚØÖÚÛÒÃ®¨¡ÃÕØÖÙÚÛÚÚÛÚÚÙØÙÙØÜÝÝÞÞÞÜÜÛÛÜÜÝÜÜÝÛÜÚÛÝÝÝÜÛÜÜÛÚÚÛÜÝÝÛÙ××ÚÙÏ½©£z~ÁÕ×ÔÔ×ÙÚÙÙØØÚÙØØ×ÝÜÜÜÝÝÞÞÞßÞÞÝÞÝÝÝÜÝÜÞÜÛÜÛÜÞÞßÝÜÛÛÛÚÙ×ÖØØÑ¿«¢|ÀÓ×ÖÖØØÙÚÚÚÙØÙÛÜÛÜÛÜÛÜÜÚÚÙÛÛÝÝÝÜÛÜÝÜÝÝÝÝÝÞÞÞÜÝÝÜÜÚÜÛÙÖÕÙØÎ¹¢}½ÐÖÖÖÚÚÙÚÙÙØÙØ×××ÛÛÛÛÛÚÚÜÝÞÝÝÛÛÝßÞÝÜÝÝÜÛÚÚÛÝÝÜÚÛÜÝÛØÚØ×ÚØÐ¹ |{»ÏØ×ØÚØØÙØÙÙÚÚÚÙ×ÝßÛÜÚÛÝÞÝÝÜÝÜÛÝÞÞÞÝÝÞÞÞÝÝÜÜÜÛÝÝÝÚÙÙÚØÖÚÙÎ·zv¸Ð×ÔÕÙÚÚÚÚÙØÙÛÚÛÚÜÜÜÞÝÞßÞÝÞÛÜÝÝßÝÜÝÜÝÜÛÛÜÞÞÝÜÝÝßÝÝÝÛÝÙØÚÚÏ¹yt´ÎØ××ÙÛ××ØÚÛÛÜÛÜÚÛÜÜÞÜÞÜÝÜÜÞÞàÝÝÜÜÞÜÞÜÝÛÝÝßÞÜÜÜÞÞÜÝÜÜÙ×ÛÜÏ¹ wq°ÍÖÖÔØÙÚÛÜÛÙØÚÛÛÛàÝÚÙÜÞÞÞÝÝÝÞÝÞÜÚÚÛÞÞÞÝßÝÝÜÜÞÞÝÜÜÛÝÝÞÜØÜÜÑ½¡wo­È×ÖÕ×ØÚÛÛÝÝÝÛÛÛÝÜÜÜÝÝÞÜÜÚÜÝÞÜÛÜÜÝÜÞÛÛÚÚÛÜÜÞàÞÞÜÜÞÜÝÞÛÙÜÞÒ¼ yqªÇ×ÙØÙÚÚÜÝÜÞÛÛÛÛÝÞÞÞÝÝÛÝÝÝÞÜÛÛÝÛÝÜÜÜÛÛÚÜÜÛÛÙÜÝÞÞÜÝÝÝÜÚÛßàÓ¿¡{p¨È××ÕØÛÜÜÛÝÝÝÞÝÞÜÞßßÞÜÛÛÝÞßÜÝÚÜÝÝÞÝÝÜÜÜÛÛÙÛÛÞÝÝÜÝÞÝÜÚØØÜßÕ¾£}r¨ÈØÛØÙÛÚÛÜÛÞÛÝÝÞßÝÞÝÝÝÝÞÝÜÛÛÛÜÝÜÞÝÝÛÛÝÞÝÝÛÝÜÝÜÛÜÜÝÛÝÜÜÜáâ×À¢}q~§É×Ú×ÙÛÜÜÝÝÝÝÞÞßÝßÞÛÚÛÝÞÝÝÜÜÜÚÛÚÜÜÜÝÜÝÞÜÛÛÚÝÜÜÜÜÝÛÛÝÜÜÜÞßÑ»t©ÇÖØØÙÜÛÜÝÞÝÜÜÝÝÞÞÝÝÜÜÝÝÜÜÛÜÛÝÚÚÛÛÜÝÜÜÛÝÜÝÜÝÝÝÜÜÛÜÝÝÝÙØÜÝÑ» sªÊ×Ú×ÚÞÜÜÜÜÜÜÝÝßÝÝÝÜÜÝÛÜÚÚÛÛÜÜÛÝÜÝÜÜÛÛÜÜÝÜÝÞÝÜÜÜÜÞÝÝÝÛÛßÛÌ´zr¯ÏÜÜÙÜßÞÞÜÛÞÞßÞÝÞÞÞÝÞÞÝÞÞÝÝÛÛÚÜÜÝÝÝÜÝÞÞÝÜÜÛÝÜÜÝÝÝÝÜÜÜÚÜáÙÉ«uq²ÏÜÛÛÛÞÜÞÝÝÝßÞßßÝÚÛÛÜÜÝÞÝÝÝÜÞÝÝÛÜÛÜÛÜÜÛÚÚÛÝÜÙÚÚÛÛÛÚÛÚÙÚÜÐ¼xls¼ÑÛÛÜÞÝÝÝÜÛÚÛÞÜÜÜÞßÝÜÛÙÜÞÞÜÚÚÜÞÞÝÞÝÝÜÚÛÛÝÝÝÜÛÙÛÛÛÙÚÚØÙÚ×Ç®um}¢Å×ÛÚÚÜÚÜÝÞßÞßÜÝÛÛÞÞÜÝÛÝÝÝÜÛÜÝÛÛÛÛÝÜÜÛÜÜÜÛÚÙÚÚÚÚÚÛÚÚ×Ö×ÔÆ°ss³ÍØØ×ÛÜÝÝÝÝÝÝÝÝÝÞÞÞÝÝÜÝÝÛÚÜÛÞÜÛÝÜÞÞÝÝÝÛÚÜÛÞÞÛÚØÙÛÙÙ×ÕÖÏ¿¦{q}ÀÔÚÚÛÛÜÞÝÞÛÛÝÞÝÝÞÞÛÛÞßßÝÜÜÝÜÛÛÛÜÞÞÝÜÜÛÛÚØØØ×ØØØØÖÕÒÐËÀª}|~rw³Ì×ÚÚÛÝÝÞÝÝÜÜÞÞÞÝÝÝÝÞÝÝÜÜÝÝÞÝÛÜÛÜÜÜÛÚÙÜÜÚØØØÙØ×ÖÓÐÌÆ¹¦wr{zx¦ÄÕÛØÛÜÜÜÜÝÞÞÞÝÜßÜÝÞÚÚÜÜÜÞÜÝÜÝÝÞÛÙØÚÜÛÚØÙØÖÖÔÔÏÈÂ¸¬wlks}z¤ÂÖÛÚÚÜÝÝÞÜÝÝÝßÝÝÝÝÞßÝÞÞÝÝÜÝÝÝÜÜÚÜÛÚÚÖÙÚÛØÖÔÐÉ¾¯xmheelw{ ½ÒÙØÚÛÜÝÜÜÜÞÞÞÞÞÞÛÚÛÝÚÚÝÞÝÜÜÚÝÜÛÜÜÛÚÙ×ØÖÔÑÉ¼¨|okikkmrz¥ÀÑÖÙØÛÜÜÝÜÝÜÝÜÛÜÛÞÝÝÜÜÞÞÞÝÜÝÞÞÝÜÝÝÝÜÙÙØÙÕÌºqllruz¬ÃÐÖÖÙÚÜÝÞÞÝÝÜÞÝÞÜÚÚÜÜÞÞÝÝßÝÝÜÛÞÜÜÜÜÚÚ×Ø×Ï¼ tosz¤¹ÉÒÕÖÙÚÛÜÜÝÞÞÞÜÜÜÛÝÝÜÝÜÝÜÞÞÞÞÞßÞÞÝÝÞÞÞÛÛÖÈ¯yu{£¶ÇÒØÛÛÛÛÝßàÞßÞßÜÛÛÛÞÝÞÝÞßßÞÛÜÜÝÝÞÝÜÚÜÛÛÚÙÕÄ¥{z«ºÆÍÓØÚÚÚÚÜÜÛÝÜÜÝÜÜÛÙÚÚÜÜÜÝÜÜÝÜÝÝÝÝÝÝÝÞÞÜÛÜÖÆ¦¬ºÃÊÑÕ×ØÙÚÛÞÜÞÝÞßÞÞÝÝÝÞÝßÞàßßßÞÞÞÞÞÞÞÜÜÞÜÝÚÙÝÖÇª¢£°¹ÁÇÍÒÕ×ÙØØØÙÚÛÝÝÝÝÜÛÚÛÛÜÝÝÜÝÜÝÝÜÝÞßßÝÝÝÜÛÝÝÞÚÙÛÛÎ³£¨·ÁÇËÏÒÕÙÚÚØØÚÜßÝÜÜÝÞÜÛÚÜÜÜÛÛÝÞÞÝÝÝÝÝÞÝÝÞÜÜÞÞÞÝÜØØÙÛÑ½¢ ´ÃËÎÓÕ×ÙÙÚÚÚÛÚØØ×ÚÚÛÛÚÜÝÞÞÞÜÜÜÜÛÛÛÜÜÛÝÝÝßÜÝÞÞÜßÝÜÜÚÜß×Ê«£§¾ÍÑÓÖØÚÚÛÚÜÛÛÝÚÜÚÛÜÜÜÛÜÝÜÜÜÞÝßÞÞÞßÝÝÞÞÞÞÝÝÝÝÛÛÝÝÝÜ×ÙÛÝÓ¼£¢¥~¨ÃÐÖ×ÙÚÚÚÜÜÞÜÚÛÚÝÝÜÛÛÝÝÝÜÛÛÛÝÝßÜÛÛÜÝÝÝÝÞÝÝÝÞÝÜÝÞÝÜÛÜÛÜßÙÉ®¤{£ÁÒ×ØØÙÚÛÝÝÛÝÜÜÜÜÝÜÜÛÜÜÝÞÛÜÚÚÚÚÜÜÞÝÞÝÛÞÝÝÝÝÝÝÛÜÝÜÝÞßÞÚÝÞÕ¿¡}|ºÎØ×ØÛÜÛÜÛÜÜÜÜÝÛÝÛÜÜÜÝÛÞÝÞÞÛÜÝÝÞÝÝÝÞÛÞÝßßÜÜÛÝÞÝÜÞÜÝÞÚÜÞÛÍ´zªÉ×ÙÙÛÝÛÛÝÜÛÛÜÞÞÜÛÜÜÜÛÛÜÜÝÝÞÞÞÝÝÝÜÜÝÞÜÝÚÞÞßÝÜÛÛÝÞÝÜÜÜÚÝÞÚÉ«}y»ÒÚ×ØÛÜÜÛÛÞÜÞÜÛÜÝÜÜÛÛÜÝÞÝÜÛÜÛÜÚÛÙÛÜÝÞÝÜÜÚÜÜÞÞÞÝÜÞÞÝÝÜÚÞàÖÃ¤w}¢ÂÕØÖÙÜÜÜÛÜÜÞßÝÝÛÛÜÝÝÜÜÛÛÜÞÞàÝÝÜÛÝÛÜÜÝÝÞÜÝÝÝßÞßÞÜÝÝÝÜÛ×ÝÞÕ¿|u­ÊØØØÚÛÜÝÝÝÜÛÞÜÛÚÛÜÝÜÛÚÚÝÝÝÜÜÝÝÝÛÛÛÜÜÜÜÛÛÜÝÝÜÛÝÜÞÝÞÝßÝÛßÞÓ½yt±ÍÚÙÚÚÝÝÜÜÜÜÝÜÛÝÝÞÝÜÞÞÝÝÝÝÞßÞÝÝÞÞÝÜÛÜÛÜÝÝÞÞÝÝÛÛÜÝÞÞÞÞÛØÝÞÓ¿£|w¶Ð×ÙÖÚÜÛÜÜÜÛÜÜÞÞÜÜÛÞÝÝÛÚÜÛÝÚÛÛÝÝÞÞÝÞÝÞÝÝÞÜÞÛÝÜÝÞÜÝÞßßÞÚÝàÖÃ¦y¶ÍØ××ÚÞÝÞÜÜÜÚÜÚÜÜÜÜÛÛÛÞßßÜÜÜÞÞÝÜÛÛÞÞÞÜÛÝÝÞÝÝÝÝÝÝÜÜÞÝÛÛÙÞÞÖÃ­ª¦~²Ì×ØÚÝßÝÛÚÛÞÜÜÜÛÜÛÝÝßßÞÛÛÛÝÝÜÛÜÛÞÞßÞÜÚÙÜÛÜÜÜÜÜÝÞÝßÞÞÞÝÚÞßÙÊ´¬«¢ªÇ×ÚÚØÛÜÝßÝÜÜÝÝÝÝÞÞÞÜÞßÞßÝÝÝÝßßßÞÝÞßßÞÝÝÝÞÞÝÝÞÞÞßÝÝÝÝÜÜÜßÛÐº®«£¦ÃÖÚÙÚÛÜÜÝÛÛÛÛÝÝÝÝÝÝßÞÜÜÜÝßÜÞÜÞÞÞÝÝÝÝÝÛÜÝÞàÝÜÛÛÛÛÞßÝÝÝÜÝáÞÕÃ²¯¨¹ÑÚÙØÚÛÜÞÞÞßÞßÞÝÞÜÞÞÞÞÝÜÜÝÜÞÜÞÝÝÝÝÞÞÞÝÝÞàßáÞßÞÝÝÞÝÞÞßÞÞÞÞ×Ì¸°«±ÈÖØØÚÛÛÜÛÝÝÝÝÜÛÛÛÚÛÜÝÝÛÜÜÞßÞÝÞÞÞÜÚÜÝÝÞÛÜÝÝÝÜÜÞÜÞÝÝÞßßÜÚÜÜÔÄ´±©¡½ÒÚØÛÜÝÜÛÛÜÞÜÝÜÝÝÞÜÜÝÝßÞÞÞÞßÝÛÛÜÝÜÜÛÜÞÞàÞÞÜÜÜÜÞßÞÝÝÝÜÜÚÜÞ×Ì¾»·­°ÊÖÚÚÜÝÜØÜÚÝÞÞÝÜÜÛÝÛÜÛÞÞÜßÚÝÜÜßÞÞÛÚÛÛÝÝÜÞÜÝÞÞßÞÜÞÝÞßÞÝÚÛÝÜÖÉÀ¿·©£½ÓÚÚÙÛÝßÞßÝÞÞÞÞÝÜÝÝÜÜÝÞàßßßÞÞßÞÞÞÝÞÝÜÝÝÞÞÝÜÝÞÞÜÞßàßßÞÝÞÛÞÛÔÅÀ»®²ÌÚÜÛÛÜÜÜÝÜÞÜÛÜÝÝÜÛÜÞßàßÞÞÞÞÜÜÛÝÝÜÜÛÚÜÛÝÞÝÝÜÞÞÝÝÞÞÞÞàÞÞÜßßØÎÂ¾µ¦§ÂÕÜÚÛÜÜÝÝßÝÝÝÝÞÞÞÝÝÝÜÞÞßÞÞÞßßßßÝÞÝÝÜÛÜÞÞÞÞÞÞßÜÝÞßÞÝÞÝÞÛÚÞÝØÎÂÁ°¡·ÎÛÚÚÚÜÛÜÛÜÝÝßßÞÜÛÜÝÞÝÝÛÝÝÝÜÜÞÝÞÜÝÝÞÞÞàÞßÝÜÞÝÝÜÝàßßÝÝÞÞÞÝÝÙÓÈÃ·§­Å×ÜÛÛÜÝÞÞÞÝÝÞÜÜÛÜÞÝÞÝÝÞÞàßÝÝÝßßÞÝÝÝÞÜÝÜßàßßÞßÝÞßßÞßÛÝÝÝÛÜÜÛÕÌ¿¯§¿ÕÛÚÛÝßßÞßÛÜÛÜÝÜÜÜÝÝÝÞÞÜÜÝÞÞÛÜÛÝÞÞÝÝÝÝÝÝÚÜÛÝÝÝÝÜÜÝÞßÞÞÞÜÜßÜ×ÎÃ·££»ÒÝÛÚÚÝÞÞÞÞÜÜÜÜÝÝÞÝÝÝÝÞÞÝÜÜÛÝÞÞÝÜÝÝßÞÝÛÚÜÞßÞÛÝÜÝÞÜÞÛÞÝÞÞÞÞÞÚØÏ½­¨¿ÑÜÜÙÚÝÝÝÚÙÚÝÜÜÚÝàßßÜÜÞÝÝÜÝÝÜÜÛÞÝÝÛÛÛÛÜÛÛÜÝÞÝÝÞàÞÞÜÞÞßàÞÝÜßÞÜÖÁ²¢§¾ÏÜÜÙÚÚÚÜßÞÝÜÜÜÜÞÛÝÛÜÞÞßÞÝÞÜÜÞÝÞÞÝÝÝÝÝÝÝßÞàßÝÞßàÝÝÜÞÝÞÜÛÜÛÜÛÝÛÎ½±µÇ×ÝßÝÞßÛÜÝÜÝÚÜÞÝÞÜÜÝÜÝÜÛÝÜÝÝÝÝÛÜÚÜÜÝÞÜÜÛÜÝÝÝÜÜÝÝÞààßÝÛÝÞÝÝÜÛÜÛÑÄ¸¼ÊÕÜÜÛÝÜÜÝÜßÝÞÞÞÞÝÞÝÜÜÜßàÞÝÛÜÜÜÝÛÜÜÝÞÞßÞÝÜÜÞÝÜÜÞßÞÝÝÝÞÞÝÝÞÞÝÝÞÝÛØÕÖØÛÝÝÝÝÞÞÞÞÞßÞÝÜÛÜÛÜÛÛÜÞÞÞÞÝÜÛÛÛÝÞÞÞÝÜÝÜÝÝÜÜÞÝÞÛÜÜÜÜÝÜÝÝÜÝÝÜÜÛÜÚÚÙÚÛÜÜÛÝÛÛÚÛÝÞÜÜÜÝÝÜÞÛßßßßÜßÝÝÝÜÝÜÜÝÜÝÝÜÞÞÞÝÝÜÝÞÜÜÜÞÝÝÞÞÞÛÚÝÝÞÛÛÜÝÝÜÝÜÝÝÝÜÞÝÝÝÝÜÛÛÛÜÞÞÞÜÛÛÞÞÞÝÜÜÝÜÞÝÝÛÛÜÝÞÞÞÞÞßÝÞÞßààßÞÝÜÝÞÞÞßÞÞÜÜÜÞÝÝÝÛÛÝÞàÝÝÛÝßßÞÛÛÛÝÞÞÞÞßÞÞÝÝÞÞßÞßßßÞÞÝÞÞßÞÞÞÝÝÝÞÞßàÝÝÝÝÞÝÞÝÞÜÝÞÜÜÚÜÛÝÝÞßàßßÜÜÞÜÜÚÚÚÝÞÞÞÝÝÞÜÜØÛÜÝÞÜÝÜÝÝÜÛÛÜÝÞÝÞÞÞÜÝßÞÞÜÝÜÝÞßßÞÝÛÜÝÞßÞÝÞßßÞÝÜÛÜÝÞÞßÝÝÝÜßààßÞßàááÞßÛÞÜÝÝÛÛÚÝÝÞÝÜÚÛÛÞßÞÜÛÛÜÜÞßßßÞÛÞßàÞÝÜÝÜÜÝÝÞÞÞÛÜÜÝÝÞÝßßÝÝÜÝÞÝÝÝÝÞÝÙÜÜÝÝÛÝÜÞÜÝÞÝÞÝßßÞÞÜÝÞÞÞÜÜÝÞáßÞÞÞßàÞÞÝÝßÝÝÜÝßßßÝÞÞÞÝÞÞÞÞÝÞÞÝÞÞßÞÝÛÛÞßàßÝÝÞÞàÝÝÜÞßÞßßàààÝÞàßÞÞÝÝÝÜÞÛÞÝÝÞÛÞÜÝÝÝÝÜÝÝÝÞÝÜÛÛÛÛÝÝÞÞÞÞÞßÞßßßÞÝÝÜÜÞÝÜÜÜÝÞÞÞÞÝÝÞÞß
Y:
F:00:00:13.05
G:
S:59,97
V:18891,40457
C:264,270
M:
ÞÞÜÝÜÝÞÝÜÛÜÝÞÜÚÚÛÜÞÞÞÞÜÝÞÞÞÝÜÛÚÙÛÛÛÙØØÙÙÛÛÛÚÚÛÝÛÛÙØÙÜÜÜÚÙÙØÜÝÜÝÜÜÜÛÝÛÜÛÚÛÛÚÚÜÜÜÜÚÛÛÛÜÛÜÚÛÚÙÙØØØÙÛÙÙÙØØØÙØØ××ØÙØØØÙÚÚÙØÝÝÜÜÞÞÞÞÝÝÛÛÜÝÞÝÜÞÝÞÞÜÜÜÛÝÝÝÜÛÚÙØØÙÙÙÙÚÚÙ×ØÚÙÚÚØØ×ØÙØÚÙÚÛÙØÞÝÝÝÜÜÜÜÞÝÞÝÝÜÛÛÝÝÜÛÚÚÜÜÝÚÚÚÚÚÚÚÚÙØØ×ØØÚÜÛÚØ×ÙÙÚÙØØØØØØÙÙÙÙÛÜÝÞÞÝÛÝÜÜÝÛÝÜÝÝÝÜÝÛÞÜÝÝÝÜÛÜÚÚØÚÙÜÙØÙÚÛÛØÚÙÚÙØØØ×ØÖØØÙÚÙÚÚÙÝÛÛÚÛÜÝÝÜÚÛÜÝÝÝÛÜÝÜÛÛÜÝÝÞÜÜÚ××ØØÙØÙÙØÚØÛÛÙØØØØ×ÔÕÖ×ÙÙÙÙÙÙÙÙÛÚÚÛÛÜÜÜÜÝÝÛÚÛÜÞÞßßÝÝÜÜÛÜÜÝÜÚÚÚÚÛÛØØÙÙÛÛÚÚÙØØØÖÖÕ×ØÙÙØÙØÙÙÚÝÞÞÞÞÜÜÝÛÜÜÜÞÝÞÞÞàÞÞÞßßÝÜÚÚÙÙÙÚÛÛÚÙØÙØÚØØØ×ØÖÑÏÍÒÕØ××ÙÙÙÙØØÞÞÝÞßÞÞÞÞÞÜÝÞßÞÝÞÜßÞßàßÞÝÝÝÝÛÛÛÛÚØØØÛÜÜÛØÙÚÚÖÎÉÎÔØÛÙÚÙÙÚÙÚØÛÜÛÚÛÛÜÜÜÚÜÚÜÜÚÜÚÞÝÞÜÛÛÝÞÝÜÚÚÛÛÚØ××ÙÚÚØØ×ÙØÒÅ¹µÂÏ×ÙÕ×ØÚÚÙÙØààÝÝÝÝÞÝÝÝßßÞÞÜÝÞÜÞÚÛÝÞßÞÛÜÜÜÛÛÚÜÚØØØÚÚØØØ×Ï¿³·ÄÒÙØÙÚÜÚÛÙÚÜÝÜÚÙÚÛÝÝÜÞÞÞÝÜÞÞÞÜÛÛÜÛÜÜÝÛÚÚÙÙÙØÚÙØØÙÙØØÛÛÖÂ¬¢©ÀÐ×Ø×ÚÚÛÙ××ØÞÞÝÝÝÜÜÝÝßÞÝÜÜÞÝÞÝÞÛÜÜßàÞÜÜÛÝÛÚÚØ×ØØÚÚØÚÛÜÔ½©©ÁÑØØØÚÚÙÚÚÛÛÜÝÛÛÜÜÝÝÝÞÞßÝÝÛÛÝÜÝÜÜÝÝÜÜÞÛÝÙÙÛÛÛØ×ØØØ×ØÙÖÊ²¢¤¾Î××Ô×ØÜÙÚÚÙÞßßÝÞÝÝÝÜÝÝÝÞÝÞÝÞÞÞÝÛÚÜÝßÞÜÛÙÚÚÚÛÙÙÚÚÙÙÙÙÔÇ¯¤¼ÏØØ×ØÙÚÚÙÙØÜÛÜÞßàßÞÜÝÚÛÚÜÝÞÝÜÞÜÝÜÛÜÝÝÜÛÛÜÛÚÙ×ØØØÖ×ÜÖÎ¸¸ËØÙÖÙØÙØØØ×ÝÞÝÝÝÞÝÞÞßÞÜÛÛÜÞÞÝÛÜÜÞßÞÞÜÜÞÜÛØØØÙÙÚØ×ØÚÖË·µÊÖ×ÖÖÚÚÛÛØÚÝÞÞÞÝÜÜÚÛÚÜÞÝÞÝÝÝÝÛÛÛÚÚÛÙÛÜÝÝÜÚÚØÙ×Ø×ÖÙÚÑÅ®±ÈÕØÕ×ÙØÙÚØ×ÞÞßÞÞÞÞÞÝÜÝÝÞÞÞÞÞßÞÞÞÝßÝÜÝÝÞÞÝÜÜÛÛÙÙÖÕ×ÚÔÇ±®È×ÙÖÖÙÚÚÚÙØÚÚÛÜÝÜÜÛÚÜÚÛÛÜÜÝÜÜÛÙÚÚÛÜÜÛÜÜÛÛÙÙØÚÛÛØÔØØÑÄ«ªÃÓ×ÔÖÙØÙØÚÚÜÞÞÞßÜÞÝÝÝÛÞÝßßßàÞßßÞßÛÝÜÜÞÞÜÜÛÜÜÜÜÛØÔØÚÔÄ¯¥¾ÑØÖØÛÛÚÙØÙÜÛÛÛÛÛÛÜÜÝÝÝÝÝÝÜÜÜÜÜÜÚÜÛÜÝÝÛÜÛÜÛÚÙÛÚÙÖÚÛÑÁª¼ÐÙÔÓÙØÙØØÙÞÞÞÞÞÞÞÜÝÝÝÞÞÞÞÝáàßÜÚÜÝßÞÞÝÝÜÜÛÜÜÝÞÜÛÖÙÛÒÅ¯¤¶ÐÚÚØÙÚÚÚÛÙÝÝÝÜÞÞÞÞÝÝÞÞÞÝÝÝÜÝÞÞÝÛÚÛÜÞÝÞÞÞÝÝÞÝÝÜÛÚÜÛÏÃ¯§¶ÎØ×ÕÙØÙÙØØÞÝÛÜÝÝÝÛÝÝÝÜÜÜÝÜÜÞÞßÞÞÝÛÜÛÜÝÝÜÛÝÝÝÞÜÚ×ÚÜÕÆ±§¯ÉØØÖ×ØÙÚÛÜÜÜÝÝÝÝÛÞÜÛÚÛÜÝÝÝÜÜÜÛÜÝÝÝÛÛÝÝÝÝÜÛÚÚÜÝÛÙÛÜÔÄ¯§®ËÙÙÖ×ØÙÚÙØÝÝÝÞÜÝÛÜÝÝÝÜÛÝÜÝÜÜÝÝÜÝÝÝÝÛÛÛÛÛÜÝÞÝÚÛØÚÝÝÔÆ°«©ÈÛÚØÙÜÜÜÝÙÛÝÝÜÜÜÞÞÝÜÜÜÛÜÛÜÜÜÝÜÞÜÛÙØÚÚÜÝÞÞÞÝÞÝÜÛÚÞßÓÂ¬¨ §ÈÙÛ×ØÚÚÙÚÚÝÜÜÚÛÜÝÝÜÛÚÚÝÞÞÞÜÝÜÛÚÚÙÛÜÜÝÛÞÛÝÛÛÜÝßÜÛÝßÔÂ©§£ÂÕÙØÛÝÛÛÚÜÙÚÚÜÚÛÙÙÛÛÝÚÛÛÜÜÜÛÜÛÝÜÜÛÚÚÞÜÜÚÛÜÝÜÛÚÙÙÝÛÐ¼¥¢¦ÅÙÛØØÛÝÝÝÝÜÞÝÜÜÛÛÛÜÛÜÜÜÜÛÛÜÜÜÜÛÛÜÜÝßÞÝÛÚÞÞÞÞÝÝÛÛßÝÑº¥ |¦ÈÚÜÙÛÞÝÛÜÝÙÙÚÛÜÛÚÛÛÜÝÝÞÞÝÝÚÚÛÛÝÜÛÝÝÝÛÛÙÜÝÝÝÜÞßÞÝàÙÈª|©ÉÚÝÙÝÞÞÞÝÝßÞÞÜÜÛÜÝÛÜÜÜÝÛÜÞÞßÝÝÛÜÜÛÝÝÝÜÛÛÜÜÝÛÛÚØÛÞÖÃ¢|°ÍÝÜÚÛÝÛÜÞßÛÛÜÝÛÜÞÝßÞÞßÝÝÜÛÝÝÝÜÛÛÜÜÜÝÝÜÜÜÛÛÙÜÛÛÙÞÚÌ³v¹ÒßÛÚÝÞÞÜÞÜÛÜÜÜÜÝÜÛÛÚÜÜÜÝÝÞÝÜÙÚÛÜÞÜÜÜÛÚÛÜÜÚÛÛÙ×ØÚÓ¿¤xyÁÕÛÙÖÚÛÛÞÞÞÛÜÝÝÝÜÜÝÝÝÜÜÛÝÚÛÛÝÞÝÝÜÜÛÜÝÜÞÛÛÚÚÚØÕÕ×ÑÁ¤}p¨ÉØÚØÛÞÝÛÚÜÛÝÝßÞÝÝÜÞÞÝÜÛÚÛÞÞÞÛÚÛÝÜÛÜÛÜÛÚÙÚÚÚÚ×Ö×Î»vs·ÒÝÙÚÜÜÜÜÜÞÜÜÜÞÞÞÛÛÛÜÜÝÞÛÝÚÜÜÝÜÙÚØÚÙØÚÚÜÙ×ÕÔÓÒÎÀª{|s©Æ×ØÙÚÝÝÞÜÜÛÞÝÛÛÛÜÛÜÜÜÝÝÝÜÚÜÛÛÜÜÜÝÜÚÚÙÙØØØÔÐÌÆº¦vp{wz¼ÓÜÛÚÛÝÜÞßÞÞÝÛÝÝÛÛÛÝÝÜÛÝÝÞÝÚÛÜÚÚØØØØÕÕÒÎÉÃ»®uifl|~z³ÎÚÚ×ÚÜÝÝÜÞÞÞÞÝÝßÞàßÜÜÛÜÝÝÜÞÛÛÙÚÛÚØÖÓÏÈ¼®xkgefiq}~¯ÉØÜÙÜÞÝÞÛÞÞßÞÜÛÞÜÜÛÜÛÚÚÛÜÛÜÙÙÚ×ÙÖÔÑÊ»§{mhhhknt}~­ÇÖØØÚÝÝÞÞÞÝÜÝÜÝÞßßÝÞÞÜÜÚÛÝÜÝÛÜÚØÖÑÇ´nkkqv}~²ÉÔÙÙÜÝÞßÞÞÞÞßÝàÞÛÞÝÝÝÝÝÝÝÛÜÜÜÚØØÕË´|lhnw}§¿ÎÕØÙÚÛÜÝÝÝÝÝÝÞÞÞÜÜÞÜÝÞÝÝÚÛÚÛÛÛÚØÒÁ¤rot¤ºÉÒØÙÜÜÜÞÞÞÝÜÜÛÜÚÜÜÞÜÜÝÝÜÝÜÜÝÜÝÛÛÛÑº~v|®¾ÉÐÕÙÜÜÝÜÝÝÝÝÞÞàÞÜÛÜÜÝÝÝÝÝÜÜÝÞÞÜÚÚÚÐ»{¨´¾ÇÎÓ×ÙÙÚÛÝÞÞÞÞÜÝÜÜÝÜÝÞàßÞÜÛÜÜÜÜÜÜÜÙØÛÑ½~¦µ¾ÅÊÎÒÔÖØÚÙÙÙÛÛÜÜÝÝÜÛÚÛÜÝÝÝÝÝÞÜÝÝÞÜÜÞÜÙÙÝÕÅ¤~~®¼ÄÊÐÓÕØÚÝÜÙÙØÜÜÜÜÜÞÞÞÝÝÝÝÞÝÞÞÝÝÜÜÚÜÚÛÜÜÚ×ØÞÛÎ±{²ÃÊÐÓØÙÚØØØÚÜÜÛÛÛÜÝÝÞÝÝÝÞÝÜÛÚÜÝÝÛÜÜÞÞàÞÜÛÜÝÜàÞÕÁ¤}{¨ÁÎÓÕÖÚÛÜÜÛÚÛÜÜÝÜÜÛÛÜÜÜÞÞÜÛÜÜàßßßÝÜÚÝÞÞÝÜÜÜÚÙØÞØÍ´¡us«ÃÓÖ×ØÙÙÛÛÝÜÛÜÝÞÜÚÜÝÞÝÜÜÛÞÝÝÜÝÝÝÝÝÝÜÜÜÜÝÞÞÞßÜÚÜÞÔÃ©yn£ÂÓÖ×ÛÝÞÜÛÛÝÜÚÚÛÜÜÞÞÝÜÜÜÝÝÞÜÞÜÝÞÞÞÝÝÝàÞÝÛÝßÞÝÛÚßÜÏ¶|ls»ÐØÖ×ÛÜÜÜÚÛÚÜÚÛÛÝÝÜÛÛÛÜÝÞÝÝÝÞßÞÝÞÝÜÛÚÜÝÞÝÜÜÞÞÝÞâÚÊ±sl«ÈØÙÙÛÜÞÞßÞÞÞÝÝÜÝÝÞÝÞÜÝÝÝßÞÞÞÞÞÞÜÝÝÜÞÝÞÞßÛÛÜÝÝÙÝßÙÇ©rs¸ÑÙÙØÚÛÙÛÝÜÝÞÞÞÞÝÞÝÜÝÞßÝÛÛÛÝÜÛÛÚÛÜÜÜÜÛÜÛÛÝÝÞÞÝÜÞß×Â§pt¾ÔÙ×ÚÛÞÝÝÜÛÝÜÞÜÜÚÛÚÛÝÛÜÜÜÞÝÛÝÝÝÝÜÝÜÛÜÚÚÜÜÛÜÜÞÜÚÞÞÕÃ§£¡r}¥ÆÖÙÕØÚÜÜÜÝÛÝÝÜßÞÞÞÛÝÛÜÜÝÞÝÛÛÛÝÝÝÞÝÞÚÚÙÚÜÛÞÞáßÝÙÜÜÖÁ¨¢ u¦ÃÕØ×ÛßÞÝÛÜÞßÞÞÜÞÝÞÞßÞÝÜÛÜÝÝÝÝÝÞÞÞÝÜÝÜÝÝÝÝÞÞÝÜÙØÝÞ×Â¦ x§Æ×ÙØÛÝÝÞÜÞÜÞÝÛÛÜÜßÞÜÜÛÝÝÝÞÛÝÜÞÞßÞßÞßßßÜÜÛÝÝÞÞÜÙÝßØÃ¦y~¢ÃÕÚÙÚÝÞÝÝÜÜÝÝÜÝÜÜÜÛÝÝÞÝÛÜÛÞÝßßÜÛÛÝÞÞÝÝÜÛÚÞÞÜÝÛÛßáØÉ«  z|½ÒØØÙÝÜÜÜÛÜÛÜÜÝÞÞÞÞÜÛÜÝÝÞßÞÞÛÚÚÜÜÝÛÜÜÝÚÝÚÝÜÝÞÜÙÚßÝÑµ£¥¢z·ÏÚÙÛÛÞÝÝÝÝÞÞÞÜÜÝÞÞÞÞÞÞÜÜÝÞÝÜÛÜÞßÞÞÜÝÝÝÜÞÜÛÛÝÝÙØßÜÔ½§¦£z®Ê××ØÙÚÛÚÜÚÜÝÜÜÛÛÛÛÝÜÝÝÝßÞàÞÝÜÛÛÛÛÝßàÞÜÚÚÝÞÝßÝÜÛßß×Ä¬¦¦|£ÁÓØØÛÝÞÝÞÝÜÝÝÝÝÝÞÞÞÞÞÞÞÞÞÝÞÞÝÝÞÝßÞÞÝÜÜÝÝÞÞÝÞÞÞÜÝàÛÏµ¤¡|·ÐÛÚÚÜÜÜÛÝÞÞÞÛÛÝÝÞÜÞÝÞÜÜÝßÞÞÞÝÝÞÝÜÝÜÝÛÝÞÞÞÝÞÞÞÜÛàÞ×¼¥y«È×ØÙÛÞÜÜÛÛÜÝÝÝÝÝÜÝÜÝÝÜÜÜÝÝÞÞÜÜÜÝÜÝÞÝÝÝÞÝÞÞÝÞÜÜÚÝÞÙÉ®{ÀÓÚÙÚÛÛÛÛÝÚÛÛÜÝÜÜÜÞÞÝÜÜÛÜÛÜÝÝÝÛÛÝÝÝÝÜÜÞÞÞÞÞÝÞÜÚÚÝÛÒ¸¡y´ÎÚÚÚÝÞÞÞÝÞÞÞÜÛÝÝÝÞÜÝÝßÞÝßÞàßÜÜÞÞÞÜÚÝßÞÜÜÜÝÜÞßÝÚÛÞÖÂ¦z«È×ÙØÙÝÜÞÛÛÜÚÜÝÝÝÝÛÛÝÜßßÞàÝßÝÝÜÛÝÝÞßßßÞÝÝÝÝßßßÝÜÝàÚÌ®y¿ÔÙØØÛÜÜÛÜÛÝÝÝÝÝÜÝÜÛÞÝÝÝÝÝÝßààßÞÝÞÝÞÜÝàÞÞÝÝÞÝÞÛÚßÞÔº¢¸ÑÛÚÙÚÜÛÜÝÞÞÞÝÜÛÛÛÝÜÜÜÝÝÜÛÛÛÛÜÜÜÝÝÞÞÞÜÝÜÝÜÝÜÜÞÝÜÝÞ×Æ¬¡ ®ËÚÚÙÛÛÝÝÝÞÝÝÝÝÞÞÞÜÜÜÛÛÜÜßàßàÝÝÝÝàÞÞÜÚÝÛÜÝÝßÛÛÛØÛÝÙÌ´ªª¤«ÊÛÚÙÚÝÝÞÝÛÝÜÜÝÜÝÝÜßÞÜÜÞÝàÜÝÝÝÞÝÚÛÙÚÜÝßßÞÞàßàßÞÜÞàÞÑ»«ª¥¥ÆØÜÙÛÝßÞÞÝÝÞÞÞÞÝÝÞÞÝÝÜÝÝÝÞÞßÞÝÝÜÞÞßÞÜÜÜÝÜÛÜÛÜÛØÚÞß×Ç³®£¢ÄÕÛØÚÝÝÜÜÛÝÜÜÝÜÞÝÝÞÜÛÜÜÝÞÞÞÝÛÜÚÜÝÝÞÞÞÝÞÞÞÞÝÝÞÜÝÚÞÞÖÇ²¬£¢ÂØÛÙÛÜÞÜÜÜÝÛÝÜÝÝÝÜÚÚÛÛÜÛÝÜÜÛÛÜÜÝÝÝÝÜÝÝÝÞÝÝÞÜÜÛÛÚÞßÙÊ´¯¥¥ÄØÝÙÙÚÜÝÛÜÚÛÛÜÚÜÛÛÝÜßßÞßÜÝÞÞÞÝÜÛÛÜÜÞÜÝÜÜÞÞßÞÞÞÜÝÞàÖÈµ°©¨ÆÛÝÛÛÛÛÚÜÞÞßÞÝÜÜÜÝÞÞÞßÝÞÝÞßÞÝÛÛÜÝÞÜÝÞÜÜÞÜÜÛÛÜÝÜÜÝÞÖÈµ²©¯ËÛÞÚÛÜÜÝÚÛÛÝÞÜÚÛÞÝÞÜÝßßÝÝÜÝÝÝÞÞÞÝÝÜÝÜÜÜÝÞßßÞÞÞÜÜßÚÐ¿²±§¹ÒÝÜÚÝÝÜÛÜÝÝÝÝßßÝÛÝÝßáßÞÜÜÝÝÞÜÜÜÝÞÞÜÛÛÛÜÝÞÜÜÝÜÜ×ØÚÖËº²°¤¦ÄØÞÚÚÝßÝÜÜÛÚÛÛÞÞÝÜÚÚÜÝÝÝÜÛÝÝÞÞÜÞÞÞßÝÛÛÜÞÞßÞÜÜÛÛÛÜØËº±´°¤µÎÛÛÛÞààßßßÞÝÝÞÞÞÝÜÞÛÞßààÞÞÞÞßßÞÝÞÝÞÞÝÜÝÝÜÝÝÝÜÛÛÞØÊµ©°´¬¯È×ÚÜÝÞÝÚÚÜÜÜÜÚÜÞÝÝÜÛÞÞßÝßÝÞÞÝÝÜÝÜÜÚÛÛÝÝÝÝÝÝÝÝÛÜÞ×È¯£­´°£¬ÆÕÜÛÛÝÝÝÞÝÝÜÝÝÝÜÚÛÛÝÞßÞÞÝÝßßßÞÝÞÝÝÞÝßßßÞßßàÞÞÚÜÞÚËµª¯´±ª¥·Ê×ÝÛÜÞÞÝÜÜÜÝÜÞÝÜÜÛÛÛÜÜÝÝÞÞÝÞÞßÞÝÝÜÝÞÞààßÝÝÝÞÝÚÜÞÚÏ¼°±±°®±ÀÐ×ÛØÚÛÜÞÝÜÝÝÝÝÜÜÝÝÝÝÜÜÝÜÞÞÞÞÞßÞÞÜÛÝÞÞÞÞÞÞÝÜÝÞßÜÛÚÚØÌÂº¹ÀÉÐÖØÙÚÛÝÝÜÛÚÜÜÜÛÜÛÜÛÞÜÝÞÞßßÝÞÞÞÞÛÝÝßÝÜÜÛÞÜÛÛÝÞÞÝÜÙÜÚÜÚÔÐÍÏÒÖÙÛÚÙÙÜÞßÞÜÜÜÝßßÞÞÝÝÞÝÝÜÜÜÝÛÜÜÞààÞÞÜÝÞÞÝÝÞÜÝÜÞÝÞÝÚÛÜÞÜÝÚÚÛÛÜÜÜÝÝÞÜÜÛÜÜÜÜÛÜÜÝÞÞÝÝÞààÞÝÝÝÝÝÝÝßßÞÞÞÞÝÞÞÞßßÞÝÞÞÞÞÞÝÞÜÛÛØÚÙÚÚÚÚÛÜÝÝÝÝÝÝÝÞÞÝÜÜÜÞÞÝÝÝÝÝÞÞßßßÞÝÝÛÝÜÝÞÞÞÝÝÝÝÜÝÝÝÝÝÝÜÜÝÝÝÝÛÛÛÜÝÝÝÜÛÛÜÞÞÞÜÜÜÝÜÜÝÜÝÛÜÝÝÞÜÜÜÜÝÝÝÝÞàÞÝÛÛÝÝÝÝÝÞÝÝÛÛÞÝÞÝÝÞßÝÜÚÛÝÞÞßÞÜÝÝÞßÞÝÜÜÜÜÝÝÞßÞÝÝàÞßÝÚÜÜÞÝÜÛÜÝÝÞÝÝÝÝÞÜÜÛÛÜÝÝÜÝÜÜÝÝÞÞÜÛÛÝÞÞÜÚÚÙÝÝÞÝÜÝÜÜÛÜÛÜÛÞÛÝÞÞßÝÝÞÞÞßÝÜÝÜÝÜÜÜÞÜÜÚÛÝÜÝÜÝÞÝÞÜÝÜÚÜÞßßÝÜÝÞÞÞÜÝÜÝÞÞÞÞÞÞÝÞßÞÞÝÞßàÞÞÝÜÞÝßÞÞÞÞÝÝÝÝßÞÞÜÝÝßÞÝÜÜÜÞÞÝÜÜÝÞÜÜÝÞÞÝÝÞÛÜÛÛÝÜÜÝÜÝÝÜÜÛÜÝÞÝÜÛÜÞÝÝÜÛÞÝÞÞÞÝÝÝÝÝÝÞÞßÞßÞßÝÝÞÞÞßßàßÞßÞßßáààÝÝÝÞÞßßßÝÜÝÝÜÝÞÝÜÜÝßßÞÝÝÞÝÞÝ
Y:
F:00:00:13.15
G:
S:69,92
V:18891,40457
C:254,281
M:
ÜÛÛÜÜÜÜÛÛÜÜÝÜÝÛÞÞÞÞÜÞÜÝÝÜßßÜÛÛÜÝÜÜÜÝÝÜÚÚÚ×ÙÙÙÙØÚÚÛÚØÙÙÚÛÛÚÚÙÚÚÚÚÚÙÚÙÚÜÜÜÛÜÜÝÝÛÛÛÛÝÝÜÛÛÝÝÝÝÛÝÝÞÝÝÝÝÜÛÜÝÞÞÜÜÛÜÙÚÚÚÙØÖÖØØÚÛÚØØØÙÚÚØÙØÛÛÚÙØÚØÙßÝÜÚÛÛÜÛÜÛÜÛÞÝÜÛÚÝÝßÝÞÝÞÝÜÚÚÛÜÝÞÜÜÜÞÞÝÛÚÚÛÙÙØÙÙÙØØÙÚÚÚÚØÙÙÙØØÙÜÞßÚØÙØÜÝÞÞÞÝÝÝÜÞÜÞÜÝÝÜÝÜÝÞÝÝÝÛÞÝÝÜÜÞÜÚÛÜÞßÞÝÚÛÚÚÚÙØØØÙÚÚÚÚÚÚÜÙÙÙÙÚÚÙÚ×ØÙÛÙÚÞÜÝÜÚÚÛÜÞÞÜÛÜÜÝÞÞÝÝÜÜÜÝÞÞÝÛÜÝÞÞÝÜÝÛÜÚÛÛÜÛÛÙØÙØÚÛÚÛÚÙÙÚÙÙÚÙÚØØØÙÚÙØØ×ÚÝÝÝÞÞÞÝÝÝÜÜÜÜÞÞÞÞÝÞÞÞÝÜÜÝàÞÜÚÙÜÞÝÝÜÛÞÝÜÞÙÚÙÙÙ×Ø×ØÙÚÚÚÙÙ×ØÙÙÙØÙÙÙÙÙÙÙÙÜÜÞÝÞÜÛÚÜÛÝÞÝÞÞÞÝÜÜÜÝÝÝÜÚÜÜÝÞÜÝÜÛÜÜÞÛÚØÚÛÝÜÙØØÚÛÚÙØÙ×ÕÒÒÔ×ØØ×ÙØØØØÙØØÝÛÚÜÞßÞÝÝÜÞÜÜÝÝÞÜÞÝßßÞÝÛÜÜÝÝÜÝÝÞÞÛÝÞààÞÝÜÛÛÚÚØ××ØØÙÛÙÖÑÑÔ×ÙÚÙÝÛÚØÙÛÚÙÜÝÞÜÚÚÜÛÞÛÛÜÛÝÜÝÚÛÛÛÜÛÝÞßÝÜÜÝÞÜÜÝÞÞÝÞÞÜÚÚÛÛÚÙÖØÖ×ÖØÚØÑÈÄÎÔÛØÕÖ×ÙÙÚÛØØßÞÞÜÜÛÛÜÝßÝÜÜÛÝÞßÞÞÞÝÝÜÜÞÝÞÝÞÞÞÝÛÚÜÜÜÜÝÛÜÜÜÝÜÚÚÚÛ×ØÛÙÓÅ¾ÆÐØØ×ÚÜÛÛÚÛÚÚÝÜÜÛÝÜÛÛÜÚÝÝÞÝÜÛÛÜÞÜÜÜÜÞÞÞÞÝÞÝÜÜÙÛÝÞÞÞÝÝÞÝÝÚÛÚÜÜÚØØÚÕÉ¶¬´ÆÔÚØ×ØØØØÙÚÚßÝÜÝÞßÞÝÞÞßÞÝÜÜÝÝÞÞÝÞÝÝßßÞÞÝÝÜÜÜÜÝÞÞßßÜÝÛÜÝÝÝÛÝÛÚØØÛ×Ê²©­ÂÑÖ××ÙÛÚÚÛÚÛÝÛÜÛÛÜÜÜÛØÚÜÝÝÛÜÛÜÝÜÜÜÜÞÝÜÛÜÜÞÛÜÛÞÞÝÜÜÜÞÜÜÝÛÝÚÚÚÚÙÙØÔÄ¯¡ ¶ÉÖÙ××ÙÚÙÚÚÚÜÜÞÝÞÞÝÝÜÜÛÝÜÝÛÛÛÜÛÚÜÞÝÝÛÝÝßÜÜÜÝÞÜÚÚÛÝÞÝÜÛÛÜÛÝÚÜÙÙÙØÔÇ°£¯ÆÓÙØ×ÙÚÙÚÛÚÝÞÜÝÜÝÝÛÜÞßÞÝÛÛÝÝÝÜÛÜÜÝÝÝÝÜÞÝÝÝÝÝÞÝßààßÞÝÛÝÜÞÛÜÛÛÛÛ×Ð¿¥¥ÁÐÚÙØÚÛÚÛÚÚÞÜÝÜÞÜÚÛÜÝÝÞÝÝÝÝÝÝÜÛÜÜÜÜÜÝÝÛÚÚÚÝÝÝÛÛÝÜÜÜÝÞÜÛÛÝÝÝÙÙÝÚÒÁ¤»ÏÚÙ×ØÛÛÜÜÜÜÜÞÝÝÛÛÜÜÝÜÜÛÜÛÛÙÛÛÜÛÛÛÜÞÝÜÛÛÚÝÛÜÚÚÚÛÛÞÝÝÝÜÛÜÞÞÜÚÜßØÌµ¶ÉÜÚ×ØÛÜÛÛÚÝÛÛÛÛÜÜÝÝÝÞÞÞÝÝÞÝÞÝÞÞÝÝßÞÞÝÝÜÝÝÞÜÝÛÝÜÞÜÝßßàÝÝÜÜÛØÜàÙÍ¶²ËÙÛØØÜÜÝÜÝÛÜÜÜÛÚÛÛÛÜÚÛÜÜÛÜÚÜÜÛÝÜÝÜÝÝÜÜÛÝÜÝÛÜÜÝÜÜÛÛÚÛÛÜÝÝÝÚÙÛÞÖÈ±¯ÈÚÛ×ØÛÞÞßàÜÜÝÞÝÛÜÜÞßÞÞÝÜÝÝßßÞÝÛÜÜÝÞÝÝÜÜÜÜÝÞÝÜÛÝÝÜÝÝàßßÝÜÝÜÙÜÜÓÅ­¯ÊÛÝÛÛßÜÜÜÜÞÜÜÜÜÝÛÜÛÜÜÞÛÛÛÜÞÞÞÜÜÜÞßÞÜÜÜÝÞÜÚÚÚÚÜÜÝÞÝÜÝÞÝÞÜÝÜÛàÚÍ·¥´ÌÜßÜÜÝÝÞßßÝÝÝÛÛÝÝßàÝÝÝÞÞÞÜÜÜÜÞÜÞÝÜÜÝÜÞÜÜÜÜÛÚÝÜÞÜÜÛÛÛÛÝÝÜÛØÛÞ×È±£¶ÑÝÜÛÙÝÝÞßÞÛÛÛÛÝÛÚÛÚÛÚÛØÚÛÛÞÜÜÜÛÝÛÚÛÚÞÝÝÛÛÛÛÜÛÛÚÛÚÛÚÛÛÛÛÙØÙÝØÌ»«¨½ÕÞÛÚÛÜÛÜÝÝÜÜÜÝÜÜÝÝÞÞÞÝÝÝÜÞÜÝÝÞÞÝÛÚÛÜÜÛÚÛÜÝÞÛÛÜÛÜÛÜÜÚÙÚÚÚÙÚÛÑÀ­¨¥§ÈÙÞÛÚÝÛÜÝÝàÛÛÝÛÝÛÝÝÝÝÛÜÜÜÜÛÛÜÛÛÜÜÛÛØÚÛÛÛÛÝÛÝÛÛÛÚÚÛÚÛÚÚÚØ×ØÙÍ¹¡¢²ÎÚÙÖÚÜÞÝÜÛÜÜÝÜÞÜÝÝÝÝÞÞÞßÞßÞÛÜÝÞÝÚÚÜÝÞÛÚÚÚÚÛÛÝÜÚÛÛÛÜÛÛÚÙ××ÓÆ®ÃØÞÛÛÞÞÞÞÞÝÜßßÞÜÜÜÝÝÝÝÝÞßßßÞÛÛÙÛÜÛÝÛÚÙÛÜÛÙØÚÚÚÚØÚØØØÙØÕÑÏÄ°yw ´ÎÛÛØÝÝÝÝÜÜÝÞÛÜÝÝÝÜÝÜÝÝÝÜÞÜÝÜÝÛÛÛÛÝÜÝÛÛÙÙÛÜÜÜÙÚÚÚÚ×ÖÔÒÏÊ¼©tjo¤Ã×ÜÙÙÜÝÝÝÝÝÝÝÜÝßÜÝÛÛÜÜÝÜÝÞÝÝÜÜÚÛÜÛÜÛÛÛÛÛÚÚÚÚÙØ×ÖÕÒÎËÃ¹¥wifkv¾ÒÙÙÚÜÝÛÜÜÞÝÞÝÜÝÝÝÜÙÙÚÜÝÞÞÜÞÝÞÞÝÜÛÛÜÜÜÛÚÛÜÜÚÙ×ÕÒÌÇ½°pgbemy»ÓÚÙØÚÜÝÝÝÜÜÞÞßÝÝÝÞÛÚÛÚÝÝÞÝÝÝÜÛÚÛÛÛÛÚÚÙÛÚÙÚÖÖÔÐÈ¹¤ykgghkq|¾ÐÙÙÚÝÝÞÜÜÜÜÝÜÜÜÜÝÝÝÝÝÞÞÝÞÛÜÝÝÝÜÜÝÞÞÛÚÚÚÜÜÚØÔÏÃ­yjffjpz­ÃÒ×ÚÛÝÜÜÝÜÝÝÝÝÞÜÝÛÚÚÛÝÞÝÜÚÛÛÝÞÝÝÜÜÝÛÛÚÛÜÜÚØÙÓÅ©tjlprv~ ·ÈÓ×ØÚÜÜÝÜÜÜÜÛÜÝÞÞÝÛÛÛÛÝÚÛÜÝÞÝÝÝÞÞÞÝÜÜÝßÞÝÙØ×Í·ynox}~³ÇÒ×ÚÚÚÛÜÞàÝÝÜÝÝÝÝÝàßÙÛÞÝÞÛÜÝÝÛÛÚÜÝÛÚÛÜÛÝÜÛÚÚØÈ®yw¥·ÄÎÓ×ÚÚÜÜÝÝÝÝÝÞÞÞÜÜÛÚÜÛÝÜÝÝßÞßÞÞÞÝÛÜÜÛÞÝÞÝÞÛÚÜÙÊ¬~~¥·ÅÌÑÔ×ÛÜÛÜÝààßÝÝÝÞÞÝÞÜÝßàßÞßßÝÝÛÞÝÝÝÝÞßÞÝÝÜÝÜÙÙÝÛÍ±~~ª»ÃÊÍÑ×ØÚÚÚÛÚÛÝÝÝÝÜÝÜÜÝÝÞÞÞÝÞÝàÞÝÝÞààÞÞÜÝÛÛÝÛÝÞÜÜØÜßÐ¼~±¾ÇÌÐÐÕ×ÙÚÛÚÙÙÚÜÜÛÛÜÝÞÝÜÛÜÞÞÝÜÜÝÞÛÝÝÝÝÝÝÜÛÜÛÝÝÝÝÛÛÚØÛß×Æ¨|­¿ÈÍÓÖ×Ö×ØÛÜÛÜÛÜÝÛÜÝÞÞÝÜÛÛÜÛÜÞÞÞÜÛÞÝÝÝÝÛÜÝÞÞÜÝÞÞÝÜÜÜÞÜÜáÜÐ¹w¹ÍÔÔÖÙÚÜÛÛÛÚÜÚÛÜÞÞÞÞÞÞÝÝÞÜÞÝÞÞÞßÝÜÛÝÜÜÛÛÜÜÝÝÜÜÛÛÛÝÜÝÛÛØÛßØÈ©vlv¹ÏÖÕÕÙÚÛÛÛÜÚÚØÜÚÛÛÚÞßÞÞÚÛÛÜÝÜÛÚÚÜÝÞÜÜÝÝÝÝÝÝÝÜÛÜÝßÝÞÜÜÝÛÚßÞÒ¼{km²Ì×××ØÚÚÜÝÝÜÚÙÚÚÝÝÝÛÛÛÝÝÝÞÜÝÛÜÝßÜÞÜßßßÞÜÜÝÞßÞßàßÞÝÝÞßààÛÛàÛÍ±vhy ÄÕÙ×ÙÛÛÜÜÛÜÜÞÝÜÝÜÝÜÚÝÞßÞÜÞÝÞßÞÞÞÝÞÝÝÞÞßÞßÞßÞÝÝÞÞßÝÝÝÝÞÝÛßáÚÆ¦qk²ÎÚØØÚÝÞÞßßßßÞÞÝÝÞÜÜÚÛÝÞÞÞÚÜÛÝßßßÝÚÜÛÞßßÞßàÝÜÞÞßÝÝÜÝÚÜÛÛÙßßÕ¿¢op¾ÒÛ×ÚÚÛÜÜÝÜÛÝÜÝÜÜÜÞÞÞÜÚÚÛÝÝÜÜÜÝÞÝÝÜÜÝÞÝÞÝÝÝÝßÞÛÛÜÞÞÝÝÝÞÝÛàÞÕ»muÂÕÚØÚÝÝÞÜÝÞÛÜÜÜÝÝÜÜÛÛÛÝßßßÛÛÜÜÜÜÜÞÞÞÝÝßÞÜÛÛÛÛÛÛÛÛÛÜÝÝÞÝÛÚÞÚÑº¢¢ |lx¤ÆØÛÕØÚÛÚÛÛÜÝÜÞÝÜÛÚÚÚÜÞÝÜÚÛÛÛÜÛÞÝÞÞÜÜÛÛÛÛÞÞÞÞÝÝÞÝÝÜÝßÞÞÞÛÛßÞÓ¼£¡|l|¥Ä×ÛÚÜÛÛÛÝÞÝÜÜÛÛÜÜÞßÞÞÞÞÞÜÜÜÞáßßÝÝÝÝÜÜÝÝÞÞÞÜÝÝÞÞÝÝÝÝÛÛÛÛÚÛàÝÓº¢  }ly¥Å×Ù×ÛÞÝÝÜÜÜÝÚÙØÛÜÞÝÝÝÝÝÝÝÞÞÞÝÜÞÞßÝÛÜÛÜÛÜÞßÞÞÞÞÞÝÞÝÞÞÞÞÞÛÛàà×À£¡~lwÄØÝÙÙÚÜÜÜÝÝÝÝÜÞÞÝÝÝÝÞÜÜÜÝÞßÞÞÚÛÛÜÜÛÞÝßÝÝÝÞÝÝÜÜÜÛÜÞßÞÜÝÞÜÛßß×Ã¦mu¾ÓÚØÙÝÜÝÜÛÚÜÚÜÜÜÜÛÜÛÜÛÜÝÝÝÝÞÞÞÞÛÝÝÜÝÛÚÛÝÜÝÞÞÞÜÚÜÝßÞÞÝÞÞÛÙÝâÚÉ­¡¡spµÎÙÙÙÛÛÚÛÛÝÞÞßÞÞÞßßßÞÜÛÜÝßÞÞÝÜÜÝÝÞÜÝÝÝÜÞÚÛÛÝÜÛÛÜÝÝÜÚÝÚÛÙÖÚÞÜÐ·¦¢uq°ÌÚÚÙÚÛÝÝÜÛÙÛÛÞÞÞÞÝÝÜÞÝÝÛÜÝÝÞÞßÞÞÜÞÜÝÝÜÜßÝÞÞÞÞÝÝÞßáßÝÜÞÞÚÛàÞ×¿ª¦ |o}¢ÁÔ×ÖØÛÛßÞÞßÝÞÝÞÞÝÜÛÜÛÞÝÞÝÞßÞÝÜÝÞÞÝÛÝÜÝÝÝÝÝÛÜÛÝÜÛÜÝÞßÞÝÞÜÜßÞ×Ã©sv½ÓÙØØÛÜÜÛÚÜÛÞßßßÝÝÞÜÛÙÛÛÞÞÞÞÞÝÜÜÞÞÝÛÛÝÝÝÝÜÞÝÝÞÝÜÜÛÝßßàßÝÚÝáÝÏ°¡{t³ÌÚÙØÚÜÞÝÝÝÞÞßÝÝÞÞÞÞÜÝÜÜÞÞßÝÞÜÝÝÞÞÞÞÞÜÝÜÛÜÜÜÞÛÝÜÜÝÝÝÞÝÝÝÛÛÞÚÑº¤x©È×ÚØÚÚÛÜÛÜÚÜÜÜÛÛÜÝÞÜÝÞÞßÝÛÜÛÜÜÝÜÝÞÝßÞÞÞÞÞÞÝÝÝÝÞÜÞÞÞÝÛÛÜÛÚÜÝÕÃ¨¢{{¼ÒÛÙÚÛÛÞÝßÝÝÜÜÛÜÛÜÞÞÞÞÞÞÞßßÞÝÝÝÝÝÜÝÜÜÜÜÝÝÜÜÝàßÜÛÚÝÝÜÛÜÞßÜßßÚË¯ |·ÎØ×ÖÛÜÝÛÛÛÛÛÝÝÝÝÝÝÞÞÝÜÛÝÝÞÜÜÜÝÞÞÜÜÝÞÞÞßÞÝÝÝÞÝÜÝÞÞÞÝÞÝÞÝÛÛßÞÑº y©Ç×ÚØÛÜÜÝÝÛÜÜÞÝÜÜÜÜÜÞÜÜÜÜÝÝÝÛÜÛÜÝÜÝÜÝÝÜÛÝÞÞßÝÞÜÜÜÜÞÞßÞÝÝÚØÚÝÖÃ§|¥ÆØÛØÛÝÜÛÛÝÞÞÜÛÛÜÜÛÜÜÝàßÜÛØÛÝÜÜÛÜÝÝÜÛÝÞÞÜÛÜÜÝÝÝÞÞÞÜÝÛÜÝÞßÛÜßÚÌ­{¼ÔÝÚÛÝÞÞÝÜÜÞÞßÜÜÜÜÞÛÜÛÝÝÞÝÛÝÛÜÜÜßÛÛÚÚÝÜÝÝÝÚÜÝÝÞÜÜÜÝÝÝÜÞÞÚÛÞÚÌ¯~»ÓÛÚÚÜÜÜÞÜÞÛÜÛÚÛÚÞÝÝÝÜÞÝÞÞÝÜÛÝÝÞÜÜÜÝÝÞÝÝÛÛÜÝÜÞÜÜÜÛÞÝÞÝÜÜÜÚÞÝÏº}´ÏÚÙÙÜÝÜÜÝÝÛÛÚÝÝÜÝÛÝÜÛÜÜÜÝÝÝÜÚÛÚÛÜÝÜÛÞÝÜÜÜÝÜÜÛÛÛÝÜÜÝÝßßÝÙØÜÞÓ»¶ÐÜÙÚÜÞÜÚÚÛÝÝÜÝÝÞÝÞÝÝÝÛÛÜÜÝÝÜÜÜÛÝÝÛÛÚßÝÝÛÝÜÞÞßáÞßßßßÞÝÜÛÛÚÝÞÒ¿~±ÏÝÜÙÙÝÜÝÝÝÜÜÜßßÞÜÙÚÜÜÞÞÞßÝÞÞÞÞÞÜÝÜÝÝÞÞÞÞÞÞÞÝÛÛÝÞÝÜÛÝÝÝÜÙØÝÝÔ¹}¶ÒÞÝÙÛÛÛÜÝÞÜÛÛÜÜÜÝßßÞÜÝÞÞÞÛÜÞÞßÜÝÜÛÛÛÝÛÜÝÝÞÝÜÝÚÛÜÜÝÜÝÜÛÛÙØßàÑ¹}¸ÑÝÛÙÝÝÝÝÝÝÞÝÜÝÝÜÜÜÞßàÞÜÛÜÝÞÜÛÛÜÜÜÛÝÝÛÝÝÞÞÝÞÞÞÞÛÛÛÝÜÜÜÞÝÚÙÝÚË¨}ÃØÜØÚÛÝÜÜÞÝÜÜÜÜÜÞÞÞÞÞßÞÞÝÜÜÝÞÞÝÞÝÜÝÛÝÝÜÞÝÝÝÝÝÝÞÜÛÚÛÝÝßÝÛØÙÚÓ¾{¨ÇÚÝÙÜÞßßÝÜÝÞÞÝÝÝÝÝÜÝÞßààÞÞÝÞÝÝÜÜÝÞÞÜÜÞÞÜÝÜÜÛÜÜÝÜÛÜÞÞÞÛÚÖÕÔË»z¶ÑÛÙÙÛÜÝÜÝÛÝÝÝÝÛÜÝÞÞÝÝÜÜÜÜÝÝÜÝÜÜÝÝÜßßßÝÝÞÛÛÛÝÞÞÞÝßÞÞÞÜÚØÖÕÈ²{£ÃÕÜØÚÚÜÝÞÝÞÜÝÝÝÞßÞÝÚÜÜÞÝÝÞÝÝÝÛßßßÞÝÞÝÞÞßÞÜÝÜÞÝÜÝÛÝÛÚÛØ×ÕÌ¹z¡«¼ÔÛÛÙÜÜÚÚÚÝÜÝÛÜÝÜÜÜÜÞÝÜÜÚÚÛÛÜÜÜÜÞÝÞÝÜÜÛÞÞÜÜÛÛÜÜÞÝÜÛÙØÖÔÎ¾£uy£­¤³ÍÜÛÙÚÜÞÞÞßÞÝÜÛÜÝÝÝÜÞÞÞÞÞÝßÞßÞÜÜÛÝÝÝÜÝÞÞÞÞÜÜÝÞÝÜÝÚÛØÖÔÍ¼¡w{¦«¤±ËØÚÛÜÛÜÝÞÜÜÜÝÝÛÝÜÜÜÛÞÝßÞßÞÞÞÞÞÞÞÝÜÝÜÞÞÜÜÚÛÜÝÞÝÞÝÝÛÙØÔÆ¬}~¥©¬£µÍÚÚÛÜÝÝÛÛÛÛÛÛÝÝÛÛÛÜÝàßÞÝÝÝÝÝÝÛÜÛÝßßÝÝÝÞÝÞÞÞÞÞÜÜÝßÛÝÛÒ¾¡¢«®¯ª¢®ÄÒØÙÙÛÜÝÜÝÜÛÛÛÜÝÞÝÝÜÜÜÝÞßÞÞÜÝÝÝÝÜÝÜÝÞÞßÞÞÞÞÜÝÞÜÝÛÜÙÜÛÑ¾¡­°­©¡©ºÉÓØ×ØÚÝÞàÝßÞßÝÜÛÜÝÞÜÞÝÜÜÜÝÞÞÝÜÛÜÜÝÞÜÝÜÝÜÝÝÞÝÜÞÝÜÛÜÛÞßÔÅ­¥«³¶®¤ ©¶ÇÍÕ×ÙÜÝÝÞÝÝÞÞÝÛÞÞßßÞÝÝÞÞÞÜÜÝÞßÞßßàáààÞÝÝÞÞÞÞßÞßÞÜÝÞÜÛÝÞÕÈ²­²¶³§ ¤±ÀËÒÔÓÕ×ÙÜÜÝÜÝÜÝÜÞÞÞÞÞÝÝÝÝÞÝÞÞÞÞÞÞÞßÞßßÞÞÞàààÞÝÜÛÜÜÞÞÜÜÚÜßÜ×È½¸²¯¯·ÄÍÓÖÙÙÛÛÙÚÛÜÞÝÜÛÛÞÝÝÝÜÝÜÜÛÛÚÜÝÜÝÝÜÝÞÛÞÝÜÜÞÞàÝÜÛßÝÞÜÜÞÝÞÞßÝÝÛ×Í¿¶¯³½ÈÑÖ×ØÙÚÚÚÚÚÛÜÞÝÝÞÞßÝÜÝÞÝÝÝÝÝÜÛÜÞÝÝÜÜÜÛÞÜÝÜÛÜÝÞÞÛÝÝÞÞÝÞÞÜßÞàÞÝÝÜØÏÉÊÐ×ÚÙÙÚÜÝÜÜÜÜÞÝÞÜÝÝÝÞÞßÝÜÛÝÞÞßÞÞÞÞÝÝÜÜÝÝÞßÞÞÞÝÝßÜÝÝÝßÞÜÜÛÝÞÝÝÜÞÞßÞÛ××ØÚÚÛÜÜÝÜÜÝÝÝàßÞÝÜÝÜÜÚÛÜÞààßßÞÜÜÝÞßÝÝÚÜÜÞÞÞàÝßßÞàÝßÝÝßÞßÞÝÝÝÝÞßÞÞÜÜÚÛÛÝÝÝÝÜÛÝÞßÝÜÜÞÝÝÜÛÜÞÜÞÝÞàÞÞÝÛÝÜÞÜÝÝÜÝÝßÞÞÝÜÜÝÞßÞÞÝÞÞÞÞßÞÞßßÝÝÝÜÜÚÝÞÞÝÜÛÜÜÜÜÛÞÞßÝÜÞÞßÞÝÝÜÝÝÞÞÞÞÝÝÞßÞÝÝÝÝÞÞÞÞÝÜÛÚÛÜÝÞÜÜÞÝÞÝÜÝÝÜÜÜÞÞÜÛÛÛÛÝÞÜÛÚÚÚÜÝÞßßÝÝÜÝÝÚÞÝÞÝÜÛÝßÝÝÜÜÞÝÝÝÜÝÝÞÞÞÝÝÞÝÞÞÝÝÜÜÝÝÞÞÞÞÞßßÞÞÝÜÝÞÛÝÜÛÛÜÝÝÝÝÝÝÝÜÝÜÞÞÞÞÝÜÜÜÝÞÝÜßÞßßßßÞÝÝÜÝÝÝÝÜÝÜÛÞÝÞÞÞÜÞÜÞÝÝÝÝÝÝÝÞààßÞÜÛÜÛÜÛÛÜÝàßÞÝÜÜÝÜÝÜÛÛÛÜÝÝÜÜÝÞÝÝÛÛÛÜÞÞÝÜÜÝÞÜÝÜÛÜÛÞÝÝÞÝßÝÞÞÞßÞÞÝÝÜÜÞÞÞÜÚÝÜÝÚÝÝÞÞÞÝÝÛÛÛÛÜÝÛÝÛÛÛÜÛÝÝÝÞÜÝÝÞÞÜÜÜÝÜÛÞÝßÝÜÚÚÜÛÜÝÞÞÜÛÜÝßßßßÞÞÜÞßàßÜÜÝÛÚÛÝÞÝÛÜÜÛÛÛÛÝÜÝÛÞÜÜÜÛÝÜÛÜÜÝÝÝÜÛÛÜßÞÝÜÙÜÝÞÞÝÛÜÛÜÛÛÜÜÜÜÜÜÜÛÛÜÜÞÜÝÜÜÝÜÞßÞÞÝÜÜÛÜÜÞÞÝÜÜÜÝÜÜÛÛÝÞßÞÞÝßßààÞÞÞàßßÝÞÞßÞÞÝÝÝÞÝÝÞÞÝÝÞÞßÞÞÞÞÞÜÜÜÝÝÞß
Y:
F:00:00:13.25
G:
S:77,85
V:18891,40457
C:245,291
M:
ÞÝÝÝÛÛÚÞÝÜÚÚÛÝÜÜÛÛÜÞÞÞÝÝÞÞÞÝÝÞÝÝÜÝÞÞÞÝÞÝÜÛÚÜÝÝÝÛÛÜÜÜÚÚÚÛÛÚØ×Ö×ÙÙ×××ÙÚÙØØÙÙÛÚÚÝÝÞÞÝÛÛÜÝÞÝÝÜÞÞÝÝÜÝßßÞÜÜÜÝÞÞÞÝÞÞÞßàßÞÞÜÜÞÝßÞÜÞÞÝÛÚÙÜÝÝÜÚÙÚÚÚØ×ØØÚÙØØØÙÚÙÙØÙÚÛÜÜÜÝÝÛÛÜÝÞÝÚÚÚÝÜÜÛÜÝÝÝÜÝÝÝÞÜÛÝÜÜÜÜÛÜÛÜÛÛÚÚÙÛÜÜÝÜÝÝÜÜÛÚÚØÙÙÙÙØÙÙÚÚÚÚÙØØØØØÙØÙÙÜÜÛÛÜÜÞÝÝÝÝÝÝÝÞÜÜÜÝÝÜÝÜÝÝÝÜÞÝÝÝÞßÞÝÝÜÝÝÞßÝÛÛÛÝÝÝÝÞÝÜÛÝÜÞÞÛÜÙÙÚÚÜÚÛØÚÙÚÛÚÙÙÚÛÜÛÛÛÜÛÜÝÝÞÝÝÝÝÞÛÚÙÙÚÜÜÞÝÜÜÜÜÞÜÜÜÛÜÞÝÜÝÜßÞÞÜÛÜÛÜÝÝÝÚÙÛÜÝÛØØÛÜÜÛ×ÙØÛÚÙÙÚÚÙ×ØÚÚÚÙÝÛÞÞßÞÜÝÝÝÜÛÜÛÝÜÜÝÞÝÞÝÞÜÜÜÛÜÛÜÞßÞÝÛÞÞÞÞÜÝÜÞÛÝÜÜÞßÞÞÛÛÝÝÝÜÚÛÛÜÛÜÜÛÛÛÜÛÜÛÛÚÜÝßÞÝÜÛÚÚÛÜÝÜÛÝÜÞÛÚÚÚÛÜÙÚÛÛÜÙÙÜÛÜÛÛÛÜÛÜÛÜÛÜÜÛÝÛÛÛÛÛÜÜÝÝÛÜÚÚÛÛÝÚÙÙÚÛÚÖÓÒÖØÜÜÜÜÛÛÛÛÚÝÜÝÜÞÞßÞÛÛÛÜÞÜÜÜÝÝÝÝÜÜÛÛÜÜÜÛÛÜÜßßßßÝÞÜÝÞÞÝÜÜÞÞßÞàßÝÜÚÜÝßßßÞÜÜÝÛÙÓÒØÛÝÛÛÝÝÝÛÝÝÞÝÜÜÞÞÝÜÛÜÝÛÛÙÛÝÝÜÚÝÚÝÜÚÛÜÝÝÜÛÜÛÜÛÜÜÚÜÚÛÛÛÛÝÜÜÚÜÚÜÜÜÜÝÝÝÜÚÚÙÛÜÙÏÅÄÍ×ÝÜÛÛÜÝÝÜÞÞÝÞÜÞÝÝÝÛÞÝÝÜÜÝÞßßÞÝÝÝÝÝÝÜÝÝÝÝÛÛÜÜÜÜÜÜÝÜÛÛÛÝÜÛÜÝÞáÞÝÜÜÝßÝÜÚÚÝÝÔÈ¼¿ÎØÝÙØÛÝÞÝÝÝÜÝÝÞÞÛÛÚÝÞÝÜÚÚÛÛÜÚÚÚÛÜÜÛÛÛÜÞÝÞÝÛÚÚÚÚÝÝÝÛÜÜÜÝÛÛÝÝßÞÞÝÞÝÝÜÞÜÜÚØÔÂ°¬´ÌØßÝÜßÞÞÞÝÝÜÝÞÞàßÞßÝÞÜÜÜÚÜÜÜÝÝÝÜÝÞÝÝÛÝÜÞÜÝÛÛÜÝÝÜÞÞÞÝÛÜÛÜÝÝÝÛÛÛÝÝÝÝÜÛÙÚÛØË²¢¤µÎÙÜÝÛÞÞÞÝÜÝÝÜÜÝÝÞÞÝÝÝÞßÚÛÙÚÛÚÜÛÜÞÜÞÞÞÝÝÜÜÜÛÜÜÛÝÚÚÙÙÚÚÛÛÛÛÜÝÛÚÙÚÙÚÙØØÚÚÔÊµ µÍØÞÜÛÞÜÝÝÜÛßÞÞÝÜÝÞÞÜÜÚÛÛÜÞÝÞÜÝÝÝÞÜÞÛÛÛÛÛÛÚÛÜÞÝÝÝÛÝÝÞÞÜÜÜÚÛÜÜÞÝÜÜÛÛØÙÙÓÈ¶¤ÀÏÚÜÛÜÞÝÜÜÜÜÜÛÛÝÝÛÜÚÛÝÝÛÝÚÜÝÝÞÝÞÞÝÜÜÛÜÞÝÝÜÛÚÛÚÜÛÛÜÜÜÛÜÚÛÜÜÛÜÚÚÛÚÛÚØØÙÑÀ§§ÃÔÞÚØÜÜÝÜÜÝÞÜÝÝÞÝÞÞÞÞÜÝÝÛÜÜÞÞÞÞßÞÝÞÜÞÞÝÜÜÛÛÝÝÞÞÝÜÜÛÝÝÝÛÛÚÜÚÛÛÜÛÛ×ÖÖÕÎ·´ÊÙÝÛÜÝÚÚÜÞàÝÜÜÛÛÚÛÜÛÝÜÝÝÜÜÛÚÛÚÛÛÜÜÛÜÜÝÜÜÛÝÞßÞÜÝÚÚÙÙÚØØØÙÚÙØ×ÖÖÕÔÓÑÊ¹£½ÑÚÙØÜÝÜÜÛÞÝÞÝÝÝÞÝÜÜÜÞÛÝÝßßßÞÝÝÝÝÞÝÞÜÞÜÝÞÝÜÜÚÜÛÜÛÝÞÜÚÚÚÚÙÙØØ×ÖÒÏÊÃ±sy·ÎÜÝÛÜÞÞÞÞÛÞÝÜÜÜÛÝÛÛÜÛÝÚÜÛÜÚØÛÜÝÝÝÝÝÝÝÝÝÚÛÚÛÜÛÛÛÛÛÛÙØ×××ÔÓÐÍÊÃ½²¡{nlq²ÉÚÚÙÚÜÝÛÛÛÛÝÝÞÞÝÞÝÝÝÝÞÞßÞßÝÛÚÙÜÞÞÞßßÞÞÞÝÝÝÜÞÞÝÜÚÜÝÝÜØØÕÓÌÆº¨tkedgq±ËÙÜÚÛÞßßÞÞÞàÞÝÜÝÜÛÛÚÛÛÛÜÜÜÞÝÜÝÜÛÜÜÞÝÝÙÛÜÝÝÛÛÛÛÚÙÙÙÜØÖÔÏÅ³pfcbbemv³ÈÓ×ØÚÝÝÜÜÜÞÞÞÞßÜÜÝÜÛÝÞßÝÜÝÝÝÜÛÜÛÜÝÝÝÜÚÚÜÝÝÜÛÜÝÞÝÜÛÙØÖÐÁ©tidhlpv~¤©ÀÐÖØØÛÝÜÜÜÜÞÞÞÜÞÞÞÝÛÝÜÜÝÝÝÜÜÜÜÜÜÚÜÜÝÝÝÝÝÞßßÝÛÜÛÜÝÜÚ×ØÔÊ±uggo{´ÈÓ×ÚÚÙÛÛÝÝÜÛÝÝÝÜÚÝÚÛÚÛÛÛÜÝÝÝÜÝÜÜÛÚÛÜÜÝÝÞÞÞÞßßÝÜÜÞÞÛÙØÐÀ pn{¥¹ÈÒ×ÚÜÜÛÛÜßÞßÝßÞÝÜÛÜÞÝÞÝÜÛÜÝÝÝÝÝÜÛÚÚÚÜÝÝÝÛÛÜÛÜÚÛÛÜÜÚ×ÙÛÒ»{t}¬½ÈÐÔØÛÜÜÛÜÝÜÛÚÛÝÝÞÞÞÝÚÛÚÜÛÞÞÞÝÜÛÝÝÞÝÞÝÜÞÝÞÞÞÞÝÝÛÚÜÝÞÝÚÞÝÓº~{ ²¾ÈÎÒÖÙÚÜÚÚÚÛÝÞßÝÝÝÝßÝÞÞÞßÝÛÞÞßÞÜÜÝÜÜÛÜÜÜÞÜàÜÝÜÜÞÛÛÛÛÜÜÚØÚÝÔ¾|¢µÁËÏÑÕÖÙÙÜÜÞÜÜÜÝÝÜÜÚÜÛÜÝÞÞÞÜÝÝÜÞÜÝÞÜÜÛÛÞßÞÝÜÞßßÜÝÝÞÞÜÝÜÞÞßÜÜàØÈ¦¬¿ÊÏÒÕØÚÚÚÚÛÝÝÝÝÜÜÛÜÝÞÝÝÝÜÝÞÝÝÝÝßÞÜÞÞÝÝÜÝÞÞÞÝÝÜÜÝÞÜÝÝÝÜÜÛÜÝÝÙØÜÚÎ³zsw¤¼ËÑÓÖÙÙØÙÚÛÝÜÝÝÝÜÚÛÜÜÝÜÜÝÜÜÝÞÞÜÜÙÛÚÜÛÝÝÝÞÝÜÜÜÞßßßÞÞÝÝÝßÞÛÛÛÞÝÛÞàÕÅ£wnt­ÅÒÕ×ÙÛÜÛÛÜÛÙÙÚÜÞÞÞÞÝÝÜÛÜÝßÞßÜÜÝÞÞÝßÚÛÜÜÛÜÜÝÞÞÝÜÝÞàßÞÜÜÜÝÝÝÜÚÚ×ÙÞÚÐ¶np­ÉÕÖÖÙÛÝÛÛÜÜÝÜÜÛÜÛÝÞÝÝÜÜÛÛÜÜÝÝÞÞÞßÞÞÝÞÝÝÞÞÞÝÝÝÞÞÞÞÞÜÝÞÝàßÞÞÜÜÞÜÚÜÝÕÈ§ql~¥ÃÕ×ÕÙÚÞÝÜÜÚÜÛÞÝÝÜÝÞßÜÜÙÚÜÝÞÞÝÜÝÜÜÝÝÝÞÞÝÞÜÜÜÜÜÜÞÜÝÝÝßÞÞÜÚÛÜÝÝÛÚÙÙÞÜÑ¼|lq¹ÎÖÔÖÚÛÚÚÚÝÛÜÛÚÜÜÚÛÚÚÚÚÛÛÜÜÜÜÛÛÛÚÜÚÛÛÛÞÝÜÞÝÞÛÛÛÜÞßÜÞÜÞßÞÞÜÛÜÝßßÜÛàÜÐ²sh~¦Ç×××ÛÝÝÛÜÝÞÞÜÜÝÝÜÝÝÞÝÜÜÜÞÞÝÝÞÞÞÞÞÝÝÞÜàÝÜÝÛÛÚÚÛÛÞÜÞÝÜÞÝÝÞÜÜÛÚÚÛÛÙÝßÙÊ©}ki¶ÏÛØÖÙØÚØÚÚÛÜÛÜÜÝÞÜÝÜÝÝÜÜÛÜÛÛÜÛÜÝÝÝÜÛÛÚÝÜÝÞÞßÞàáàßßÞÝÝÝÞÞÞÜÜÜÞßÝÚÝß×Å¦zjo¼ÓÚ×ØÜÜßÞßÞÛÝÜÜÛÛÛÞÞÞÜÜÝÝÞÜÛÛÛÜÞÝÞÝÛÜÜÞÞÜÝÝÝÞÜÝÜÝÝÝÜÜÛÝÝÛÛÛÜÜÜÝÜÛßßÖÅ¥}ks¾ÔÚ××ÛÜÞÝÜÛÚÛÜÛÜÜÜÞÜÜÞÜÝÜÜÛÛÛÛÜÛÜÝÝÛØÙÙÜÜÜÞÚÜÚÛÝÞÞÞÜÜÛÛÜÝÝÞÞÞÝÛÛÙÞßÙÆ§|js¿ÕÜØÚÛÝÛÝÜÛÜÜÜÝÝÝÝÝÝÜÛÜÝÝÝÝÜÜÞÝÝÛÛÛÝÝÝÝÞÜÝÜÜÝÝÞÞÜÝÜÝÝÝÛÛÛÝÝÝÛÛÝÛÛßßÖÄ¨whq¼Ð×Õ×ÜÛÜÚÛÜÜÜÛÛÛÝÝÝÜÝÞÛÛÚÛÝÛÝÛÜÞÝÝÜÝÝÝÝÝÝÜÝÝÝÝÜÜÝÞÝÞÝßßÞÞÝÞÝßßÞÝÛÞâÚÍ®¢{kn·ÒÚÛÚÜÞÞÝÞÛÝÜÜÞÞÝÛÜÝßÝÞÝÝÞÝÝÜÜÝÝÝÜÞÝÝÞÞÜÜÛÝÛÛÛÛÛÛÛÛÝÞßÞÜÜÛÝÛÜÜÝÞÚÜÞÙÎ°¡ol°ÊØÙÙÛÜÝÝÜÛÛÛÝÝÝÞÝÞÛÚØÛÝßÝÝÝÜÜÜÜÞÜÚÙÙÜÝÛÜßßÞÞÞÝÜÛÜÞÞßÞÝÞßÞÜÛÜÜÞÝÙÛáÝÓ·¢vl~¥ÅÖÚÙÛÝÜÝÝÝÞÝÝÝÜÞÝÞÜÛÜÜÞÞÞÞÞßÞÞÞàÞÝÜÝÞßÝÚÜÜÝÜÜÜÞÞÞÝÜÝÝÜÞÜÜÜÚÛÜÞÜÚÙÜÜÕ½£~nu½ÓÙØØÜÛÛÚÛÛÜÛÝÝÝÝÛÛÝÜÝÜÛÜÞÝÜÝÝÜÛÚÜÞÞÞÝÛÜÞÛÚÛÜÞßÞßÞÞßÛÝÜÝÝÚÛÚÛÜÞÝÛßàÚÆ©sn²ÍÙÙØÛÞÞÞÝÝÞÞÜÜÛÚÚÙÛÛÜÝÞÞÞÞÞÞÜÞÞßßÞÛÝÝÛÜÜÝÜÚÛÛÜÜÝÝÜÚÛÛÞÞÞÝÝÜÜÝÝÜÙÚÞÛÌ¯}o¥ÆÕØÙÛÜÙÚÛÜÛÙÛÜÝÝÜÛÜÜÜÛÜÜÝÜÝÝÜÛÚÜÝÜÜÛÜÝÜÛÚÝÜÛÜÚÜÞÞÞÛÚÛÝÞÞÝÛÛÝÝÝÛÚÛàßÓº¡¢tv½ÓÚ×ÙÜÞÝÛÜÜÞÞÞÝÝÝÝÝÝÝÞÝßßßÞÞÞÞÛÛÝÞßÞÞÞÞÞÞÞÝÝÞÞÝÝÜÞÞÞÛÛÚÛÝÞßÞÞÞßÝÚÜÝÖÄª¢ yt´ÐÚÚÙÛÛÜÝÞÞÝÝÜÜÛÛÜÞÞÞÜÝÝÝÞÞÞÝÞÞÝÛÜÞÝßßààßÞÝÜÝÝÞßÝÞÛÛÝÝÞÛÜÝÝÝÝÝÞÝÙÛßÛÏ²£¡¢~p§ÈÖÚØÚÜÞÝßÜÜÞÝÞÝÜÜÝÜÝÝÞÞÞÞÝÜÛÞßßÞÝÝÝÝÜÝÛÛÛÝÞÝÝÝÝÝÝÝÝÛÜÝÛÞÜÜÜÜÞÞÝÛÙàßÓ»pyÂÔØ×ÚÝÜÚÚÚÜÜÞÝÝÜÛÛÛÜÝÝÜÝÝÜÞÚÝÝÝÞÜÜÜÝÚÛÜÝÞÜÝÜÝÝÝÛÛÛÝÝÝÜÞÞÝÝÝÝÜÝÜÜÚÞß×Â£rq¹ÑÚØÛÜÞÜÛÛÝßßÞÞÝÜÛÜÝÞÞÝÝÝÞáßßÜÝÝÜÛÛÝÝÞÞÝÝÜÝÜÚÜÜßÞßÝÝÛÜÛÞÞÝÝÜÝÝÜÜØÚß×Ë¯¡¢wtµÏÙÚÙÚÛÛÜÝÞÜÜÜÝÝÜÜÜÛÚÛÜÝÛÛÙÛÛÜÝÝÞÞÝÜÝÝÞÞÞÝÜÛÜÛÛÛÝÝÝÝÜÛÝÝÞÝÜÜÜÝÝÜÚÚàÛÎ´¢¤ {q­ÊÚÛÙÚÛÞÝÞÞÞÞÜÝÜÛÛÛÜÞÞßÞßÝÞßÝßÞÞÝÜÜÞÝÝÞßÞÝÛÞÝÞÛÚÛÜÜÜÜÞÜÞÜÛÛÙÜÛÝÞÚÙÝÛÐ¸|p«ËÙÙØÙÝÜÜÜÜÜÜÛÜÛÜÝÞÞÜÜÝÞßÝÝÜÚÛÚÝÝÞÛÚÝÛÝÞÝÞÛÞÝßÝÝÝÜÝÝÝÝÝÞÞÝÝÜßßßÝÙÙÝÞÓ¼s©ÊÚÛØÙÞÜÜÛÛÛÛÜÝÝÜÛÜÜÞÝÞÝÜÚÙÜÛÞÜÜÜÞÞÞÚÚÜÝÚÛÚÜÛÜÝÞÞÞÝÝÝÞÛÚÚÛÜÜÛÜÝÜÚØÞàÒ»u©ÊÛÝÙÛÛÜÛÜÝÝÝÛÚÛÝÞÞÜÞÞßÝÝÛÝÜÛÛÛÜÝÝÝßÝÞÝÝÞÞÞÜÝÜÞÝÝÞÞßàÝÞÝÝÞÞßÞÝÜÜÚÙÞßÐ¼t«ÊÙÙÖÙÜÝÝÝÜÜÜÞÝÞÝÜÛÜÝÛÞÝÞÞÜÜÝÝÞÜÝßßÞßÝÛÛÛÝÝÝÞÛÞÛÜÝÝÝÜÝÞßÞßÜÞÜÝÜÛØØÝÝÐ·x°ÎÝÝØÛÚÛÝÛÙÙÚÝÞÝÜÜÞÛÛÙÚÝÝÞÛÜÝÝÝÛÛÛÛÛÛÜÝßÛÝÜÜÝÜÝÜÛÛÚÜÜÝÜÜÛÛÜÜÛÛÛÝÙÙÞÛË¯x³ÐÜÝÜÝÝÛÛÜÝÝÛÜÚÛÝÝÝÝÝÞÜÝÜÝÝÝÜÛÛÜÜÜÜÝÝÜÚÚÛÜÝÛÜÛÝÝßÞÝÝÝÜÛØÚÛÝÝÜÛÛÛØÙÜÖÅ¤yºÓÜÚØÛÛÛÜÜÜÛÛÛÝÝÝÝÝÝÝÝÞÝßÝÞÛÜÝÞÜÚØÛÝÝÝÝÝßÜÝÜÛÛÛÝÝÛÚÛÛÜÛÜÛÞÜÝÝÜÞÙ×ÛÚÏ¹}¢Ã×ÛØÛÞßÞÛßÞßÝÜÝÝÛÛÜßßßÝÜÝßßßÞÞÜÝÝÝÞÝÜÜÝÝÝÝßÞßÝÛÜÛÜÜÜÝÜÝÜÛÚÛÜÜÜÙ×ØÚÒ¿¢z°ËÜÛØÜÝÞÛÛÛÜÞÝÞÜÜÞÞÞÜÝÜÝÜÜÝÝÞÜÜÝÝÜÛÜÝÛÙÛÝÞÞÞÝÞÝàßßÞÜÜÜÜÜÞÝÞßÝÜÚÖ×ØÐ¼¤~¿ÖÞÛÛßÝÞÞÝÞÜÜÜÝÞàÝÜÛÜßßÞÞÝÞÝÝÞÞßÞÝÝÝÞÞÞßßÞÝÜÜÛÚÜÛÛÝÞßßÝÜÚÛÚÛÛÚØÕÔÉ²yy£°ÌÙÛØÜÞÝÝÛÜÛÜÜÝÞÝÞÞàßßÞÝÜÛÜÞÝÞÜÜÛÞÜÝÝÜÝÞÞÞÝÚÜÞÞÞÝÞßÜÜÚÜßÞÜÚÙÚ×ÔÓÍ½ qw¡¡¥ÆÚßØÛÝÞÝÜÝÞÝÝÝÝÝÝÜÞÞßßÞÞÝßÞÞßßàßßÞÜÛÛÜÝÜÛÛÛÜÛÚÛÞÝÝÛÛÛÜÛÚÛÚÚÙÔÒÉ¼¢miu¿ÖÝÜÚÝÝÝÚÛÜÝÝÜÛÛÛÝÜÜÜÝÜÝÞÝÞÝÝÝÜÝÜßÝÞÝÛÝÝÜÜÝÝÝÝÞÝÝÜÛÝÝÝÛÚØÙØÓÑÉº¡qhmz ½ÒÙØÙÜßÞßÜÜÛÜÝÞÜÜÛÜÝÞßàßÞÞÝÞÜÝÝÜÝÝÝßÞßàßÜÜÜÝÛÛÚÜÝÜÚÛÛÜÜÚÙÕÕÐÄ±{mmxºÏØÙÙÚÛÛÜÜÝÝÜÛÚÛÝÞÝÝÛÜÜÜÝÝÞßÝÝÝÞÞÜÛÜÜÛÜÝÞßÞÞÞÞßÞÞÝÝÜÜÜÛÙÖÓÎ¿©vko}£¡¦ÂÓÙÚÜÝßßÝÝÝÝßÝÞÝÝÞÝÜÞÞßÞÜÜÜÞÞßÞßààÞÜÜÜàßÝÞÜÛÝÜÜÝÛÜÛÜÛÜÙÕÓË½¢ut}¨«¦¶ÉÔÙÛÛÚÚÚÛÜÜÝÝÞÝÜÝßÞÞÝÞßßÝÞÝÝÜÝÝÞÝÞÞßÞÝÝÝÜßßÛÛÛÜÞßÞÝÛÜØØÕÌ¸}qu ¤¦«ª¢²ÄÎÕØÚÚÙÛÞÜÞÜÜÝÛÜÚÜÛÜÝÞÞÞÝÝßßßÝÜÞßàÞÜÛÜÝàßàÜÜÝÜÜÜÝÜÚÛÚÙØØÓÁ§~¡ª°°­§¥»ËÒÕÔÙÛÜÛÛÛÛÝÝÝÜÜÜÜÜÚÛÛÞÝÝÞÝÝÜÜÝÜÛÜÝÞÞÝÝÝÝÚÛÛÝßÜÞÞÝÝÜÜÚÚÚÕÃ¦§¬­¯¬§¯¾ËÒ×ØÚÚÛÜÜÞÞÞÞÞÝÝÞßßßÜÜÛÝÜßßßÞÞÝÝÜÝÝÝÝÞÝÝÞÞÝÞÞßÝÝÞÚÛÝÜÝÙÙÜØÇ¬®³±¬¤¡«·ÄÎÒÕØÚÛÜÜÞÝÜÚÛÝÜÞÛÝÜÞÝÝÝÛßÞÞÞÝÜÛÛÝÜÜÛÝÝÞÝÜÞÝÞÞÞÞÞÜÜÛÚÝÝÞÜÝàâÙÊ¶¬¬±´°¨£ ¤¯»ÆËÐÓ×ØÙÛÚÝÜÜÝÝÞÜÝÞÜÛÛÞßßàÞÞÜÞÝÝßÞßÝÞÞÞÝÝÜÝÞÝÝÜÜÝÝßààáÞÝÝÞÝÜÜÝààÛÐÃ»µ²¯¯³»ÅÌÓÕ×ØÙÛÜÚÛÛÞÞÞßÛÝÚÚÝÝÝÝÛßÞßÜÛÚÝÜÞÝÝÝÜÛÝÝßÝÜÛÜßßÝÜÛßÞßÞÞÞÞÜÞÝÝÜÙÜÜÜÛÕÑÌÊËÍÐÓÖÙÙÙÚÚÝÛÜÜÜÞÛÜÛÜÝÝÝÝÝÛÜÝÝÝÝÝÝÝÝÝÞÞßßÞÞÞàßÞÜÛÜÜÜÞÞÞÞÝÝÞÞÞÞÜÜÝÝÝÜÛÛÜÝÞÜÜÚÚØÖØ×ÙÙØÙÙÛÛÝÛÜÛÜÝÝÛÜÝÞÝÜÛÛÛÝÝÞÝÛÚÝÝÞÝÜÝßßßßÞÞÝÜÛÛÜÞÝÝÜÝÝÝÜÜÞÞßÞÝÜÝÞÝÝÞÞÝÝÞÞÝÝÛÛÛÛÜÚÜÜÝÜÜÞÜÝÛÛÝÞßÞÝÜÝÜÝÞÜÞÝÝÜÞÞßÝÜÞÞáÞÝÜÝÝÝÞÝÝÜÜÝÝÞÞÞÞÞßßÞÞÞßßßÞÞÝÜÛÜÛÜÛÜÛÝÜÜÚØÙÚÛÜÛÛÛÚÜÝÝÝÛÛÜÛÝÛÙÛÛÝÞÜÚÛÛÝÜÛÜßßÞÜÚÛÛÛÜÞÞÞÞÜÝÜÝÞÞßàßßÞÝÞÞÞßßÞÜÞÜÜÚÛßÞÞÜÛÜÝÛÚÚÚÝÜÝÝÜÜÛÛÛÜÜÜÞÞÝÞÞÝÜÚÚÛÛÜÝÜÝÝÜÜÛÜÝÞÞÝÜÜÜÝÞÜÛÛÚÛÝÞßßàÞÞÞÞÞÜÝÝÞÝÜÛÜÝßÞÛÛÝÞÞÛÜÜßÞÝÝÜÝÜÜÜÝÜÜÛÛÞÜÝÜÛÝÞÞÞÛÛÚÜÛÜÝÝÝÞÝÞÞßßÞÞÝÝÜÜÝÜÜÛÛÜÝßßáàÞÞÝÝÞÝàÝÛÝÜÞÞÞÞÞÜÝÞßßÝÜÛÛÝÝÜÜÜÝÜÛÚÛÛÝÝÝÞÝÜÜÜÜÞÞÞßÝÞÞÝÞÜÜÝÝÞÞÞÜÝÝÞÞÝÝÞÜÞÞÞÞÞÞàßÞÞÝÞÞßÜÛÚÚÜÝÞÜÝÜÛÛÚÝÜÛÜÙÚÚÝÝÝÞßÞÞÜÞÝÝÛÛÜÜÚÛÚÚÛÜÞÝÝÞÜÝÜÜÞÜÜÛÜÛÜÛÜÜÝÞÞÞÝÜÜÝÜÝÞÞßÞßÞÝÜßßßÝÜÜÜÝÞÞÞÞßßÞÝÜÜÚÜÜÞÞÞÜÜÞßÝÝÝÝßÞÞÞÞÞßàßÜÜÝÞÞÞÝÝÝÜÞÜÞÛÜÜÝÞÝÜÞÞÞÞÝÞÞßßßßÞßÞßÝÝÛÚÛÛÝÜÜÜÛÛÛÜÛÝÜÝÜÜÛÚÛÜÝÜÝÝÞÝÛÚÛÜÞÞÜÛÛÜÝÛÜÝÝÞÝÜÝÛÛÜÜÝÝÛÛÜÞÝÝÜÝÝÝÝÜÝÜÜÛÛÜÚÛÛÝÛ
Y:
F:00:00:14.05
G:
S:74,88
V:18891,40457
C:243,298
M:
ÞÝÛÜÜÞßÜÝÜÞÝÜÛÚÜÝÜÝÚÝÛÜÜÛÞÜÝÜÛÛÜÝÞÞÝÝÜÛÝÛÝÝÝÚÜÛÝÜÜÜÝÝÜÝÜÝÝÝÞÝÜÝÜÝÝÜÛÛÚÛÚÚÛÜÝÛÛÛÚÚÜÜÞÚÚÚÛÜÝÛÛÛÛÝÜÚØÙÛÛÜÛÛÚÛÛÛÛÜÝÛÛÙÚÛÜÝÛÛÛÜÛÜÛÚÛÙÚÛÜÝÝÛÜÜÜÛÛÛÛÛÛÛÚÚÛÜßÞÜÚÛÜÞÝÛÛÛÛÜÜÛÚÛÝÝÜÞÝßàßÞÞÝÝÞÝÝÝÞÞÝÜÜÛÜÚÜÝÜÜÛÜÞÜÝÜÜÝÜÝÝÜÞÝÝÝÜÞÞÝÜÛÜÞÝÞÛÜÜÜÜÜÝÞÞÝÛÛÛÞÜÛÛÛÛÜÜÝÜÜÛÚÜÛÝÜÝÝÝÛÜÜÝßÜÚÙÙÛÝÛÜÜÞÞÞÛÛÚÛÛÝÜÜÜÜÝÜÜÛÝÜÜÜÛÝÝÞÞÝÜÞÜÞÝÜÜÝÜÞÝÞÝÝÞÞÞÝÞÞÝÝÜÜÜÝÝÞÞÜÜÜÜÝÜÞÝÝÜÜÜÛÛÜÞßÝÝÞÞÞÞÝÝÛÜÛÜÞÝÝÞÝÜÞÜÞÝÞÝÝÝÞÞßÞÞÞÜÜÚÜÞÞÞÝÜÝÜÜÜÛÛÚÛÜÜÝÜÞÛÝÝÝÞÝÜÛÜÝÜÛÚÚÝÝÝÝÜÛÚÚÚÜÛÛÙÙÙÛÛÛÚÛÜÞÝÝÛÛÚÙÚÛÞÝÜÚÚÜÞÜÝßÞßÞÞÝÝÛÚÛÛÛÝÛÝÝÞÞÞÞßÝÝÛÝÞÝÝÛÛÛÛÜÜßßÞÛÚÝÝÝÜÚÛÛÚÜÛÜÝÛÜÛÛÜÜÝÞÝÞÜÞÝÜÜÛÞÝÜÜÚÝÝÜÞÞÞÜÚÛÛÜÞÜÝÜÜÜÞßÞÞÜÝßÞÞÚÛÜÛÜÛÛÜÛÛÞÝÝÜÜÛÚÙÚÛÛÚØÙÚÜÜÙÚÚÜÝÝÝÜÛÛÚÚÙÚÜÝÝÜÜÝÞÝÜÜÜÜÜÜÝÞÞÝÝÞÞßÜÛÛÛÝÝÝÝÝÜÞÞÞÜÜÜÙÚØÝÞÞÝÝÜÞÚÛØÛÚÛÛÜÜÛÜÛÜÚÚÙÛÛÚÚÚØ×Õ×ÚÜÝÚÛÜÜÞÞÝÜÛÛÛÝÝÝÛÜÝÞÝÜÛÛÜÚÝÝÝÜÜÛÝÝÜÞÝÞÝÜÜÛÝÜÜÛÛÚÚÙÙØÚÜÚÚ×ÙÚÛÛØÙØØ×ÖÔÏÉÂÆÐØÛÚÚÛÝÜÚÝÜÛÛÜÜÝÜÜÜÝÚÛÝÝàßÞßÝÜÜÛÝÝÜÜÞÝÜÚÚÚÚÛÚÜÛÜÜÜÜÚÙØØÙÙÜÛÛÙÖÕÔÕÓÓÑÌÀ²¨°ÂÓÜÞÜÝÝÜÛÚÜÝÛÞÜÝÜÜÜÛÝÚÛÜÜÝÛÚÛÛÜÛÜÜÞÞÝÞÝÜÜÛÛÛÚÚÚÚÜÛÝÜÛÚØÖÖÕÓÐÎÌÊÅÁºµ©ªÄÔÜÜÚÜÝßÜÝÝÝÝÝÛÜÝÜÝÝÞÝÜÞÜÜÛÚÜÜÜÜÝÝÞÝÝÝÞÝÜÛÛÛÛÙÚÛÛÝÛÙØ×ÕÔÎÉÀ¶«zuppt{¤ÁÓÜÜÙÛÞÞÞÜÜÞÜÜÝÝÛÚÛÜÝÜÜÚÝÝÜÛÙÛÛÝÛÛÜÜÞÜÜÜÜÝÝÛÚØÙÚÚÚØØÔÒÌÃ³sjghjkpt|¢¶ÊØÝÛÚÚÝÞÞÞÝÝÝÝÝÜÜÜÞÝÝÜÛÜÜÝÝÝÞÝÛÞÛßÞÝÛÜÝÝÞÜÜÛÜÝÝÛÙØÖÔÍ¿¥siglpu| §¼ÎÕÛÙÝßßàÞßÞÝÜÝÝÞÝÜÛÜÝÞÜÝÜÜÝÛÚÚÛÜÝÝÝÝÝÛÛÛÛÛÛÛÞÝÜÚØÙØÐ¼mfks°ÄÒÖÚÜÜÚØÚÜÝÜÚÚÜÛÛÛÛÜÝÝÝÝÝÝÛÝÜÝÝÜÜÜÜÜÜÜÝÞÜÞÜÝÞÝÝÛØØØÙÏ¶ujr¡£¶ÄÏÕÙÞàÞÝÚÜÝÞÜÝÝÞÙÚÜÞÞßÞÜÝÝÞÝÜÛÛÜÜÜÜÞÞÞÞÞÞÜÜÚÛÜÜÝÛØ×Ù×Ë«qp~¨¸ÁÊÏÔ×ÛÝÝÜÚÚÛÜÞÞÝÝÝÞÝÛÛÜÛÝÝÝÜÛÜÜÝÜÝÞÞßÞÜÜÚÜÜÞÞÞÞÞÝÝÞÝÜÝÛÍ®x{¡³ÀÈÍÒÕ××ÛÝÞÞÞÞÝÜÛÜÝÝÞÞÞÞÝÝÝÜÛÛÛÝÜÜÜÚÜÞÞÝÜÛÛÛÛÛÛÛÜÞÝÜÜÝÞÝÚÜÛË¯®ÀÉÏÒÕØØÛÛÛÚÚÛÜÝÜÜÜÞÛÝÛÛÜÜÜÞÞÜÚÜÝÞÝÜÝÞßÞÝÜÛÛÝÞÞÞÞÜÜÜÝÝÞÛÜÙ×ØÜÓ¾¦¼ËÑ×ØÚÙÙÜÛÜÙÚÛÜÝÝÝÝÝÝÝÝÝÝÜÝÜÝÝÝÝÞÞÞÝÝÞÞÞÞÝÝÜÛÛÜÞÝÞÜÜÞÝÜÛÛÛÙÚÞ×Æ§vw®ÇÓÖÖÚÚÙÙÙÙÛÜÝÝÚÜÚÝÜÛÝÜÛÚÛÝÝÝÛÝÜÛÜÝÝÝÛÝÜÞÝÝÝÜÝÜÝÝÝÝÝÞÝÜÚÛÞÞßÜààÔ½tq«ÅÓÖØÙÝÛÚÜÝÝÛÛÜÝßÜÝÛÛÝÛÝÜÜÜÞÞÞÞÚÛÛÜÛÜÛÜÜÜÚÜÚÞÞßÞÜÜÜÞÜÝÝÝÛÛÚÛØÚßÙÌ«umz¢ÃÓ×ÖÙÛÜÛÜÜÛÜÛÜÜÜÜÛÚÛÛÞÜÝÛÛÛÛÝÝÝÛÝÛÝÛÜÝÛÞÜÝÜÜÝÞÝÝÝÞÞÞÞÜÛÛÛÜÝÝÚßáÖÁ omµÏÙ×ØÚÜÝÜÛÜÜÝÝÞÝÞÞÝÝÝÞÛÚÚÛÜÝÜÞÜÝÜÜÝÞßÝÞÝÝÝÝÝÞÝÞßßÞÝÝÜÛÛÛÝÛÝÛÚÜàÜÎ²zky£ÄÖÙÖÙÜÛÛÚÛÜÝÛÝÝÞÝÝÜÝÝÝÜÜÜÝÞÜÝÝÞÝÚÝÝÝÜÜÛÞÜÞÞßßÝÞÝßßßßÞÞÝÜÞÝàÞÝÞãÛË­uk°ÏÜÚ×ÚÛÝÜÜÝÜÝÝÝÞÞßÜÝÜÞÝÝÜÛÛÜÞßÞÚÜÜÚÚÛÛÝÜÜÜÝÝÜÞÛÜÝÝßÝÞÜÛÚÛÛÜÝÛÙÝßÖÄ£}il¼ÔÚ×ÖÛÞÜÜÛÜÝÜÞÝÞÛÛÛÜÞÞÝÝÜÝÞÞÞÜÛÜÝÝÝÛÛÜÝÞÝÞÞßÞÝÞÞÞÝÝÝÞÞÞÞÞÜÜÝÜÛßà×Â£vgpÁÕÜ×ÚÜÜÛÜÞÝÞÜÜÝÝÞÜÞÝÜÜÜÞàÞßÝÞÝÞÜÜÚÛÚÚÛÜÜÜÜÝÞÜÞÞÝÝÚÛÛÝÝÛÚÜÛÝÜÙÙÝÞÖ½|ldu ÃÖÙ×ÙÜÛÛÛÝÝÝÜÛÛÛÛÛÛÛÜÞÞÜÜÚÛÚÙÚÛÜÜÝÝÞÞÝÝÞßÞÝÜÞÞÛÜÙÜÞÞßÞÝÜÜÜÝÝÙØÞà×Á}lew¤ÇÚÚÙÚÜÝÝÝÝÝÞÝÝÝÝÞßÞÝÜÜÜÞÞÞÛÜÝÝÝÛÛÛÚÜÝÞÝÝÝÝÞÞÞÞÜÜÜÝÞÞÞÜÜÜÜÜÜÜÙÙßÝÕ»pgz¦Å×ØÖÙÚÚÛÚÛÜÝÞÞÞÞÝÝÝÝÝÜÛÜÝÝÝÝÝÞÝÞÛÝÛÛÜÜÜÝÝÛÝÛÜÜÜÞÞÝÝÝÞßÞÞÝßÞÞÜÚáà×¿¡viw¡ÄÙÜØÛÜÞÝÝÚÛÛÜÝßÞÞÞÝÜÝÜÞÝÞÞÝÜÚÚÝÝÞÞÛÞÜÚÝÜÝÝÚÛÜÝÝÝÛÞÝÜÞÛÜÙÙÛÜÞÝÚßÝÖÄ§tiwÂÕÚ×ÙÛÛÝÞÞÝÛÚÚÜÜÞÜÜÜÜÞÞÞÜÜÜÜÜÝÜÝÛÝÞÞßÞÞÝÞÞÝÞÝÞßÞßÜÜÜÛÜÝÞßßßÞÛÛÞàØÉ¬yjr½ÓØÙÛÜÜÜÜÝÜÜÜÜÞÞßÞÝÝßßßÞÞÝÞÜÛÜÞÞàÜÝÜÝÛÝÜÞÝÝÜÚÜÞÞÞÝÝßßßßÝÝÛÛÜÛÙÞáÚË¬op·ÎÜÙÙÚÙÛÜÜÝÞÞÞÞÞßßÝÝÜÝÞÛÜÜÝàÞßÝÞÝßßßÞßÞÞÝÜÞßßÞÞÞÞßÞÝÝÜÝÝÞÞßÞÜÚÙáÝÓ¶ sl®ËÙØÙÝÞÝÝÞÝÞÝÞÞÞÝÞßßÞÜÜÞÞàßÞÞßÞÞÞÛÙÚÛÜÜÙÚÚÛÛÜÛÛÛÛÜÝÞÜÛÛÛÝÝÜßÝÛÛÞÝÔ¼¡xmz ÂÕÙÙÛÜÝÜÞÞÞÞÝÞÝÛÜÛÞÜÛÛÛÝÝÜÜÜÛÜÛÜßÝßÞßßÝÜÛÚÛÜÜÞÜÝÝÜÝÝÜÝÜÜÝÜÞÝÜÛÞáÙÇªqq¸ÐÚÙÙÞÞÝÛÙÛÝÝÜÛÝÝÞÝÝÝÞÞÞÝÝÝÝÜÞÜÞÝÞÝÜÛÜÝÝÜÛÛÛÜÝÝÝÝÜÜÜÝÞÜÜÜÜÝÞÜÙÛßÙÎ¯¡un¯ÌÙÙ×ÚÝÝÜÛÛÜÝÛÛÙÛÜÝÝÜÛÜÝÝÝÝÝÝÝÜÛÝÝÝÞÞÞÞßÞÞÞÝÞÞÞÝÞÜÜÚÜÜÞÝÞÝÞÝÝÚÚàÝÔ»¤¢{ky¢ÃØÛØÚÛÜÛÝÝÝÞÜÜÝÞÞÞÞÞßßÞÞÞÝÜÜÛÞÞÜÛÛÛÞÝÝÜÝÝÜÛÛÜÞÞÝÜÜÛÜÛÜÞÞÞÝÛÞÛÛàßÕÄ©£ mr¼ÑÚ×ÙÜÝÛÛÚÜÚÛÚÚÝÜÞÝÞÝÝÜÝÝÝÞÞÞÞÝÝÜÝÞÝÝÝÝÞÞÝÝÝÝÚÚÚÜÞÞßÞÞÞÝÝÜÝÞÜÙÜáÙÌ¯ ro±ÍØÙÙÚÝÝÞÞÜÜÝßÞÞÞÝßÝÝÛÛÛÝÜÝÝÞÛÜÜÜÜÜÝÝÝÝÝÞÝÝÝÝÝÞÞÝÜÛÛÞÝÞÜÜÛÜÜÜÛÛÞÚÏ³wnªÈØÚØÚÛÚÜÝÝÜÚÜÜÜÜÚÛÜÝÞßÞÝÝÝßÞÜÛÜÜÞßÞßÝÞÞßÞÜÝÛÝÛÛÝÜÝÝÝÞÞàÛÛÛÞßÞÛÞÜÑ¹}pz£ÅÙÝÙÚÛÞÝÞÝÜÜÜÝÞÞÜÝÜÜÛÜÝÞàààÝÝÜÛÛÜÛÝÜÚÚÚÜÞÝÜÜÜÜÛÛÛÞÞÞÜÛÝÝÝÝÚÞÙØÜÞÕ¿uvÀÕÚ×ÛÝÞÝÝÝÝÛÛÛÛÜÝÞßÛÝÛßßßÞÞÜÝÝÞÞÝÞÝÞÞÝÞÝÞÞÞÝÝÞÞÞÝÝÞÞßÞÜÛÞßàßÜØÝÞ×Âyw¿ÖÞÛÚÝÜÝÝÜÜÜÛÝÞÝÝÛÛÛÝßÞÞÜÛÜÜÚÛÙÛÛÜÜÛÛÝÝÝÞÜÝÝÝÝÛÜÚÜÜÛÞÚÚÜÜÞÝÝÛ×ÛÝÕÂ}x½ÖÝÚÛÝÝÝÜÞßÛÜÚÜÞÝÜÜÜÝÝÛÞÜÝÛÚÛÜÛÜÞÞÜÝÞÞÞÝßÞÞÝÜÞÞÞÝÜÜÜÜÞÝÞÞÝÜÜÚÚßá×¿{x¿×ÜØØÚÛÛÜÝÝÜÛÝÝÞÛÛÛÝÜÝÝÛÝÜÞÝÝÝÝÝÝÜÛÛÝÞÝÝÚÚÚÚÜÞÞÞÝÛÛÛÛÝÜÞÝÝÞÞÛÙÞÞÓ½wzÄÙÝÙØÚÚÝÝÝÜÜßÞÞÝÛÝÛÜÛÜÝÝÝÜÜÝÝÜÞÞÛÛÛÞÜÞÝÞÞßßÞÞÛÝÞÞÞÝÝÞÜÝÝÝÝÜÝÚÛàÝÐ²x©ÈÚÛ×ÚÝÜÝÝÜÞÝÝÜÝÞßàßÝÞÞÞÝÜÞÞÝÝÜÝÝÝÝÝÝÝÝÜÜÞÝÝÜÝÞÝÞÝÜÜÚÚÛÙÙÙÚÝßÛÞÜÖÄ¦~r®ËÜÝÚÛÛÝÛÜÛÜÝÜÝÚÚÜÛÝÜÝßààÝÝÝÞàÞÝÞÞÝÝÜÝÝÞÝÛÙÚÜÜÜÙÚÚÛÜÚÜÛÜÜÜÜÝÜÛßÜÍ¶vs»ÓÜÚÙÜÞÞÜÝÝÞÝÝÜÜÞÝÝÜÞÞÞÝÝÞÞàÞÞÝÞÝÝÚÛÛÜÝÝÛÜÛÛÛÛÛÛÚÜÛÛÚÛÜÜÜÛÛÛÖØØÍ¸¢q{£ÅÙÜÚÛÝÜÜÝÜÜÛÛÜÝÝÝÝÝÝÝÞÞÝÝÝÜÛÜÝàÝÞàáßßÞÞÞÜÜÜÝßÞÝÝÚÜÜÞßÞÝÝÜÜÚÖÖÖÉ¯|£wu·ÒÜÞÝÞÞÝÜÞÞÞÜÝÜÜÜÜßÞÞÝÝÝÞÞÞÝÝÝÞÞÛÛÜÛÜÜÝÛÛÛÛÛÜÝÞÝÝÜÜÜÜÜÜÜÛÚÖÔÓÎ¼}r}u¤ÅÖÜÙÚÝÝÝÞÝÜÛÜÞàßÝÝÝÞÝÝÝÜÛÛÜÜÛÛÛÞÛÜÝÞÜÛÛÜÝÞÞÝÛÛÝÜÛÜÛÛÚØØÖÓÑÏË»~km~x{¼ÓÜÙÚÝÝÝÜÝÞÞÞÛÛÝÞßÞÞÞÞÞÝÜÞÜÜÜÜÝÞÞÛÜÜÝÜÝÝÝÜÜÛÝÞÜÚØÙÙÚÙØÖÓÐËÁ¯ygdr£}~¶ÑÝÝÛÚÜÝÞÝÝÜÞÞÝÝÜÜÞÝÞÝÞÝßÞÞÝßÝÝÜÜÜÚÚÜÝÜÜÜÜÜÝÝÝÝÜÛÚÙØØÔÏÊ¿°~kgjq|£¡µÎØÚÚÝÝÝÝÞÞÜÚÛÝÝÞÞÞÞÞÝÞÝÜÝÛÝÞÝÜÜÜÜÝÛÛÛÛÛÝÜÞÜÜÜÜÛÚÚØÙÕÐÄ±}mcdku¢¢ºÐÚÛÚÝÝÝÛÚÛÛÜÛÚÛÝàßÝÝÝÞßßÞÝÜÝÜÝÝÞßÞÜÜÝÞÞßÝÛÜÝÞÞÞÝÚØÕÐ¾¦oddls|¢¥£«ÃÔÙÙÜÝÝÞÛÜÝÜÞÜÜÝÜÞÝÜÜÝÞÞÜÜÝßÝÞÞÞÞÞÝÝÝÛÝÝÝÞÞÞÞÜÜÚÙØØÓÃ¦mgkry £¢¡£¸ÊÔØÛÛÜÜÜßÝÝÝÜÞÞÝÞÜÜÝÝÞÞÜÝÝßßßÝÝÝÝÜÜÜÞÝÜÚÙÚÛÜÜÛÜÞÝÞÚÌ±unu¡¡¥»ÉÐÕ×ÚÙÚÛÜÝÝÜÝÜÞÞÝÜÝÜÞÜÝÝÝÝÜÝÝÜÞßÞÞÞÞßßÞßÜÛÜÛÜÚÚÚÙÚÜÚÊªw}£©¤¯ÂÏÕ×ÖÕÙÚÜÜÛÚÜÜÞÝÝÜÛÜÜÛÜÛÞÝÜÞÝÜÜÜÜÞÞÞßßßÞÞÜÜÛÚÜÜÜÜÜØÙÜÚÊ©~ ­¬¢®½ÉÏÔÙØÙÙØÚÛÚÜÚÜÜÜÚÜÜÞÞÝÝÝÝÞßàÝÜÛÚÝÜÛÛÝÝÛÛÛÞßÞÞÝÞÝÝÞÝÙ×ÛÜÏ´¦¯ª¡¡´ÁËÏÕ×ØÙÚÚÚÚÛÛÜÜÝÝÞÞÝÞÝÞÞÝÜÜÛÝÝÝÝÝÜÞÝÝÝÜÛÛÝÝßÞÝÝÞÞÛÜÜÞÜÛÛÝßÓ½¢£¬±¦¡¶ÃÌÎÓØÚÜÝÜÛÙÙÛÛÛÚÚÜÝÝÚÙÜÜàÝÝÞÞßÞÝÞÝÞÞÜÝÞÞÞÞßßÝÞÜÝÝÝÞÞÞÞÝÞÞÛÜßÚËµ§®³° ¬¾ËÐÔ×ÚÚÜÛÜÛÜÝÚÛÛÜÞÜÜÝÜÝÜÜÞÞÞÞÜÝÝÞÞÞÝÜÛÝÝßÝÝÝÝÞÞßÞÝÞßàßÞÞÝÝÝÛÚÞÛÒ½«°±«´ËÕ×ÖÙÚÙÙØÛÛÞÝÝÛÛÝÝÜÛÚÛÞßßÞÞÞÝßÞÝÞÜÝÞÞÞÞÞÞÞÞÞÝÜÜÝßßÞÞÞÞÞÝÜÜÜÛÚÜßÚÍ»²²¦¸ÒÚÖÓÖÚÝÝÜÜÛÚÚÙÛÜÜÛÚÜÛÞÞÜÛÜÝÞßÞÜÜÜÞÞßàÞÜÜÞÞÞÞÝÝÞßÞÞÝÝÞÞÝÞÜÜÛÚÛÚÝÜÓÄ¸¶¬±ÍÛÙ×ÙÛÜÜÝÝÝÜÛÛÜÜÞÞÜÚÚÚÞßßÞÜÝÞÞÞÝÞÞÝÝÞÞÞÜÛÜÚÜÛÞÞßÞÞÞßßßÞßÝÝÛÛÝÚÚÝÛÕÊ½¶¤ªÅØÜÖØÚÚÜÜÛÛÜÞßÜÜÚÜÛÝÝÞÝÜÝÝÝÝÝÝÜÛÛÝÝÛÜÛÜÛÜÝÜÞÛÞÝÞßßßÞÞßÞÜÞÜÝÝÝÛÚÙÝÙÓË¿³¶ÐÜÛÚÛÜÛÛÛÛÙÛÜÝÝÛÜÙÜÝÛÛÛÜÞààßÞÝÝÞÞÞÞÞßßßÞÝÝÝÝÝÝÝÝÝÝÞßÞÞÛÜÛÝÜÛÝÝÝÛÝÚÔÍ»¬ªÄ×ÞÙÙÙÚÛÛÜÝÞßÞÜÝÜÞÜÜÛÛÝÛÜÛÜÝÞÝÛÛÛÝÝÝÝÜÝÜÝÜÛÛÜÞßÜÛÜÜàÞÝÝÝÝÝÜÝÛÜÛÚÛÜÙÖÍ½ª¯ÈÛàÛÛÝÜÜÛÛÝÝÜÜÚÜÛÜÜÛÜÛÜÜÜÞÞÝÝÝÜÞÝÞÞÝÜÛÜÞÞÝÛÜÜÞÝÝÞÞßÞÞÞÞÞÝÜÞÞÚÞÞÜÛÛÚÛÒ½¬£¼ÏÜÚÙÙÛÛÜÝÜÝÜÝÝÜÜÝÝÞÜÝÝÝÝÚÛÜÝÝÝÞßÞÝÚÚÜÝÜÝÜÛÜÜÜÜÛÜÞßàßÞÞÝÜÛÜÝÝÝßÞÞÝÝÙÙÑ¾¬¨ÂÔÞÛÚÞßÞÝÝÝßÛÛÛÛÝÛÚÜÜßÝÜÜÞÝÞÜÛÛÜÞÞààÝÜÝßáßÜÜÝÞÞÝÜÝÜÞÜÜÜÞßßÞÝÞÙÜÞÞÝÚÛÝÖÅ´¨¸ÊÙÞÚÜÜÜÝÜÝÜÛÝÜÜÝÞÜÛÛÛÜÛÛÜÜÞÝÜÜÜÞÜÝÜÛÜÛÜÞÞÝÝÛÛÚÛÝÞßÝÜÜÛÛÛÜÝÝÝÜÝÝÝÝÝÚÛßÚÍ¼²¿ÏÚÝÚÚÝßÞÝÜÜÝÝÝÜÛÜÜÛÛÛÛÝÜÞßÝÞÜÜÝÝÝÜÜÞÞßÞÞÞÞßßàßßÝÝÞÞÞÞßáààÝÛÜÜÜÝÞÞÞÞÞÞÚ×ÔÕØÙÚÙÛÚÜÛÙÚÝÝÞÜÛÛÝÝÝÞÞÞÞÝßßÞßÞßÝÝÞÞÞÝÜÝßßßÞÜÛÜÛÚÚÚÜÝÞÞÝÛÜÜÝÝÞÝÜÝÝÝÞÞÞÝÛÛÛØÚØÛÜÝÝÛÛÛÛÜÝÝÝÜÞßßÝÜÜÝßÜÝÜÝÞÞÝÜÜÞßáßÝÛÛÛÛÛÝÞßÞÝÛÝÜÞÞÝßÞßÝÜÝÞßßÞÜÜÚÝÝÞÝÜÜÝÛÛÛÛÞÝÜÜÙÛÜÞÝÜÝÝÜÜÛÝÝÞÜÝÞÞßÝÞÝÜÛÚÚÛÝÜÜÝÛÜÛÜÞÝßÝÝÛÞÜÞÞÝÞÞÝÞÞÞÝÞÞÞÚÛÜÛÛÜÜÜÛÛÜÜÞÝÝÞÝÝÛÜÜÞÞÞÝÝßÝÜÚÛÝÞÝÞÜÝÜÚÜÛÞÝÝÝÞÝÞÜÝÛÛÝÞÞÝÝÜÞÛÜÝÞßßÞßÞàßÝÜÚÜÛÜÝÞÜÜÝÝÜÛÙÚÜÜÜÝÛÝÛÛÜÜÛÜÛÜÝÝÜÜÜÛÜÛÜÜÜÞÞÞÝÞÝÝÞÝßÞÝÝÝÝÞÝÞÝÝÛÞÝÝÝÝÜÛÜÜÝÝÚÜÛÜÛßÝÞÝÜÞÛÝÜÜÜÜÜÞÜÞÞÞÞÞÞÜÜÛÜÛÜÛÝÝßÝÝÚÚÜÛÜÜÝÝÝÛÝÝÛÛÛÛÝÝÝÝÛÝÝßÞÞÝÝÝÝÜÜÝÝßÞÞßÝÞÝÜÛÛÛßÞÞÜÛÝÜÛÚÙÜÝàÞÝÜÜÝÜÚÙÚÚÛÛÛÝÜÞÞÝÜÛÛÝÝÝÝÞßÞÞÞßßÝÝÜÝßÜÞÝÝÜÜÚÞÞÞÝÜÝÝÞßàÞÝÝÝÛÜÜÝÞÝÜÜÝÜÜÛÛÜÝÝÞÞÞÝÜÜÜÜÜÝÞÞÝÝÝÜÞÞÞÞÜÜÝÞÞÞÝÞÝÝÝÛÜÛÝÞÞßÞßÞÞÝÜÝÝÝÜÜÞÞÞÝÝÞÝÜÞÞÝÝÝÝÜÛÜÛÜÚÛÛÜÜÜÞÝÝÜÜÝÞÞÞÝÜÜÜÜÜÝÞÜÜÚÚÛÛÛÛÚÚÛÚÜÛÜÝÝÝÝÝÝÝÝÝÞÝÞÝÝÜÜÞààààÞÝÝÜ
Y:
F:00:00:14.15
G:
S:65,93
V:18891,40457
C:241,302
M:
ÜÜÜÝÝÝÝßÝÞÞÞÞÝÜÜÞÞÞÝÜÜÜÞÞÝÞÞÝÝÝÝÜÛÛÛÛÝÞÞÞÝÝÝÝÜÛÜÜÝÝÝÝÝÛÛÜÞÝÞÜÝÜÜÝÝÞÝÞÛÛÚÜÞÜÝÜÜÝÝÝÜÛÜÚÛØÜÛÜÜÛÝÞÞÞÝÞßÝÛØÚÚÛÛÛÛÚÙÚÜÝÝÚÚÛÝÞÞÞÞÝÞÜÜÜÜÜÜÝßÝÝÛÝÞßßÞÞÝÜÝÜÞÝÝÝÜÛÛÛÜÛÜÛÛÛÚÝÜÛÛÚÜÝÜÛÜÛÝÝÞÝÞÛÛÚÚÜÝÞÞÛÜÚÜÛØÚÛÞÞßÛÚÛÚÛÝÝÝÜÛÚÛÚÝÛÝÜÜÛÝÞÞßÞÝÞàÝÝÚÛÜÛÜÜÜÞÝÞÞÞßÛÝÜÜÜÜÝÝÝÜÝÜÜÛÛÛÛÜÝÝÝÞÞÝÞÞÜÛÛÙÛÜÝÝÛÜÜÞÞÞÜÜÝÜÝÞÞÝÝÜÛÛÜÜÝÝÝÛÛÛÝÞÝÝÜÝÜÜÜÜÞÜÜÛÛÜÝÜÜÛÜÝÞÞÝÝÜÜÞÝÜÜÛÜÝÝÝÛÛÚÜÛÜÞÞßÞÛÚÙÝÜÞÜÜÝÝÝÜÜÝÝÞÜÛÛÛÜÛÛÚØ××ÙÚÝÝÜÛÛÜÝÞÜÞÜÛÛÛÞÞÞÝÞÞÝÞÞÞÞßÞÜÛÜÜÝÞÝÞÜÜÜÝÞÞÝÝÛÜÜÜÜÝÝßÝÛÚÛÜÛÜÛÝÜÜÛÚÛÜÜÝÛÝÜÜÜÝÝÞÜÜÚÛÛÜÝÜÝÝÝÜÛÜÝÞÝÝÛÛÛÛÝÜÛÚØÛÜÜÜÜÝÞÜÞÛÝÝÜÜÛÛÛÚÛÚÜÛÜÚÙÙÙÙÚ×ØØØØÚÚÜÜØÚÚÛÞÛÞÞÞÞÜÝÞÜÝÝÞÞÞÝÜÜÜÜÚÙÛÛÞÞÛÜÛÝàÞÞÛÜÜÜÛÙÙØÚÜÜÛÙÙØÚÙ×ØØ×ØÓÔÔ×ÙÛÛÛÙÚÛÝÝÜÝÝÝÜÜÛÜÝÝÝÝÜÛÚÝÝßÞÝÜÜÜÝÝÜÚÚÚÜÜÝÝÝÛÛÙÚÛÚÙØÖÖÕÔÒÍÉÂÀ¾»¹¸»ÁÊÒ×ÙÚÚÜÛÝßÝÜÚÚÛÝÜÝÜÜÝÞßßÞÜÜÛÜÛÜÝÜÝÛÛÜÝÞÞÝÜÝÝÞÛÚÚØØÕÒËÂ²||²ÃÏÖÙÚÛÜÞÜÞÞÞÞÛÜÛÝÝÝÝÜÜÜÜÜÜÜÚÛÚÝÞÞÜÝÝÞÝÛÝÜÜÜÚÝÜÜÛ×ÖÒÇ±yljpx§³ÃÐÙÚÛÛÜÜÛÛÛÚÜÛÜÚÜÛÝÛÜÝÝÜÞÝÞÞÜÜÜÜÝÞÜÜÛÜÝÝÞÝÜÛÚÜÛÙÙØÑºynv¡¨°ÂÐØÜÛÜÝÝÝÝßÞÝÛÚÚÛÜÝÜÞÝÞÞÝÛÜÜÝÞÞÞÜÝÝÜÛÜÜÝÜÜÛÜÜÜÜÙÚÜÛÊ«tv¡°ÄÒÙÚÛÜÜÝÝÞÞÝÞßÝÝÛÝÝÝÝÝÞÜÝÛÝÞÝÞÜÜÛÚÜÚÜÛÝÞÝÛÛÛÝÞÝÚØÜØÅ¦{³ÈÔ×ØÙÜÝÝÛÙÛÛÝÝÛÜÝÜÜÙÚÛÝÝÜÛÜÜÜÞÝÞÝÝÝÛÛÛÛÝÝÜÜÚÜÜÝÝÚØÛ×Ç©£­ÄÏÔ×ÛÛÝÜÜÚÚÚÚÚÛÜÜÜÜÞÜÜÜÝÞÞÝÝÝÝÝÜÝÞÞÞÜÛÛÛÝÛÝÝßßÝÛÚÙØÝÝÏ¶ ¥¿Ñ××ÙÛÜÝÜÝÛÛÛÛÝÜÜÜÝÞÞÞÝÜÜÜÝÛÜÞÞßßÞÞÜÜÛÝÞßÞÞÞÝÞÝÜÞÝÝÚÛÝÓÁ ¥ÀÓ×Ö×ÛÝÞÛÛÚÞÞÜÛÛÝÞÞÜÝÝÞÞßÞÜÛÜÞÞÞÜÜÜÝÜÞÝÞßÞÞÝÞÝÝÜÜÝßÛÛÞÚÌ± ¢£ÃÖÙ××ÚÚÜÝÞÝÝÞÞÞÞÜÜÛÜÝÚÜÛÛÞÜÞÜÞÜÜÜÛÜÜÞßßÜÛÚÝÝÞÝÜÝÝÝÜÚØÞÞÕÁ¤¦¡xµÐÛÖÕÙÛÞÞÞÜÛÜÜÞÝÞÞÝÝÝÝÝÞÝÞÞÞÝÝÝÝÜÛÚÜÛÝÞÞßÝßÝÝÞÜÜÚÚÜÜÚÛßÝÑµ§£v~£ÆÙÛ×ÚÜÝßÜÝÚÛÜÛÝÛÝÝÝÞÝÜÜÞÞÝÜÜÜÝÞÝÞÞÞÜÜÜÜÝÛÚÛÜÝÞÝÝÛÛÞÜÛÝßØÆ¦ t®Í×ÙÕÚÜÜÛÚÜÛÝÜÝÞÝÜÛÛÜÝÞÞÞßÞÞÞÝÜÜÜÝÞÞßßÞÞÞßàÞßÞÜÞÝÝßßÝÛÞÞÕ¾¥zv»ÔÜØÚÜÝÞßàßÞÞÞÞáàßÞÜÜÝÜÛÜÝÜÛÜÝÞÝÜÜÜÝÞÞÜÜÜÞÞÝÜÛÜÛÝÝÝÜÙÙßÝÑ²ut¾×ÝØÖÚÛÝÜÜÜÞßÞÛÛÛÞÝÝÜÜÝßÞÞÞÝÝÝÝÝÜÝÝÞÞÞÝÜÞÜÞÞÞÞÝÞÞÞÞÞÚÚàÛÍ°rvÄØÛÖØÛÝÞÞÝÝÞÞÞÛÚÚÝÝÝÜÞÙÙÜÜÜÜÝÝÜÝÛÝÜÝÝÜÛÚÚÚÚÛÜÝÞÜÛÜÝÞÙÛáÜÎ­orÁÖÚÙØÜÜÝÜÜÜÜÜÜÜÝÞÞÝÜÝÝÝÝÜÛÜÛÞÝÝÜÜÛÛÝßÞÞÜÝÝÛÜÝÝÞÞÞÝÝÜÙÛâÚÌ¯nqÂ×ÝÚÚÛÛÝÜÝÝÜÞÞÞÝÝÝÝÝÝÝÝÛÛÙÛÛÝÝÝÜÛÜÝÝÝÛÛÚÜÛÝÞÝÜÛÜÛÜÜÝÚÜâÛÍ¯~mm»ÓÙØ×ÜÜÜÛÜÜÝÜÜÜÜÞÜÝÝÝÝßßÞÞÛÛÝÝÝÝÛÝÝÝßÞÝÞÝÝÝÝÝÝÝÞßÞÝÝÛÜßÚÍ²pm¹ÒÝÚÚÝßÞÞÝÝÝÝßÞÝÜÜÞÞÝÝÞÝÝÜÜÝÝÝÜÝÛÜÜÝÝÝÜÞÝÜÛÛÝÞÝÜÜÞßÞÚÙÞÞÒ·uj®ÌÜÙÙÙÚÛÚÜÞÝÞÞÜÝÝÞÝÝÞÞÝÝÝÞÜÛÛÛÞÞÞÞÜÛÜßßÞÞÜÝÜÝÜÜÜÝßßÞÛÙàÞÖ¾¢{my¡ÅØÙØÙÜÜÜÝÜÜÛÛÜÝÛÜÜÝÝÜÝÝÜÝÜÝÝÜÚÙÛÝßÝÝÛßÞÞÝÛÛÛÛÝÛÛÜÝÞÛØÜá×Å¨mo¼ÕÛØÙÚÜÛÜÜÛÝÞßßÞÞÜÝÝÝÝÞÜÝÜÞÝÚÛÙÛÝÞÞÞÞÞÝÛÚÚÜÜÝÞÜÞÛÛÝÜÛÞãÜË®sl³ÐÜÙØÛÜÜÝÛÛÝÝÞÝÛÛÜÝÝÞÝÜÜÝÛÜÛÜÛÛÚÜÝÞÞßÞÞÝÞÝÜÜÛÞÝÞÞÝÝÜÙÚáÝÒµ¢¡vk}ªÉØÚØÚÜÜÜÛÝÞÝÜÚÚÝÝÞÝÚÜÝÝÝÜÜÝÝÝÛÚÜÛßÝÞÝÜÜÞÝßÝÝÜÝÝÝßÝßÛÚàß×Â§ ykrÁØÜÚÜÞÞÝÜÞÞààÝÝÜÝÞàáÜÜÝÜÞÜÝÝÛÜÜÞÞÜÚÛÛÝÜÜÜÜÛÜÝÝÞÝßÞÞÚØÛàÚÉ¬zim·ÔÛÙØÚÞÜÞÜÝÝÞÞÞÞÝÞÝÞÛÛÞÞßÞÝÝÛÛÜÝßÞÝÞÜÝÞÝßÝÝÝÜÞÞÞÝÛÜÚØÛÞÛÎ´|mj±ÍÚÛÚÝÞÝÜÜÝÜÜÜÝÞÞÞÜÜÝÜÚÛÜÞÜÛÙÜÛÜÝÜÜÜÜÜÝÝÝÜÛÜÜÜÜÝÞÜßÝÝÛßÞÔ»rk}§Ç×ÛÙÚÜÛÚÛÛÛÝÜÜÛÜÜÞÝÝÝÝÝÝÛÛÝÝÝÝÝÝÝÝÝÝÝÝÞÝÝÝÝÝÛÝÛÜÜÜÞÛÚßÞ×Á¢ylx¢Ä×ÞÙÜÞÞÜÜÜÜÝÞÞÞÜÜÜÝÝÞßÝÝÛÜÝÞÝÜÜÜÞÝÝÛÝÝÝÜÚÚÜÝÞÛÜÜÝÞÝÜÚÝßÙÇ§ylt¿ÔÛÙÙÜÝÝÞÜÜÜÞÜÛÛÜÝÝÚÜÛÜÞÞÞÞÝÝÝÜÞÝÜÝÝÝÞÜÜÞÝÞÜÜÝÞÝÜÞÞßÚÝàØÊ«|ntÀÖÝÚÚÝßÝÜÚÜÝÝÜÜÛÝÜÜÜÚÚÛÛÞÞÞÜÚÚÚÛÛÚÛÜÞÞÝÝÞÞßÝÜÜÛÝÝÝÞÜÙÜàÙÉ©oq½ÔÝØÙÚÜÞÞÝÜÜÛÜÜÝÝÜÜÜÛÜÛÜÜÝÞÝÜÝÛÛÜÚÛÛÛÜÜÛÚÚÜÝÜÜÝÞÞÝÝÝÙÚÞØÉªqq»ÒÛØÙÛÛÛÜÞÞÜÝÝÞÝÞÜÛÜÝÜÜÜÜÛÝÜÜÞÜÞÝÞÝßÝÚÛÚÝÝÜÚÜÛÜÜÚÚÛÜÛÜáÙÈ¦pq½ÔÛØÙÛÞÚÜÜÜÜÛÛÝÝÝÝÝÝßÝÜÜÜÞÝÝÝÞÞÝÜÜÛÜÞÜÜÙØÜÝÞÝÞÞÝÝÜÜÜØÜÞÕÃ¡qs¾ÕÝÙÙÛÜÝÞÞÞÛÛÜÝÛÚÜÚÛÜÞÞÜÚÙÛÜÜÝÝÝÝÜÜÝÞÝÝÝÜÛÛÙÜÚÝÞÜÛÜÝÙßßÕÀsu¾ÖÚ×ØÚÛÛÜÛÛÚÜÝÞÝÜÝÝÞÝÝÛÜÛÛÜÛÜÜÝÜÝÛÜÛÛÜÜÝÞÝÜÚÚØÜÛÝÝÜØØÞÞÐ¶qy¢ÆØÝÛÜÞÛÛÝÞÞÜÛÜÜÝÝÜÞÞßÝÝÛÛÝÝÝÝÝÝÝÜÛÛÛÝÛÛÞÜÝÛÛÜÛÜÝÜÞÜØÛÞ×Å¨yn¯ÍÚÙ×ÛÞÝÝÛÛÝÝÝÛÝÝÝÝÝÞàÞÝÜÞÝÞÜÛÜÝÝÝÚÛÜÜÜÛÛÜÛÚÚÛÛÛÛÛÜÙÙÛØÇ°ppºÔÜÜÚÝÝÝÝÝÝÛÜÛÝÜÝÜÝÞÝÝÝÝÝÜÛÜÛÜÛÜÛÜÜÜÜÜÜÜÜÜÛÚÛÚÛÛÜÛÚ×Ù×Æª~yn{¤ÆÙÝÙÚÜÝÜÝÜÝÜÝÞÞÝÞÝÝÝÝÜÜÛÞÞÞÝÜÜÛÛÞÞÝÝÜÜÛÚÛÜÜÛÛÚÛÛÙ×ÓÓÍºyssq¶ÐÜÜÙÝÝÝÝÜÞÛÝÜÛÜÛÝÞÝÞÛÚÛÛÛÜÞÞÞÛÚÛÜÞÜÝÝÛÛÚÚÛÛÚÚØØÕÔÓÎ¿¥jj{|r~£ÅÖÝÙÜÝÛÛÛÜÜÝÝÝÝÛÛÚÜÝÜÛÝÜÜÜÜÝÝÜÚÙÚÜÝÝÜÚÚÛÛÛÚ×ØÖÕÑÍÆµ|hdowz½ÓÛÚÚÝÝÞßßßÝÜÝÜßÜÝÛÝßßÞÝÝÜÛÝÝÞÞÝÝÞÜÞÜÛÙÙØÚÚØ×ÒÐÉ½¦secix¨£{z·ÐÛÜÛÝÜÜÜÝÝÞÞÝÜÜÜÝÞÝÝÞÞÝÛÝÜÛÜÞÝÝÜÙÛÜÜÝÚÚÙÙÙÕÑË¿«ufbemx¢||·ÍØÖ×ÛÜÞÚÛÙÙÜÝÞÞÜÜÝÝÞÝÛÜÚÚÚÛÛÛÝÜÜÜÜÞÜÜÜÛÛØÕÓÌ¹jdfow¹ÒÙÛÚÛÜÛÝÝÝÝÛÝÛÝÜÛÝÜÞÞÞÝÜÛÜÛÜÜÛÝÛÝÞÞÞÛÚØØØÖÌ´tfgoy«ÃÓØØÚÛÝÜÚÛÜÝÞÛÝÜÞÞÞÞÞÝÞÝÝÝÜÚÚÛÜÝÞÞÝÜÚÙÚÚÚÙÏ¼{kho| ¤¾ÎÖØÛÛÝÜÞßÞÝÛÞÞÝÜÜÛÛÜÜÝÜÜÜÞÞÛÜÛÝÝÝÝÝßÞÜÚ×ÜÙÊ®pmx¡¤£©¼ËÓÖÚÛÛÜÜÞÞÞÞÜÞÛÜÜÜÜÛÜÝßàßßÞÞÝÚÛÛÛÛÜÜÝÝÚ××ØÖÅ£ns¡£¡¢³ÂÍÑÔÖØÙÛÝÜÚÚÚÞßÞÛÚÚÜÜÜÛÛÝÝÝÜÞÝßÜÝÜÝßßÞÞÝÜÚÛÞØÆ¡u~¢¥¥¤·ÄÌÑÔÙÚÛÜÜÝÝÝÝÞÞÞÞÞÝÞÝÜÞÞÞÞÞÞßÞÞÝÝÞÞÜÜÞÝÝÜÛÜÙØÛÖÈ¥x¦¦¢¶ÃÍÑÔ×ØÛÜÜÝÜÛÝÝÞßÞÞÜÛÚÜßÞÞÜÞàÞßÞÜÝÜÞÞÞÞÞÝÞÜÝÛÜÛÚÜÛÎ­y§­¿ÊÐÓØØÚÚÛÛÚÚÙÚÛÚÜÝÝÝÛÜÛÝÜÝÞÞÞÜÜÝÞÝÝÝÞàßÝÜÚÚÙÙÜÝÛ×ÛÝÕ½~z¨ÀÌÒÕ×ÙØÙÚÜÞÛÜÛÚÜÛÜÛÜÝÞÞÝÜÜÛÝÜÝÜÜÜÜÜÜÜÜÜÚÚÚÛÝÝÝÝÞÜÛØÞÚÉ©tx¶ÌÔÖØÚÚÛÛÜÝÝÝÝÝÝÝÞÞÝÜÛÝÜÜÚÛÜÛÝÜßßÞÝÝÝÜÝÜÝßÝÛÜÝÚÛÛÞÛÙÜÜÒ»  qr¸Í×ÖØÚÚÛÚÝÜÚÛÚÝÝÞÛÛÚÝÜÛÜÚÜÛÛÛÜÞÜÜÝÜÞÛÜÝÝÝÝÜÜÜÛÞÝÜÝÛÛÛáÛÊ°¤¦zn¯Ì×Ø×ÛÝÜÛÛÛÜÛÝÝÞÞÞÞÜÚÚÛÞÞÞÞÝßÝÝÛÜÜÜÞÞÝÝÝÝÞÝÛÜÝÞÝÜÛÜÜÚÞàÕÂ¦¢¨£v{£ÃØÙÕÙÚÜÛÚÛÛÜÜÛÛÛÛÛÛÞÝÞÜÛÞÝÝÝÝÜÝÜÜÜÛÜÝÞÞÞßÝÞÜÜÜÝÞßáÞÚØÞßÓ¿§¨ªs³ÓÝÙÚÙÜÝÛÜÝÝÞÜÜÜÜÜÜÝÜÜÛÜÜÝÞßßÞÝÛÜÜÜÜÜÜÝßÞÞÞÞßÞÜÛÛÜÛÚ×ÚÞÛÎ·©«¦|xÁÖÛÖÙÛÜÜÜÝÞÜÜÚÛÛÜÝÜÜÜÝÝÜÜÜÜÝÝÞÝÝÛÜÛÝÜÞÞÝÜÚÚÜÜÜÞÝÞÞÞÝÙÙßÛÏ¹§«¢{z£ÅÙÛ×ÚÞÞÝÛÝÜÛÜÛÜÝÝÜÝÜÝÞÜÛÜÝÞÝÝÜÞÝÝÝÛÝÜÝÞÞÞÜÜÜÝÞÝÞÜÛÜÝÚÜàÛÑº­« z§ÈÚÛØÛÜÜÜÜÞÝÞÞÜÝÝÜÞÜÜÛÛÜÜÞÝÜÛÝÞÞÜÝÞßÞÛÛÛÛÛÙÛÛÚÜÚÞÝÝÝÞÜÜÞÜÒÀ¯­£¤ÆÙÜØØÚÛÝßàßÝÜÝÝÝÜÛÛÝÞÞÞÜÛÝÝÞÜÝÝÜÞßÞÞÝßÞßÜÞÞÝÝÝÜÝÜÞÜÜÛÚÞÞÕÆ·´ª§ÈØÛÖØÚÛÛÝÝÝÜÜÛÝÜÚÙØÚÛÜÚÚÚÚÝÛÜÛÚÚÛÛÝÚÜÜÝÞÝÛÚÜÜÝÛÚÚÚÜÝÛÙÛÞÙÎ¼·± »ÔßÚÙÚÚÜÚÜÛÜÜÚÜÚÛÜÜÞÞÞÞÞßÞÞÞÝÝÝÝÜÝÜÝÞÞÞÝÜÞÞÝÝÝÝÞÞÝÝÛÝÛÝßÜÓÄº´¤¹ÑÜÛÙÜÞÜÝÜÝÞÜÜÝÝÝÜÝÝÝÜÞÞÞÞÝÜÛÜÛÜÜÛÞÞÝÛÚÜÞÜÛÛÜÝÛÜÝÜÝÜÜÜÛÜÞÖÎÀº±¦ÃÕÚ×ÚÝÜÝÚÛÛÜÞÞÝÝÜÝÜÝÝÞÞÞÞÝÝÜÜÝÞÞÝÝÞÝÝÜÜÛÝÜÜÜÜÝÛÜÚÛÚÛÛÚÙÚØÓÊÁ»«¡½ÔÝÙØÚÛÛÛÚÜÚÛÛÜÜÝÞÞÝÜÜÛÜÛÞÞßÞÜÜÛÛÜÛÛÜÜÛÜÜÝÝÝÛÜÝÜÛÛÛÝÝÜÜÝÝÙÐÆ¿µ¤®ÊÚÛÙÚÞÞÝÜÜÝÝÜÞÝÞßÝÝÜÜÝÞÝÝÝÞÞÞÝÞßßÞÜÝÞÞÞÞÞÞÝÛÝÝÜÞÝÜÞÞßÝÚÚÚÙÐÊ¿²¤¨ÁÖÞÛÚÙÙÚÜÞßÞÝÜÜÝÝÝÝÝÝÜÝÜÝÜÝÞÞÞÜÛÜÛÝÝÞÝÞÜÜÝÝÝÝÞàßÞÝÝÝÞÝÝÜÜÛ×ÑÉº«¢ºÐÝÝØÚÛÜÜÝÛÝÝÞÞÝÜÛÞÝÞÞÝÝÝÝÝÝÝÝÛÜÝÜÝÞÝÞÝÞÝÜÛÛÝßÝÜÜÚÚÚÜÜÝÜÛÚØÕÓÇ¸§£²ÊØßÝÚÜÛÚÚÚÜÜÜÛÛÛÞÝÞÜÜÜÝÞÜÜÛÛÝÚÜÜÝÝÝÝÝÝÜÜÞßßÞÝßßÞÞÜÞÝÞÝÝÜÜÚØ×Ð¿¯£¯ÆÖßÞÝÞÝÜÜÛÜÛÜÜÜÝÞÞÞÜÝÝÝÝÝÞÞÞÝÝÞÜÞÞÞÞÞÞÞÝÝÝÝÝÝÞÝÞÜÝÝÝÞÞÝÝÛÚÙÚÙÑÅ½ÃÐÛÞÛÛÛÜÞÝÜÛÚÛÛÝÜÞÛÚÚÛßßÞÝÜÛÛÛÜÝÛÜÛÛÜÝÞÞÞßÞÝÞÞÜÝÝÝÞÞÝÞÜÝÝÜÛÛÞÝÓÊÀÆÓÛÞÞÝÞÞÜÝÞßàÞßÞÞßÞáÝÞÝÝÜÜÜßÞÞÝÜÞÞÝÞÝÝÞÝÞÞÛÝÜÝÞÞÛÝÛÞÝÞÜÜÝÛÛÛÚÜÝÝÛÛÚÛÜÚÛÝÝßÛÜÜÝÜÛÛÛÝÜÞÜÝÞÝÝÞÝÝÜÛÜÜÜÛÛÝÜÝÝÛÝÛÞßÞÞÞÞÜÝÜÝÞÛÜÜÝÞÝÜÜÛÝÜÝÜÜÛÞÞÞÞÞßßÞÝÞÞÝÜÜÛÛÜÜÝÝÞÞßÜÜÜÝààààÜÜÛÛÝÞßÝÞÝßßÝÜÜÜÜÛÜÜàßßÞÜÝÛÚÛÛÜÞÜÝÝÝÝÝÝÜÛÛÛÛÛÛÝÞÜÝÜÛÝÜÞÞÝÞÝÝÞÝÝÜÚÜÜÜÝÞÞÞÝÝÛÜÜÜÚÜÝÝßßàÞÜÞÝÞßàÞÞÝÝÝÞßÞàÞÜßÞÞÜÛÞÝÞÞÞÞÝÞßßßÞÝÝÞÞÞÜÜÝÝÞÞÞÞÝÞÜÜÝÝÞßÝÚÜÛÛÜÝßÞÞÝÝÝÜÝÜÜÝÝÜÜÝÜÜÛÛÛÚÜÜÝÜÚÛÛÝÝÝÚÜÛÜÛÛÜÜÜÛÜÜÞÞÞÜÛÚÝÝàÝÝÜÝÜÜÝÞÝÜÝÞÝÝÜÜÜÜÝÜÝÝÜÜÜÜÝÜÞÜÜÞÞßÞÜÞÞÞÞÜÜÛÛÛÛÝÛÜÜÜÝÜÝÜÜÜÝÜÝÜÜÝÝÜÚÛÛÝÞÝÜÜÝÜÞÞßßÝÞÝÜÝÜÝÝÝÝÜÜÛÜÜÜÛÛÛÛÝÞÞÜÛÞßßÝÚÝÝÞÝÝÝÞÞßÞÞÝÞÞÝÜÚÜÝßÞÝÞÜÝÜÝÞßÝÜÛÜÛÜÚÜÜÞÝÝÝÛÜÛÞÝÝÝÞÝÝÝÝÞÜÛÚÜÝÞÜÜÜÜÝÝÝßÞÞÝÜÜÜÜÝÜÜÜÜÞÝÝÜÜÝààÞÞÜÜ
Y:
F:00:00:14.25
G:
S:56,102
V:18891,40457
C:241,304
M:
ÝÝÜÛÝÜÝÝÝÞßÞÞÜÝÝÜÞÞÞÝÜÜÜÝÛÝÜÞÜÛÛÛÞÝÛÜÜÜÝÜÜÛÜÞÞÞÞÜÛÚÛÜßÜÞÜÝÞßÝÜÚÚÜÛÜÜÛÛÝÝÝÜÜÜÜÛÜÜÜÞÝÜÜÛÝÜÜÛÜÝÞÛÛÜÜÞÝÜÛÚÜÛÜÛÜÜÜÝÜÜÜÞÜÜÞÜÝÝÝÞÜÝÛÜÞÞßÞÝÞÞßÝÝÞÞàÞÝÛÛÜÝÜÜÛÜÜÞÞÝÞÜÛÛÛÞÞÞÛÚÚÜÞÞÝÞÞÜÜÚÜÝÝÝÛÛÜÛÝÛÝÝÝÜÛÛÚÜÛÝÞÛÜÚÛÛÜÛÜÛÝÜÝÝÝÜÚÚÚÜÜÚÚÛÝÜÚÙÚÝÝÜÜÝÞÝÞÝÝÝÝÞÝÞÞÝÝÜÝÝÛÝÝßßÞÝÞÞÞÜÜÞÞßÝÜÛÜÝÛÜÞÝÝÚÜÛÞÝÞÞßàÞÞÞÝÚÜÛÝÝÞßßÞÝÜÜÜÝÜÛÛÚÙÚÛÝÞÞÜÛÜÛÝÛÜÜÝÞÞÜÛÛÜÛÜÛÛÚÙÚÚÛÜÚÜÛÝÝÞÜÜÜÛÞÝÞÜÛÜÝÞÝÜÞßàÝÙÛÚÛÛÜÛÞÝßÞÜÛÛÚÝÜÞÞÜÝÛÛÝÜÜÜÛÚÛÜÝÝÝÞÜÞÜÝÝÝÛÝÝÝÞÜÜÞÝÞÜÛÛÜÞÝÝÜÛÜÚÞÝÝÝÜÜÚÚÛÞÝÜÚÛÚÛÜÛÛÚÙÙÙÛÛÝÛÛÛÛÝÜÞÞÝÝÞÝÝÛÛÜÞÞÜÚÚÚÞÜÞÝÜÝÛÜÜÜÝÜÜÞÞÞÝÜÜÝÜÝÝÝÞÝÛÛÙÙØ×ÚÚÛÝÝÝÞÚÛÜÞÞÝÝÝßßÝÞÞßßÝÜÝÛÞÝÞÝÝÜÝÝÞÞÝÝÞÝÝÞßßÞÜÚÚÚÛØÔÍÆÃÅÍÒÕØØÛÚÚÞßÞÞÝÛÜßààÞÛÛÜÜÜÛÜÝÜÜÝÞßÝÜÛÞßßßÛÝÚÝßÞÝÚÚÛ×Ì·¦¦µÉÕÚÙÛÜÝÝÜÛÜÜÝÞÜÜÛÛÜÜÜÞÞÞÞÞÞßÞÝÞÞÝÜÝÜÝÜÝÝÝÞÜÝÜÚØÙÚÒ¿£©ÃÑÖÙÚÜÛÜÛÝÜÝÜÞßàÞÝÛÝÝÝÞÝÝÝÝÞßÞÞÞßÞÜÝÛÛÚÚÜÞÝÞÜÛÛßÝÐº¦ÃÐÛÜÜÛÜÜÝÝÞÝÝÞÝÜÞÝÝÝÜÞÞÞÞÞÜÝÜÛÜÛÝÝÞÝÜÛÛÞÝÞÝÜÛÙØÝÛÍ¼­ÂÑÝÚÚÜÚÜÛÝÛÜÛÝÝÜÛÙÚÜÝÝÞÜÜÝÜÝÝÝÞÝÝÛÜÜÞÝÜÛÛÛÜÚÚÙÜÜÑ¾¢¦ÀÐÚÚØÚÛÛÛÝÜÝÜÝÞÝÞÞßàßÞÞÝÝÝÜÝÝÞÞÝÜÝÝÝÝÜÛÞÝÝÛÙÛØÚÞÖÇ­«ÁÔÚ×ÙÜÞßÞÝÚÜßÞÝÝÝÞÞÞÝÝÞÜÞÜÜÜÜÝÝÝÞÜÝÞßÞÛÚÛÜÝÝÚØßÜÏ»¢ ºÏÜÚØÛÝßßÞßÝÞÜÚÙÛÝÞÝÝÞßÞÜÜÜÜÜÛÝÝÞÜÛÛÜÞÞÞÜÜÜÜÚØÛáÙÉ°¡½ÔÝÙÚÝÞÞÞÞÝÞÝÞÞÝÜÚÞÜÞßÞÞÞÜÞÞÞÞÞÞÞÝÜÜÜÝÝÝÝÝÜÜÚÚàÞÑÁ§¯ÈØÙ×ÚÜÝÞÞßÞÝÜÜÝÜÞÛÛÙÙÜÛÝÛÛÛÜÝÝÞÞàÞÞÜÝÞàÞÝÜÜÜÚÛàÜÎ·£³ÎÜÚØÙÛÛÜÝÜÞÜÝÞÝÞÞÝÜÛÛÛÝÜßßÞÞÞÞÞÝÜÝÝÝÝÜÝÜÝÞßÝÚÞáØÊ° ºÔßÚÙÜÝÞÝÝÝÞÞÞÜÛÝÝÝÝÛÜÜÜÜÚÛÜÚÚ×ÚÞÞßÝÝÝÝÝÝÞÜÝÚÙßÞÓÀ¬£½ÕÞÙØÙÛÝÞÜÜÜÜßÛÜÝÞÞÞÞÝÝÝÝÝÝÞßßÝÜÜÞÞÞÝÜÝÞÞÞÝÜÚÛáÝÒ¿¯§ Â×ÞÚÜÝÜÜÛÞÝÜÛÚÞÞÝÝÚÝÝßÞÝÜÜÞÝÞÞÝÝÝÝÞÝÝÜÜÛÝÞÞÞÛÚâÞÕ¿¯¤ÀÕÛÖ×ÛÜÜÜÜÜÝÜÞÝÝßÝÝÝÜÝÞÞÝÛÚÜÝÝÝÜÜÜÝÜÝÝÛÝÜÞÞÝÚÜàÝÓ¼¯¥ÁÕÚÖ×ÛÝÜÝßÞßÞÞÝÝÛÚÛÛÝÜÜÝÞÞÞÞÝÞÛÞÜÞÞÞÝÞÞÞÝÜÜÝÚÛàÝÕÁ²©~·ÐÝÛÚßÞÞÞÝÝÞÛÝÜÜÛÛÝÞÜÜÜÜÜÝÛÝÝÝÞÛÜÝÞÞÝÝÝÞßÝÝÝÚÜáÝÖ¿¯«{°ÍÛ×ÖÚÜÞÜÛÜÜßßÝÝÝÞÙÚÙÜÝÞÝÜÚÝÝÞÝÝÞÞÝÞÞÝÝÜÞÜÝÜÙÛßàÓÁ°« z~¢Ã×Û×ÙÛÛÞÜÜÝÝÞÞÝÜÜÝÜÜÛÜßÞÞÜÜÝÜÝÜÜÝÛÜÜÜÝÝÜÜÛÜÙÚÞÝÕÂ¯ª¢{y¾ÕÛØØÜÚÛÝÜÜÜÛÝÜÜÚÚÛÛÜÛÙÚÜÜÜÛÛÝÜÝÞÜÜÜÛÜÜÛÜÜÜÛÙÜÝ×Ç®¥v¯ÌÙÚÙÛÚÚÚÚÛÛÚÝÝÝÞÞÞÝÜÛÚÝÝÞÝÝÝÞÜÝÜÝÞÜÜÝÞßÝÜÞÜÚÞâÝÐ±¦v§ÆÙÚØÚÛÞÞÝÜÛÜÝÜÜÛÝÝßÜÜÚÛÝÛÜÛÜÜÜÜÝÝÜÜÝÝÝÜÛÝÞÝÙÙßÜÒµxv¼ÒÚØÚÛÝÛÜÜÜÝÝÝÝÞÝÞÝÜÝÛÛÝÝÞÞÝÜÛÜÝÛÝÛÝÜÞßÞÝÚÜÛÛàÞÔ»¢yp²ÏÚÚÚÝÞÝÞÜÞÞÝÝÝÜÝÞßßÞÝÝÝÝÝÜÛÚÛÜÛÞÜÜÜÜÞÝÜÜÞÞÜØÜß×Å§q{£ÆØÛØÚÜÞÝÛÛÚÞÞßÝÜÛÝÞÞÞÝÞÞÞÞÜÜÝÜÞßÝÝÝÝßÞÞÝÝÜÛØÛáÙÌ¬osÀÖÛÙÙÛÞÞßÞÞÛÜÜÛÝÜÜÝÜÝÞÝÝÜÝÞÝÞÞÞÞÜÝÝÝÞÝÛÜÜÝÝÛÜâÝÏ³unµÒÛØÙÛÜÜÛÞÜÝÜÛÛÜÜÞÞÜÛÝÞÞÝÜÞÞÞÝÜÜÚÜÜÝÞÞÞÞÜÞÝÚÛáßÓ¹xo±ÎÙÚ×ÚÜßÞÝÛÜÝÞÞÜÜÚÛÝÝÝÛÛÜÜÜÜÜÝÝÝÜÛÜÝÞÜÚÛÛÝÜÜÚÞáÔ¿£q~§ÈÙÙØÚÛÜÜÝßÛÚÜÝÞÞÞÝÝÜÛÞÝÞÝÙÛÛÜÛÝÛÞÚÚÚÜÞÝÜÝÝÜ×ÛÝÕÃ¥rz¤ÈÙÜÚÚÞÞÝÝÝÜÜÜÜÝÛÝÝÞÞÛÛÝÞÞÞÜÜÞÝÞÝÝÝÛÛÝÝßÝÛÜÙØÝáÙÄ£syÃÖÛÚÛÞÜÝÜÞÝÞÞßßßßÞÞÝÝÞÞÝÜÜÛÜÝÞÝÝÞÞÝÜÝÞàÞÞÞÝÚßáØÅ£tvÄÙÞÜØÝÚÜÝÜÝÝÝÞÛÜÜÜÜÛÚÜÝÝÝÞßßÞÝÝÝÝÜÜÝÝÞÞÝÝÜÚÙÜàÖÂ¢nvÄØÝÛÝßÞÜÛÛÜÞÞÞßÝÜÞÝßßßÞÞÞßßÞÜÛÚÜÝßàßÝÚÛÛÞÞÛÙÝáÓÀynv¤ÇÚÝØÛÜÜÜÜÝßÝÞÜÜÛÚÛÛÜÝÝÞÝÞÝÝÜÝÜÞÞÞÞÜÝÜÞÝÛÚÛÙÙÞÝÐ·ri{¨ÈÙÛØÚÚÚÚÝÝÞßÞÜÛÜÝÞÝÜÜÜÛÛÜÞÝÜÜÜÜÝÛÛÛÛÜÝÞÝÞÜÛÛß×È©nl²ÏÝÜÙÚÛÜÜÝÝÜÛÞÜÛÛÙÛÝÝÞÜÞÜÜÝÝÝÝÝÝÜÜÛÜÜÝÛÛÛÛÚ×ÚÜÐ½op»ÓÜÚÚÜÜÝÞÞÞÝÜÜÝÝÝÛÝÚÜÛÛÚÚÙÙÛÛÝÝÜÛÜÚÝÜÝÜÝÝÛÙØÚÏ¾¢wlx¤ÅÙÜÙÛÝÝÜÜÝÝÝÜÜÜÜÛÛÛÛÝÜÝÜÜÞÜÝÛÝÝÞÜÛÛÛÜÜÛÛÙÖÖØÏ·qp´ÐÜÝÚÞÞÞÝÜÛÚÞÝÜÝÝÝÝÞÝÜÛÜÛÝÜÝÜÛÝÛÜÝÝÛÛÛÛÚ×ÔÔÓÅ§uywo}¥ÆÙÝÚÛÜÜÝÝÞÜÛÜÜÜÞÝÞÝÛÝÝÝÛÛÛÛÛÛÚÚÚÚÚÚÚÙ×ÕÒÑÏÁ«oju~sz»ÒÜÚÙÜÜÜÜÜÜÜÜÞÝÞÜÝÞßÞÝÛÛÞÞÞÛÜÜÛÛÙÚÚÙØÔÐËÁ²kdm|xwµÑÞÜÚÞÝÜÞÞàÝÛÛÚÚÛÜÝÛÛÜÜÜÚÙÚÛÜÜÚÚÙØ×ÔÐËÃ³mb`dqww®È×ÚØÜÝÝÞÜÜÛÚÛÚßÝÝÜÛÛÛÛÝÝÝÝÜÛÛÛÚÙÖÒÏÇ·ldbekr}|®Ê×Ú×ÜàáàßÞÝÞÜÜÜÜÜÜÛÛÜÝÝÜÛÜÜÜÚÝÚÙÕÒÇ²uebjqx±É×ÜÛÞÝÝÜÝÜÝÞÞÝÜÝÜÞÞÝÛÞÞáÞÞÞÞÞÛ×ØÕË²pdfq{¥¿Ð×ÙÛÛÞÝÜÝÝßàÞßßÞßÞÞÝÜÚÛÝÞÝÜÚÛØØØÒÁ|iht£ºËÒÕÙÜÝÞÝßÞÜÞÝßßßßßßÜÜØÚÙÚÛÜÞÞÝØÙÙÐºtks¥»ÊÑÓ×ÚÜÛÚÝÝÞÜÜÞÞàÞÝÜÝßÝÝÝÛÜÜÜÛÚÙ×ÙÚÏµxy±ÃÏÖØØØÙÚÜÝÞÜÝÝÞàÞÞÛÝÝÝÛÛÞÝÞÝÝÝÜÞÛØÛÚÑµ} ³ÃÌÑÕÙÚÚÙÚÛÛÜÜÞßÞÝÜÝààßÞÞÜÜÜÜÜÛÛÛÜÝÝÙÜÝÔ¿¢´ÃÍÐÓÖÙÚÚÛÜÜÜÞÞÜÝÜÝÞÝÜÛÛÞÞÞÝÝÞßÜÜÜÞÝÜÛÙÚßÙÆ¨¢¡£»ÊÏÓÖÙÜÚÜÛÜÜÛÛÜÜÜÛÜÛÜÜÛÛÛÝàßÝÝÛÝßÛÜÞÝÝÝÚÖÜÝÔ»¡£}~µËÕÕ×ÚÚÙØÙÚÜÝÛÛÛÜÜÛÛÜÞÜÞÜÝÝÜÝÞÞÝÜÜßÞÛÞÞÞÜÙÛßØÇ§y|¹ÐÖÖØÙÜÛÜÜÜÜÜÛÜÜÜÝÞÞÝÞÞÝÞÞÝÝÜÜÜàßßÞÝÙÛÛÛÝÚØÛÜÔ¼ ¢zt´ÎØÔÔØÜÝÜÝÜÛÜÜÝÝÜÛÛÚÛÛÛÜÛÛÜÜÜÝÛÝÝÝÝÝÜÝÛÛÜÛØÙÜÛÎ³£q«ÊØÚ×ÙÜÛÝÛÛÚÛÞÝÞÞÝÜÚÚÚÜÜÝÝÝÞÝÝÝÜÜÝÞßÞÞÝÝÜÜÝÚÛßÖÈª¡ wr¹ÒÚ×ØÜÜÜÚÛÜÜÞÝÜÚØÛÜÞÝÞÝßÜÛÜÚÜÝÝÝÛÛÛÝÝÝßÞÞÜÚØÝßØÃ¤¡ty¢ÃØÛØÙÛÚÚÚÛÜÜÜÜÝÛÜÛÞßßÞÛÛÜßßÞÝÜÜÜÜÝÝÝßÞÝÝÛÛÚÙÞßÔ¿ q~«ËÙÙÖÚÝÜÛÚÜÜÛÛÛÜÝÜÙÙÙÛÜÛÜÝßÞÜÜÜÜÜÛÝÞÞÞÜÝÝÝÜÜÚÞÝÒ»¡~p°ÎÜÚÙÜÞÞÞÞÞÝÜÜÞÜÚÛÜßßÝÝÝÝÞÞÝÞÞßàÞÞÞÞÝÜÛÞÝÞßÜÙÝÞÖ¿£|p°ÏÜÚ×ÙÚÜÛÞÝÛÝÜÜÜÚÛÛÛÞÜÜÛÛÜÞÞÝÜÜÝÝÞÞÞÝÜÚÝÞÞÞÜÙÛÜÕ¾¢zp¯ÏÝÛÙÙÛÛÜÜÜÛÛÛÛÝÛÜÛÝÛÝÛÝÝÞÞàÞßßßßÞÞÝÞÝÝÝÞßßÝÙÜßØÅ¦xn~¨ËÜÛØÙÜÞÞÞÞÝÞÞÞÞÞÝÜÝÝÜÜÚÛÜÞßÞÞÜÝÝÛÜÜÛÝÝÝÜÝÝÛØÛßÛÇª{pz¤ÇÛÜÙÚÜÝÜÚÛÚÜÛÛÛÛÜÜÛÚÛÜÞÞÝÛÜÝÞÞÛÛÛÜÝÝÞÜÛÞÛÞÝÛÚßÛÍ²zx½ÖÝÙØÙÛÝÝÝÛÜÛÜÛÝÝÝÝÚÛÜÝÝÛÛÜÚÜÜÜÜÝÜÞÜÜÚÝÞÞÝÜÙÚßàÔº z¶ÑÛÛÛÝÞÝÜÜÜÝÝÜÝÛÝÝÝÝÝÞßàÞÝÞÞßÞÝÝÝÜÜÝÝÝßÝÞÜÛÜÙÝÝÕÃ®§©¡|­ËÚÚ×ÙÛÜÛÜÝÛÝÝÜÞÝÝÞÞÞÜÛÛÛÞÜÜÜÝÞÝÛØÚÜÞßÛÛÜÜÞÞÜÜßÛÍ¶¨ª¦¤ÆÙÛÙÚÞÞÞÞÞÝÝÞßàÞÝÛÜÜßààßÝÜÞÝÞÝÞÝÝÝÞÞÞÝÝÞÝÞÞÛÛÞÝÔÃ±¬§½ÔÜÚÚÝÜÛÛÜÛÝÜÞÝÜÜÜÞßÞÞÝÞÞÞÞÞÝÜÛÛÞÝßßÞÝÝÞÞÜÛÜÛÞßÚÊ·­§¶ÐÜÚÙÚÙÜÛÝÜÜÜÝÜÜÛÛÝÞÞÞÞÝÝÞÝÛÜÚÞÝÝÜÜÝÜÝÞÝÛÛÙÙÙÛÞÜÏ¼¬¨±ÎÝÛØÚÛÜÛÛÜÝÜÛÜÜÝÜÜÜÜÛÝÛÞÝÜÞÛÞÝßÝÜÜÛÜàÞÞÜÝÝÝÛÚÜÜÑÃ²­¢­ËÛÛÚÜÞßÝÞÝÝÞÝÝÞÞÞÞÜÝÝÞÞÞÝÝÞÞÞÞÝÝÝÞÞÞÞÝÝÛÛÜÜÝÚÜÞÖÊ¹³¬¥ÆÚÝØÙÜÞÝÜÛÛÛÛÝÝÞÜÞÜÝÝÝÝÝÝÝÛÜÜÝÞÝÞÝÝÞÝÞÝÝÞÞÞÞÛÝßØÌ»³¬£ÅÙßÚÜÞÞÜÜÝÞàÞÞÛÛÝÞßÞÞÞÞÜÜÛÜßÞÞÜÝÝÛÜÜÛÞÝÞÜÜÜÜÚÚÞÛÐ¿´¬¥Ã×ÝÚÛÞßßÝÜÛÛÞÝÛÜÜÝÞÝÞÞÝÝÜÝÜÜÞÝÝÞÝÝÛÚÜÝÚÜÛÜÜÛÚÜáÜÐÀ¶­§ÆÚÞÚÚÞÝÝÝÜÛÝÝÝÜÜÞÝÛÚÛßÞÝÜÛÞÞÞÝÜÜßÝÞÜÜÝÛÜÞÜÝÛÚÚßÜÑÅº¯®ËÜÛ×ÛÞÞÝÜÛÝÜÞÞÝÝÛÚÛÝÞÝÝÝÞÝÝÞÞÞÜÜÜÝÞÞÜÚÛÚÛÜÛÜÙÛßÙÑÃ¹°µÒàÜÚÛßÞÞÝÜÜÜÝÝÝÝÝÛÜÝÝÝÝÝÝÜÝÜÝÝÝÝÞÝÝÝÝÜÝÜÛÜÛÛÛÝÞØÏÃ¹¬¢À×àÙØÙÛÝÝÝÜÛÜÚÝÜÝÝÜÛÜÛÝÜÜÝÛÜÚÛÝÞÝÝÜÜÞÜÞÞÜÜÛÜÚÛßÞÕÌÁ¶§³ÎßáÛÛÝÞÞÞÞÝÞÞÞÛÝÞßßÝÝÚÛÜÝÝÜÝÛßÜÜÜÝÝÝÝØÙÚÞÞÞÝÛÜÞÛÕÍ¾°¡­ÂÖÝÚÙÛÜÛÝÝÞÞÛÛÝÝßÞÜÜÝÜÝÛÛÜÝßÞÝÜÛÜÛÙÛÛÞÜÛÜÛÜÝÛÛÝÝ×ÑÃ±¥¨ÁÒÛÚÙÜÞÝÝÞÞßÞÞÞÜÝÛÛÛÚÜÝÞßÜÝÛÛÜÜÛÝÜÞÝÞÞÞÝÜÜÙÛÛÛØÚÚÛÔ¾®¥±ÆÔÛÚÚÚÛÛÚÚÛÛÜÝÝßÜÛÙÚÛÜÝÜÜÝÜÝÜÛÝÛÜÛÛÝÛÞÜÝÜÜÜÝÞÞÜÛÜÝÚÍ¾¶¼Ì×ÛÜÚÜÞÜÝÜÜÝÛÛÛÝßßÜÜÛÝÜÜÛÛÞÜßÞÜÝÛÜÛÛÜÞÝÜÚÜÛÚÜÜÞÝÜÜÚÙ×ÕÖ××ÚÙÚÚÙÛÚÜÞÜÞÜÛÛÛÛÝÛÜÛÛÛÚÙÚÜÝÝÝÝÛßÝÝÜÚÛÜÜÞÙÚÜÜßÞÜÚØÚÚÚÚÚÛÛÜÝÛÜÜÜÝÝÜÝÛÜÝÝÝÛÜÜÞÜÛÛÜÝÞÞÝÞÝÞÞÝÜÜÜßßàßÜÙÛÚÜÜÜÛÚØÛÛÜÛÚÚÚÜÝàÞÞÜÛÜÝÜÝÛÛÛÚÜÜÝÜÜÛÚÜÚÛÝÜÝÛÙÛÛÛÛÛÝÜÝÚÜÛÜÜÜÝÜÜÛÛÜÜÝÝÜÜÝÞÝÜÚÜÛÝÜÜÞÝÞÞÝÝÜÚÞÛÝÛÛÝÛÜÚÛÝÝÞÝÝÞÞÝÝÝÞÝÝÜÛÚÙÛÜÜÜÜÛÚÚÜÝÞÝÛÛÜÜÜÛÜÛÝÜÜÞÜÝÛÝÞÜÚÙÛÛÜÝÜÞÝÜÜÝÜÞÚÚÙÛÞÝÝÜÜÚÚÜÛÜÜÜÛÜÝÝÜÛÛÝÜÜÛÛÝÝÝÜÛÜÜÝÞÜÜÚÛÜÜÜÚÛÜÝÝÛÛÛÛÜÚÚÛÝÜÛÚÝÜÞÛÛÛÜÜÛÜÚÚÜÜÝÜÛÝÜÛÜÝÞÝÜÛÚÝÜÞÜÜÝÛÜÜÛÛÜÜÝÜÜÜßÞÞÜÛÝÜÞÜÜÛÛÜÜÜÚÚÛÛÛÚÚÛÛÝÜÜÜÚÛÚÙÙØØÚÛÜÛÜÝÞÞÜÛÛÛÜÞÛÛÚÛÜÝÛÚÚÛÛÜÜÝÝÜÜÛÚÛÛÜÛÛÜÛÝÜÜÜÜÝÝÜÜÚÛÛÜÜÚÙÚÛÝÛÛÛÜÝÛÛÜÝÝÜÜÜÞÝÝÚÚÛÛÞÜÝÛÛÜÛÛÚÚÜÛÜ
Y:
F:00:00:15.05
G:
S:63,98
V:18891,40457
C:233,312
M:
ÞÞßÜÝÛÜÝÝÜÛÛÜÝÞÝÝÜÜÝÝÞÜÜÜÜÝÜÛÙÛÛÜÜÚÜÞÛÝÛÝßÝÞÝÝÜÛÜÜÞÜÜÝÜÜÜÝàßÞÞÝÛÛÜÞÝÝÝÜÜÜÝÝßÝÜÛÚÜÜÝÞÝÝÛÛÛÝÝÝÞÞÞÞÝßÞÞÞÝÝÞÝÞÜÜÜÜÞÝÚÚÚÜÜÛÚÛÜÝÞÞÝÞÞàßÜÚØÚÜÝÜÛÛÞÞÞÞÜÝÞÞÜÛÜÛÞÝÝÜÝÞÝßÝÝÛÛÝÛÝÝÝÞÝÞÝÜÜÛÛÝÞÞÝÛÝÞÞÞÜÜÞßßÝÜÝÛÝÞÞÞÞÝÜÝÞÞßÞÞÜÜÝÞÝÝÝÝáßáÞÞÜÞÞÞÞÝÝÜÜÜÝÝÛÜÜÞÝÝÜÛÛÛÚÛÚÜÛÜÝÞÞÞÞÞÞÜÛÜÜÝÜÞÜÝÝÞÞÞÞÝÜÜÜÞÝÝÜÛÝÞÞÞÞÜÛÚÛÛÚÛÛÜÞÝÝÝÝÜÛÙÚÙÜÜÛÝÜÝÜÛÙÚÜÝÝÝÝÛÛÜÛÝÜÜÝÝßÞÞÜÛÛÜÜÝÞÞÝÝßßßÝÜÜÛÛÜÜÝÝÝÝÝÜÜÚÛÛÜÜÛÙ×ØÛÜÞÞÜÜÚÛÛÜÜÝÜÜÝÞÝÝÜÜÞÝÞÜÝÞÝÝÝÜÝÜÝÝÝÝÝÜÝÝÜÞÞÞÞÜÛÜÝÞÝÝÝÜÜÜÝÞÞÜÚÙÙÜÝÜÛÛÚÝÞÞÞÜÛÜÝÝÝÜÞÝÝÚÛÜÞÞÜÛÜÝÞÜÛÜÛÜÜÜÜÜÛÝÛÞÜÝÝÜÝÝÝÞÜÚÙÛÚÝÙÕÐÍÐÖÚÜÚÛÛÛÛÛÛÜÝÝÜÝÝßÞÝÛÚÛÝÛÜÚÛÛÝÜÛÝÜÝÝÞÝÜÜÛÝÛÜÜÜÞÜÝÝÛÛÜÝÝÝÜÝàÜÓËÈÐ×ÝÝÚÜÛÝÝÜÝÛÜÜÝÝÛÜÞÝÞÝÜÝÚÜÝÜÞÜÝÜÜÜÜÝÜÛÛÚÜßÞÞÝÜÞÝÞÞÜÝÜÛÛÙÛÞÞ×Ç¼»ÉÖÜÜÙÛÜÛÜÜÝÝÞÞÝÝÛÛÝßÞÝÜÞÞÞÜÛÜÝÝÞÜÜÝÝÞÞÝÝÞßßÞÝÜÞÞÞÜÛÚÛÛÜÚÛÞßÓÃ´¹Ê×ÞÛÙÚÜÜÝÝÝÝÝÜÛÛÞßÞÜÛÙÙÚÜÞÞÞÜÛÛÚÚÜÜÛÜÛÞÝÝÞßßÞÝÞÞßÞÝÝÞÞÝÛÜÜÚÇ²¦«ÁÑÚÛÚÛÜÛÜÞÝÞÜÛÜÛÜÞßßÞßÞÞÞÜÞßßÞÜÞÜÞÞÝÝÞßÞÞÞÞßÞßÝÞÜÛÞÝáÝÜÛÞßÛÂ® ¨ÀÒÚÜÚÝÞßßßßÞßßÞÝÛÛÙÚÛÞÝÝÜÛÜÜÜÛÜÛÜÜÜÞÝÞÝÛÛÛÜÞÝÝÝÝÜÛÜÝÞÜÚÛÛÚÔ¾ª¶ÈÖÛÚÝÞÝÝÛÝÝÝÜÚÜÜÚÜÞÞÝÜÜÜÞÞÞÝßßßÞßßßßßÞàßàßÞÞÞÞÞÞÞÞÞÞÝÜÝÞÝÔ¾¦µÊ×ÛÙÚÛÝÞÝÞàÞßÝÝÝÝÜÛÛÚÛÜÛÞÜÛÛÝÝÞÝÜÜÝÞÝÛÛÛÛÚÙÚÛÜÚÛÚÜÞÞÜÙÜÝØÌ²¦½ÐÛÚÚÛÛÛÛÛÛÜÜÝÝÞÝÝÝÜÞÝÝÞÝÞÜÜÛÜÝÝßÞßÝÝÝÛÜÜÝÝÜÝÚÛÛÝÞÞÞÝÚÝÝØÍµ ¡»ÏÛÚÛÜÝÝÞÞÞßÞÝÜÛÛÝÝÝÛÛÝÝÝÝÜÝÜÝÝÝÝÝÝÞÞÞÝÝÜÜÛÝÝÜÞÞÞÛÚÜÛÚÞß×Íµ®ÄØÙÙÛÜÝÝÝÝÜÚÛÜßßÞÞÛÜÝÝÞÞÝÝÜÝÝÞÞÞÜÜÝÞàÞÞÝÜÜÛÝßÞÞÞÞÞÞÞÜßßØÎ¹¦§Ã×ÝÛÜßßÝÞÞßßÞßÞÝÛÜÚÛÜÜÝÜÜÚÚÛÛÝÚÚÚÛÛÜÛÜÛÝÜÝÜÛÝÝÜÛÚÜÜÝÙÛÞÛÐ¼¥·ÏÙÙØÚÜÝÝÞÜÝÝÝÞÞÞÛÜÜÝÝÝÛÛÝÝßÝÞÝÜÝÛÜÝÝÝÝÝÝÜÜÛÝÝÜÜÜÜÞÛÜÝáÞÓÀ­®Ç×ÚØÛÝÝÞÞÞÞÝÜÞÜÞÛÛÝÜÞÜÜÝÝÝÝÜÜÜÝÞÝÜÛÛÝÝÝÝÛÛÝÝÝÜÚÛÛßßÝÝàÝÒ¾®££¿ÕÛÚÙÛÛÛÜÛÛÛÝÝÞàÝÝÜÝÞÝÛÚÜÝÜÛÚÚÚÛÝÞßÞÞÝÞÜÜÛÝÛÜÜÝÝÝÝÞÜÝàà×Å³©¹ÐÛÙÙÜÜÜÝÝÝÞÞÝÝÝÝÜÜÝÝÝÝÝÝÝÛÛÚÚÛÝÝÝÝÜÜÜÜÝÞÞÝÜÜÞÝÝÚÛÝÝÜÞÞ×Ë·°¡«ÈØÙØÛßÛÛÛÝÞÜÜÛÛÝÚÛÛÜÜÝÞÞßÞÜÜÛÛÜÜÜÝÝÞÜÛÛÜÞÞÜÞÜÝÝÝÜÜÛÜÞáÛÐ»´¦¼ÕÛÙÚÜÝÝÜÞÝÞÛÝÞÛÜÚÛÛÛÝÝßÝÝÝÝÝÝÜÝÝÜÝÛÝÜÝÚÛÛÝßßÞÝÛÝÜÞÜÜÞÜÓ¾±©´ÎÚÚØÜÚÝßàßÜÝÜÜÜÞÝÝÜÝÞàßßÝÞßàÞÞÞàáßÞÞÜÞÜÞÞßàÞÞÜÞÝÞÞÚÛÝÝ×Ãµ­ «ÇÚÚÚÚÛÝÜÞÞÝÞÝÜÛÚÚÜÛÞÝÝÝÝÛÛÛÛßÝÝÛÜÛÞÜÛÜÝÝÝÙÚÜÞàÝÞÜÝÛÚÞß×Ç±¬£ÀÕÜÚÛÝÝÞÜÝÛÜÞÞÝÝÜÝßßÞÞÝÜÜÜÝÞÞßÜÜÜßßÞÜÜÜÝÜÝÝÜÚÛÜÞÞÝÝÚßá×É®ª£}½ÓÛÙÙÜÞÝÞÝÜÛÚÛÜÝÝÜÝÝÝÝÝÝÝÝÝÝÜÜÜÝÞÞÝÜÜÜÜÞÜÝÝÝÞÜÛÛÝÞÝØÜÞÚÌ±§{²ÍÙÚÙÛÛÜÛÝÝßßßÞÞÝÜÜÚÜÛßÞßÞÞÞÜÜÝÝÜÜÛÜÜÝÜÝÞÝÞÜÝÞÝÛÜÜÞÛÜßÚÎ°¤z±ÌÝÜÚÚÛÞÞÝÜÜÛÛÜÝÞÜÜÛÝÜÜÝÜÝÝÜÜÛÛÛÞÞßÞÞÜÜÛÝÞÞÜÜÝÜÝÚÝÛØÚÞÚÊ«y¬ËÛÜÚÛÜÞÝÞÞÞÞßÞÝÜÝÞÝÞÝßßÞÝÝÞÞÝÝÝáßÝÙÙÝÞÞÜÛÞÝàÜÝÝÝÞÜÙÚàÙÉ¨w©ÉÛÜÚÜÜÝÛÛÛÜÛÚÛÜÝÝÞÞßÜÜÜÝÜÜÞÝßÝÝßÝÞÛÛÝÝÞÝÛÛÛÝÝÜÛÛÞÚØÛÞÕÂ¢sªËÚÛØÚÜÝÜÛÛÝÞÞÜÜÜÜÝÝÝÞßßÞÝÜÝÞÜÞÝÞßÞÞÞÜÜÝÞßÞÞÝÝÜÜÝÜÛÛààÓ»|p°ÎÛÛÚÛÜÛÝÛÝÜÝÝÛÚÛÚÝÝÝÞÝÜÛÙÛÜÜÞÜÜÛÛÜÛÛÝÝÝÜÙÛÛÜÛÜÜßÝÚØÜÚÌ³yp³ÐÝÜÙÜÛÜÞÝÞÝÝÜÝÞÝÝÜÝÝÞÝÞÝÝÜÜÞÞßÞÝÞÞÜÝÛÜÝÜÜÛÜÚÝÜÝÞÛÙÚÝÖÄ¦uv¾ÕßÝÞßßÝÝÚÜÜÞÞÞÞÝÛÛÜÜÞßÞÞÞÞÛÛÙÛÜÜÞÞÞÞÝÝÝÜÛÛÙÚÚÛÛØÕÔÙ×È°u{¡ÅØÞÜÜÝÜÛÜÜÞÛÛÝÜÝÞÞÞÝÜÞÝÜÜÛÚÛÛÜÞÜÛÛÝÝÞÝÜÞÜÚÙØÚÚÛÚ×ÖÙÖÅ«|s²ÎÚØØÛßÞÝÚÛÛÚÚÛÛÝÝÞÛÛÛÜÜÛÛÚÜÛÛÚÙÚÜÜÞÜÜÜÛÚÚÙÚÙÚÚÚØÕÔÏ¾¡ztyÁÖÝÙÙÛÛÝÛÜÛÛÞßßÜÝÛÝÜÛÚÜßáÝÜÛÜÜÜÜÝÝÞÞÞÝÝÜÜÛÜÜÝÚØÓÑÎÃªsrzw´ÏÜÚÚÜÞÞÞÞÞßßÝÝÞÝÞÜÛÛÛÝÝÝÜÛÛÛÛÝÝÝÜÛÜÝÜÛÚÚØØ××ÔÏÌÆ»¤oflz}t£ÁÕÛØÚÜÝÝÜÛÜÜÝÜÞßßÞÞÞÞÝÝÝÝÜÜÜÝÝÜÝÝÝÞÛÜÛÚÚ×××ÓÎÇ½ªxidkr|{u¾ÓÛÚÙÜÜÜÜÜÞÝÝÜÛÙÛÜÝÝÝÛÛÚÚÚÚÚÜÜÝÛÛÛÜÞÞÜÜ×ÖÓÑÎ¿­|lfgnw~vs}»ÐÙÙÛÜÞÞÞßÜÞÝÝÞÝÝÝÞÝÞÞßÞÝÝÚÝÛÛÜÜßÞÜÜÛÜÛØÔÐÉ·nhhpv~{y ¼ÒÙÜÜÝÝÞààáàÞÞÞÝÞßÜÜÛÙÙÚÜÞÜÜÛÜÝÞÝÚÚÙÚÛÙÖÒÉ´zidjw}ªÄÒØÚÛÜÜÝÝÞÞÝÝÚÛÛÝÝÜÜÞßßÜÝÝÞÝÝÝÝÝÝÝÝÛÚØÖÖÐ½}khp{¤»ÍÕØØØÚÜÞßÝÝÝáàÞÝÛÝÝÛÞÜÜÞÞÞÞÛÚÛÝÞÜÜÙÝÚØØ×Ë²tks}§ºÉÐÔ×ÚÛÜÛÚÙÛÝÝÜÝÞÞÜÚÛÚÛÝÝÞÜÜÛÛÝÜÛÛÙÛÝßÝÙÛÖÊ¬uu¯ÁÌÒÔÔÖÙÝÜÜÛÜÞÞÞßßßÞÞßÝÞÛÝÞÝÜÛÛÛÜÛÜÛÜÜÝÛ×ÖÙØÉ«{¬ºÅÎÐÖØØÙÚÛÜÜÛÜÝÜÞÜÞÞÜÜÜÚÛÛÛÜÛÜÝÝÛÚÚÜÛÜÝÝÞÛØÚÛÍ´ª¸ÅËÐÔØÛÛÜÜÛÛÜÜÝÝÞÞÝÜÜÝÝÞÞÞÝÜÝÚÜÜÝÞÜÜÜÛÜÛÝÞÝÛ×ÚÚÒ½|²ÂÌÑÔÙÙÚÙÚÛÛÛÛÛÛÛÜÝÝÝÛÛÛÝÞÞÞÜÞÞßÜÛÙÙÙÛÜÚÛÚÛÜÚÝÚÜßØÈ¬y|¬ÃÏÓÓ×ØÛÜÜÜÜÜÙÙÛÛÝÙÙÚÛÜÛÚÞÞÞÝÜÞÞÞÛÜÜÚÜÛÛÚÛÛÚÜÛÛÙ×ÝÜÒ» ~ty³ÉÓÔÖÚÚÜÚØÚÛÞÞÜÜÛÛÜÛÝÞÝÝÜÜÝÜÜÝÜÜÛÛÜÛÛÜÞÝÜÝÛÜÝÞÞÛØÛÞÚÊ°~lr´Ì×ØÙÙÚÙÚÝÞÞÝÜÛÛÛÞÝÝÝÛÞÞÞßÞÞÞÝÝÝÜÝÜÝÚÜÜÙÜÚÜÛÛÚÜÜÜÙÝÝÓÃ¤ojªÉ××ÖÙÛÛÛÛÜÛÛÚÜÛÜÜÜÜØÙÚÛÝÜÝÝÞÝÝÞÝÝÜÜÛÝÜÞßÝÝÝÛÛÚÚÛÚÚÝÚÍµzis½ÒÙØÙÛÝÚÜÛÝÝÛÜÛÝÝÜÛÚÚÝÝÞÜÜÝßßÞÞÞÞßßßÞÜÛÛÝÛÝÜÜÛÙÛÚÚÜÞÙÌ®tk©ÇÖÙ×ÛÛÛÛÚÛÛÛÝÛÛÛÜÝÛÝÙÚÛÝÞÝÛÛÛÛÜÝÝÝÝÜÛÜÝÛÜÝÝÝÜÜÝÞÜØÜßÙÇ«on·ÓÜÚÚÛÜÝÝÝÛÜÝÝßÜÝÝÝßÞÞÞÝÞßàßÞÜÛÞÜÝÝÝÞÞÝÝÝÝÝÛÛÜÛÝÙÙØÞàÖÃ¨ ¡puÀÕÙ×ÙÜÞÜÝÜÛÛÛÚÙÛÛÝÜÜÛÛÛÛÛÜÝÛÛÛÚÜÛÝÝÞÞÞÛÝÝÜÚÚÛÞÝÜÚÚÛàÞÓÁ¨ pz¢ÅØÜØÚÝÜÝÝÜÝÜÛÚÛÙÝÜÜÞÜÜÜÜÜÜÞÞßÜÞÝßßÜÜÛÜÝÛÜÛÜÜÝÜÛÚÙÙÙÜÝÕÁ© u{¡ÂÕÙÙÚÜÜÝÛÝÜÝÝÝÜÝÜÜÛÜÝÞÞÝÝÜÜÜÞßÞÜÜÝÝÝÚÚÝÞÞßÛÜÛÛÝÜßÝÛÞÝÕÀ¦v}¡Ä×ÚÚÚÝÜÜÝÞÜÜÛÜÞÜÛÛÛÞÞÞÝÝÜÜÜÜÛÛÜÞÞÞÝÞÞÞÝÜÛÛÛÜÝÞÜÝÞÜÛÛÝ×Æªwz¾ÕÚ××ÛÜÜÙÚÜÝÞÜÛÛÛÚÛÛÝÞÝÝÜÝÝÜÞÝÝÝÜÝÛÜÜÝÜÜÜÛÛÜÞÞÜÚÚÚÛÜàÛÉ®zyºÑÙ×ÙÜÝÞÞÞÝÝÜÜÛÛÜÜßÞÞÝÝÜÝÜÝÝÝÞÝÜÚÛÛÜÝÝÜÜÜÞÝÝÝÛÛÛÛÝÛÜßÛÌ³¡~x²ÏÙÚØÙÛÜÝÝÛÙÚÜÝÝÝÝÝÝÜÞÝÝÛÚÙÜÚÛÛÛÜÝÜÜÛÚÜÛÜÛÜÝÜÛÛÛÜÜÙØÝÜÐº¤¡ x®ËÙ×ØÚÜÛÙÛÛÝÝÝÝÜÜÜÚÜÛÝÝÞÞÜÜÜÞßßÞÜÜÜÞÝÞÝÝßÝÛÚÚÜÝÜÜÝÛÚÜÝÖÃª{£ÂÕÙÙÚÝÞÞÞÝÝÜÚÛÛÛÛÜÜÞÞÞÝÝÝÞÝÝÞÜßÞÞÞÝÞÞÞÞÝÜÚÛÞÜÛÚÛÞßÛÛÝÙÈ­}}¾ÕÜÙÙÛÜÛÜÜÜÜÛÜßÞßÞÝÝÜÛÜÞÜÞÜÝÞÞßÞÞÝÜÝÞÜÝÛÚ××ÛÛÜÙÜÜÜÛÚÝÝÏ¶{µÐÛÚÙÚÚÛÛÛÜÛÜÜÛÜÛÜÛÛÛÝÜÛÛÛÜÝÜÞÞÞÝÜÛÚÛÞÝÝÛÜÞÞÞÝÜÛÜÜÛÙÜÜÔ¾¢y¯ËÛÛÚÚÛÚÛÛÝÝÜÜÛÝÝÜÛÜÝÝÝÛÝÝÞÝÞÝÝÜÛÜÜÝÜßÞÞÞÝÜÚÜÜÞÜÜÛÚÙÛÜ×Â¥}w©ÉÙÛØØÛÝÛÞÜÛÛÜÞÝÞÞÞÞÜÜÝÜÝÜÞÛÛÝÜÜÛÛÝÛÞÞÜÝÞßßÞßÜÝÜÜÞÛÞÜßÚÇª~v¤ÆÙÜÙÛÞÞÞÝÝÞÜÜÜÝÞÝßÝßÝÞÞÝÞÞÜÜÛÜÜÛÜÛÜÛÛÜÞÞÝÜÚÚÛÝÞÛÛÛÙÚÝÚË¯y~ÁÖÜÚÛÜÜÜÜÞÝÞÜÜÜÛÜÛÛÜÜÛÛÚÜÝÞÝÝÝÝÝÜÜÝÛÜÝÜÜÜÜÞÞÞÜÚÛÜÞÛÛßÝÐ²z}ÁÔÙØÚÞÝÝÝÞÞÞÝÛÝÝÜÝÛÝÝÝÛÚÛÝÞÞÞÞÝÝÞÞÜÞÜÜÜÜÝÞÞÜÛÛÜÞÝÜÚÜàÝÎ³¡Â×ÚÚÛÜÞÝÜÝÛÜÜÜÜÜÜÝÝÜÜÝÞÜÜÜÜÜÜÚÝÝÞÝÜÝÛÚÚÝÜÞÞÝÝÛÛÜÜÝÛÙßÛÎµ ¤£ÄÙÝÛÛÜÜÜÞÞÝÝÝßÝÞÝÝÝÝÜÞÞÞßÝÞÜÝÞÜÝÜÝÝÞÛÜÝÛÝÛÛÚÜÛÜÝÜÜÙÚàÝÍµ¤§¡©ÇÚÜÚÜÞÞÝÝÝÝÞÛÚÚÚÜÝÜÜÜÞÝÜÛÜÝÝÛÛÛÝÝÝÝÝÞÜÝÜÜÜÝÝÜÜÚÛÜÛÙÚÝ×É²©©|¯ÌÜÙØÚÜÛÜÝÛÞÛÛÜÛÞÜÝÜÜÝÞÝÝÜÜÜÞÞÞÝÜÝÜÞÛÛÛÜÜÜÚÝÛÜÛÛÜÜÝÜßßÕÃ°©§ºÓÝÚÙÛÜÜÛÝÜÛÜÜÝÝÜÜÜÜÝÜÞÛÜÜÝÛÚÜÝÝÜÛÜÝÜÚÜÛÜÛÛÚÛÛÛÛÜÛÚ×ÛÕÉ¶««¥¢ÅÖÚÚØÜÛÛÝÜÝÝÝÝÜÝÜÝÜÚÚÙÛÚÜÙÜÛÜÜÝÝÝÜÜÜÞÜÜÜÚÙÚÚÛÚÛÜÞÚÚÚØÌ¸¥§¯§³ÑÝÝÙÛÜÚÜÜÞÞÝÝÝÜÜÛÛÜÛÝÛÞÝÝÝÛÛÝÝÜÜÛÜÜÝÝÜÜÝÜÛÛÛÜÝÝÜÛÙÚÒÁ¥©¯«ÈÙÜÙÜÜÝÛÜÞßÞÝÝÜÝÛÜÜÜÛÜÜÝÞÞÝÝÜÜÝÜÜÜÜÝÜÜÚÛÛÜÛÚÛÚÚÚÙ×ÕË²¤³«¾ÔÞÛÚÛÜÛÜÝÞÜÞÜÝÛÛÚÛÜÚÚÜÛÜÛÚÛÜÝÝÝÜÛÛÛÛÛÝÜÚÛÜÛÜÞÞÜØ×Ð½«´«¢¼ÑÛÜÜÞÞÞÝÜÛÚÛÝÛÜÛÛÝÜÞÛÜÛÛÞÜÞÝÛÜÝÝÞÜÝÜÛÜÛÚÙÛÚÚÙØÛÝ×Çª¡°³¬¢¨¾ÏØØ×ÚÜÛÜÛÝÛÝÛÜÛÚÚÜÜÞÛÛÜÚÛÚÛÜÝÝÝÛÛÙØÙÚÜÞÝÝÛÜÛÜÙÚÞÙÏµ ¤°²¬£¡¨¸ÈÕØÛÚÛÛÜÞÞÝÜÝÝÝÞÜÛÛÜÜÛÛÜÜÜÜÜÝÝÞÞÝÜÚÚÛÝÜÜÛÝÝÛÚÚÙÙÛÜÙÏÀµ°¬«§©²¾ÈÓÖÙÙÚÜÛÝÚÚÛÛÞÝÞÞÝÝÜÜÛÝÞÞÞÜÜÜÛÝÜÜÛÛÜÜÜÜÛÜÞÝÝÛÜÞÝÜÛÛÝØÎÁº·¸¼¿ÇÍÔØÚÛÙÛÛÛÜÛÜÜÝÞÞÝÞÛÜÜÜÝÝÜÝÛÛÚÛÜÜÜÛÜÛÜÛÞÝÝÛÙÙÚÚÙÚÛÛÚÛÛÚÙÖÖÔÖÖ×ØÙÚÛÜÝÞÝÜÛÚÛÝÛÛÙÚÜÝÝÝÛÜÛÝÛÛÛÚÛÛÛÝÜÛÚÙÙÚÜÝÛÛÚÜÝÞÝÞÜÝÛÚÛÚÛÛØÚÙÚÚÚÛÛÚÛÛÛÜÚÛÝÜÜÝÜÞÝÞÝÝÜÜÛÛÛÜÛÛÚÙÝÜÝÛÛÜÞÞÛÜÛÝÛÜÜÛÛÜÝÛÛÛÚÙÚÝÛÜÚÙÚÚÚÜÙÚÚÜÜÛÚÚÛÛÚÚÜÛÜÚÛÜÜÝÛÛÝÛÜÜÜÜÜÛÞÝÜÝÜÝÚÛÛÝÝÝÜÜÜÝÝÝÝÙÙÙÚÛÛÚÚÙÚÛÛÛÚÙØÙÚÛÛÛÛÛÚÚÚÛÜÜÚÚÛÜÜÜÜÝÜÜÛÛÚÜÞÝÝÛÚÛÛÝÛÜÜÛÛÛÛÝÝÝÜÚÛÛÜÛÜÜÜÛÛÜÜÝÚÛÚÚÚÛÛÛÛÙÙÙÙÙÙÝÛÜÚÛÜÜÚÜÝÝÛÚÚÜÛÜÛÜÚÚØÚÜÝÝÜÜÜÜÜÜÛÛÛÛÛÛÚÛÚÛÛÝÜÜÜÜÞÝÝÜÜÜÜÚÜÛÞÜÛÚÙÚÚÛÝÛÜÜÝÜÜÜÛÛÙÚÛÚÜÛÛÛÛÜÛÝÜÜÜÝÞÞÞÞÝÝÜÝÜÛÙÚÝÜÞÛÛÚØÚÙÛÛÛÚÛÚÚÚÚÜÜÜÝÜÚÛÚÜÛÛÚÙÜÝÝÞÛÛÜÚÛÛÛÜÜÜÝÛÛÜÜÞÚÙÙÚÚÚÞÝÝÜÛÛÚÛÚÛÚÛÛÛÛÚÛÜÝÛÛÛÜÝÜÛÚÜÛÜÝÛÜÚÚÙÛÝÞÝÝÜÜÜÚÚÛÜÜÜÛÛÜÛÜÜÞÞÝÝÜÜÛÛÛÚÛÝÛÚØ×ÚÚÚÜÚÛÙÙÙÚÚÙÚÚÚÚÛÚÚØÚÛÝÜÛÛÛÜÜÛÛÚÜÝÛÜÚÜÛÛÛØÛÚÛÜÜÝÛÚÛÜÝÜ
Y:
F:00:00:15.15
G:
S:68,96
V:18891,40457
C:227,320
M:
ÜÞÞÞÞÞÞÞÝÜÜÞÝÞÝÞßßÝÝÞÞÞÝÜÜÞÞÞÝÝÞÝßÞÞßÝÞÝÝÝÞÝßÞÞßÜÝÜÝßÞÝÜÜßÞÞÜÚÛÛÜÝÝÝÝÝÝÜÛÚÛÜÛÜÚÚÜÝÜÛÛÛÛÛÛÛÝÜÝÛÚÙØÙÜÝÝÜÛÛÝÝÞÝÛÛÛÜÛÜÜÞÞÝÜÛÜÜÝÛÝÝÝÜÜÜÛÛÛÝÞÞÝÞÝÝÞÞßÞÞÞÞÞÝÝÞÝÝÞÞßßÞÝÝÞÝÜÝÞÞÝÞÞßÞÝÝÝÜÜÝÝÞÝÝÞÝÝÝÞÞÝÜÜÜÜÜÜÝÞÞÝÝÝÜÝÝÞÜÝÜÜÜÝÞÞÝÜÚÚÛÝÛÜÛÜÜÝÝÝÝÝÝÝÝÜÝÜÞÞÞÞÞÞÞÜÜÛÝÝÞÝÝÝÝÝÝÛÝÝÝÜÛÛÝÝÚÚÛÜÞßÝÝÜÜßÞÝÝÜÞàßàÞÞÞÜÜÝÝààßÝÝßßÞÜÛÝÝàÝÞÞßÞÞÞÝàÜÞÜÜÞÞÞÝÝÝßßÞÞÛÛÛÛÝÜÞÝÝÞÞÝÞÞÞßÛÜÛÜÛÜÜÝÞÞßÞÞÝÝÜÞÞÞÜÚÛÛÛÛÛÝÝÞÜÝÜÞàÞÞÜÛÜÜÜÛÛÚÝÝÞÝÛÚØÛÙÚÚÛÝÚÜÛÛÛÜÝàÞÝÛÝÞÞÞÞÝÝÜÜÜÜÞÞÞÜÝÛÞÝßÞßÞÞÝÞßàßÞÞÞÞÞÜÞÝÝÝÛÝÞßÞÞÜÞÝÜÙÕÖ×ÚÛÛÛÜÞÝÞÛÜÝÞÞÝÜÝÜÜÚÛÜÝßÞÝÜÜÛÛÙÛÝÝÝÛÜÞÞÞÜÛÝÞÞÜÜÛÛÜÝÞÞÞÜÜÜÜÝÞÜÚÜÜÚÓËÏÕÛÝÚÜÛÝÝÜÞÝÞÞßàßÛÜÝßßÞÜÚÛÝÝÝÜÝßÞÞÝÜÝÞÞÞÝÞÝÝÞßÞÝÝÝÝÝÝÜÛÜÝÞÝÜÚÛÚàßÙÐÆÊÐÖÛÚÛÜÞÝßÞÞÝÝÞÞßÜÜÛÝÜÜÛÛÛÛÜÜÝÞÜÝÛÞÝÝÜÛÛÝÜÝÜÞÜÞÞÞÝÛÜÜÞÝÜÝÝÞÞÝÛÚÝß×Ê¸¹ÅÐÙØØÙÜÜÝÝÜÞÛÛÜÝÞÝÞÞÜÝÞÞÝÜÜÝÝÝÞÞÞÞÝÞßÞÞÜÝÝÞÞÝÝÞßßÞÜÝÝÞÝÝÞÞÞÞÛÛÞßÙÈ¶±½ÍØÚÚÛÝÞÝÝÜÜÝÝßÞÛÜÜÛÝÝÛÛÚÜÝÞÞÝÝÜÜÛÚÛÛÛÜÜÛÛÙÚÛÜÞÞÝÜÛÜÚÛÛÜÝÝÞÜÙÙÝÝØÂ®¢¨¼ÌÖÚØÚÜÞÝÜÜÝÞÞÞÞÝÜßÞÝÝÜßÞÝÝÞÞÝÝÝßÝÝÜÝÞÞßÜÛÜÜßßÞÝÜÝÝßÞÞÝÞÞßßÝÞÜÜÚÊ¶£±ÃÓØÚÚÝÜÛÜÝÝßÞÞÛÛÜÛÛÚÛÜÝÝÜÛÛÜÜÜÜÜÝÜÛÛÙÝÜÜÝÜÞÜÜÛÚÛÛÜÞÝÜÚÚÜÝÝÛÚÝÛ×Æ° ¶ÊÔ×ØÚÚÚÛÜÞÜÛÛÞÝÝÝÛÝÝÝÜÛÝÝÞÝÜÛÝÞÝÝÜÚÝÜÞÞÝÝÝÝÝÝÞÝÝÜÛÝÜÛÞÝÞÞÝÛÝÜØË´®ÄÓÚÙÚÝÞàßÞÝÜÝÚÜÜÜÜÚÚØÜÛÞÜÛÛÜÛÜÚÙÚÛÜÝÛÜÛÛÜÛÜÝÜÝÜÛÜÚÜÛÛÜÜÜÞÝÜÜÚÕÉ´¡´Ê×ØÙÛÝÞÞÞÚÚÚÞÞÞÞÝÝÞÞÝÜÞÝÞÝÝÝßÞÜÛÜÜÞÝÜÜÝÝßÞÞÞÝÞÝÞÝÜÜÞÝßÞÝÝÚÜÞØÐ»§ªÁÔÚÛÜÞÞÞÜÝÛÜÝÝÜÝÝÝÛÛÛÛÜÜÝÜÞÛÜÛÝÝÜÜÚÜÝÜÞÜÝÝÞÞÙÚÚÛÝÝÝÝÝÜßßÞÙÙÜÙÐ»©¸ÎØÚÚÝÝÜÜÚÜÛÛÛÛÜÞßßÝÝÝÝÝÜÜÝÝÞÞÜÝÞßÞÛÜÜßÝÜÜÛÞÝÞÜÛÛÛÚÜÝÝÞÞÝÜÛßÞÒÂ«®ÉÙÛÜÛÞÜÜÝÞÞÜÝÝßÞÝÛÚÝÜÛÛÜÝÝÛÛÛÜÜÛÝÝÞÝÜÚÜÜÝÝÜÛÜÜÛÛÛÚÝÝÞÝÝÜÛÛßÜÕÂ® ¤¿ÓÛØÚÜÝÝÞÜÛÝÜÜÝÞÝÜÜÜÞÞÜÝÜÞÛÜÙÛÝÜÜÜÜÞÛÜÜÞßÞÞÞßÞÜÜÝÞßÝÞÜßßßÝßÞ×Æ²£¼ÒÚÙÙÜÞÞÝÜÜÜÛÛÛÛÜÛÜÜÜÝÝÛÚÚÜÞÞÞÝÞßßàÛÜÚÜÝÞÞÞÝÜÚÛÜÞÜÛÜÜßÞßÝÛÝÜÕÈ¶­µÍÚÚÚÜÜÜÜÛÝÝÜÞÜÝÜÜÞÝÞÜÛÜÜÜÜÜÛÛÞÞÞÝÛÛÜÜÜÝÜÝÝÝÞÝÜÝÝÞÞÜÜÛÛÞÝÛÞÞÙË·¬²ËÙÜÛáàÞÜÜÞÜÛÛÜÛÜÚÛÜÝÜÝÜÜÜÚÚÜÜÝÝÝÝÝÛÚÛÛÝÜÜÜÛÚÚÛÜÝÜÛÛÛÛÜÞÜÛÜÝÖÉ´¬­ÉÙÙ×ØÛÝÝÜÛÜÛÛÛÜÜÜÛÝÝÝÞÜÝÝßßÞÞÝÜÞÝÝÜÜÝÝÜÜÛÛÜÝÞÝÛÚÛÝÞÞÞÞÝÛÛÝÞÕÅ±©¬ÊØÜÚÜßÝÝÝÛÝÛÛÛÛÝÝÛÜÜÝÞÜÜÜÝÝÚÛÙÛÚÛÝÞßßÞÞÞÞÝÜÛÝÝÛÚÙÚÛÜÚÜÜÚÜÞÝÐ¾«§­ÉØÚÙÛÝÞÝÜÛÚÜÛÝÝÜÝÛÚÛÜÝÝÞÝßÞÞÞÜÝÜÛÛÚÝÜßÝÞÝÞÛÜÛÜÝÞÝÝÛÜÝÞÛØÚÞÛÎ¶¦£±ÍÚÝÙÛÜÛÝÞÞÜÝÝÜÛÝÜÜÛÜÛÛÛÛÜÛÜÝÜÛÙÚÙÜÜÜÝÝÞÛÝÙÜÜÜÛÜÛÛÚÚÛÜÜÛÙÜÜÒÃ©¤~¶ÏÚÛÚÞÝÜÛÜÝÜÛÚÜÞÞÞÝÝÞÝÝÜÜßÞßÜÝÜÝÞÝÞÜÜÜÜÝÝÝÛÛÝÝÞÛÛÚÛÜÝÝÜØØÚ×Êµ¡¾ÔÛÙÚÜÛÜÚÜÜÜÛÚÛÛÝÜÜÚÛÚÛÛÜßÜÝÜÙÚÚÚÝÞÞÜÚÛÜÞÞÝÝÛÜÛÛÛÛÚÜÛÜÙ×ØÔÈ°|¦Å×ÛÚÛÛÛÛÜÝÜÝÛÜÚÜÚÛÛÜÝÝÝÝÝÞÞÝÝÜÜÝÜÝÝÝÚØØÛÜÞÜÚÙÙÙÚÙÙØØÙØ×ÕÓÁ©{·ÎÛÙÙÝÜÞÜÝÝÛÚÚÚÛÝÛÛÛÙÛÛÜÝÛÜÜÝÜÜÛÜÛÛÛÚÚÚÛÜÜÝÜÞÝÛÙØÙÙÙØÔÒÑË¸xy¤Ã×ÛØÚÛÝÝÜÝÜÛÛÛÛÜÝÛÛÚÛÜÜÞÝÜÜÛÜÜÝÝÞÝÛÚÚÙÝÝÝÝÜÝÛÚØÚÙÚØÔÓÏË¼£sry{¹ÎÛÚÙÛÜÛÜÛÜÜÜÞÛÜÚÜÜÛÚÜÙÜÛÚÛÝÜÜÚÚÛÛÛÜÚÜÛÛÜÝÞÜÚØØØ×ÖÓÏËÃ¶ rktyv«ÉØÚ×ØÞÝÞÛÚÛÛÝÚÚÙÚÝÜÝÝÝÞÜÞÞÞÝÜÜÜÚÛÚÜÝÝßÞÞÝÚÚÙØØÖÒÏÊÅ¹¨zlgn||x§ÃÕÙÚÜÞàÝßÜÜÜÞÝÛÝÝÞÜÛÜÜÜÜÝÝÞÝÝÛÜÜÛÛÛÜÞÜÜÛÜÜÙÙÖÖÒÏÇº¦|oghlx}¥ÂÓØØÚÝßÞÝÛÛÛÝÝÝÜÝÜÜÞÜÝÜÜÞÜÞÝÞÝÝÝÞÞÝÝÛÛÛÛÝÜÛÚ×ÕÐÅ¯}nhhknt~«ÄÔÛÜÚÛÛÜßßÝÜÛÜÝÝÛÜÞÝÜÛÜÜÜÜÜÞÞÞÝÜÜÚÜÙÚØÙÚØÚÙØ×ÓÆ±ymkqtyz{}³ÈÓÖ×ÚÛÝÛÛÝÛÛÛÜÝÝÛÝÞÞßßÞÝÜÜÝÝÝÛÛÛÝÝÞÛÙÙÚÜÝÛÙØ×Ð¾qq{©¿ÍÔØØÛÛÜÜÜÜÛÝÝÞÜÛÛÛÝÛÛÜÜÞÛÚÛÚÞÛÜÝÚÜÛÙÝÛÝÜÜÚØÙØÎ¶{sz©»ËÓ×ÙÛÜÜÞÝÞÝÛÝÚÜÜÛÛÛÜÝÜÛÜÜÞÜÜÜÜÜÜÜÜÛÛÛÜÚÚÚÜÜÙÜØÍ³}|­½ÊÑÕÔÔÖÚÛÜÛÚÝÞÞÞÜÜÜÝÞÝÜÝÞÝÞÚÜÛÜÝÜÜÛÜÝÜÜÜÜÝÞÜÛØÚÚÏµ|ª·ÂËÑÖÙÚÛÜÛÜÚÝÝÜÜÚÜÝÞÞÞÝÜÛÚßßÞÞÝÞÜÚÚÛÞÝÝÞÝÝÜÜÞÞÜØÚÚÓ½ ¯»ÅËÐÖØÚÛÛÝÚÙÙÚÞààÞÜÛÛÜÝÜÝÜÝÝÝÜÛÜÚÚÛÚÛÙÚÚÚÚÚÛÝÜÝÛÚØÙÛÖÅ¨z¢·ÅÌÑÒÖ×ØÙÙÚÜÝÝÜÝÜÝÛÛÛÜÝÜÝÝÝÝÝÜÝÜÝÞÝÜÜÜÜÜÚÚÜÜÞÞÝÜÛÜÛÚÚÝÝÐ¸{ry­ÄÏÔÕØÚÜÜÜÛÛÜÜÞÜÛÜÛÞÞÞÝÜÛÜÝÞßÞÝÝßÞÛÝÝÞÜÜÛÛÝÝÞÜÚÛÛÜÜÝÜÚÚÝÙÉªqr¬ÅÑÕ×ÙÜÙÚÙÙÚÙÚÛÜÜÝÜÝÝÜÝÜÜÝÜÝÝÝÜÛÛÜÝÙÜÜÛÛÙÚÜÛÝÙÚÛÜÞÜÝÝÚÙÜÜÒ»vm¢ÁÔÙØØÚØÛÙÚÚÛÜÛÛÛÜÜÛÜÜÝÝÝÞÝÜÛÜÜÜÚÛÜÜÜÝÝÜÛÚÛÚÛÚÜÚÚÚÙÛÛÛØÙÝÚÍ²~mrºÑØÕÖÚÛÜÚÛÜÛÜÝÛÛÙÛÝÝÝÛÛÚÛÛÜÝÛÝÛÜÝÝÝÜÛÛÜÛÜÛÛÜÝÜÜÜÜÜÜÛÛÙ×ÛÝÖÆªtl©ÇÖ×ÖÚÛÝÛÛÜÜÜÛÜÜÜÛÛÛÜÜÝÞÞÝÞÜÝÜÛÞÜÝÞÝÞÜÜÝÛÛÞÜÜÚØÜÛÛÛÚÜÜÚÙÛÛÒ½£mn´ÎØÖ×ÛÜÝÛØÙÚÛÛÚÛÛÝÝÛÚÚÛÛÛÜÜÜÛÚÜÝÝÝÛÜÜÜÞßßÞÞßÜÝÜÛÜÛÜÜÞÝÛÚÞÝÒ»£{ltÁÖÚØÚÜÞÝÜÝÜÞÜÝÞÞÝÝÜÜÜÜÜÝÞßÝÜÜÜÝÜÜÜÛÜÝÚÚÛÛÚÛÛÚÚÝÞÞÜÚÚÛÛØØÞÚÒ¹¤tiy¢ÂÖØÖØÚÚÚÙÛÜÝÛÚÚÜÜÛÚÚÜÜÝÙÜÜÝÛÚØÚÛÞßÞÞÞÜÜÝÜÜÛÛÜÜÛÛÚÜÛÛÝÜÚÛÞÚÐ¶¤sj¨ÆØÚØÛÝÝÝÛÜÜÜÜÛÜÛÛÚÜÛÝÝÞÝÜÜÜÝßÝÞÜÞÝÞÝÞÛÜÝÝÝÝÝÜÜÝÝÝÛÛÛÜÛÚÚÞÙÐ»¨¡sm©Æ×××ÛÜÜÜÛÝÝÝÜÛÜÛÜÞÞßÞÜÛÚÛÜÝÞÞÞÝÝÝÝÜÛÜÝßßÞÜÛÚÝÞÞÞÞÞÜÜÝÞÝÝÞÛÒ¼© vn§Ç×ÙØØÜÜÞÝÞÝÝÜÛÝÜÛÛÛÝÜÜÝÝÞÞÞÝÛÛÜÜßÝÝÜÝÛÝÞÝÜÜÜßÝÜÛÜÞÞÜÝÜÚÜÝÜÑ»¨xp¦Æ×ÛØØÛÜÜÛÜÚÛÛÚÛÛÜÞÝÝÝÜÞÞÝÞÜÛÜÜÜÜÜÜÜÜÝÜÜÜÜÝÜÜÛÛÛÛÜÞÞÛÝÛÛÛÞÛÓ½©{o{¡ÁÕÚØÛÛÛÛÚÚÜÝÝÜÜÚÚÛÝÝÞÝÜÝÝßÞÝÝÜÝÞÜÜÛÜÛÛÙÛÜÝÝÜÞÞÞÜÛÛÜÜÜÜÛÚÞÞÔÁ©t|¿ÕÚÚÛÜÝÝÜÜÝÜÜÜÜÚÛÛÜÜÛÝÞÝÝÜÜÝÜÝÛÝÜÞÞÞÝÙÛÚÝÜÚÜÚÞÞÝÜÚÚÜÜßÝÛÜÞ×Ä®wz½ÓÚØÚÛÝÜÜÜÞÝÝÝÝÝÝÞÝÞÝÝÝÞÞÞÞÞÞÞÞÞÜÜÛÜÜÜÛÛÛÛÛÛÛÜÝÜÜØÛÜÝßÜÚÚÜ×È° |{µÐØÙÚÜÝÝÚÚÙÛÜÛÜÛÜÛÝÝÝÜÜÜÜÛÝÛÜÛÛÜÛÜÜÜÜÛÜÜÝÝÜÞÝÞÚØÙÜÝßÜÜÜØÛÜÚÌ³ z³ÎØ×ØÛÝÝÜÜÝÞÛÛÜÝßÝÞÜÜÜÜÝÞßàÞÝÛÜÞÜÝÜÜÞÝÞÜÞÜÞÝÜÛÙÚÜÝÞÜÝÝÝÛÜÞÛÐ¶ y®ÊØÚÙÛÜÛÛÛÜÛÚÚÜÜÛÜÙÜÝÞàÝÝÛÝÝÝÞÝßÞÜÜÛÚÝÜÛÚÚÜÞÞÝÛÜÜÝÞÜÞÝÝÛÙÛÚÓ¼¢y¨ÈØØ×ÙÚÜÛÜÛÜÛÛÝÞÝÝÛÜÜÜÝÝÝÞÞßÞÜÜÚÜÜÜÝÞÛÚÜÜÝÜÜÛÛÝÜÞÛÝÜÜÛÛÙÚÝßÕ¾¤}¦Æ×ÜØÙÜÜÛÛÚÜÜÜÚÚÚÝÝÝÛÛÛÝÝÞÛÛÛÚÝÛÛÝÛÜÜÜÛÜÜÞÝÜÜÛÝÝÞÞÞÝÝÝÝÛÙÛÞ×Ã¥~£ÂÕÚÙÚÝÞÝÞÞÞÞÝÝÞÝÞÝÝÜÝÞÝÚÚÛßÞÞÝÜÞÜÛÜÜÝÝÝÝÞÞàÞÞÞÞßÝÜÝÝÞÝÛÛÝÞÖÄ©~¥ÅØÜÙÚÛÜÝÜÞÝßÞÞÞÞÞÜÜÜÝÝÞÝßÝÝÝÜÞÞÝÝÜÜÛÛÛÚÛÞÝÞÜÝÞÞßÞÞÞÞßÜÛØÚÞÖÆ©¤ÄØÛÙÚÜÜÛÝÝÞÜÝÜÝÜÛÜÞÝÞÜÛÛÞÝÝÜÜÜÜÝÝÞÝÛÝÞÞÞÜÛÛÛÞÞÞÞÜÞÜÚÚÜÜÙÝÝ×Ä¤|¦Æ×ØØÚÜÛÜÝßÞÞÝÝÜÚÛÛÜÜÛÚÚÛÜÞÞÞÜÛÚÜÜÝÝÜÜÞÜÝÝÝÜÝÜÛÜÜÝÞÜÛÜÛÜÙÜÞÖÃ¢|¨ÆÖÚÚÜÝÜÜÝÝÝÜÜÞÞÝÜÚÛÛÜÝÞßßÞÞÞÞÝÝÝÞÞÞÜÚÚÚÚÜÛÚÝÜÜÜÛÜÛÛÚÜÛÛØÛÜÑ»y¯ÊÙÛÙÜÛÛÜÝÛÙÙÚÜÛÝÝÜÚÙÚÛÜÝÛÜÛÜÜÚÜÝÝÞÜÜÛØÚÜÜÜÚÙÚÞÞàÞÜÛÚÛÛÚÙÜÚÍ²~y´ÑÜÚ×ÚÛÞÝÝÜÛÜÝÜÜÛÚÛÝÝÞÜÝÝÝÝÜÜÞÜÞÝÝÝÝÝÚÜÜÜÚÚÛÝÝÝÛÜÜÜÚÙÚÚÚÚÜÖÅ§x}ÂØÜÙÚÝÝÛÚÚÝÝÛÙÙÛÙÜÚÜÜÛÛÛÛÜÜÛÛÝÞÝÜÜÛÝÞÛÛÜÛÞÝÝÚÙÚÚÛÛÛÜÛÜØÙÜÜÑ¹z«Ç×ÛÚÞÝÜÜÚÞÝÝÞÝÞÝÝÜÛÛÙÛÜÝÝÜÝÞÞÝÛÛÜÜÝÜÜÛÜÚÚÚÚÛÚÛÚÙÙÛÛÜÚØ×ÙÚÑ¿¤~|»ÓÛÙÚÚÛÛÚÚÚÜÜÜÛÚÛÜÝÝÝÜÚÚÚÚÜÚÜÝÞÞÜÜÜÜÝÝÛÜÛÛÜÛÚÚÛÚÚÛÜÜÛÚ×ØÚÕÄ¨¥ }©ÈÖÚ×ÚÛÞÞÞÞÝÜÜÞÞÜÜÛÛÝÜÝÛÜÝÞÝÝÚÛÛÚÛÚÜÜÝßÛÙÚÛÝÛÝÛÛÜÛÛÛÚÜÙÙÛÕÄ¨£§ ÀÓÙ×ÙÜÝÜÜÛÚÚÚÝÞÝÜÛÜÛÜÜÜÞÞÝÜÙÜÜÜÜÛÛÛÝÝÜÛÜÚÜÞÝÜÛÜÛÛÙÚÛÜÙØØÔÆ«¨ ´ÏÚÛÚÛÜÞÞßÝÝÜÝÜÝÝÜÞÝÝÝÜÜÝÜÜÜÛÞÛÛÝÜÞÛÜÛÛÜÛÛÛÚÝÜÝÝÛÜÚÚÚØØÙÔÃ¨©¢³ËÖÙÙÜÛÜÚÝÞßÝÝÛÛÛÛÛÚÚÛÜÜÚÚÛÚÜÜÛÛÛÛÚÛÙÛÛÛÝÜØÙÚÝÞÝÛÚÚÜÛØØ×Ñ¿£¬©¨ÄÕÛØÚÛÜÜÜÜÝÛÛÜÝÝÝÛÜÝÝÝÜÝÜÝÚÛÛÜÜÜÜÛÛÛÚÛÜÞÞÛÛÛÜÛÜÞÚÜÙØ××ØÐ½¡£¯«°ÊØÚØÙÜÝÝÝÜÜÜÝÝÞÝÛÜØÛÛÝßÝÜÛÛÜÜÝÜÞÝÝÜÜÜÜÛÛÛÛÙØÚÚÛÛÚÜÚÙ×ÔÐÂ©§±ª³ÉÖÚÙÚÛÚÛÚÛÛÜÛÞÝÞÛÛÚÛÚÛÚÛÛÜÝÝÞÜÛÚÜÜÞÚÚÚÜÜÝÞÝÙÙÙÚÚÚÙÚÙØÖÏÀ©¬¯¦©½Î×ØÚÙÛÛÜÛÝÜÛÚÙÚÜÛÜÛÛÚÛÚÜÛÛÙÚÛÛÛÜÛÞÛÜÛÜÝÛÜÙÚÚÛÛÚÛÜÛÛÚÙÑ½¢ª³°§£´ÆÓÙÚÚÚØ×ÙÙÙÙÚÜÝÛÜÛÜÜÛÛÜÛÝÚÛÜÜÞÚÝÜÝÝÜÝÜÛÜÚÜÜÞÜÝÛÚÚÙØÙÚÞ×Ë³ ¢¯³®¦¦³ÄÑÖØ×ÙØØÙÛÜÚÛÜÜÝÝÜÜÛÜÝÜÜÛÚÛÛÛÜÚÛÚÜÝÝÛÜÚÜÜÜÝÜÜÜÛÜÛÜÚÚÚÛÜØÏ¿°¬¬¯®«­·ÃÏÕØÚÛÚÜÛÜÛÛÚÚÙÚÛÛÛÚÚÝÝßßÝÜÜÛÝÜÝÛÚÚÛÚÜÛÜÛÜÜÛÝÛÛÜÜÞØÚÚÚÛÜÜÛ×ÏÆ½·¶¼ÂÊÑÖÙØØÚÛÜÚÚÚÚÛØÛÛÛÜÛÚÛÛÜÝÝÞÛÛÙÙÚÛÛÝÚÛÚÚÚÚÜÞßÝÜÚÜÜÜÜÜØÜÜÛÚÙÙÙØ×ÔÓÒÒÓÕ×ÙÚÛÚÚÚÚÛÚÛÚÚÛÛÛÛÜÜÜÛÚÚÛÛÛÚÚÚÚÚÚÜÛÛÙÙÚÜÜÛÚÜÝÜÛÛÜÞÝÞÝÝÜÚÙØÙÙÚÙÚ×ØÖÙ×ØØØÚÚØÚÙÚÙØØÚÙÚÙÙÛÙÛÚÙÙÚÜÛÚÚÙÚÛÛÚÚÚÚÛÛÚÚÙÜÛÛÛÜÝÛÜÛÞÜÜÛÝÙÚÙÙÚÜÜÜÝÚÛÙØÙÙÚÚØÙÙÜÛÜØÛÛÜÙØÙÚÜÛÛÛÜÞÝÛÚÚÚÚÚÚÛÚÛÛÜÝÜÜÛÜÝÝÞÛÝÜÜÛÛÛÜÛÚÙÙÙÚØÙØÚÛÛÜÛÛÚÚÚÚÚÙÙÚÚÛÚÚÚØÛÙÛÛÛÛÚÚÚÚÚÚÚÚÛÝÝÝÜÛÜÝÛÛÛÛÜÚÙÙÚÛÛÛÛÛÛÛÝÚÚØÚÛÜÚØÛÙÜÚÙÙÙÚØÚÛÙÚÙÙØØØÚÛÛÚÜÚÛÚÙÛÜÜÛÚÛÛÝÜÜÝÚÚÙÚÜÛÜÜÛÛÛÜÝÛÚÚÚÚÛÛÛÜØÚÝÜÚØØÙÙÙÚÛÛÛÙÚÙÙÙÚÛÛÙÙÚÛÛÛÛÛÚÛÙÙÛÚÙÙ×ÙÚÚÚØÚÚÚÛÚÛÛÚÛÙÛÜÛÝÛÝÜÜÛÚÙÚÛÛØØÚÜÙÚÙÚÚÛÛÙÙÙÙÙÙÙÚÛÛÚÙÙÚÛÛÚÙÛÚÙØ×ÙÛÜÝÚÙÙÚÛÛÚÚÚÜÜÜÜÜÝÜÛÚÛÚÙÛÛÝÛÚÚÚÛÚÛÛÝÚÙ×Ö×ÙÙÛÚÚÙØ×ÖØÙÙÙÚØÛÚÚÙÙÛÛÛÛÛÛÛÚØÙÚÚÚÙÙÙÚÚÜÜÜÛÛÚÛÛÛÛÛÛÚÛÚÛÛÙÙÚÙÙÚÚÛÜÜÛÙØÙÛÙÚÙÚÚÚÛÙÚÙØÚÚÛÛÚÛÛÜÝÝÜÜÜÛÙØÙÛÜÚÛÛÚÚÚÚÛÛÛÚÚÚÙÚÚÛÜÛÛÜÝÝÜÛÛÛÚØØØØØØ××ÙÚÜÛÛÚÚÙÚØØØÙÚÙÚÜÝÝÚÙÛÚÜÚØØÙÛÚÚØÚÛÝÛØØÚÛÚÚÙÚÚÚÚÛÜÛÛÚÚÙÚÚÛÛÚÛ
Y:
F:00:00:15.25
G:
S:73,92
V:18891,40457
C:221,328
M:
ÛÜÝßÝÞÝÜÛÙØÛÜÚÚÛÝÞÝÝÜÞÝÜÞÝÝÛÛÜÜÞÝßÞÞÞÞÞßÜÜÚÛÝÞÞÜÜÝÝÞÝÞÞÞÜÜÝÞÝÝÜÜÝÜÝÜÝÞÞÞÝÛÜÝÝÝÛÛÜÜÞÝÜÜÛÜÛÜÜÚÚÚÛÛÚÚÛÛÝÛÜÝÝßÝÜÞÜÝÜÚÛÛÞÜÞÜÛÜÛÜÞÜÛÛÛÝÜÛÚÚÛÛÛÙÛÚÜÛÚÛÚÛÜÛÜÝÜÝÞÜÜÜÜßÜÛÜÝßÝÚÛÜÝÜÛÛÝÝÞÝÜÜÝÜÛÜÛÜÜÜÝÜÜÜÝÝÞÞÜÛÜÝàßàáâàÝÛÜÜÜÜÜÝÞÝÝÛÛÛÜÞÝÞÝÝÝÝÞÝÞÝÝÞÞÝÜÛÚÛÜÛÜÝÝÝÛÜÜÜÜÜÞÞÜÜÜÜÝÚÛÛÛÜÜÞÞÝÞÝÞÝÝÛÛÝÝÝÝÝÝÜÜÜÜÛÚÜÞÞÜÛÛÝÜÛÜÜÜÞÞÞßÝÝÝÝÝÝÜÜÝÝÝÝÝÝÝÛÜÛÛÛÝÞÞÝÜÛÜÜÝßÞÞÞÝÞÞÝÛÝÜÞÛÚÜàßÞÜÜÝÜÛÛÛÛÙÛÝßßÞÜÜÜÜÞÚÚÝÜÞÜÜÜÝÜÝÜÜÞÝÞÝÜÝÞÞÝÜÛÛÛÛÜÜÝÞÞÝÛÜÝÞßÜÜÛÜÝÜÛÝÛÞÞÜÝÛÜÜÜÜÜÚÚÙÚÛÛÜÛÝÛÛÛÜÞÛÝÞßÜÝÝÝßÞÞßÞÞÝÛÚÜÝÞßßßÞÞÞÝÝÞÝÜÜÚÝÝßßßßÝÝÜÚÜÛÝÞÝÝÜÛÝÝßÞßÝÜÛØ×ØÙÝÝÛÚÜÝÞÞÝÞÝÝÞÜÛÜÝßÞÝÝÞÝÝÜÜÜÞÜÛÝÝÞÜÛÛÜÜÝÜÚÜÜÜÞÞÞßÞÞàÝÝÛÛßÞÞÝÝßàÞÞÜÝÞÞÛÖÐÎÒ×ÙÛÛÞÞÜÜÜÜÝÝÜÝÜÛÝÜÝÝÜÛÝÜÝÝÛÜÛÜÜÝÝÞßÞÞÛÛÛÛÜÝÜÜÛÝÞÞÝÜÞÝßÞÞÝÞÞÞÞÝÞÞÜÜÜÞÛÔÆÃÉÒÚÚÙÜÝÞÛÜÝÝÞÝÛÛÚÛÜÞÝÝÝÛÝÜÞÝÝÜÝÞÞÞÝÝÝÛÝÜÞßÝÞÝÜÛÜÝßÜÜÚÛÝßÝÞÝÝÛÛÝÝÞÜÚÛÞÝÐÂ³»ÇÕÚÚÛÛÜÛÛÛÝÜÛÚÜÜÜÜÛÚÜÛÝÜÜÜÜÜÝÜÝÝÝÝÝÝÝÞÞßßÞÝÜÝÞÝÞÞÞÝÜÛÛÜÜÜÛÜÞÜÛÚÜÝÜÛÞÝÑÀ¯°¿ÏÚÛÚÛÛÝÝÜÛÛÚÙÜÛÜÛÜÝÝÞÜÜÜÚÛÚÝÞÝÝÜÛÛÜÛÜÜÛÜÛÛÛÛÝÝÝÝÜÝÜÛÛÚÛÞÞÞÝÝßÞÞÝÜÜÜÛÍ·¤±ÅÔÚÙÚÚÛÝÝÝÜÛÜÝßßÝÝÜÜÞÞÞÝÛÞÝÜÝÜÜÝÜÞÛÜÝÛÜÝÝÞÞÜÞÝÞÛÜÜÝÝÜÝÝÜÜÜÝÝÞÞàßÝÜÛÜÏ¸¤«ÃÔÛÙÙÜÝÞÞßßÜÝÛÚÚÛÜÜÛÛÜÜÜÜÛÜÛÝÝÝÞÝßÞÝÜÜÞÝÛÛÚÜÜÝÜÜÝÝÜÞÛÛÛÜÝÜÜÞÞßÝÛÛÜÛÙË´ ¸ÌØÜÚÛÜÝÝÞÝÝÝÛÛÚÛÞÝÞÜÜÜÜÝÜÜÝÚÚÚÚÛÚÜÜÜÝÜÜÜÚÜÜÝÜÜÜÝÝÜÜÝÜÜÜÛÝÞÜÝÜÝÝÝÞÜÕÆ¬µÊØÛÛÜÝÜÜÛÞÞÞÞÞÝÝÛÜÜÞÚÜÚÜÜÝÛÜÚÛÛÜÜÝÝÞÞÝÝÞÞÝÝÞÝÝÜÚÛÛÜÞÞÞÜÝÝÞßÞÞÝÛÛßÚÓÁ©«ÃÖÞÞßÞÝÝÝÜÛÛÜÝÜÜÚÚÚÜÝÝÞÜÝÝÜÝÜÜÛÛÛÜÝÝÝÞÝßÞÞÞÞÝÜÛÜÝÜÛÚÚÛÝÜÛÜÜÞÞÝÜÜßÚÎº¡­Å×ÛÛÜÝÞÜÞÛÜÝÝÞÝÜÝÝÞÝÜÛÛÜÛÜÝÝßÝÝÝÝÝÝÜÜÞÝÝÝÝÝÜÞÝÞßÜÜÛÜÝÝÚÚÜÜÜÜÛÛØÚÜ×Ë¸¡¨ÂÖÜÙÙÛÜÝÜÛÜÜÜÜÞÛÝÛÝÛÜÛÞÜÜÜÜÞààÞÛÚÜßßÞÜÜÝÛÜÝÝÝÝÞàßÞÜÛÝÞàßÝÝÛÛÛÛÜÞÝÔÂ­¬ÄÕÙÙÛÝÜÝÛÛÛÜÛÛÝÛÜÚÛÙÜÜÜÝÜÝÛÛÜÛÝÝÞÝÛÜÚÚÜÜÜÞÜÜÜÜÞßÞÜÛÚÛÛÛÛÚÛÜÜÜÚÙÜ×É·¥®ÈØÛÚÜßÝÜÚÜÚÚÜßÞàÝÞÞÞÞÞÜÞÜÝÞÝÝÞÞßÝÝÛÜÞÜÝÝÝÜÜÜÝÞÝÛÛÜÜÝÜÛÜÛÚÚÚÜÚ×ÚØÍ½« ¸ÐÜÛÚÜÝÞÛÜÝÛÜÛÜÙÚÛÜÞÛÚÛÚÜÛÜÛÝÝÜÛÛÜÛÙÛÜÝÝÜÜÛÜÛÜÝÝÝÝÝÝÞÝÛÛÛÛÛÜÚØÖÔË»¦ ¡¾ÒÚÚÙÛÞÜÜÝÜÛÞàßÜÜÚÜÜÜÜÝÛÝÜÞÞÛÛÛÝÝÜÛÚÛÛÚÛÛÜÜÛÚÚÛÜÜÛÛÛÝÜÛÚÛÚÙØÓÓÎÂ®¯ÌÛÛØÙÜÜÜÜÝÝÝÜÜÚÛÛÝÜÝÜÝÜÝÛÚÛÛÝÜÛÚÚÜÜÛÙÚÛÛÜÚÜÜÜÛÚÜÛÜÙÚÙØØØØ×ÓÏËÄ³}¼ÓÜÙ×ÙÜÞÝÞÝÜÝÞßßßÞÝÝÝÝÜÞÞÞÝÝÝÝÞÜÜÜÜÜÜÝÞÞÞÛÜÛÜÝÞÞÝÛÙÚØÙØ×ÕÒÎÈ½ªzot´ÎÚÚØØÜÞßÞÛÜÝÞÞÛÞÝÝÜÚÚÝÜÝÛÛÜÜÝÝßÝÝÝÝßÝÞÞÞÞÞÜÜÞÜÛÚÚÛÜÜÙÖÓÐËÃ²sijt§ÄÕÚÚÚÜÞÞßßÝÜÜÞÝÞÛÝÛÛÛÛÜÝÜÝÜÜÞÜÜÜÛÜÛÛÝÜÝÜÜÛÝÝÝÜÜÛÙÙØ×ÕÑÍÅ´tljnt~§ÂÓÚÙÛÞßÝÝÝßÞÞÝÝÝÜÝÜÞÞÝÜÜÜÜÛÜÝßÝÞÜÝÝÝÛÛÛÛÛÛÝÛÛÛÛÛÚÙ×ÓÑÍÁ¯}mghmw¤ÀÐØÙÙÜÝßÜÞÜÜÞÞÞÜÛÛÜÞàÞÜÛÜÞÝÜÝÞÞÝÜÛÝÝÝÛÙÙÛÛÜÚÛÚÚÚÙ×ÔÐË½¤rkkpw}±ÈÓ×ÛÞÝÜÚÝÞÞÜÙÛÛÞÝÝßßÞÜÛÝÞÞÝÝÜÞÝÝÝÜÜÚÙÛÜÜÝÝÚÜÚÜÛÛØÖÔÑÂªvmms}¶ÊÕÙÙÛÜÞÜÝÜÝÝÜÜÝÜÜßÜÜÛÛÚÜÞÝÜÛÜÞÞÜÜÜÞßÞÜÝÛÛÛÜÝÝÝÜÛÚØÖË´zmnw¡·ÉÑÕÖØÛÝÝÞÞÞÞÞßßßÞÜÝÜÛÜÛÝÝÝÜÜÛÛÝÛÛÛÛÜÞÜÜÚÜÛÛÚÙÛÛÚ×ÖØÔÉ®wpsz¡´ÄÍÓÕØÙÚÛÛÛÛÝÝÝÝÝÝÛÜÜÜÜÚÛÜÜÝÝÜÛÜÚÛÛÛÝÚÚÛÛÝÛÛÛÛÚÛÚÚÚÙÛÖÇ¨yx~®½ÈÏÔ×Ø××ÙÝÞÝÛÜÝÞÝÜÛÛÝÝÝÝÜÜÜÞÜÜÜÝÞÝÜÛÚÛÛÜÜÛÜÛÛÜÜÛÝÜÝÙØÙØË¯{~~¡°¿ËÏÔØÙÝÜÛÛÚÚÚÜÞÝÝÛÝÜÝÝÝÝÝÜÛÜÛÜÝÝÝÛÛÚÙÛÛÛÝÛÝÛÜÝÛÛÚÚÜÝÛÙÛØÍ²¨»ÉÎÒÖÙÛÜÝÝÜÝÛÝÜÞßÞÝÛÛÜÝÝÜÜÜÞÜÚÙÙÚÛÛÛÜÚÛÙØÚÚÝÝÝÜÜÛÛÛÛÜÞÛÙÚÚÔÀ¢{¦»ÉÎÕÖÚÙÙÙÚÛÛÜÜÝÜÜÛÛÛÜÜÜÝÜÛÛÚÜÜÛÞÞÝÝÞÞÝÜÜÛÜÜÛÜÜÛÜÜÞÝÝÛÛÜÝÜÝàÚÌ®yv·ÈÑÓÕÙØÛÜÝÜÛÜÝÝÝÝÞÝÜÚÛÚÞÝÜÜÝÞÞÝÜÞÜÜÜÚÝÜÝÝÝÝÜÝÝÝÝÛÜÛÜÙÚÛÛÝÙÙÚÜÔÁ¥zq{¶ËÔÔÖ×ÚÛÝÝÜÛÜÛÝÝÜÝÜÜÜÛÞÝßÞÞÞÝÜÝÝÝÝÛÜÝÝÜÛÜÛÜÚÚÛÛÞÜÜÜÛÜÝÝÞÝÝÚÜÞÛÎ³}qr±Ë××ØÚÙÜÚÚÛÚÞÝÝÜÝÜÞÝÜÛÚÜÜÝÝÝÝÝÝÞÞÞÝÜÜÜÚÝÝÝÝÚÙØÛÞÝÝÛÛÛÜÛÚÚÛÚÚÜßØÇ¬sl~¢ÂÔØÖØÚÜÞÝÝÛÛÜÝÜÛÚÛÜÝÛÚÛÛÝÛÚÚÜÞÞÞÜÛÜÞÞÞÝÞßÞÜÛÝßÞÞÜÛÜÛÞÝÜÜÛÙÙÙßÝÕ¿¥|moµÍ×ÖÙÜÜÜÚÚÜÛÜÝÞÞÜÞÜÝÝÛÞßßÞÝÜÞÝÝÝÝÞÝÜÞÜÛÚÛÛÛÛÚÛÜÝÜÛÚÛÝÞÜÛÙÚÜÝÜÞØÐ¹¤phs¾ÒØ×ÚÝÝÛÚÙÛÝÝÜÚÛÚÛÛÚÜÛÜÝÝÞÜÛÛÜÝÜÛÛÞÞÜÜÝÛÚÛÚÜÝÞßÞÜÙÛÛÞÜÝÞÝÞÜÚÛÝØÏµ ~nf{£ÁÔ×ÕÙÛÞÞÝÜÜÛÚÛÛÝÜÛÚÜÝÝÛÚÛÜÞÞÞÝÝÜÜÜÛÛÝÜÛÚÚÚÚÜÜÝÛÙÚÛÚÛÛÛÛÛÛÜÛÙÛàÜÏ´~njªÉØÙÖØÚÛÜÛÛÛÛÜÛÛÛÚÛÚÝÛÛÛÜÝÝÝÜÜÜÛÝÛÜÜÜÜÚÛÛÜÝÞÞÞÜÚÜÝÞÝÛÜÛÝÛÜÜÜÛÝßÛÌ°qn­ÊØØÙÛÞÜÛÛÚÜÚÜÛÜÜÜÜÞÞÝÝÝÞÞÞÞÞÞÞÞßÝÞÝÝÞÞÞÝÜÛÜÛÜÙÛÜÞÝÜÛÜÞÝÝÝÞßÜÛÝØË±um«ÊØÙØÚÛÛÚÛÜÛÞÛÜÜÜÜÜÜÝÞÞÞÞÝÜÛÚÜÜÝÜÞÜÝÛÛÛÛÛÝÜÞÞÝÝÛÛÛÜÝÜÛÝÞßÝÞÛÛÜßÚË±wo¨ÇÖÙÙÜÞÜÛÜÝÝÝÝÞÞÛÚÛÜÞÚÜÜßÞÞÝÜßßßÞÝÝÝÝÜÜÜÜÛÝÜÜÝÜÝÞÝÞÛÜÞÜßÝÝÜÜÛÛÞÙÌ´ ~r£ÃÔØØØÛÜÜÜÛÛÜÜÝÞÝÝÚÛÜÜÝÜÝÝÝÝÜÝÝÞÞÞÜÜÚÝÝÝÞÞÝÞßÞÞÜÛÜÞÜÜÚÚÝÜÜÝÝÜÝßÝÑ¸¥s} ÂÕÛÙÝÞÝÜÛÜÝÜÛÛÚÛÛÜÝÛÜÜÝÞßßÝÝÞÝÝÜÞÝÜÜÜÜÛÚÚÝÝÜÜÛÜÚÜÜÜÝÛÛÚÙÚÜÞÜÜÝÛÒ¾¨ry»Ð××ØÙÚÛÜÝÝÚÜÛÛÛÛÜÝÝÜÜÛÜÛÛÚÛÛÝÛÜÛÛÜÜÞÞÝÝÜÜÜÝÜÜÜÜÝÛÛÝÝÝÜÛÚÛÚÛÚÞÝÖÂ©tu¶ÎÖ×ÚÛÝÛÜÛÛÛÜÞÝÜÛÛÜÝÜÝÜßßßÝÞÞÞßÞÞÞÞÞÜÝÝÛÜÜÝÞÜÝÞÞÞÜÝÜÛÙØÚÛÜÜÚÚÜÞ×Æ­ts²Í×ØÚÛÞÛÛÛÛÜÛÜÝÝÞÝÝÛÜÝÝÞÛÜÛÛÜÜÞÜÝÞÝÞÝÞÞÞÜÜÜÞÞÝÜÜàßÞÛØÛÜÞÝÜÝÛÚÛÞØË³ wr®ÌØÙØÙÛÜÝÞÝÝÜÜÝÝÞÝÝÞÜÝÛÛÝÝÞÞßßßÞÞÞÝÜÝÜÛÛÝÝÝÛÜÛÜÚÜÜÜÛÚÜÝÞÞÛÜÛÙÛÜÙÍ¸§¢yq¨ÇØÛÚÚÚÛÛÝÛÚÚÜÞÝÜÚÚÞÝßÞÝÝÝÝÝÜÞÝßÞÜÜÚÛÛÝÜÜÜÜÛÛÜÞßÞÞÝÝÝÞÞÞÜÜÞÞÝÚÝÛÏ»¥ |r§ÇØÛÚÛÜÜÚÜÛÝÛÝÚÜÝÜÝÝÝÝÛÝÝàÞÞÝÝÝÜÝÜÜÛÚÜÜÜÜÜÚÛÚÜÞÛÜÚÛÜÜÛÜÜÞÞÝÜÚÙÜÛÔ¾¥~r{ ÃÕÛØÙÝÛÝÜÞÜÜÛÛÜÙÛÜÞÞÝÛÝÝÝÜÜÜÜÝÜÞÜÛÜÞÛÛÜÞàßÜÜÛÝÝÜÝÞÞßßÞÝÞÝßÜÚØÛÜÓ¾¤r{ ÁÖÛÚÚÞÞÞÝÜÛÛÞÞÞÜÜÞÞÞÝÜÜÝÝÝÞÞÝÞÜÝÜÜàÛÜÛÚÛÙÜÛÜÜÜÝÝÝÛÝÝÝÛÚÛÜÝÝÚÙÜÝÒ¿¢t{ÀÔÙØÚÜÝÞÝÝÝÛÛÜÜÜÞÝÞÜÛÛÜÜÞÜÞÜÜÜÜÞÝÜÛÚÛÚÜÝÜÝÜÝÛÜÜÛÚÜÝÞÝÛÛÚÜÛÜØ×ÚÚÒ½£v{¡ÀÔÙØÚÛÝÝÜÜÝÝßÝÝÛÚÚÚÜÜÜÚÛÛÛÞÛÛÜÜÜÝÜÞÚÚÛÜÜÛÝÜÜÚÚÚÚÚÛÜÜÝÜÝÛÚÝÝÚÙÜÝÓ¿¢w£Ä×ÜÚÜÞÞÞÝÞÞÞÞÚÜÛÝÝÝÝÜÜÝÜÝÝÛÝÛÜÛÜÜÜÝÚÝÜÜÝÝÝÝÝÛÛÛÜÝÝÞÝÞÜÛÚÙÛÜÚÙÜÝÓº xªÆÖÙÙÛÞÞÛÛÛÝÞÞÞÜÜÛÛÜÜÞÝÝÝÞßÝÞÞßàÞÞÜÞÚÜÚÛÚÜÚÛÛÜÛÙÙÚÜÛÛÚÙÚÚÛÜÜÚØÛØÎ¶w«ÊÚÚØØÚÜÝÝÜÝÛÜÛÜÜÜÜÚÛÛÜÛÜÚÛÙÚÜÞÜÝÜÝÜÜÞÝÝÜÛÛÚÛÛÛÝÛÜÛÜÛÜÛÛÛÛÝÛÙÚÝØÈªz¶ÏÚÚÛßßÞÞÞÞÝÜÝÞÞÛÚÜÛÛÚÛÝÞÝÝÝÞÞÝÝÝÝÝÝÛÚÛÜÜÜÙÚÙÚÛÚÛÛÛÜÛÚÙÙÚÜÝÚ×ÙÛÒ¾}¿ÔÛØØÛÛÛÛÛÝÛÞÜÛÚ×ÚÚÞÞÜÝÝÞÞÝÜÛÚÛÜÝÝÝÛÛÚÚÚÜÝÝÝÝÝÝÛÚÚÚÛÜÝÜÛÙÚÚÙÙÛÕÇ¬zªÈÙÛÙÜÝÝÞÜÜÝÝÜÜÛÜÝÝÝÛÛÛÛÛÝÜÞÝÝÛÝÞàÞÜÛÛÛÛÛÛÛÛÛÚÛÚÛÝÜÜÚØÚÚÙÙØØÙÙ×Ç±{µÏÛÚÙØÛÛÜÛÚÚÛÜÛÚÛÛÜÜÜÚÛÚÛÛÝÛÝÝÝÝÝÝÜÜÜÛÝÛÛÛÛÜÝÞÞÜÚÚÛÜÛÙ×ØÛÛÙÕÔÒÃ§{~¦Å×ÚÚÛÞÞÜÞÝÞÜÚÚÛÛÛÛÝÜÜÜÞÞÜÜÜÝÞÜÞÛÜÜÜÝÝÝÜÜÜÛÜÚÛÝÜÜÛÜÛÛÚÚÚÙÙÖÕÕÎ½~qz~¸ÑÙÙÙÜÞÞÝÞÚÜÚÛÜÛÝÜÛÛÜÜÝÞÞÝÜÛÜÞÜÝÝÜÝÝÜÜÛÜÛÛÜÝÝÝÜÞÝÛÙÚÚÛÚÛØ×ÓÍ¿§phv}²ÍÙÚÚÛÝÝÝÜÜÝßÞÝÛÚÛÛÚÚÛÚÚÚÛÝÝÞÞÜßÛÝÛÙÛÝÝÛÜÛÚÜÜÝÞÜÛÛÛÜÝÛÛØÖÔÏÄ®wloz~©ÇÕÙÖÙÜÝÚÛÚÜÜÛÜÛÛÜÚÜÜÜÛÙÜÚÜÞÝÝÝÜÚÙÚÚÛÜÞÞÜÚÙÙÚÛÛÙ×ÙÛÜÜÙØÖÕÒÅ°wor~¨Ç×ÛÚÙÛÜÛÝÝÝÝÝÝÝÝÛÜÛÜÙÛÛÜÛÜÛÚÛÛÞÞßÝÞÜÜÛÚÜÙÚÛÚÛÛÜÙÙÙÚÜÛØØÔÑ¾¥tr¡­ÇÔÚÙØÚÛÝÝÜÛÚÝÜÝÝÛÛÛÛÛÛÛÛÜÛÜÜÛÝÛÜÝÜÜÜÛÜÛÜÛÚÛÛÛÛÛÚÚÛÜÝÛØØÔÉ¯zw ¦¥ ¸ÌÔØØØÚÙÜÚÚÛÚÚÚÜÛÝÛÛÜÛÜÝÜÜÛÜÛÜÝÜÚÚÜÝÞÞÞÝÜÜÜÛÚÛÚÙÙÙÙÚÙØØØÔÅª¤§¥¯ÂÐÕ×ÙÙÛÛÚÛÚÜÚÚØÚÛÝÝÚÜÛÜÜÛÛÛÜÜÜÛÚÛÝÞÞÜÚÙÙÙÚÜÝÛÛÛÚÛÛÚÙØÚÚÜÔÀ¢¤ª­§¡¡±ÂÎÓ×ÚÝÛÜÛÛÜÚÛÜÛÜÛÜÞÛÛÜÜÜÜÛÜÝÜÜÛÜÝÞÝÞÝÝÛÚÝÞÞÝÛÝÚÚÙÙÙÚÚÛØ×ÙÔÅ¨«°«£¤´ÃÎÔÖØÚÚÚÛÚÚÙÜÚÙÙÛÜÛÛÚÜÜÜÜÜÚÜÚÚÚÚÛÜÚÜÛÛÛÛÛÛÛÝÛÜÚÚÚÛÜÛÜÛÛÚÚÜÓÀ¦©²¯¦¡£®¾ÊÑÖÖÚÙÛÚÙÚÛÚÜÚÚÛÛÞÝÜÛÜÞÞÝÜÛÜÝÜÛÜÛÞßÞÞÝÜÜÜÜÜÚÜÜÜÝÞÞÚÙØÚÛÛÚØÞÙËµ¢¥­³­¢ ­½ËÓÔ×ØÙÛÚÚÜÚÜÜÚÛÛÛÜÚÛÛÚÚÙÛÝÜÛÚÚÛÜÚÝÝÞÜÚÙÙÛÛÜÜÛÛÜÜÝÜÝÛÝÛÜÞÜÙÙÛÙÌµ¨©¯°¨£¬½ÌÔ×Ø×ÚÜÝÝÚÚÛÛÛÛÛÞÝÝÝÛÜÜÜÝÜÜÛÛÜÛÛÜÜÜÛÛÜÛÛÚÚÝÝÞÝÝÜÞÛÛÜÝßÚÙÙÚÙÙÜÛÑÁ±°³±¬«µÅÏÖ×ÚÛÚÚÚÙÙ×ØÚÚÛÚÚÛÛÜÚÛÙÜÜÛÛÙÜÜÛÚÙÚÛÛÚÚÛÛÜÝÜÛÛÛÛÝÚÜÚÙØÚÚØÙÛÛÚÛÛÖÌ½µ°­®¶ÃÐØÚÚÚÙÛÚÜÛÚÚÙÛÜÝÜÛÚÚÛÛÜÜÛÛÜÝÛÜÜÛÛÜÜÝÚÜÛÛÜÝÛÜÜÜÝÝÜÜÜÝÝÜÜÛÛÛÛÜÙÚÛÙÖÍ¾¶¯³ÀËÖØÙÙÚÙÙÙÙÙÙÙÙÚØÚÙÚÚÙÜÛÛÙÙÚÛÛÙÛÜÝÛØØÙÚÚÚÚÛÛÛÛÜÚÙÙÙÙØÙÚÚÚÙÚØÙÙÙÛÚÝÜ×Ì¿¹¿ÊÕ×Ö×ØÙÙ×ÙÙÚÜÙÙØØÚÙÜÛÜÚÛÚÛÚÚÛÜÜÛÚÚÛÜÛÛÚÛÛÝÛÙÙÚÛÛÛÛÜÛÛÛÛÛÛÛÜÜÛØÚÙÚØØ×ØØÔÓÔÕØØØØÙÙØØÚÚÛÛÛÜÛÚÚÚÛÛÛÚÚÙÙÚÚÛÚÚÜÜÛÛÚÛÜÜÝÜÚÚÚÙÛÛÜÝÙØ×ÙÚÚÚÙÛÚÚÛØØØÙÙÙÙØØØ××ÖØØØÙØÙÚÚÚÛÚØÙÚÚÚÚÜÛÚÚÚÛÛÚÚÚÛÛÛÛÚÚÙØÙÚÛÛÚÚÛÛÜÛÛÛÚÜÛÛÛÚÚÚÚÛÛÛÜØØØÙÚÚÜÜÛÜÚÙ×××ÙÙÚÚÙÚÙÚÙÚÛÚÚÚÚÛÛÚÙÙÚÚÛÜÜÛÚÚÚÚÛÛÜÜÝÛÚÙÛÜÝÛÙÙÚÜÛÛÙÚÚÚÛÚÙÙÙÜÜÛÛÝÛÜÚÚÛÚÚÙÙÙÚÛÙÚØÚÛÚÚÚÙÚÚÛÚÚÚÚÛÜÜÜÛÛÙÙÚÙÚÚÛÛÚÚÛÜÝÛÚÙÚÚÙÙÙÛÜÛÝÜÜÚÛÝÞÝÛÛÛÙÚØÚÙØØÙÙÚÛÜÜÙØØÛÛÚÙ×ÙÙÜÚÙÙØÙÛÚÚÙØÙÙÚÜÛÚÚÙÝÜÝÚÛÜÝÜÛÚÜÛÛÛÜÛÚÙÚÚÛÝÞÜÜÙÛÚÛØÚÙÚÙÙÛÚÚÛÚÜÚØÚÚÚÙÚÙÚÚÙÚÚÛÝÚØ××ÚÚØØØÚÛÚÚØÚÙÛÙÚÛÚÜÛÛÜÚÚÙÛÚÚÛÙÛÚÛÚÚÚÛÜÜÜÛÚÙ×ØÙÙÚÚ×ØØÚÛÚÚÙÙÙÚÜÚÙ××ÙÚÜÚÙØÙÙÚÚÛÛÚØØÙÚÚÙÚÚÙÙÙÙÚÚÙÙÚÜÜÚÛÚÚÙÙ×ÙÚÜÛÛÙÛÙÚÚÙÙØ××ÙÙÚØ××ÙÚÚÙÛØØØÙÚÚÙÚÚÛÛÚÙØÙÛÛÙØÖ×ØØÙÙÚÚÛÙÚÚÚÛÛÚÜÚÚÚÜÛÜÜÛÛÚÙÙÚÜÛÜÚÚÚÛÛÚÚØÖØÙÚÙÙØ×××ØØÚÚÙØ×ØÚÛÙÙØÚÚÚÚÙÙÙÙÛÛÛÛÙÙÙÚÙÚÛÛÚØØÙÚÚØØÙÜÛÚÙÙÚÛÚØÙÚÚÙØØØÙÚØÙ××
Y:
F:00:00:16.05
G:
S:74,94
V:18891,40457
C:219,336
M:
ÞàáßÞÛÝÞÝÞÝÝÝÜÝÞÝÝÝÝÝÞÜÞÝßÞÞÝÝÜÛÝÜÜÞÝÞÝÜÜÜÞÜÞÛÛÜÝßÞÞÞÞÞÞÝÝÝÝÝÝÝÝÞÞÝÜÛÜÝÝÝÝÜÝÝÞÝÚÞÜÞÞÜÝÜÞßàÞÜÛÛÛÞÝÝÞÜÝÝÜÝÜÞÞÞÞÛÜÜÞÞÞßßàÞÝÝÝÞÝÝÞÝÞÞÞÜÛÜÜÞÝÞÜÝÝÞÞÝÜÞÞßÝÛÚÛÞßßßÜÜÞÝßßÞÞÝÝÝÝÝÞÞÞÞÝÜÛÝÞÞàÝÝÝÞßÞÜÝÝÞÞßÞÝÛÝÜÞÜÝÞÞßÝÜÝÜÞÞßÞÝÝÜÞÝÝÝÝÞÝÝÛÝÜÚÛÜÞÝÞÜÜÜÛÝÝÜÝÝÝÝÝÞÛÜÛÜÝÛÝÙÛÛÛÛÛÝÝÝÝÝÝÝÝÞÜÝÝÝÝÜÛÝÝßÞÞÞÝÜÛÝÝÝÝÝÛÝÜÝÜÜÛÜÜÝÜÛÜÛÝÜÛÞÛÞÜÝÝÜÝÜÝÝÝÝÝÝÞÜÜÚÚÜÜÝÜÛÛÜÝÝÛÝÛÝÝÝÝÜÞÜÝÜÝÞÞÜÜÞÞßÝÜÝÜÜÜÜÜÝÞÝÜÚÛÝÞÞÝÙÚÛÛÚÛÜÜÜÜÜÜÜÛÛÛÜÝÝÝÛÝÝÝÝÝÝÝÝÝÝÝÝÝÛÛÛÛÜÜÞÝÝÛÛÞÝÝÝÜÝÝÝÞÞÝÞÞÞßÞÞÜÜÝÝÝÛÛÚÛÜÝÝÜÞÛÜÛÛÛÜÝÝÝÛÛÝÝÝÛÚÜÝÞÝÝÛÛÞÞÞÜÚÞÜÜÝÚÜÚÛÜÝÝÝÞÝÞÝÝÜÜÛÜÝÞßßÞÝÜÞÞÝÛÙØÛÚÝÜÝßßÞÜÛÝÜÞÞÛÛÛÝÝÜÚÛÛÛÝÝÝÜÝÜÝÛÛÛÛÛÛÛÛÛÛÛÜÝÜÛÚÛÜÜÝÜÛÞÜÜÛÜÞÞÞÞßÝÛÛÚÛÞßÜ×ÏÍÓÙÝÞÛÛÝÛÝÜßÜÝÜÝÝÝÛÝÜÝÞÝßÜÞÝÝÝÝÜÞÜÝÞÝÝÝÝÝÞÜÝÝÝÝÜÜÛÝÞÞÞÞÝÞÜÜÜÜÞßßÜÜÜÜÝÜßÛÕÊÇÎ×ÞÞÜÜÜÞÝÜÝÜÜÝÜÜÚÝÝÞÜÛÝÞÞÝÜÛÜÝÞßÞÞÝÝÞÜÝÜÜÞÝÜÞÜÝÞÝÝÜÞÞÞÝÜÛÛÜÝÝÝÜÝÝÞÛÚÛÛÒÇ¸¹ÈÔÜÝÛÝÝÝÝÝÞßÜÜÜÜÞÝÜÜÛÝÝÜÞÝÞÜÛÛÜÜÝÞÝßÞÜÞÝÜÜÛÞÝÞÝÝÞÝÝÜÛÜÝÞààßÞÜÝÝÝßÞÞÝÙÔÄµ¬µÈÖÛÜÚÝÛÛÚÛÝÝÝÜÛÛÛÚÛÛÜÜÛÛÛÛÞÞÞÞÜÝÝÚÛÚÜÜÙÛÚÜÝÞÝÜÛÛÜÜÜÛÜÝÞßÞÝÜÝÜÝÛÛÛØÚÖÑÁ¨­ÆÓÚÛÚÜÛÛÝÝÛØÚÚÚÛÜÞÝÜÛÝÝßÛÝÝÞÝÜÜÝÞÜÞÞßÞÜÝÚÚÜÜÞÞÝÞÝÜÛÛÛÞÞÞÜÛÛÞÞÝÛØÖØÖÑÄ®´ËÙÜÜÚÚÜÜÝÝÝßÞÝÝÜÝÞÜÝÜÜÚÜÞÞÝÝÛÜÜÚÜÚÛÚÛÜÝÞÝÝÝÛÜÝÝÜÛÜÜàßÞÝÚÛÝÝÞÜÚÚ×ÖÔÈ¶·ÌØÜÛÝÞÞÛÜÜÜÜÝÜÜÜÛÜÝÛÜÛÛÝÛÞÚÛÛÚÚÛÛÞÞßÞÝÛÛÚÜÝÝÜÛÚÛÛÜÜÛÛÜÜÛÛÜÛÚÙÖÔÒÎÁ¬¨ÀÑÛÚÙÚÚÛÛÜÜÜÞÜÝÜÛÝÜÜÝÝÞÞÞÝÝÞÞÞÞÝÛÚÜÛÞÜÛÜÜÝÜÜÜÚÚÙÛÜÜÛÜÜÛÚÚÚÛØ×ÓÑÍÃ®´ÊÙÛÛÜÞÞÞÞÝÝßßÞÝÝÞÝßßÞÞÞÜÞÚÜÝÝßÝÝÛÛÛÛÝßÝÞÛÜÛÝÜÛÚÛÝÝÞÜÚÙÙÙÚÙÖÓÍÈ½«y©ÁÕÜÜÛÜÝÝÝßÜÝÜÞÝÞÝÝÝÜÜÛÛÜÜÞÞÝÜÚÜÜÝÝÛÜÜÜÜÛÝÜßÞÞÜÛÚÜÝÝÜÚÙØÖÔÑÍÇ¾®vpv£½ÑÚÞÚÝÛÜÝÝßÞÝÝÞÞÝÝÜÜÜÛÞÚÜÛÛÝÞÝÞÞÞÝÜÝÞÞÛÛÛÝÞÞÝÝÜÝÝÞÝÛØÖÔÒÍÆ¼­tlov¤¼ÏÙÚÙÜÛÝÞÞßàÞÞÝÛÜÜÜÝÜÜÜÜÜÜÛÚÙÚÙÚÚÜÝÝÞÛÜÛÛÛÛÝÝÜÜÙÚÙÛÙ×ÔÐÊÀ°pghmu¨¿Ñ××ÚÛÞßÞÞÜÝÞÜÜßÝÝÜÝßßÝÛÜÛÜÜÛÛÜÛÜÛÞßÞÞÝÜÚÚÜÛÝÜÝÝÜÛÙØÖÔÏÀ¦tihjr|°ÆÓÙÙÛÞÞÞÝÝÝßÝÞÝÝÝÝÜÛÜÝÞÞßÜÝÛÛÝÝÞÜÜÛÛÚÚÚÛÜÝÝÜÞÜÛÛÛÚÚØØÒÃ©slnv|©¾ÍÖØÛÜÝÝÛÞÜÝÝÛÜÛÛÝÞàÞÞÝÜÜÝÜÞÝÜÞÞÝÜÛÜÜÛÜÛÜÝÚÛÜÞÝÝÛÜÛÙ×ÖÏ¼{np{©»ËÒ×ÙØÚÛÜÜÜÛÞÝÝÛÝÞßÞÝÝÞÜÛÛÜÞÞÞßÜÛÛÛÝÛÛÚÚÛÛÝÝÝÛÜÚÜÜÛÙÖØ×Ì´wow«»ÇÑÓ××ØØÙÚÝßÝÜÚÛßßßÝÛÞÛÜÝÞÞÞÜÜÚÜÚÜÜÜÜÝÜÝÜÛÚÜÝÜÛÜÚÛÚÜÛÚÚÙÍ¶zv¡±ÀËÒÖÙÛÙØ×ÜßßÞÛÜÝÞßÞÜÝÝÝÝÜÚÞÝÜÛÛÛÝÞÞÝÝÞÜÝÛÜÝÞÝÜÚÛÝÜÛÚÚÙÖØÚÒ»¦·ÅÌÑÕ×ÚÛÝÞÞÝÝÞÞÝÜÜÝÛÜÛÜÜÝÜÞÞÝÜÝÞßÞÜÝÝÞÜÝÛÛÜÜÜÜÛÛÛÜÝÞÞÝÜÛ×ÙÚÕÁ££¹ÇÏÓÕÙÛÜÝÜÛÛÜÛÚÛÛÞÞÞßÜÝÜÝÝÞÞÞÝÝÜÛÛÜÝÝÛÛÛÛÚÙÙÚÙÚÜÝÝÛÙÛÛÜÝÜÚÙÛØÉ®®ÃÐÓÕ×ÛÞÝÛÚÚÝÝÝÜÛÜÜÛÚÛÜÝÜÛÜÝÞÜÜÛÛÝÜÞÞÜÝÛÛÜÚÛÛÚÛÛÜÜÛÝÛÛÚÜÞÝÝÙÝÝÓ¿ z|±ÇÔ××ÙÚÚÛÛÛÜÜÛÚÛÜÜÝÛÝÞÞßÝÝßÞßßÞÞÝÞÜÛÝÜÛÛÜÝÝÞÝÞÜÝÝÛÛÛÝÜÝÝÞßÞÜÜÞÙÊ®{rt¬ÇÕ×ÙÚÜÜÜÛÛÚÜÜÞÝÝÝÜÜÜÝÞÝÞÞßàÞÝÜÛÝÛÛÞÞÞÞÝÝÜÜÝÝÜÛÜÜÜÝÝÜÛÛÜÞÞÝÙÙÝÝÕÀ zkl¦ÄÕÙÙÚÝÛÜÝßÜßÞßßÜÜÜÞÞÝÜÜÜÜÜÛÞÜÝÝÞàÝÜÜÝÝÞÝÝÜÜÛÛÛÜÞÝÝÚÚÛÚÜÛÚÛÚÚÛÞÚÎµqgp¹ÒÛÚØÜÜÛÛÜÜÝÝÞÞÝÝÛÜÜÜÛÜÛÜÜÛÛÝÞÝÝÚÜÞÞßÝÞÜÝÞÞÝÛÛÜÝÝÞÜÞÜÜÝÝÝÜÚÛØÛÝ×É­{ki¨ÆÕØ×ÛÛÜÚÜÛÝÝÞÞÝÝßßßÝÜÜÝÞÞÝÝÝÝßßÝÝÝÜÜÛÝÝÜÝÛÜÝÜÜÛÛÜÜÜÛÛÜÜÞÞÞÞÜÛÜÛÓÂ¦vknµÏ××ØÛÜÝÛÜÛÛÝÜÜÜÛÛÛÜÞÞÝÞÞÞÞÜÛÜÜÜÜÛÚÜÝÛÜÛÜÛÜÛÝÜÜÜÜÜÜÝÝÝÜÛÜÜÜÜÙÚÝÜÔ¾¦rjv¾ÔÚ×ÙÜÞÞÝÝÝÝÝÞÝÞÞÞÝÞÝÝÜÜÝÝÜÞÜßÝÞÝÞÝÝÚÛÚÛÛÛÛÛÝÛÚÚÚÛÚÚÚÛÜÜÜÛÜÚØÚÝÛÐ¸ qj}£ÄÕØ×ÙÝÞÞÞÝÜÚÛÚÛÛÛÛÚÝÚÛÜÛÝÛÛÛÛÛÛÜÞÝÞÜÞÝÞÝÝÝÝÝÝÝÝÜÛÛÜÞÝÞÜÝÞÞÞÝÜÛÞÚÎµpk©ÈÙÚÛÜÞÝÜÜÜÝÜÜÛÛÝÝÝÝÜÞÞßßßßÞÞÞÝÜÜÜÞÝÝÝÛÚÛÚÙÙÙÜÜÜÛÛÜÛÚÛÚÜÛÛÚÚÛÚÛÝÙÎ·qk©ÈØÚ×ÚÜÜàÝÝÛÛÛÚÛÝÞÞÞÝÞÝÞÞÛÛÛÝÞÝÜÛÝÛÞÜÜÜÝÝÜÜÝÞßßÜÝÝÝßÝÝÝÛÝÜÝÞÞÝÛÝÚÑº£qn¨ÇØÛÙÛÛÛÝÜÝÞÞÝÞÝÝÛÜÜÞÞÝÞÜÝÝÝÝÙÝÛÝÞÝÜÛÜÜÜÛÚÛÜÝÝÞÛÜÜÜÝÚÜÞÝÜÛÚÜÜÚÛÞÜÒ»¤vn~¡ÄÔØ×ÙÜÜÜÛÚÚÚÜÛÞÛÜÛÛÝÞÞÞÛÜÛÞÞÜÜÛÜÜÜÜÜÜÜÜÜÝÝÞÜÝÝÝÞÝÜÛÜÞÝÜÝÝÝÞÝÛÜÞÞÓ½¦xlyÂÕØ×ÙÜÜÝÚÜÛÜÛÜÛÚÝÝàßÝÛÙÛÝÝÝÝÞÞÞÝÝÝÝÜÞÜÜÜÛÜÛÛÛÛÜÜÛÛÜÜÝÞÜÝÜÝÞÚÙØÛÜÔÁ­¡|mu»ÓÙØØÚÜÛÝÜÝÛÜÜÝÜÜÜÝÞÝÜÜÛÝÝÝÞÞÝÜÜÛÜÜÝÞÞÞÞÞÞÝÝÜÜÞàßÞÜÚÝÚÝÝÜÜÜÞÝÝÝÝÕÅ°¢~nr·ÍØ×ÙÜÜÞÞÞÛÛÜÞÞÞÜÝÞßßßÝàßÞÝÝÞÞÞÜÝßßÝÝÞÛÜÚÛÛÜÝÞÞÝÜÛÚÛÚÛÚÝÝÝÞÜÛÚÜßØÉ±¡po®Ë×××ÙÛÜÙÛÛÜÜÛÚÛÜÝÝÛÛÛÜÚÛÛÞÞÝÜÜÝÜÝÜÜÝÞÞßÝÜÜÛÜÛÜÜÜÞÞÜÛÚÜÞÞÞÝÜÜÚÜàÜÎ¶¢up¨Ç×ØØØÛÜÜÜÜÜÝÝÞÞÝÞÝÝÜÞÞÝÞÜÝÝàÞÝÝÜÞÝÝÝÞÜÙØØÚÝÜÝÝÝÜÚÙÙÚÛÞÝÜÛÛÞÝÜÜÜÚÍ¸{r~¡ÃÖÛØØÙÙÚÚÛÛÜÛÝÜÝÜÚÚÛÜÞÝÛÛÚÛÜÛÞÝÝÝÝÛÜÛÜÜÝßÝÜÛÜÜÞÞÞÝÜÝÝÞÞÞÞßßÞÛÚÛÛÒº¡u|¾ÕÛÛÚÝÝÞÞÞÞÜÜÝÞßÞÛÙÚÜÞÞÜÝÞÞÞÜÜÜÛÜÛÜÛÜÜÜÜÚÚÛÛÜÜÜÝÝÝÜÜÜÛÜÜÝÞÛÛÙÙÜÝÕ½¡wwºÒÛÙÙÜÛÜÚÛÙÚÛÛÞÜÜÝÜÝÜÜÜÜÝÜÞÝÝÞÞÝÞÞÝÝÜÝÝÞÞßÝÝÜÞÜÜÝÝÞÞÞÝÜÜÜÛÜÞÚÛÚÚÔ¾¢yx¼ÓÝÚÙÜÛÞÜÜÜÛÜÝÝÞÝÝÝÜÞÞßßÞÞÞÞÞÞÞÞÞÞÚÝÜÜÛÛÚÛÜÛÛÛÛÝÞÞÞÛÜÛÜÛÛÛÜÜÚÙÜÞÕÂ£xv¸ÑÙÙÙÛÛÛÛÜÝÛÝÛÛÛÜÝÝÝÛÛÝÜÞÞÞÞÝÜÝÝÜÝÛÜÝÞÝÛÜÛÛÚÛÛÞÜÛÛÚÛÜÞÝÝÜÝÜÜÙÙÜÝÓ½¢ww»ÔÛÙÙÜÛÞÜÛÜÛÝÝÝÝÜÜÝÝÜÜÜÝßÝÜÛÛÞÜÝÜÜÝÛÛÚÚÜÜÛÚÛÜÝÜÚÚÜÜÜÜÜÜÜÜÛÝÜÙ×ÜÝÔ¾sv¾ÒØ×ÙÜÜÜÜÜÛÛÜÜÚÙÚÜÝÝÚÚÛÜÝÜÜÜÚÛÛÛÝÜÜÝÜÚÚÛÛÛÜÜÞÞÞÞÜÜÛÛÝÞÞÜÜÛÜÜÚÚÝÛÑ·s{¡ÂÕÙÙÛÞÞÞÝÞÝÝÞÞàÞÝÜÜÞÜÞÝÝÜÜÜÝÝÜÜÝÝÜÛÜÚÚÜÜÝÜÜÚÚÚÙÛÚÛÛÙÛÛÚÛÛÜÝÛØÙÞÙÌ¯zn~¦Å×ÛÙØÚÛÝÞÜÜÙÙÙÜÞÝÞÚÜÛÜÜÛÚÜÚÚÙÚÜÜÛÚÛÛÝÞÝÝÜÜÛÚÚÚÛÛÚÚÚÜÝÞÜÛÛÜÝÛØÛÝÖÁ¥vq±ÌÚÛÚÝÝÝÝÙÝÜÜÛÚÚÜÝßÞÜÚÛÝÞÝÞÞÞÝÝÜÜÜÛÝÛÛÙÙÛÜÛÜÚÚÙÙÛÛÝÝÝÛÛÚÚÚÚÚØÖÚÙÍ·tv»ÓÛÚÙÙÚÚÛÜÛÛÛÜÛÜÚÚÚÙÙÛÚÜÛÛÛÚÜÚÝÛÛÛÜÜÛÜÛÝÛÜÜÝÝÞÞÝÝÝÜÜÛÞÝÝÝÛÛÚØÚÚÐ¹{o¨ÈÙÚÙÜÝÜÛÜÜÝÜÛÛÜÝÞÞÝÝÛÚÜÝÞÞÝÝÜÜÞÞßÞÛÝÜÜÜÛÝÜÜÝÛÜÜÚÛÚÚÚÚÙØØÙØ×××ØÎºvu´ÍÛÚÙÛÛÜÛÛÛÜÝÜÝÜÜÞÝÝÛÝÛÞÜÜÜÛÜÜÝÞÝÝÝÛÜÜÜÜÛÜÝÜÝÝÝÝÜÛÚØÚÛÛÛÚÚÛØÖÔÉ²{}s¤ÆÕÚ×ØÛÜÛÜÝÛÝÜÜÝÛÛÛÛÝÜÛÚÛÜÝÞÜÛÚÛÜÝÞÞÝÜÛÛÙÛÛÛÛÙÙÚÙÛÛÛÛÚÙÙÙÙ×ÔÒÎÀ¥qux|ºÐÚÙÙÛÜÜÝÚÛÚÚÛÜÜÜÚÚÛÚÛÙÛÛÝÝÜÛÚÚÚÝÛÜÚÚÜÚÚÛÝÝÜÚÚÚÚÛÜÞÜÚØÚÛÛ×ÒÍÀ¬ukt~¶ÏÚÛÚÝßßÞÞÝÝÞÞÜÚÛÛÝÝÛÚÚÛÝÝÜÜÝÝÞÞÝÞÞÜÛÚÛÛÙÙØÚÚÛÜÜÞÜÜÛÚÛÙÙÕÒÎÅ±xlp¯ÉÔØØÚÜÜÛÜÜÞÝÝÛÛÛÜÜÜÛÛÚÚÛÙÚØÛÜÝÝÛÜÛÝÛÚÚÝÛÛÛÛÛÜÛÚÙÙÛÛÛÜÚØÓÏÅ²yijx±ÉØÙÙÛÜÝÜÝÞÝÜÙÛÛÜÜÜÞÜÜÜÛÜÛÛÜÞÞàßÞàÜÜÚÚÝÝÚÚÚÛÚÚÚÙÙÙÙÙÚÙ×ÔÒÉºlgr¶Ë×ØØØÚÜÜÜÜÚÚÜÚÞÜÜÛÚÛÜÛÜÛÝÜÛÚÚÝÝÜÛÚÛÝÝÝÛÚÛÛÚÚØØÚÜÜÛÛÙÙØ×ÐÁ¥pho}¡¢§ÀÏØÚÜÝÝÛÚÚÛÝÜÝÝÞÞÜÜÛÜÜÝÞÛÛÚÜÜÝÝÝÜÛÜÜÝÞÞÝÜÝÛÛÛÛÚÛÚÚÚØÚÕ×ÖÌ¸|oqz´ÇÑÔÖ×ÚÜÛÚÚÚÜÜÛÛÜÝÝÜÚÚÚÛÛÛÜÚÛÙÙÜÛÜÛÛÜÝÛÝÛÜÜÛÙÚÚÛÚÙØÚÙØ×ØØÌ²yv°ÄÎÔØÙÜÜÛÛÚÛÜÝÝÞÝÛÛÚÛÙÙÚÚÜÜÜÛÛÛÛÛÝÜÞÛÚÛÜÜÝÜÜÚÚÛÛÚÚÙÙÛÛÚØ××Ê±~ ²ÂÏÓÖØØÙÚÙÙÛÚÜÛÜÝÛÙÙÚÛÝÛÝÝÝÚÛÙÚÛÚÛÚÜÞÜÛÚÛÚÛÛÚÚÙÚÞÝÝÚÙÚÚÙ×ØÙÎ¶§£²ÄÍÒÔØÚÛÛÙÚÛÚÜÛÚÙÚÛÚÛÚÜÜÝÞÜÛÚÜÛÚÙÚÛÛÛÜÝÜÞÚÛÚÜÝÜÛÛÚÙÚÚÛÛÜÚØÙÚÔ¿¢¡ª£³ÅÏÓÔÖØÚÚÙÙÙÚÛÙÙÙÚÙÚÛÚÛÛÜÝÜÛÚÚÛÛÛÛÜÝÝÚÚÚÚÚÚÛÚÛÛÛÛÜÛÛÛÚÚÚÛÚ×ÔÙØÌ´¢¨­ÄÐÔÖ×ÙÛÜÛÜÚÛÛÛÛÛÛÜÝÜÛÛÛÜÛÛÜÛÚÚÚÚÜÛÜÛÜÛÚÚÙÛÛÝÝÝÜÛÜÛÞÞÜÚÚÙØÙ××ÛÜÓ¾¨£©¨·ËÕ××ØØÙÚÜÛÛÚØÙØÙÙÚÜÜÜÜÚÛÚÙÙÙÚÛÚÛÜÝÝÜÙØØÚÜÛÚÜÛÜÛÚÛÚÛÚÚÛÛÙÙÙØØÙÛÙË¶©ª«ºÐØØÙÙÚÙØÙÙÚÜÝÞÜÜÛÛÚÛÚÛÝÜÞÜÜÜÜÝÛÞÜÝÜÝÜÞÞÜÜÛÛÝÛÜÞÝÜÛÛÝÝßßÙÙÙÚÚØÜÜÔÃ±®­ ºÐÚÖÖ×ÙÙÜÙÛØ×ÙÚÜÙÙÙÚÛÛÛÚÚÙÙÛÚÛÚÚÚØÙØÚÚÚÛÝÛÜÛÚÚÙÚÚÚÚØÚÛÙÛÛÜÚÛÝÛÚÞÛÒÁ²®¥ªÈ×Ù×ÚÙÚÙÙÛÙÙÚÚÙÚÙÛÛÙÛÚÛÚÛÜÛÛÙÛÚÛÛÜÞÝÚÙÙÛÛÙÙÚÚÛÚÜÝÞÜÛÛÜÜÞÜÜÚÙÙ×ØÚØÎÃ¸¯ÀÕÚÖÕÚÚÛÛÛÜÛÜÙØØÚÛÜÜÛÚÙØØØÙÚÙÙÙÚÙØØÙÙÚÚÚÜÚÛØÙÚÙÛÚÚÙÙØÛÛÛÝÛØÙÙÚÙÜÜÕÍ¿·««ÉÚÜ××ÙÛÜÝÙØØÙÛÛÙÚÙÙÙÚÜÝÛÚØÛÚÝÜÝÜÝÜÜÜÜÜÛÛÙÚÛÙÙÚÛÝÛÛÚÚÚÚÚÚÛÚÜÜÚØØÙÜÕÏÅº©¶ÏØ×ÖÚØÙÙÛÜÝÛÛÚÛÛÚÚÙÙÚÚÛÚÙÛÚÛÛÛÚÚÙÚÚÛÚÛÛÜÜÛÚÙÜÜÜÞÛÜÛÚÛÙÚÚÛÝÙÚÛÜÚÜÛÕÐÆ¹§¢¾ÔÛÙÙÜÜÝÚÜÛÚÙÚØÛÚÛÛÛÜÛÛÜÜÛÚÙÛÜÜÜÛÜÜÛÛÙÚÚÜÜÙÙÛÜÝÜÚÛÛÛÝÜÜÛÛÜÙ××ÙÙØÙØÓÐÇ·¤¯ÈÖØÖØÛÚÙÙØÚÚÙÚÚÛÜÛÙÙØ×ÚÛÛÚØÚÚÚÙØØÚÚÛÚÙÛÜÞÜÚØÙÚÜÛÜÚÛÜÛÛÚÚÛÝÜÙØÚÛÚÛÛØ×Ì¹£µËØÚ×ØÚ×ÙÙÚÛÚÛØ×ÙÚÜÞÜÛÙÚÚÚÚÚÚÙÚÚÛÛÚÛÛÜÙØ×ÙÛÜÛÛÛÜÝÚÜÛÛÜÜÛÛÚØÙØØÙÙÙÙØ×ÖÎº¦§ÁÒÙ×ØÚÝØ××ØÚÚØØ××ÚÚÚØ×ØÙÚÙØØÙÙÙÙÙÙÙÛÙÙÙÙÚÜÛÚÛÚÛÙÛÙÚÚØÛÚÙØ××ØÛØÛÚÚØ×ÖØÏ¹¥®ÅÕÚØÙÚÚÙØÚÚÚØÙØØÚÙÙØÙÙÛÙÚÚÙÛÜÝÛÚÙÙÛÜÛÛÚÚÛÛÜÛÛÙÚÛÛÛÙÚÛÛÜÛÙØÖÕÙØØ×ÙÖÖ×ÚÔÃ²®½ÎØÙ×ØÚÚÙÚÚÚÚÚÙÚÙÙÙÙÚÛÛÛÚÚÛÛÛÚÚÛÛÛÚÚÚØØØØÙÚÚÜÛÚÚÚÜÞÛÚÙÛÜÜÜØØÕ××ÙÙÙ×ÖÙÙÐÂ¶¹ÈÔÛØÖÙØÛÚÙØÙÙÚÚÚÚØÙØÙØÙÙÚÚÚÚÛÚÚÙÛÛÚÚÚÝÛÚÙØÚÙÚÙØÚÚÜÜÛÛÛÛÛÛÙ×ÕÖØÙÙØ×ÙØØ×ÔÓÑÑÔ×ØØØØØÙÚÛÛÛÚÙ××××ÙÚÚÚØØ××ØÙÚÛÚÙØØÚÚÚÚÙÙÙÚÙÜÚÙÚÚÝÜÚØØÙÚÙ×××ÖØÛÛÙÚØØØØÚØÕ××ÛÙØØØÙÙ××ØÚÚÙÙÙÙÙØ×ØÙØØØØØØÙÚÜÚÜÚÚÚÚÚÚÙÛÛÚÚÚÜÝÛÙÙØÜÚÞÚÚÚÚÙÙÕÕÖØÙØ××ØÙØØ×ØÙÙØØØÙÙÚÙÛÙÙÚØØ×ØÙØÙ×××ØØØ×ÙØÚØÚÚÙÙØÙÙØØØÙÛÛÚ×ØØÚÚÙÛØÛÛÛÜÙ×ÔÓÒÙ×ØÖÖÖÖØØÚØØØÙÙÙÙÙÚÚÙÙÕ×Ö×ØØÚÚÙØØØ×ØÙÚÙÙØÙÚÚÛÛÚÚØØÙØÙØØ×ØÙÙÙØÙÚÚÚÙÜÚÚÙÙ×ÖÔØ××Ö×××ØÖØØ×ÖÖØØØØÙÚØØ×ØÙ×Ø××ÙÖ×ÖØÚÛÜÙÙØÙÚØÙÙØÙØÚÙÚÙØØÙÚÙÛÚÛÛÙÚÚÛÛÙØØØ×ÕÔÔØ××ÖÖØÙÙÚØÙ×ØØÙÚØÙØÙØØÙØØÕÕÕÖ×ØØØ×ÙÙÙÙØÙØØØØÛÙÙÙØÚÚÚÙ×ØØÚÚÚÚÚÛÚÚÙÛÙØØ×Ø×ÔÓÖÖÕÖÖ××××ÖØ×××ÖÙØ×ÖÖÖ×ÚÙÙ××ØØØØØØ×ØØØØØ×ÙØØØØØÚÙÙØØÙÚÙØÙÙØÙØÙÙÚÚÙÙØ×Ø×ØÖÔÕÖÖ×Õ×Ö×ØØ×ÙØØÖ×ÖØ×××ØØØØÚÙÙØØÛÚØØØØÚÙÚÙØØ×ØØØÚÙÚÙÙÚÙÙØØ×ØØÙÙ×ÙÙÚÚØØÚÛÚ×ÕÖÔÕØ××ÕÕÕ×ÖÖÖÖØØØØ××××ÖØÕ×ÖÖ×Ø×ØØØØ×ØÖ×ÕÖ×ØØ×ÕØÙÛÙ×ÕÖÖØØ×ØØØØØÙÙÚÚÛÙØ××ØØ×ÖÖ
Y:
F:00:00:16.15
G:
S:71,95
V:18891,40457
C:217,342
M:
ÜÜÛÛÚÛÚÜÝÝÞÜÜÚÜÝÞÞÝÞÜÜÜÜÜÜÜÞÝÞÛÛÜÚÜÜßàßÝÞÜÞÝÜÜÝÞÝÜÛÜÜÝÞÞàßÞÝÝÞßÞÞÞÞÝÜÛÞÞÝÝÜÜÝÝÝÛÜÜÜÛÛÜÛÜÜÝßßßÜÝÝÞÛÛÚÛÝÛÞÝÝÞÞÝÝÞÝÝÝÜÜÜÝÞÞÞÝÜÝÝÞÝÛÛÝßàÞÞÝÝÞÝÞÜÜÝÝÜÚÚÜÜÞÝÝÛÜÝÝÝÛÛÜÝÝÞÝÞÞÝÝÝÝÞÞßÝÝÜÝÞÝÞÞÝÝÛÛÝÝÝÛÜÛÞÝÞÝÝÝÜÜÜÜÜÞÞàÝÞÞßßßÝÝÝÞÝÝÞÝÝÜÝÜÜÝÞÞÞÜÛÛÜÜÞÞÝÜÜÝÝÜÜÛÝÛÝÜÜÜÝÝÝÞÞÞÞÜÝÞÞÞÜÜÛÝÝÞÞÞÜÝÜÝÞÞßßÞßÞÞÞÞÝÞÝÛÝÝÝÝÛÜÛÛÜÝÞÛÜÛÝÞÜÝÝÝÝÝÜÝÜÝÞÜÛÚÛÝÝÝÞÝÝÝÝÝÜÝÜÛÜÛÞßàÞÝÜÝÝÝÜÝÞÞßÞÜÛÚÛÛÜÝÝÛÝÞÞÜÜÛÜÚÜÜÞÜÛÚÜÝÞÞÞÝÝÞÝÞÛÞÝÝÜÛÛÝÛÜÜÝÛÛÙÛÜÝÝÝÝÛÜÛÝÝÝÝÛÛÜÜÜÜÝÞßßßÞÝÛÛÛßÞÞÝÛÛÜÛÛÜÜÝÜÜÞÝÞÝÜÞÞÞÝÝÝÝÞÞÞÞÜÛÜÜÛÝÛÜÜÜÜÝÜÜÜÛÝÜÛÛÜÜÝÞÞÝÝÞÞÞÞÝÞÞÝÝÜÝÝÞÞÞÞÝÞÛÞÝÝÚÛÚÜÝÞÝÝÜÜÜÝÝÝÝÝÝÝÜÛÜÜÜÝÝÝÞÜÞÜÛÛÜÝÝÜÚÜÛÜÜÝÜÝÜÝÜÜÜÝÝÝÜÛÚÚÙÙÚÜÜÞÛÝÜÞÞÜÝÛÝÜÜÝÝÝÛÜÚÞÝÝÜÜÞÛÜÛÝßßßÝÜÞßÝÞÝÞÞÚÚÛÜÞÛÜÛÝÜÛÚÛÞÜÛÛÛÚØ××ÙÙØÙØÚÚÚÛÛÝÞàÜÚÛÝÞÝÜÚÛÜÝÝÜÚÛÛÝÜÙÛÚÝÝÛÛÛÜÝÛÛÛÜÜÙÙÙÚÛÛÝÜÝÛÛÙÛÚÚÙÚÚÙÙ×ØÖÖÓÍÉÃÅÌÖÜÝÜÜÞÞÞÝÞßßÜÝÞßÞÜÛÛÛÝÛÛÛÝÝÞÝÝÞÜÝÛÜÞÝÝÛÝÞàßÜÜÛÜÞÝÞÛÛÛÛÛÚÙØ×ÔÓÐÎÌÉÁ·¯³ÁÒÛÝÜÜßßÞÞÝÝÝÝÚÛÜÞßßÝÛÛÜÜÜÙØÚÚÜÛÜÛÜÛÛÛÛÜÝÝÝÜÛÜÜÞÛÜÛÚÚÙØ×ÔÑÎÊÅÀº´ª§¾ÏÙÜÜÜÛÝÜÞÝÞÞÞÞÝÝÝÜÝÜÝÞÞÝÝÜÜÜÝÝÜÞÝÞÝÛÜÛÜÝÝÜÜÞÝÞÝÜÛÚÚÚÙÕÒËÄ¼¯¢{z~§¾ÏØÝÜÞàÞÞÝÞÝßÝÞÝÝÜÚÛÚÜÞÞÞÜÜÚÛÛÝÝÝÜÝÝÜÞÝÜÜÛÜÞÞÜÛÛÜÚÚ×ÔÑÍÆ¹¦uqruz¢¶ÉÕÛÛÜÜÜÝÞÞßßßÞÜÝÞÞÞÝÜÝÜÞÞÞÞÝÜÜÝÞÞÞÞÞÜÜÜÛÝÜÝÝÜÚÚÚÛÙÖÕÑÇ¶uqsw|«¾ÎÙÛÛÛÛÜÝÝÞÝÝÜÝÝÜÝÛßÞßÝÜÛÞÝÝÝÛÝÛÛÝÝÜÛÚÛÝÝÝÝÛÜÝÛÜÛÚØÖÓËµ}opy®ÁÏ×ØÛÜÜÝÝÝÝÜÝÝÞÞÝÞÝÝÛÛÝßÞßÝÞÞßÝÛÚÜÞÞÝÞÜÞßÞÞÜÝÝÜÜÛÚÚØÔÃ©tqy¤²ÂÍÔ×ÚÛÜÛÝÝÜÜÝÞßÞÜÜÝÜÞÜÜÜÛÜÚÛÜÜÝÛÛÜÜÛÛÜÜÜÛÙÚÚÜÝÜÜÛÜÙÙØÑ¿rx¥´ÄÍÓØÙÚÚÙÚÛÜÜÜÜÞÝÞÝÞÞÞÝÜÛÜÝÞÞÛÛÛÝÛÛÚÜÛÜÝÞÞÝÛÛÜÝÜÛÛÛÛÚÚÜÓ¿x ®¿ÊÑÓÕØÜÞÜÙØÛßßßÜÜÝÝßÞÜÜÝÜÝÞÝßÝÝÝÝÝÞÝÜÛÝÞÞÛÛÜÞÜÚÛÛÜÜÚÚÙ×ÙÔÃ£{¯ÁËÑÔØÝÚÞÜÞÝÝÝÝÝÝÞßÝÝÝÞÞÛÛÛÞßßßÞÝÜÛÜÛÚÝÚÛÛÛÛÝÝÜÜÝÞÝÜÙÛÛÛÚÜÜÊ°£¼ÍÕ××ØÙÜÛÜÛÝÛÜÛÜÜÞÝÛÞÝÞÞÞÜÛÜÛÛÛÛÝÜÜÞÞÝÚØÚÛÝÞÞÜÛÛÜÜÝÛÜÛÚÙØÜÜÓ»y¥ÁÐ×ÖØÙÚÜÝßÞÞÝÜÜÜÝÜÝÛÝÞÞÝÛÜÛÜÜÜÞßÞÜÛÛÜÞÞÝÞÞÞÞÛÛÞÞßÝÚÜÛÝÝÜÛÝàØÈªw¡¿ÒØØÙÙÛÛÝÝÝÞÝÝÝÜÜÜÛÝÝÜÝÝÝÝÞÝÝÞÝÝÝÝÜÝÝÞÝÞÜÞÝÞÞÞßßÜÜÛÛÜÜÞÝÚÚÝßÔÀ¢}ou¸ÑØØØÛÝÝÝÞÝÞÞÝÝÜÝÞÞÞÞÞÝÜÛÜÝßÝÛÜÛÛÜÛÝÝÝÜÜÜÜÛÜÝÞÞÝÜÛÜÞÞÞÝÝÛÙÛÞÚÌ¯soªÅ×Ú×ÙÚÛÝÝÝÝààÞÝÛÜÝÝÝÜÝÞßßÞÜÝÜÜÜÝÞÝÜÛÞÝßÜÛÛØÚÚÚÜÚÛÝÜÛÜÜÝÞÛÚÝÝÖÃ¦}jo´Î××ØÜÞÞÜÚÛÜÞÞÝÜÜÝÜÝÛÚÜÝÝÜÝÝÝÞÜÜÝßÞÞÝÛÝÜÜÚÜÝßÞÜÜÞßÝÜÛÛÜÜÜÛÚÞÝÒ¼¢vkxÁÔÙÙÛÝÜÚÛÜÜÜÜÜÝÝÝÞÝÜÜÝÞÞÝÞÝÞÝÜÝÞßßÞÝÜÝÝÞÞÞÞÝÞÞÝÛÚÚÛÜÝÜÜÝÜÚØÜÙÏµ¡rk~¨ÅØÙÙÙÜÜÜÝÜÝÜÞÞÝÝÝÝÜÞÞÝÝÝßßÞÞÝÛÜÜÜÝÛÜÛÛÜÜÛÛÜÜÜÛÛÝÝÝÝÚÜÚÙÛÛØÛÞÛÎ²rm­Ê×ÚÚÚÛÛÚÛÛÜÝÜÝÜÜÝÜÜÜÜÝÛÜÝÝÞÞÝßÞÝÜÛÜÛÚÚÛÚÛÚÚÛÜÜÜÝÞÞÛÚÚÛÜÜÚ×ÛÞÛÊ­qn²ÌØØØÜÞÞÜÛÛÛÛÜÜÜÝÜÝÞÞÞÜÜÛÜÚÛÛÛÞÞÝÜÛÛÜÜÛÜÜÝÝÞÛÝÜÜÜÜÚÛÚÜÝÞÜÚØÛÞØÇ­pn³ÎÙØÛÜÝÝÜÝÝÝÜÛÛÛÜÞÝÝÝÜÝÜÝÜÝÝÜÞÜÞÞÜÜÚÛÝÛÝÜÝÜÛÛÞÞÝÚÜÛÜÜÛÛÚÛÛÚÝÞØÈ­xik³ÌÚÙÚÜÝÝÜÜÛÞÞßÝÜÜÜÝÜÝÜÝÜÝÝÜÞÜÞÝÝÝÝÞÝÜÝÚÝÞßáÝÝÝÛÝÜÜÝÝÞÜÛÛÝÞÝÝÞÕÇ­whk³ÐÜÜÙÛÛÝÝÞÞÝÝÝÝÝÝÛÝÞàÞÞÜÞÞßßÜÜÞÞßÞßÝÞÜÜÜÜÛÛÝÜÞÝÞÝÝÜÛÜÞÞÞÝÜÚÜÝ×Ê®xik±ÎÛÚÚÚÜÝÝÜÜÝÝÞÞÝÜÜÝÜÝÛÞÝÞÝÜÝÝàÞÜÛÜÝÝÝÞÜÛÛÜÜÝÞÞßÞÝÛÚÛÜÝÝÛÜÛÜÝàÛÌ±xmm®ËØÚÙÚÝÚÛÛÝÞÝÝÝÞÞÞÝÞÞÞÝÝÞÝÝÜÜÜÞÞÞÜÞÛÝÞÞÞÜÜÝÝÜÝÝÝÝÜÜÜÛÝÝÝÜÜÛÝàÜÍ³om­ÍÚÛÛÚÛÝÜÜÜÛÜÜÝÞÜÞÜÜÚÜÝÜÞÝÞÞÞÜÞÞÝÜÝÞÝÞÜÛÜÜÞßàÞÝÛÜÜÞÜÝÜÜÝÝÜÛÜßÜÐ¹£onªÇÖÙÚÜÝÝÛÚÚÛÝÞÝÝÞßÞÞÞÞÞßßÞÞßßàÛÛÜÝÝÞÞÝÝÜÜÛÛÝÞÝÝÜÜÜÛÚÛÜÝÜÝÛØÙÜÚÑº¦plªÇ×ÙØÛÞÞÜÛÜÛÝÜÝÞÝÛÜÝßßÞÝÜÜÜÝÞÛÞÞÞÝÝÞÝÝÜÜÜÝÝÝÞààÞÜÚÙÛÚÝÝÝÝÛÛÛßÞÒ»£vn¤Å×ÙÚØÝÝÞÞÝÜÜÛÜÝÞÞÞÞÝÝÞÞßßÞÞÞÞÚÜÛÜÞÜÚÛÜÝÞÜÛÝÜÞÝÚÙÚÝÞÞÞÝÝÞÛÛÚÞÝÔ¼£vl{¢ÂØÙØØÚÝÜÝÜÜÜÝÞÞÝÛÛÝÝÞÞÞÝÞÞßÞÞÜÛÜÜÛÙÚÝÝÝÜÜÝÝÜÜÝÝÞÝÜÝÝÝÞÜÞÝÛÛÜÛÒ¾¤vlzÁÔØØÙÚÛÚÛÜÛÛÚÛÝÛÜÛÛÜÜÝÝÜÛÛÝÞÝÛÛÛÚÚÝÝÞÜÚÚÚÚÜÜÜÝÜÛÛÚÛÜÛÝÜÝÜÚ×ÜÜÓ¿¤zow½ÒÙØÙÛÚÚÛÛÚÚÚÝÜÜÛÝÞÝÝÝÝÝÛÚÛÝÜÝÝÛÛÚÚÛÜÝÞÝÝÝÝßÞÞÜÛÜÝÝÜÛÛÜÝÛÚÚßàÖÀ¤|px¾ÓÚÙÚÝÞÞÞÞÝÝÛÝÜÝÜÝÝÝÝÛÜÛÞßàßÝÝÝÝÝÜÚÙÛÛÜÜÝÝÝÞÞÝÜÚÜÝÞÞÜÜÜÝÜÚÙÝÞÔ¾£ou½ÔÛÙÙÛÜÝÞÝÞÞÝÝÛÛÛÝÜÞÝÞÝÜÛÜÝÝÞÜÞÜÜÜÝßßÞÞÜÜÜÝÜÜÜÜÜÜÞÝÞÞÝÝÝÞÛÛÞÜÓ¼¢~mwÁÖÛØÚÛÜÝÜÝÜÛÝÝÝÝÝÝÝÝÜÝÜÝÞÝÝÝÝÛÜÚÚÜÚÜÛÚÛÜÜÜÜÛÙÚÜÞÝÜÛÚÛÚÚÜÜÛØÜÚÏ¹ {my¡ÂÖÙØÙÛÜÝÞÞßÞÞÛÚÙÚÜÝÝÝÜÛÜÝÝÜÚÛÜÞÝÝÝÜÜÝÝÞÝÜÞÞßÞÜÝÜÝÜÛÜÜÜÝÜÜÙÚÞÚÍ´xn¦ÄÖÙÙÛÜÝßßÞÜÜÝÞßßÜÜÜÛÝÝÞÞÞÜÜÛÜÛÛÞÝÝÜÜÝÜÜÛÛÜÜÝÝÜÜÝÜÜÚÚÜÜÞßÝÚØÚÕÇªvp­ÊÚÛÚÚÜÛÜÞÞÝÜÛÜÚÝÛÜÛÜßÝÞÚÛÝÞÞÜÛÚÛÚÜÜÜÛÛÛÝÜÛÛÜÝÞÜÜÝÝÝÝÝÜÛÝÛÚÚÚÎ»tsµÐØÚÙÛÜÚÝÞÞÞÜÜÜÜÜÜÜÜÝÝÝÞÝÜÝÜÞßÜÝÝÝÜÝÝÝÝÚÛÛÝÛÜÚÝÞÞÝÚÚÙÚÚØØØØÚÕÄ©uz¼ÓÛÛÜÝÛÚÜÝÞÝÜÛÛÝÜÜÛÛÜÛÛÜÜÝÜÜÜÜÚÛÝÝÜÚÚÚÝÚÛÛÚÜÚÛÛÙÜÛÛÜÙÙÚÛÚÙÚ×Ç¬~s©ÇØÛÚÜÜÜÜÜÝÝÛÝÜÝÝÜÛÜÛÜÛÜÜÞÜÞÜÜÜÛÛÛÝÛÜÛÜÛÜÛÛÛÛÛÛÜÝÝÜÙØÚÛÚØÕÖÑÃ§|ww·ÑÚ×ØÚÞÞÜÛÚÛÞÜÛÚÜÜÜÛÚÝÝÞÝÛÛÜÜÜÝÙÚÛÞÝÝÝÝÝÝÝÛÜÝÜÛÙÚÛÜÚÚÙÚ×ÔÓÌºzr} v¨ÈÖÚØÙÞÞßÝÚÜÛÞÞÜÝÝÝÝÝÛÛÛÜÝÞÝÝÝÞÞÝÜÝÚÛÛÝÛÚÙÚÛÞÞÝÜÚÛÛÛÚÙ×ÕÔÎÃ«uq}v|¾ÓÜÚÛÝÜÜÝÝÞÞÜÜÛÜÝÛÜÙÛÚÜÝÝÜÚÜÝÝÝÛÛÞÝßÞÜÝÝÜÜÚÛÛÜÛÜÚÛÙÚÚ×ÖÐÈ±xjpz|¶ÎÛÚÚÛÝÝÝÜÜÜÝÚÜÚÜÝÝÝÛÛÝÛÛÚÚÜÜÞßÝÜÞÝÛÙÙÙÚÛÜÜÚÛÙÚÜÚÜÛÙÕÒÏÉ¶{jjxxy´ÍØ××ØÚÝÛÜÜÛÜÚÚÚÛÜÜÝÛÛÛÙÙÚÜÝÛÚÚÛÛÚÜÛÝÜÚÙÙÚÜÜÛÙØÙÚÛÚÚÖÕÌ»okty}´Ê×ØÙÛÜÜÚÜÝÞÜÛÛÛÛÜÚÛÛÜÛÝÜÜÝÜÞßÞßÜÜÛÙÚÛÜÛÛÛÛÙÚÙÚÚÚÛÙÚÕÐÂ©phr}ºÍÖ××ÚÜÝÝÝÜÛÝÝÝÝÝÝÜÛÛÜÝÞÜÜÚÙÜÛÜÝÜÝÜÜÚÛÚÜÛÛÙ×ÚÙÛÛÛÛÙÙÓÌ·|ln{©ÂÑØÙÛÛÜÞÞÝÛÜÚÝÜÝÜÜÝÝÝÛÛÚÜÛÛÜÜÝÜÜÛÛÜÛÜÜÛÜÜÛÚÙÙÛÛÚØØ××ÒÅ©ur{£¹ËÒÖÙØÜÚÚÙÛÜÝÜÛÚÜÝÝÝÛÝÞßÜÝÚÛÛÛÜÝÞÞÝÝÜÞÜÝÜÝÛÚÚÙÚÚÜÛÙØÙÔÄ¤tw¢µÆÑÔØØÚÛÜÜÝÜÜÜÝÞÞÜÞÜÞÜÝÝÛÜÚÚÜÜÛÜÚÜÚØÚÙÛÜÜÛÝÛÛÙÙÙÙÚÙØ××ÒÀ£u|¡ µÆÏÕÖÙÛÚÛÚÙÚÛÜÝÜÛÛÙÛÚÛÜÛÝÝÜÛÛÛÝÜÛÛÛÜÞÝÜÛÚÛÜÝÝÝÚÜÙÚÚÚÚØÚÖÅ¨z  ¶ÆÑÔÕØØÛÚÚÙ×ÛÚÚÛÛÝÛÜÜÞÝÞÞÞÞÞÛÛÜÜÜÝÝÝÝÞÜÜÚÛÜÝÝÞÜÝÝÜÜÚÚØØÚÙÎ¯z ³ÄÑÔÖØÙÜÛÛÚÚÛÝÛÜÛÜÛÜÞÝÞÜÚÜÛÛÜÛÝÜÜÛÝÜÛÚÛÝÝÜÚÚÛÜÜÚÛÛÜÝÛÛÛØÛÛÒº§¿ÏÖØØØÛÛÜÜÛÚÛÚÜÝÜÝÛÚÚÜÜÞÞÝÝÜÝÚÛÜÛÜÜÜÜÜÜÝßÝÞÜÞÞÜÜÜÚÛØÚÛÛØØÛÖÄ¥zz®ÅÔ××ØØØÙÙÙÛÛÛÚÚÙÚÜÜÜÛÛÚÜÜÛÛÚÜÝÚÜÚÛÛÝÜÛÚÚÝÜÜÚÛÛÝÝÝÛÛÚÙÙÚÙÙÛÚÐ¸yt­ÇÕÖ×ÙÜÜÚÚÙÙÙÚÛÜÛÛÛÛÜÛÚÛÙÛÙÚÛÜÜÜÛÛÝÝÝÝÛÛÚØÚÚÜÝÜÝÜÝÝÚÚÛÚÚÙ×ÚÜÖÅª{oªÈ×Ö×ØÛÚÚÛÛÚÚÙÙÚÙÛÚÞÜÛÙÚÚÜÛÛÜÜÝÚÛØÛÛÜÛÚÛÛÜÛÛÚÛÜÛÜÙÙÚÚÙÚÚÛÛÚÞÞÓ¾¤ £rtÀÕÙÖÕØÚÛÝÛÚÚÚÛÛÚÚÛÜÜÛÚÚÙÚÜÜÛÛÚÜÜÛÛÛÜÜÛÛÚÜÛÛÜÜÛÝÜÝÜÜÝÛÛÚÙÙÖ×ÜÙÎµ£¥£}s´ÎØÖÕØØÛÛÜÚÙÙØÙÚÛÜÜÝÝÝÛÛÚÚÛÝÚÚØÙÙÜÚÛÚÛÛÜÛÛÚÚÛÜÛÚØÚÛÝÝÛÙÚÚÚØØÞØÉ°£¥ww¾ÕØÖ×ÚÙÜÙÚÚÚÜÛÚÙÚÚÚÙÚÚÛÙÚÙÙÚÙÙÚÚÛÚÚÚÜÛÛÚÙÚÚÛÛÛÛÚÛÙÚÜÝÙÚÙÙÙ×ÛÜÕÆ­§§t¬ÉÙ×Õ×ÙÜÚÚ×ÖÙØÚÚÚÚÙÙØÚÚÙÙÚÙÚÚÚÚÚÚÚÛÝÛÚØÚÜÝÜÚÙÙÙÚÙÙØÚÚÜÛÙÙÚÙØÚÜÖÈ±¨¥u¯ËÚ××ÙÚÚØÚÛÚÚÙÚÚÚÚÙÚÛÝÝÜÜÙÚÛÜÝÙÙÙÚÚÚÚÜÛÛÜÛÚÚÚÛÝÜÜÚÙÙÚÛØØÙÙÚ×ÙÚÓÆ±¬¦y¶ÏØÖ×ÙÜÙÙÚÙÙØØÙÛÜÜÚÙØÙÚÜÛÛÙØÙØÙ×ÙÜÞÞÛÙÙÚÜÚÛÚÜÛÚÚÚÛÝÝÝÜÛÙØÙÙØØÛ×Ì¹°©{´ÌØÕÕÙØÙØÛÚÚØÙÙÙÙÙÙÚÚÛÚÙÙØÚÜÜÝÛÜÛÛÛÛÜÚÚÙÚÚÙÙÖÚÚÜÜÚÚÜÜÝÚÚØÙØØØÚ×Î¿µ¯~²ÎÙØ×ØÙØØÙÚÙØÙÙÚÚÚÙÙÚÚÚÛÚÚÚÛÚÚÙÙÙÚÚØØ×ØÙÚÜÜÙÛÚÜÜÝÜÛÜÛÜÚÚÚÚØÙÚÚÙÑÅ¹¶¨¥Ä×Ú×ØÙØØØØÙØÙØØØØØÙÚÚÛØÚÙÚØÙÚÛÛÚÚÛÛÜÜÛÛÛÚÚÚÙÛÛÜÜÛÛÚÙÚÚØÙÙÚÙ×ØØÓË½µ¬¡¿ÒÙØØØÙÙÚÛÙØØ×ÚÙÚÚÙÜÙÚÛÛÛÚÚØÞÛÚÙ×ÙÙÚÛÛÛÛÙÙØÚØØÙÛÛÚÙÙÛÙÙÚÙÙÚØØØ×ÏÇºµ¨°Ê××ÖØØÙØÚÜÜÛÚÙØÙÚÛÛÚÙÚÚÚÙÙØÙÚÜÛÛÚÚÚØØØØÙÛÚÙÚÙÛÚÜÛÜÚÙØØØØÖØ××Õ×ÓËÂ¼³ ©ÄÔØÕØÙÚÙÚÙÙÙÙÛÚØØØØØØØØ×ÚÙÚÙØÙÙÚÚÚØØØØØØÚÙÛØÙÚÚÜÛÜÜÚ×Ö×ÙÙÚÚØØÙÙÕÍÃ»­¶Í×ÕÔ×ÙÚÙÚÚØÙÖÖ×ÖØ××××ØÙÙÚÙÙÙ×Ø×ÙÛÙÙÙÙÛÚÙÚÙÝÜÜÚÚÚÙÚÙ××ØØÙØØ×Ö×ØØÐÌÃ¹ª±ÈÕÙÖ×ØØØØØØÚÚÙÙØÚÚÚØ×ØØØÙÙØØØÙÚÙÚÚÛÛØ×ÙÛÜØØØØÙÚØÙÚÚ××Ø×ÚÙØ××Ö×ØÖÓÍÀ° «ÁÒÙÖÕ××ÙÙÚÚÚÚÚØØÙÙØØØØÙØÚÚÙØØØÙÙÙÚÚÜÚÛÛÙØÖÙØÚÚÛÚÚØÚÙØ×ÖÔÔÓÖ××ÖÖÕÕÕÏ¾¯¢«ÀÐØ×ÕÖÖØØØØ×ØÚÙØ××ØØÙØØØØÚÙÙØÙÙÚÙ×Ø×ØØÚÝÛÚ×ØÙÚÚÚÛÙÚ×ÙØÙ××Õ×ØÙÙ××ØÙÔÄ²¤©¼Ì×ØØØÙÚØÙØÙÚÚÛÚÛÛÚØØØØØÙØÙÚÚÚÙÜÜÜÙØÙÚÚÚÙÙÛÛÛÚÚÚÚÚÚ×××ØØ××ØØÙÙØÕÓÖ×ÒÉ½½ÉÔÚ×Õ××ÙØØØÙØÙØØØØÙØÙØØÙØÚÚÚÛÙØ×ÙÛÙÚ×ÙÙÙÙØÙÙÚÛÚÚÙ×××Ö×ÖÕÕÔÖ××ØÖÖÖ×ÙÓËÁ¿ÈÑ××Ö××ØØ×Ö×ØÙÙØØØØÙÙØØÚÙØÙÚÙÚØÙÚÚÚØØ×ØØÙØØÙÚÚÙÚÜÛÝØ×Ö×ÖÖÖ×ÙÙÙ×ØØØ×ÕÔÓ×Õ××ÙÚÙÙØ××ØÙØØ××Ù××Õ×ÙÚÙ×ÕÖÕØ×ØØØØØØ×ÙØÚÚÚÛÜÚÚÙØØØÚÔ×××××ØØØØ××ÕÕØØÚØÖÕÕÕØ×ØØØØØÖ×ÖØØØØ×××ØØÚØ×××ÙÙÚÜÙÙØ×ÚÙÚØØØÚÛÚØÙÚÛÛÚ×ÚÕÖÖ×ÖÕÖÕ×××ÕÓÔÖÖÖÔÔÖ×××ÖÕÕ××Ø×ÖØØØØØØÚÙÙØØÙÙÚÙÙØ×ØÙÙÙÙØÚÚÙØ×ÙÛÛÛÚÚÛÚÛÙÙ××ØÙØØØÙ×ÖÕÖÕÕÔÖ×ÖÖÔÕÕÓÖÔÕÔÖØÙÙØØØÙÙÙ××Ö×ÙØÚØØÙØØÖ×ØÚÙÙ×ØÙØÙÙÚÛÙÚØØ×××ÙÔÕÕÖÔÕÖØØÖÖÕÔÖ×ØØÖÕÖÖÖÖÔ××ØØ×ÖØØØØÖÖ××Ø×ØØØÖÖ×ÙØØ×ØØØÙØÙÙÚÙØØ××ØØØØØÙØ×ØÕÕÕÖÖÖÖ×ØØ××ÖÕÔÔÖØÙØØ×××××Ö×ÖÖÖ×ØØÙØØ×××ØØÙÚÚÙØ×ØØØÙÙØ×××ØØØÚÜÝÜ×××ØØØÔÕÔÕÔÕÕÕÕÕÔÕÔ×ÖÖÕÖØ×ØÖÖÕÖ×ÙÙ×ÕÕÔ×ÔØØÙÖ××ØØØ××ØÙØÙØØ×ÖÖ××Ö××ÙÙÙÙÙÙØØØØÚ×Ö×ÖÖÖÕÖÓÕÕÖÖ×ÔÖ×ÖÖÕÔ×ØØ×ÔÔÖØÙÖ××Ù××ÖÕØ××××××Õ×ØÙØØØØØØØØØØØØÙÙÙØÛÙÚØØÚÚ
Y:
K:
F:00:00:16.15
N:
F:00:00:18.05
V:-18609,2957
Y:
F:00:00:18.15
G:
S:70,97
V:18481,41243
C:286,210
M:
ÜÜÚÚÜÜÞÞÝÞÝÝÞÞÞÝÝÞÞÞÞÞÝÞÞÝÞÜÝÛÜÜÞßÞÞÜÝÞÝÛÙÚÜÝÞÜÝÝÝÝÜÜÝÝÞÜÜÛÜÚÜÛÞÞÜÜÜÝÝÛÛÛÜÜÝÜÝÞÞßÞÞÝÝÛÜÜÜÝÜÛÛÜÛÜÜÝÜÛÛÚÜÝßÝÜÛÜÜÜÛÛÜÛÜÜÝÞÜÛÛÜÞÛÝÜÜÜÛÚÛÛÛÜÛÛÙÚÛßÞÝÜÛÞÝÜÜÜÞàßÞÞÜÝÜÜßßàÞÞÝÝÜÚÝÛÜÜÝÝÝÜÞÝÞÞÞÝÞÝÞÝÝÜÚÛÛÞÝÝÜÝÝÝÜÞÞßÞÝÝÝÝÝÛÛÜÝÜÝÝÜÝÜÞÜÝÛÜÞÞÞÝÝÝÜÚÛÚÜÝÜÞÜÜÝÜÝÛÜÜÛÜÛÜÜÜÝÜÜÜÝÜÝÛÛÜÜÞÜÛÙÚÛÜÛÚÜÝÝÝÛÛÛÛÝÝÝÜÜÛÜÜÜÞÝÜÜÝÝÝÝÜÞÞÞÝÜÛÝÝÞÞÞÞÞÝÝÝßÞÞÝÝÞÝßÛÜÞÞßÞÜÜÝÞÞÞÞÝÛÚÛÜÝÝÞßÞÜÛÚÛÜÛÜÜÜÛÜÜÛÛÜÞßÞÞÜÜÝÜÝÜÝÞÞÛÜÚÝÝÜÝÛÛÛÚÛÜÛÛÚÛÛÛÛÛÛÜÝÝÝÝÜÝÜÝÜÝÛÝÜÞÝÛÝÛÛÛÛÛÛÛÛÜÞÜÝÞÝÝÞÜÝÞÞÝÛÚÜÙÝÝÜÝÛÞÜÝÝÞÝÛÜÜÜÝÝÞÜÛÛÛÛÜÚÛÛÚÛÛÜÞÞßÞÞÞÝÞÜÜÙÙÙÛÜÞÞÜÛÚÙÛÛÞßÞÞÞÜÝÜÜÜÛÝÝÞÝÝÞÝÝÝÛÝÜÝÝÞÝÝÜÜÝÞÜÝÜÝÝÝÝÞÜÞÜÛÛÛÞßÞÞÜÚÜÞÞÞÛÙÖÔÖÚÜÝÝÝÝÜÜÝÝÝÞÜÞÝÞÝÜÝÝÝÚÛÚÜÝÝÞÝÝÜÛÝÜÜÜÜÜÝÛÚÚÜÞÞÞÞÝÝÞÞÝÜÚÝÞÞÝÚÛÜÛÛÛÚ×ÕÑÑÔ×ÙÛÛÜÜÜÛÝÞÜÜÛÝÜÝÜÝßàÞßÛÜÜÝÞÝÝÜÝÝÞÞÝÝÞÞÞÝÜÝÝÜÜÜÝÝÜÞÞßßÛÜÛÝÞÞÝÛÛÙÚÖÎÆÀÄÎÖÜÜÛÛÝÞÞàÞßÞÞÞßßàßÞÜÝÜÞÜÜÞÞßÜÜÜÝÝÞÝàÞßÞÜÝÜÜÝÝÞÝÝÞÞÝÜÜÝÞÞÞÝÝÜÛÙØÔÌ¾³³ÀÎØÛÝÝßÜÞßÚÚÜÝÜÜÛÜÜÝÝÞÞÝÝÝÚÜÜÝÞÝÝÝÝÝÜÝÜÝÝÝÜÝÜÜÜÜÜÝÞÞÞÞÝÛÜÜÚÛÙÚØÔÍ¿­¨½Ì×ÚÚÛÜÝÞÞÛÛÛÛÜÞÝÝÝÝÝßÞÞÝÜÜÞÜÜÝÝàÞÞÜÚÛÜÝÝÝÝÞÞÞÜÛÜÛÝÞÞÞÜÛÛÛÚÙ×ÔÏÄ´¢±ÄÓÙÜÞßÝÜÛÝÝÝÝÜÝÛÞÞÞÜÜÚÛÞÞßÝÜÝÚÜÜÜÞÞÝÜÚÛÛÝÝÛÜÚÜÜÝÝÞÝÝÜÚÚÚÛÚØÕÎÄ°¡·ËÖÞÛÛÜÛÜÜÜÝÜÜÜÚÛÚÜßÞÞÞÞÝÜÜÝÜÜÛÝÞÞÝÜÝÝÜÞÝßßÛÝÜÞÞÜÜÛÛÜÜÜÜÛÖÒÌÁ±¯ÅÓÛÛÜÝÝÜÝÞÞÙÛÜÞÝÞÜÝÜÝßßÞÞÝÝÝÛÝÜÝÜÛÝÝÜÜÛÛÝÝÜÛÜÜÝÝÜÜÝÝÜÜÙÙÖÎÂ¬~§½Î×ÚØÜÛÝÜÜÜÚÜÝÝÜÚÛÜÞÝÛÛÚÜÜÜÛÛÜÝÝÞÝÝÛÛÛÜÞÞÞÞÝÞÝÝÝÝÞÝÝÛÙÖÔÏÁ«|©½ÑØÛÚÜÛÚÜÝÝÞÜÜÝÝÞÝÝÜÝÞÝÞÜÝÝÝßßàßÝÜÜÜÞÞÝÜÜÛÜÝÞÝÞÜÝÜÛÙØ×ÖÐÄ°«ÁÑØÚÚÞÞßÜÛÛÜÝÞÝÞÝÞßÞÞÜÝÛÝÜÞÞÞàÝÝÜÛÞÞßÝÜÛÜÛÚÛÜÝÞÝÞÝÜÛÛÚÖË¹ ±ÆÑØÙÚÜÜÜÝÞÞÞÜÜÝÞÜÝÝÝÞÜÜÛÜÜÝÝÝÛÞÜÝÙÛÚÛÜÛÜÚÛÞÝÞÚÚÚÜÞÜÛÚØÔÆ±~¦¹ÊÔØÚÚÚÛÜÝÞÜÝÛÛÜÛÝÝÚÚÛÜßÝÞÞÜÝÜÜÞÝÞÝÝÛÛÛÝÜÛÛÛÛÜÝÜÜÛÛÛÞÛÜÓÀ¨±ÃÑÖ×Ø×ÚÛÝÞÝÝÝÝÝÝÞÞÛÝÝÝÝÜÝÜÜÝÞÞÞÜÝÜÝÞÞÝÞÝÞÝÝÛÜÛÚÛÚÚÛÚÚØÙÓÀ¥~¨ºÈÒ×ÚÛÛÚÛÜÝÛÛÜÝÞÛÛÜÝÝÞÝÜÜÛÜÜÜÜÛÚÝÝÞÝÛÚÜÝÝÜÜÝÝÝÝÜÝÝÜÜÙØ×ÜÖÄ§¡µÅÏÔ×ÛÜÜÝÜÛÜÛÜÜÚÚÜÝßÞßÝÚÝÞÞÝÝÝÝÛÛÚÜÜÛÜÝÝÝÜÜÜÜÝÝÞÞÞÜÛÛÙÛÛÝÙË± ¸ÊÓÖØÚÛÝÜÛÛÛÝÜÜÜÝÝÝÜÛÜÛÛÜÛÝÝßÝÝÛÜÝÝÜÛÚÛÞÝÝÛÛÛÛÛÛÜÜÛÚÛÛÛÚÛÙÑ»£½Î×ÙÙÜÛÞÝÞÞÞÛÚÚÝÜÝÜÛÝÜÝÛÞÝÜÛÛÜÝÞÝÝÜÜÜÛÜÜßßÝÜÛÜÚÛÛÞÛÛÚÙÛÙÚÛÔÅªyºÍ×ØÙÛÚÛÛÛÝÜÝÜÛÝÜÝÜÛÜÝÝÝÞÝÜÜÛÜÜÛÜÝÞÜÛÜÛÝÝÝÞÝÚÚÛÜÞÝÜÝÝÞÞÝÝÝÙÍ¶t}¶ÍÕÙÚÛÚØÚÛÜÜÛÛÛÜÝÞÞÝÜÛÛÛÛÛÝÝÝÝÝÞÞÜÝÜÜÝÛÝÛÜÜÝÜÚÛÞßàÞÛÜÜÝÜØÛÛÖÆ¬trªÇÔ××ÛÛÜÛÜÜÜÜÝÛÞÞÝÝÞÜÞÜÜÝÛÜÛÝÞÝÝÛÛÞÞÞÜÚÚÜÜÜÚÚÜßÞÞÚÛÝÞÞÞÜÛÜÝÛÒ¼¥|px½ÒÚØÛÜÜÞÝßÞÜÛÛÝÞÞÛÛÛÝÞÝÛÜÛÝÝÜÜÝÞÜÝÛÚÛÚÜÞÞÝÝÛÛÛÛÜÜÛÝÜÜÚÚÚØÛÝÚÎ³wo¦Å×ÚÚÜÝÝÛÚÙÛÛÜÝÜÞÜÝÜÚÚÚÛÛÜÜÞÝÞÞÝÜÜÝßÞÞÜÝÝÜÞÞÞÝÜÛÜÜÝÞÜÜÛÛÜÚÝÞÙÉ­ss´ÍÙ×ØÛÝÞÞÝÜÜÜÛÛÜÜÝÜÛÜÛÞÛÞÛÛÜÜÛÝÝÜÞÞÞÞÝÛÜÚÛÛÝÜØ××ÚÛÚÝÝÞÝÜØØÜÝØÃªquºÒÚÚÙÝÝÜÝÚÝÛÜÛÝÜÛÛÚÝÜÝÝÛÝÛÚÜÞÝÞàÞÞÚÚÛÚÝÜÜÝÛÛÝÝÞÜÛØÙÛÛÝÜÝÛÚÝÛÓ¿¥zmx¿ÓÙ×ÙÛÜÜÚÚÚÛÜÛÛÛÛßÞÝÞÝÝÝÛÛÛÜÝÝÝÜÜÜÚÜÛÜÝÝÜÜÙÜÛÜÜÛÜÛÛÜÛÜÝÞÝÛÝÜÓ¾¤ul{ ÁÔØ×ÙÛÚÜÝßÝÜÛÛÝÞÝÝÜÜÛÛÙÛÛÛÜÜÜÝÝÝÞÝÜÚÚÝÝÝÝÛÜÜÞÞÜÜÝÝÞÞÝÝÝÝÚÙÚÙÓ¾¦~pj{¡ÂÔÚØÚÝÜÜÚÚÙÙÚÜÝÜÜÜÝßÞÞÞÝÛÜÛÛÜÝÜÛÛÛÜÝÝÛÜÜÜÛÙÜÛÞÝÛÚÙÚÛÚÜÛÝÚÙÛÛÔ½¢}ojzÂÕÙ×ÙÚÝÛÛÛÚÜÜÚÛÝÝÞÜÚÞÛÞÚÚÜÛÜÝÞÝÝÝÝÜÜÞÝÜÛÜÝÞÜÛÚÚÜÛÝÚÜÝÜÝÚÙÚÝÜÓ¾¤rk{ÀÔÚÙÚÛÞÜÝÚÛÜÛÝÛÜÛÛÜÜÞßàÞÝÚÜÝÛÚÜÜÝÝÚÛÛÛÝÜÝÝÞßßÞÜÜÚÜÝÜÝÛÛÛÚÚÞß×Ã¨vny¼ÑÙÙÜÞÜÛÙÜÝÞÞÞÞÞÞÝÚÚØÚÛÝÞÜÝÛÛÚÜÛÚÚÜÝÞÜÛÜÜÝÜÜÜÝÝÝÛÛÚÜÛÚÛÛÛØÜÛÖÄ«vlu¼ÑÚÚÙÚÚÚÛÛÜÚÚÜÝÝÝÜÜÜÛÞÜÝÛÜÜÝÚÜÛÛÛÚÜÞÝÞÜÛÛÝÝÝÝÜÜÛÜÛÛÚÚÛÛÛÚÛÜÞ×Ç®ynu¶ÎØØØÚÚÜÛÝÜÜÝÝÜÛÜÜÝÜÜÛÝÜÜÚÚÛÝÛÝÚÜÛÜÜÜÞÝÝÝÜßÞàÜÚÜÛÜÛÚÜÝÝÞÞÜÚÜ×Ë³rr²ÎØÚÚÛÝÜÝÜÞÝÝÛÚÚÛÝÞÞÜÚÛÚÞÝÞÝÙÚÜÜÛÙÚÛÜÜÛÜÜÝÜÜÝÜÜÛÜÞÞÞÛÛÛÝÝÙÛÝÜÑ¶ rq¬ÉÖÖÖÙÜÛÛÚÙÛÚÛÛÜÜÝÝÝÜÛÛÛÜÜÜÜÛÛÛÝÝÛÙÜÚÞÜÚÜÚÛÛÚÝÜÛÝÝÝÞÝÝÜÜÜÛÛÞÛÑ¹¡up¦ÆÕØØÚÝÞÝÚÜÛÝÝÜÝÜÝÛÛÜÝÞÜÞÝÞÝÛÛÛÛÜÜÜÚÚÚÛÛÛÚÜÛÜÚÛØÚÚÛÜÚÙÚÚÜÛÚÞÞÒ»¤zr¡ÃÔØ×ØÛÚÛÝÝÝÜÜÜÝÜÝÝÝÝÜÜÛÜÚÚÜÜÝÞÛÝÝÞÝÜÜÝÝÜÚÚÚÙÚÙÚÚÚÚØÙÛÝÝÞÛÛÜÜÔÁ¨}szÁÕÚÙØÜÛÙÛÜßÞÜÝÜÞÝÝÜÛÛÛÛÛÛÙÚÜÛÜÚÙÙÚÜÛÜÜÝÝÜÝÜÝÜÜÛÛÚÙÚÚÚÙÙÙ×ÕØÚÓÂ¨vy»ÑÙ×ÙÙÜÜÜÜÝÛÜÚÚÛÜÛÛÜÜÝÜÚÛÜÝÞÞÜÜÛÛÜÛÜÜÞÞÞÛÚÚÜÜÜÙÚÚÛÚÛØÙØÛÛÙÚÛÔÂ©uxºÐØØÚÛÜÛÛÜÞÝÝÛÛÜÜÝÜÜÜÜÜÜÛÛÛÛÚÙÙÚÚÜÛÚÚÛÜÜÞßÝÜÙÙÚÚÚÙÚÛÙÙØÙØÕÙÚÔÃ¨su·ÐÛØÙÚÛÝÛÛÜÜÝÜÝÜÛÚÚÜÞÝÜÛÚÛÜÚÛÚÚÚÛÝÝÜÝÛÜÛÚÚÙÚØÚÚÚÙÖ××ØÙ×ÖÖÖÙÛÔÃ«tv¸ÒÛÙØÙÛÝÜÝÚÚÜÝÞÝÛÛÛÛÜÜÝÛÚÚÚÚÚÜÛÛÛÛÛÜÚÝÜÜÛÚÚÚÚÛÚÙÙ×ØÖØØØØÖÓ×ØÓÀ¥tw·ÑÙÙØÚÚÛØÚÚÛÛÚÙÙÚÜÝÜÚÙÙÛÜÜÛÜÜÚÛÚÛÛÚÚÛÚÚÛÙØÙÚØ×ØØÚÙÙØ×Ø×Ù×ÔÖÓÌ¸tyºÑÙÙØÚÚÛÛÙÙÚÚÛÛÚÛÛÝÚÛÚÛÝÝÝÝÜÜÝÞÛÚÙÚÜÛÚÙØØÙÙÙÙÚÚÛØÙØÙØØÙÙ×Õ×ÖÌµy}¾ÓÝÚÚÙÚÜÝÝÛÚÛÚÜÛÜÜÜÜÛÛÜÞÝÞÜÝÜÛÚÙÚÜÞÛØ×Ö×ØØÙÚØØÕÕÕÖØØÖÖ××ÖÔ×ÑÄªz£ÂÔÚÚÜÜÝÛÜÛÙÛÛÝÞÜÛÛÚÜÜÜÜÛÜÝÜÙØÜÛÜÚÙÛØ××ÖÙØØØØ××Ö×××ÖÖ×Ö××ÖØÕÎº y¬ÊØÛÚÚÛÝÜÛÜÛÝÜÜÛÛÚÜÛÛÜÚÛÛÜÝÞÛÜÛÛÜÜÜÛÜÛÛÛÙÚÙÚÙÙØØ××Ö××ÖØÕÓÒÑÍ½¦~¸ÏÙØØÚÛÝßÞÞÝÝÜÜÛÜÜÛÛÙÚÚÜÞÝÝÜÚØÙÚÜÛÙØØÚÙØÕÔÕÖ×Ö×ÖØØØØÖÖÔÒÑÐË»¥{¥ÂÔ×ØØÛÚÛÛÛÝßÞÜÚÚÛÞÜÜÜÜÜÛÚÚÙÙÚÚÜÜÝÙÚÚÚØØØÙÛÙØØ×ØØ××ÕÔÔÓÒÑËÁ¯{~µÍ×ØÖÙÛÜÜÚÛÝÝÝÛÚÛÚÛÛÜÜÛÛÚÛÛÚÚÝÜÚÚ×ÙÙÙÚØØ××ØÖØÖÕ×ÖÙ×ÕÕÑÏÊÂ³{~~z®ÈÕÖÖÚÛÝÝÜÜÚÜÛÛÚÚÛÝÜÞÛÛÚÜÝÞÜÛÚÚÛÚÜÛÙÚÚÚÚÙØÚÙØØ×ØÖÖÓÒÐÍÉ½­vt}{¥¿ÏÔÖÙÛÜÚÚÛÜÞÝÞÛÛÜÝÝÛÚÚÛÝÜÛÚÚÜÛÙÚÙÚÚÙÚØ×ÖØØØÖÕÕÔÖÕÓÐÌÅ¸¥|srx~ »ÍÔÕÖ×ØÛÛÜÜÛÛÚÚÜÞÝÝÜÛÜÛÜÛÛÛÜÜÝÜÚÚÚÝÚÛÚÙÙØÙÙÙ×ÖÖÖÔÓÌÄ´tnrz¥¾ÍÓÓÕÖÙÚÙØÙÚÚÝÜÝÝÜÝÝÜÛÚÛÜÜÙÙÚÝÝÜÚÙÚØÛÛÛÙØØØ××ÖÕÔÓÐÆ´xtw{ ¬ÀÍÓÕÖÖ×ÙÙÚÛÛÝÝÞÝÞÛÚÚÜÛÜÛÛÝÜÞÜÝÜÝÜÚÚÛÜÛÚÙØØ×ÖÕÔÔÒÑÉº yu}¡ ¤·ÇÒÕÖÖØØÙØØÙÙÛÛÜÜÛÛÛÝÜÛÚÚÛÜÝÚÚÛÜÝÙÜÝÝÝÜÚÙÖÖ×ÙØÖÓÓÐÇ±x}¡ ±ÃÍÓÓÔ×Ö×ÖÖ×ÕØÙÙÚÙÛÚÚÛÛÜÛÛÙÚÜÜÜÛÛÜÛÛÚÚÛÚÛÚÙØ××Ö××ÖÒÃªzz¤´ÁÌÏÒÕÖØØØØ×ØÙÚÚØÛÚÛÛÚÚÛÚÝÜÝÛÛÚÙÚÜÝÝÝÜÝÛÛÛÙÙ×Ö×ÖÖÕÔÑÂª|| ­ºÅÊÏÑÓÕÖ×ÖÕÖÕ×××ØØÙÙÙÙÙØÚÚÜÛÛÚÙÛÛÛÚØÚÜÜÛÚÛÛÜÛÚØÙÖÖÕ×ÔÆ¯¦¶ÀÊÏÓÕÖ×Ö×××ØØ×ÖÕÕ××ÚÙÜÛÛÛÛÜÝÞÜÜÛÛÛÚÜÝÝÜØÙÛÛÛÚÛ×ÖÖ×ØÖÖÒÈ³­¼ÅÌÐÒÓÔÖØ×ÖÕ×ØØØ××ÖÕÖ×ØÙÙÙÚÚÚÛÛÛÝÛÜÛÜÛÜÛÛÝÞÞÝÜÛÚÛÚÙÙØ××ÙÑÂ¦~~©¿ÊÏÑÓÔÕÖ×ÖÔÕÕÖØØØÙØØ×ØØÙÙ×ÚÛÛÞÜÝÝÛÛÙÛÜÞÜÛÛÜÚÚØÙÚÙÛÚÙÙÙÙÙÚÕÈ²¢ ¥¢±ÆÐÓÓÕ×ÙØ×ÖØØØ×Ö××ÕØÖØ××ÖØÙÛÚÛÜÜÝÞÛÜÜÚÚÙÙÛÜÜÜÛÜÝÜÜÜÚÚÚÙÖÔ×ØÒÀ­¤¦£²ÈÒÕÓÔÖÕÖÕ×ÙÚØØÖ××ÖÖÖØØ×Ö×ÙÙÙØÚÚÛÜÜÜÚÜÛÜÜÛÜÝÞÝÞÛÛÚÙÜÚÛÙÛÖÕÖÕÊ¶¦£¦±ÈÓÔÔÖØØ×ÕÕÖ×ØÖÖÖ×××Ö×ØØ×Ö×ÖÙÚÚÚÙÙÚÛÜÛÚÛÛÛÙÙÚÛÛÛÛÜÛÚÜÝÜÜÚ×ØÙÕÈ´¨§ ¦ÂÓ×ÔÕÖÖÙÙØØ××ØØØÙÙØØØØÙÙ××ØØÚÙÛÛÜÛÜÜÜÜÜÛÝÛÛÛÚÜÛÜÝÛÜÜÜÙÙÙÙØÚÙÑÂ°©£¶ÌÔÕÔÖÕ×Ö×ÖÖ×ØØØ×××ÙÖ×Ö×ÖÖ×ÖØ×ØÛÛÜÛÜÚÚÙÜÜÞÛÛÝÛÜÛÚÛÛÝÛØÚÙÚ×ØÚÙÏ¿±¬£¢ÀÒÕÓÔÕÖ×ÖØÖØØØØØÙØØÖÕÕÖØØ×ØÙÙÚÚÚÚÛÜÛÝÚÜÚÜÜÜÛÚÙÙÚÜÛÝÜÝÚÛÚÙ×ØÜÚÑ¿±­¡®ÊÖÖÒÔÖÖ×××ÖÕÕÖØ×××××ÖÔÔÔÖÖÖ×ÖØØÚÛÛÜÜÜÞÜÜÛÚÛÜÝÜÛÛÛÛÛÛÝÜÜÝÝÙÛÜÛÑÀ´­¡³ËÖÖÓÖ×Ö××ÖÖÖÙÙÙ×Õ×Ø×Ö×Ö××ØÚÚÚÜÛÝÜÜÜÝÛÚÙÚÜÜÜÝÝÝÜÚÛÛÜÜÝÛÚÚÝÜÚÜØÑÂ´ª¶Î×ÕÔÕÖØØØÖÕ×ØÙ×Õ×××ÖÖ××ÖÖ×ØÙÙÙÚÙÚÚÛÝÚÚÛÜÜÛÚÛÜÜÜÜÛÛÛÛÛÛÜÛÜÛÙÚÙÒÅ¸­¶Í×ÕÔÕÔÔÕÖ××ÙÙØØÕÖÖ×Ø×ÖÖ×ØÙØØÙÙÛÝÜÝÛÚÚÛÜÝÜÚÚÚÜÝÛÝÚÚÙÚÚÚÛÚÚÙØÜÛÕË¾²¤¸ÐØÕÔÖÖ×Õ×Ø×××××ÙØÙØÖ××××××ØÚÚÜÚÚÚÚÚÚÜÛÜÛÛÚÛÙÛÙÙÚÚÚÛÚÝÙÙÚÛÜÛÛÜÖÏÅ·©·ÌÕÔÔ×Ø×ÖÖÖÖØÚÙØ×ÖØØ×××ØÙØÙÙÙÜÝÝÝÝÛÚÙÚÙÙØÙÚÛÜÝÛÚÛÚÜÜÛÚÙÚÜÛÝØÙÜØÓÊ¼­ ¹ÐØÔÑÓÕÖÖÖÖ×Ö×Ö×ØØØØÙÙØØØ×ØÙÙÛÛÛÝÜÞÝÝÚÜÜÝÜØÙÙÛÝÜÝÜÜÛÚÚÛßÝÝÛÚØÚØÕÏÀ¯¡ºÏ×ÖÓØ×ÖÖÕÖÖ×ØØ×Ö×ØØ×ÖÙÛÛÚØÙÛÜÝÝÜÚÚÚÛÛÚÚÜÜÞÜÜÛÛÝÜÛÜÛÜÛÚÜÞÛÝÚÚÜÛÚÖÊ·¤¥¼ÐØ×ÖÖØØ×ØØØØØØ×Õ××ÚÙÖÖ×ÙÚÙØÚÜÞÞÜÛÛÚÚÛÛÛÚÚÝÜÝÛÚÜÙÙÚÙÞÛÜÜÚÛÛÜÚÙÚÙØÍ¹¨©¾Î×××ØØØØØØØØØØØ×ÙÙÛÛÛÛÚÙÙÙÙÛÛÛÜÜÞÛÜÛÛÛÙÜÛÝÚÚÛÙÜÛÜÞÝÞÞÜÛÛÝÜÜÛÙÙÛÜÕÅ°§²ÆÔØÖÔÖÖØØØØ×Ø×ØØØÙØÙÙØØÚÝÜÛÚÙÛÚÛÚÛÜÝÜÚØÙÙÜÛÜÜÛÜÜÛÜÛÛÛÜÚÛÙÙÚÛÚÙØÛÛÖÃ³¬¹Ë×Ú××ØÙÚÙ×Ø×ØÙÚÛÛÚØÙ×ÙÙÜÛÛÛÚÜÝÛÜÜÜÞÜÜÛÛÝÝÝÜÙÛÚÜÚØÚÛÜÜÚÚÛÛÜÚÜÛÛÛÚÜØÓÊÇÌÔÚÚØØÚÜÛÙØÖÙÚÜÝÛÚØØÚÙÜÛÜÛÚÛÚÛÛÚÙÛÝÝÜÚÜÜÝÚÙØÙÛÛÛÛÜÜÝÜÜÛÝÜÛÚÙÛÚÚÛÛÛÙ×ÕÓÕÖÙÛÚÚØØØØØØÙØÙÚÚÙÙØÛÝÞÝÜÚÙÚÚÛÛÛÚÚÙÜÜÝÝÛÜÚÜÙÙÚÚÛÚÚÛÛÜÛÜÚÜÛÜÚÙÙÚÚÛÛÛÙÛÛÜÛÚÚÛÛÚÚÚÚÚÛÙØÙÙÚØØÙÙÜÛÜÜÛÛÛÛÜÛÚÚÛÛÝÝÝÜÛÙÚÙÛÜÜÚÙØÛÛÝÝÜÜÚÛÛÚÚÛÜÜÜÝÜÛÜÚÜÜÚÜÛÜÛÜÛÚÙÙÛÛÛÛÚÛÛÚÛÚÝÞÜÜÚÜÞÞÝÜÝÝÝÛÛÛÛÜÜÛÝÝÝÞÛÜÜÛÜÛÛÛÛÛÚÛÜÜÚØÙÛÝÝÜÛÛÙØÙÜÛÜÙÙÛÙÚÚÚÛÛÜÜÜÛÜÚÝÜÜÝÞÜÛÛÛÛÚÚÜÛÚÛÜÛÜÚÛÜÜÚÛÚÜÛÛÛÛÚÛÚÝÝÛÛÛÛÛÜÛÛÛÝÜÝÛÜÞÞÜÛÙÚÛÝÝÜÛÜÛÜÚÜÜÝÜÛÛÜÜÜÝÝÝÜÚÜÝÞÞÝÛÛÙÛÛÛÚÛÚÛÜÚÜÛÝÝÜÞÞßßÞÛÛÚÚÙÛÙÚÙÚÙØØÙÚÛÛÚÛÜÜÛÚÙÚÚÙØØÙÜÜÜÛÚÛÝÜÜÛÛÜÜÜÜÛÜÝÝÛÙÙÙÛÛÚÚÙÚÚÚÛÛÜÜÛÛÜÝÜÝÛÛÜÚ×ÔÔØÚÛÚÚÛÚÙÚÛÛÜÙÚÛÚÛØØØÙÜÛÜÙÙÚÜÞÞÜÙÚÛÝÛÛÛÜÛÚÜÛÝÜÛÝÜÜÚÙÛÜÜÛÛÙÛÛÜÝÛÚÛÛÜÛÚÛÚÛÜÛÛÚÙÙÚÛÛÛÚÙÛØÙØ×ÖÕ×ÚÜÜÛÚÙÙÚÛÜÝÜÜÜÚÚÚÛÜÝÜÚÛØÚÛÛÛÚÚÛÜÞÝÜÙÛÚÛÚÙÚÙÚÙØØÙÛÜØÚÙÛÛÚÙÙÛÛÚÛÚÚÚØ×ÕÕØÚÚÙÚÜÜÛÙÙÜÜÜØØØÛÝÝÜÜÝÜÜÝÝÝÛÚÙÛÝÜÛÚÚÛÛÜÝÜÜ
Y:
F:00:00:18.25
G:
S:64,99
V:18481,41243
C:285,216
M:
ÜÞÞÞÝÞÞÞÝÜÞÝßÞÝÛÝÜÞÞÝÞÝÝßßààÞÞÝÞÝÝÝÜÝÜÜÝÞÞÝÝÝÞÞÞÞÞÞßàÞßÝÝÞÝÛÜÜÝßÛÛÚÛÛÝÝÞÝÛÝÜÜÞÞÞÝÜÜÞßÞÞÝÝÝÝÝÞÜÛÛÝÞÞÞÜÝÝÞÝÜÞÞßÞÜÞÞÞÝÚÜÛÜÜÛÜÝÜÞÜÝÞÝÞÝÝÛÚÙÛÝßÞÝÝÝßÞÞÜÜÞÞÞÛÜÜÞÝÝÜÝÞÞÞÝÝÞÞßÞßßÞßÝÜÜÛÝÞááàÞÜÝÞÜÜÛÝÝÞÝÜÜÞÜÞÜÛÜÛÞÞÞÞßÝÝÝÝÝÝÝÝÝÜÛÚÛÜÝÞÞÝÞÝÝÝÜÛÝÚÜÞÞáÞÜÝÜÝÝÝÝÝÝÝÜÚÛÚÛÛÛÛÛÚÞÜÛÝÞßàßßÝÜÝÝßßÝÜÜÛÜÝÞÝÝÜÜÞÞÞÝÜÞÝÝÝÝÞÞàßÝÜÛßÞßÞÞßÞÞÝÜÜÛÝÜÝÝÝÞÝÝÜÚÚÜÝßÞÞÝÝÜÞÞßßßÞÞÞÞßÞÞÛÚÜÜÞÝßßßàÝÝÜÝÜÜÝÝÞÝÞÞÞßÝÝÝÝÞÜÛÝÞÞßÜÜÜÜÝÜÝÞÝÞÜÝÜÜÞÞÜÜÛÜÞÝÝÜÛÝÛÜÛÝÞÝÞÝÛÛÚÜÝÝÝÜÝßÞÞÜÜÜÛÜÛÜÜÝÜÝÝÞÞÝÜÜÛÜÚÛÜßàßÛÛÝÜÜÝÞÝÝÜÛÝÜÝÜÜÜÞÞßÜÛÚÜÞßàßÞÛÚÝÛÛÛÜÝÞÜÜÜÜÝÜÛÛÙÛÜÝÜÙÚØÙÙÙÚÛÜÝÜÞÞÚÝÜÞÝÝÞßßÞÝÝÝÜÜÛÝÝÜÝÜÞÞÞÝÝÜÜÝÞßßÝÞÝÞÛÜÜÞÝÝÝÝÞÞÛÜÙÛØÕÔÓÓÕÕØÚÛÝÜÜÝÜÜÞÝÜÛÜÞÞÞÞÞÞÝÜÜÝßßàßÞÜÜÝßßÞÛÚÚÝÞÞÝÜÜÜÝÞÞÝÛÜÜÝÛÙÔÐÌÅ¾··½ÉÒÚÚÛÙÛÝÝÞÝÞÞÜÝÜÝßÛÞÜÝÝÝÛÝÜÛÜÛÜÝÝÝÝÝÝÝÝÞßÞÞÞÞÞÜÝÜÛÛÜÚ×ÒÍÃ¸«¢¥°ÁÏ×ÚÛÛÝÜÜÝÜÛÜÝÞÝÝÝÝÝÝÝÜÝÜßßÞÞÝÝÞÞÞÞÜÜÛÝÝÜÛÛÙÚÚÜÜÛÚÙ×ÔÏÅ¶¥¦·ÉÔÚÛÚÜÜÞÞÜÝÞÞÞÝÞÞÛÝÜßÞÜÛÜÜßÝßÞßÝÝÜÛÞÜÞÜÜÜÜÜÞÞÞÞÝÜÚØÓÈ¸¤ª»ÉÕÙÝÝÝÛÛÝÞÝÜÜÛÜÛÜÜÞÞÝÞÜßÝÜÜÜÝÜÜÜÞÝÝÛÙÚÚÜÛÛÜÜÜÝÜÜÛÚØÑÂ«¥¸ÊÖÚÚÚÛÝÜÝÝÜÜÝÝÞÝÝÜÞßÞÜÜÜÞÝÞÝÝÞÜÝÞßßÝÝÜÝÞÝÜÝÛÚÚÚÛÚÛØÐ¼¡¨¼Ì×ÚÜÝÝÜÞÞàßÝÛÛÞÝßÝÝÝÜÜÜÛÜÝÞÞÞÝÝÝÝÝÝÝÜÛÛÜÛÚÙØÚÙÙÚØÛÙÏ¹®ÂÐÖÙØÙÜÚÜÚÛÜÝÝÞÞÞÞÞàÞßßßÞÝÜÜÞÞßÞÝßÞßÝÜÝÛÚÛÜÞÞÝÛÛÚÚÜÛÐ¼£µÅÓ×ÚÛÜÞÞÝÝÞÞÞÜÜÜÞÝÜÛÛÜÜÝÜÝÜÜÜÛÜÛÜÛÜÛÝÜÝÜÝÛÛÝÝÝÛÚÙÚÛÛÓÀ§¢¹ÍÕÙØÙÛÝÝÞÜÜÞÝÞÜÜÝÝÞÞÞÝÜÝÞßÞÞÞÞßÞÞÞÞßßÞÝÛÜÜÝÜÜÚÛÜÚÚÛÜØÆ¯¤½ÍÕ×ÛÛÜÜÜÝßÝÝÝÛÞÜÞÚÛÞÝÞÝÜÛÝÛÝÜÜÜÜÛÜÝßÞÜÛÛÛÛÛÛÝÛÛÛÛÚÚÛÙÎ¸¦´ÊÔØØÛÚÜÛÝÝÝÜÛÙÜÛÜÛÜÝÝÞÜÜÛÜÛÛÞÞÞÜÜÜÜÞÝÞÝÜÚÙÜÜÜÛÚÚÚÛÚÞÝÔÃ­¥±ÉÕØÚÛÛÚÛÝÜÝÛÝÝÞÞÞÞÜÜÜÛÚÚÜÞÞÞÞÝÞÝÞÝÝÞÝßÞÝÛÙÙÚÜÚÚÚÜÝÛÝÝÜÏ·§¡¿ÓÚÙØÙ×ØÙÛÞÝÝÞÝÞÝÛÛÛÝÞÞßÞÞÜÝÝÝÝÜÞÝÞÜÜÝÜÞÞÝÜÝÛÞÝÜÝÝÛÛÛÞØÇ°¦|¯ËÙÛÛÛÜÜÝÞÜÝÝÝÞÜÝÝÛÜÛÜÝÝÝÛÜÝÝÝÝÝÜÛÛÜÝÞÜÛÛÜÝÛÛÛÜÝÜÜÜÜÛÜÛÑ¼¨{zµÏÚØÙÜÝÞÜÛÚÙÚÛÝÝÞÝÞÜÛÞÞÞÝÜÛÜÞßßßÝÝÝÝßÝÞÞÞÞÝÜÜÜÜÝÝÝÝÚÛÞÛÐ¶¢xÁÔÚÖÙÚÝÜÛÛÜàÝÝÛÙÜÝÞßÜÞÝÞÜÝÝÞßßÞÞÜÜÜÝÝÝÛÚÙÙÜÜÝÜÛÛÛÜÜÚÛÜØÊ¯x ÂÕÚÙÚÝÜÛÜÜßÞÜÝÜÝÛÚÚÛÝÜÝßàÞÝÜÜÜÝÜÜÜÝÝÝÜÝÞÞÝÝÛÛÚÙÙÚÜÝÚÞÜØÇ¬}t¤ÄÖÛÚÝÝÜÜÝÜÝÚÚÛÛÝÜÝÝÜÞÝÞÝÝÜÝÝÜÚÚÛÛÞÝÜÚÛÞßàÝÜÜÝÝÜÜÜÞÜÚÞÝ×Ãªzr£ÄÖÜÚÛÜÝÝÝÞÝÝÛÛÛÞÝÝÛÛÛÜÜÜÜÞÛÝÛÛÛÛÛÝÛÝÝÞßÝÝÝÝÝÝÝÝÛÝÝÜÛÜÚ×Äªxp~ ÃÕÛØÛÛÜÚÙÚÜÞÝÜÜÜÜÜÜÛÝÜÛÝÚÛÜÝÞÝÛÜÜÝÛÙÚÜÞÝÞÝÝÛÛÜÝÜÚÚÚÛÞÞ×Å«{p{ÁÖÚØÙÛÞÛÚÚÛßßßÞÜÞÜÝÜÛÛÛÛÜÝÝÝÞßÝÞÛÝÝÜÛÛÜÜÝÜÜÛÚÚÜÝÞÝÜÜÞÞØÇ¬|qy¼ÓÛÛÚÜÛÝÛÜÛÝÞÝÜÛÜÛÝÛÚÜÛÜÛÜÛÚÙÛÛÝÞÛÚÙÚÛÛÝÛÝÜÛÚÙÚÚÛÜÛÛÞÞÚÉ°uu¶ÎÚÙÚÜÝÜÜÝÝÜÛÝÞÝÛÜÛÜÜÜÛÛÛÜÚÜÝÝÞÝÞÜÜÚÛÛÜÜÜÜÛÛÜÜÞÝÞÜÜÛÚÞÚÎµxt¯ÌÙÚÚÛÜÞÞÝÝÜÜÜÝÜÛÛÛÛÜÛÜÜÚÜÙÜÝÝÝÜÛÞÝÝÜÛÛÛÛÛÝÜÝÚÛÞÝßÞÛÛÚÜÐº¢|s¥ÄÕØØØÚÚÜÜÝÜÛÛÛÛÛÛÜÛÛÝÝÛÚÛÝÜÝÛÝÝÚÜÛÜÞÝÜÝÜÝÛÚÜÞÝÝÛÚÜÛÚÝÝÖÀ¦r|¿ÔÙØØÛÞßßÛÜÚÚÛÛÜÝÜÞÞÚÚÛÚÜÛÚÛÛÛÚÚÛÛÛÜÞÞÝÝÝÝÝÛÜÜÝßßÞÜÚÜß×Ç¬}pw»Ð×××ÚÛÚÛÛÜÜÛÜÜÜÝÛÜÛÝÝÛÜÚÛÛÜÜÜÜÝÞÞÜÝÜÜÝÜÞÝÜÜÛÛÜÞÞÝÚÙÜàÜË²st³ÍØÙÚÝÞÝÜÜÝÝÞÞÝÜÜÛÛÛÜÚÜÝÞÞÞÞÝÛÜÜÝÜÛÚÚÛÛÜÜÛÚÚÛÝÜÛÚÜÜÛÜßÜÏ·zpo¯ËØØ×ÙÛÜÞÜÝÜÛÜÜÜÝÝÞÝÝÜÛÜÜÜÝÝÝÞÞÝÝÚÞÝÝÞÝÞÜÞÛÛÚÚÙÛÜÞÞÛÛÞÜÓ¹|qo©ÇÖÙÚÚÜÜÜÝÞÞÞÝÜÜÜÝÜÜÜÜÜÝÛÛÛÝÜÜÚÜÝÝÝÛÚÚÙÜÜÜÜÚÙÚÚÛÜÜÛÙÙÜÛÑ·~sp©ÊØÛ×ÙÛÞÞÜÞÛÛÚÛÝÛÚÙÜÛÜÛÚÚÚÜÞÞÝÜÛÜÝÛÛÛÜÜÛÛÛÛÚÙÚÙÙÚÛÛÙÙÛÚÐ¹¡tq¨ÆÖÙØÚÝÝÝÛÚÛÜÜÝÞÝÝÚÜÜÜÜÚÙÛÛÛÙÚÜÜÜÜÛÚÚÙÛÛÙÙÙÙÚÙØ××ØØØØÛØÌµ sp«È×ØØÙÛÜÛÜÛÜÜÚÚÛÜÞÜÝÝÝÚÙÛÛÞÜÜÚÛÜÞÞÜÚÙÙÙÙØÙÙÚÙÚÛÛÙ×ÖÖÙÙ×Ê²vr®ÊÙØÙØÜÛÛÛÜÜÝÝÝÜÜÛÛÛÝÝÝÞÝÝÛÚÛÜÜÛÛÚÙÚÜÜÛÛØÙ×ÖØØÙÙØØ×ÖØÙÔÆ¬uw²Ë×ÙÚÛÞÛÛÛÚÜÚÚÛÛÜÝÜÚÜÜÜÛÛÜÜÞÛÚÚÚÜÚÛÛÛÛÚÙÙØØØÙÚÚ×Ø×ÖÕ××ÑÀ¦}rv²ÌÙÛÛÚÛÜÚÚÙÛÛÛÚÚÛÛÛÛÙÚÛÛÛÜÝÛÚÚÙÙ×ÙÙÚÙÚÙÚÙØÙØÙ×Ø×ÙÙØÖ×ÔËµzpx¼ÓÚØØÙÚÛÜÞÞÞÜÛÛÛÛÛÝÝÜÜÜÚÛÛÛÜÛÚ×ÖÔ×ÙÙÛÙØØØØ×ÙØØÖ×ØØÖÖÕÑÂ©xr¤ÂÔØÙÛÞÞÞÞÝÝÝÚÜÛÛÜÜÜÝÙÙÚÛÛÛÚÛÚÚÙÖÔ×ÖØ×Ø××Ø××ÖÖ×ÕÖÖÕÕÔÑÆ´zv­Ê×ÙÛÜÜÛÙÚÚÛÛÚÛÜÜÛÛÜÚÛÚÚÛÛÚÚÙÙÙÙÙ×ÖÕ×ÙÙÙ×ØÕÖ×ÖØØ×ÖÔÓÏÅ²v}»ÐØ×ØÚÞÞßÞÜÝÚÛÛÛÜÝÛÛÙÙÚÛÚØØÚÚÚÙ×ØØØ×ÖÖØ×ÖÖÖÖÖÖÕÔÓÑÐÌÀªwu©ÅÓØØÛÛÛÙÚÛÜÝÜÙÙØÚÜÝÝÜÚÛÛÝÜÛÜÛÚÙØØÙÙÙ×Ö×ØØØÖ×ÖÕÓÑÍÉÁ±w|yt»ÐÖ××ÛÝÞÝÜÛÛÜÜÜÚÛÙÚÜÜÞÚÛÚØØØØÙÚÙØ××ÖØ××ÕÖÔÕÕÕÔÒÐÊÁ±usy}u}µÊÓÕÕ×ØÛÜÝÜÛÜÛÛÚÛÛÝÚÝÛÜÜÜÛÛÚÚÛÛÚÚÚØ×ÖÖÖ×ØØÖÔÓÓÑÊ¿®trxx~­ÇÑÕ××ÚÛÚÝÝÝÞÜÛÙÚÜÜÞÜÝÜÚØÚÜÝÞÚÚÙØ××Ø××ÔÓÕÕÖÔÓÑÊ¾©}onsªÄÑÔÖÕ××ØØØÙÛÚÛÚÚÚÛÜÜÜÚÚÙÛÛÚÚÛÛÚÙØØØØØÙØØØÖÔÑÊ¼§{qpu®ÅÓÖÔÓÖØÛÙØÙÚÞßÝÜÛÝÝÜÛÛÛÜÝÛÚÜÛÙÚÙÙÙÖ×ÖÖÖÓÖÖÔÍ¾«}st|´ÆÐÕÕÙØÙ××ØÙÚÛÚÛÝÝÝÛÜÝÝÝÜÝÞÜÜÛÛÚÜÚÚÕÖÔØ×ØÕÔÑÉµuu}©½ÌÓÕÕ×Ø××ØÙÚÚÚÙÛÜÛÞÝÞÞÜÜÛÜÝÜÛÜÛÚÙØØ×ÖÖ×ÙÖÕÕÑÇ¯{¥¸ÇÑÕÖ××ØØØØØ×ÙÙÜÜÛÛÛÛÜÝÝÞÝÛÜÜÛÛÚÚÛÙØØØØ××ÖÖ×ÒÃ§|~©ºÇÑÒÔÕ×ÙÛØØÖ×ØØÙÛÛÞÜÛÜÜÞÞÝÚÚÛÝÝÝÛÜÚÛÛØØÓÔÖÖÓÓÌÄ¬­¼ÈÏÑÒÔÖØØØÙØØØØÙÙ×ØØÙÙÙÙÛÛÛÛÜÜÝÛÛÚÚÛÙÙÙÙÙÙØ×ÕÕÓÅ°¤´ÃËÏÑÒÕØØØÖÖØØØÖÖØ×ØØØÙØÙÚÛÛÚÛÚÝÞÜÛÛÛÛÛÛÜÛÚ×Ø×Ö×ÖÊ¶¢ª»ÇÍÐÒÓÕÕÖ×ÚÚÚØ×ØÖ×××××ØØÙÙÚÚÛÛÜÝÝÝÜÜÜÞÞÝÚÛÚÙÙÙÖÔÕÖÏ½¤ ¶ÆÍÎÑÒÕÕÖÕÕÖÕÙØØ××ØØØØ×××ÙÚÜÜÚÛÚÜÛÜÛÜÜÛÛÛØÚÚÜÛÚÛÖØØÕÇ­¦ÀÍÓÓÔÖÕ×ÖÕÕÖÖ×Ö×Ø×××Ø××Ö×ØØÚÛÛÛÜÞÜÜÛÙÛÛÛÛÚÛÚÛÛÚÙ×ØØÚÏº ~£¾ÌÔÔÖ×ØØÙØØØØØØØÙØØ×ÚØÚ×ÕÖØÚÛÛÛÛÝÝÝÛÛÜÝÞÜÜÜÞÛÛÛÚÛ×ØÙÖÅª{½ÏÖÓÕ×ØÚÖÕÕ××ÕÕÓ××Ø×ÔÕ×ØÙ×ØØÛÚÚÚÛÜÛÜÜÛÝÛÛÜÜÝÝÝÝÜÛÚ×ÚÛÑ¼yy´ÊÓÒÑÔÖ×Ø×ØØÚÛÚÙÖØØ××××ØØÕÖ×ÙÛÚÙÙÛÝÝÜÜÜÝÝÜÛÛÛÞÝÜÜÚÙØÚØË±{t¤ÃÔÖÕÓÓÖÔØØ×ØØØÙØØ×Ö×Ö×Ø×ØØØ×ÙÚÙÛÛÜÛÛØÙÙÙÚÚÚÛÚÙÙÚÝÚØÙÙÖÄ¨rvµÍÖÖÔÕÔÖ×××××Ø×××××ÖÖÖÖ×ØØØØÚÛÛÜÛÛÛÛÜÜÛÚÛÛÛÚÚÚÝÛÜÛÙØÙÝÖÂ¨~s~¡ÀÒÓÔ××ØÖÖØØØ××Ø×××ÖÖ××××Õ×ÙØØØÚÛÜÝÝÝÛÛÛÙÛÛÜÛÚÛÝÜÜÜÚØÚÙÑ½¦}v®ÉÕÖÕ××ÕÖ×ØÙ×Ø×ØØ×Ø×ØØ×ØØ×ÖØÙÚÚÙÜÜÝÞÜÜÛÛÚÛÜÛÜÜÜÝÞÜÜÙØÝÜÑ½¨¥¢}·ÍÕÔÒÕÕÕ×ØÙÚØØ×××ØÙÙÚ××ÖÖÖÖØÚÙÚÚÙÛÝßÝÛÙÙÜÛÜÚÛÛÝÜÞÚÛÙÙÝÚÐº©¥¡ºÑ××ÖØÖØ×ÙØÙÚÙ×ÕÕ×ÙØÖÔÔØÙÙÙØÚÚÝÜÜÜÛÜÚÛÙÛÜÜÜÜÚÛÛÚÚÛÜÙÚÝÝÒ¾«¦ ¿ÕØÖÔØØÙÙÙÛØØÖÖ××ÚØÛÙÙØØ×ØØØÚÛÝÝÚÙÚÛÜÛÛÜÜÜÛÜÛÜÜÛÚÚÛØÙÝÞÕÂ­¨¡¥ÃÕ×ÓÓÕÕÔÕÕ××ØÙØÚØØØ×ÙØÚÚÚÚÚÛÛÚÛÛÜÜÝÝÜÜÛÚÚÚÛÛÚÚÜÝÜÜÝÛÙÚÜÔÅ°ª¢ ÁÓ×ÑÐÔÔÕÔÕÖÖÖ×ÖØ××ØØØØØÙÚØÙÙÛÜÜÚÚÝÜßÛÛÛÚÜÚØØØÚÛÛÛÜÝÛÙÛÛÖÉ·°¥¼ÑÕÓÔ×ÙØØÙØ×Ø×Ø×××ØÙØØ×ØØØØØÚÜÜÜÜÝÝÝÛÛÛÛÜÝÞÛÛÚÚØÙÛÜÜÚÚÝÙÎ¾³® ¹ÐØÓÔÖØØÖÖÕ×××ØÙÙØ×ØÙÙØØØØØØÙÜÜÞÞÜÜÚÛÜÝÝÛÙÚÛÜÝÝÛÛÛÜÜÚÙÛÙÑÂµ²§²Í×ÕÔÖØØØÙØÙÙØØ×Ø×ÙÚÛÝÚÚÙÚÚÜÜÜÛÛÝßÞÞÜÛÛÜÜÝÝÜÜÚÛÝÝÛÛÛÛÚÛÛÔÈ»µ¬«Ç×ØÔ××Ø××ØØØÙÚÙØØØÙÙÚÛÛÚÛÛÞÜÞÛÜÛØÚÙÛÛÙÚÚÜÚÜÜÝÜÛÚÛÚÚÛØÛÞÙÏÀ¶¯¤ÂÕÚØØØÙØÙÙÛÛÚÚÚÛÚÚÚÛÛÚÚÚÚÚÚÝÝÝÜÜÜÝÞÜÜÜÚÜÛÚÛÚÛÝÙÚÜÜÜÚÙÚÞÝÕÉ½´¦¡¼ÑÙ×ØÙÚÙØÙØÙÙÚÛÚÙØÙÚÚÚÚÜÜÞÞÝÝÛÛÛÞÞÝÝÛÛÝÚÚÙÚÜÜÜÛÚÛÙÙÛÛÛÜÞØÑÄ¹®´ÌÙÙ×ØØØÚÜÜÛØÙÚÜÝÝÙÚÙÛÜÛÛÜÛÛÚÚÜÛÛÛÛÝÝÜÜÚÚÚÛÚÚÙÚÜÜÛÚÙÚØØÚÙÓÍÁ·¤¯ÊØÚØÚÛÜÜÜÛÛÚÛÜÜÝÜÜÝÛÜÛÜÜÝÛÜÛÛÜÛÞÜÝÜÜÝÝÝÜÚÛÜÝÜÚÛÛÚÚÜÜÜÚÚÛØÓÌ½­«ÃÓÙ××ÙØÙÚÙØØØÚÜÚÚÚÛÝÜÜÝÝÜÜÚÜÜÛÛÚÛÝÜÜÚÚÚÛÞÞÝÝÜÜÚÛÛÝÝÝÚÚÙÛÚ×ÓÆ¶¤«ÂÓÛØÚÜÜÜÛÜÜÜÜÛÛÜÜÞÜÝÚÝÛÛÝÚÜÝÝÝÛÜÜÝÜÜÜÝÞÜÝÜÛÜÚÚÜÚÚÛÛÝÝÚÜÚÚØÖÎ¼ª§¾ÑÛÛÙÙÚÛÜÞÜÚÛÚÛÜÚÚÙØÛÛÝÜÜÚÛÚÛÛÛÚÚØÚÛÜÚÚÛÞÝÜÚÚÚÚÛÛÚÙØÙÛÛÙØØÚ×Å³¨±ÆÕÛÙØØÚÙØÙÙÜÜÜÛÚÛÜÛÝÛÛÜÛÛÚÛÜÛÛÚÛÝÜÜÚÚÚÙÛÚÚÛÜÜÛÚÛÜÝÚÕÓÔÚÛÙÙÚÙÑ¿²³ÃÒÚÚÙÜÛÛØØØØØØØÙÚÜßÝÝÛÜÜÛÛÛÞÜÝÚÙÚÙÞÜÝÜÛÛÜÝÜÛÙÚÚÙÚÚÚÚØØØÚÙØØÙÖÑÌÌÒ×ØØØÚÚÖÔÔÓØÚÚÚÚØÚÛÛÙÙÙÛÚÜÛÚÚÚÜÚÛÛÛÜÛÜÜÚÛÚÛÜÜØÚÜÞÜÚÚÛÜÜÜÛÛÚÚÚÙØØÙÚÚÚÚÙÚÚØ×ØÚÜÜÛÝÜÝÛÚÛÛÜÜÝÝÝÜÜÜÜÝÞÞÜÚÚÜÞÝÜÚÛÝÜØÙØÙØÙÚÛØÙØÚÚÙÚÚÙÚÛÚÛÚÚÚÚÙÚÙÚÜÛÜÛÜÝÛÜÛÝÞÜÛÛÛÝÛÙÙÙÚÛÚÝÞÞÞÜÜÛÛÛÛÛÚÜÚÚØÛÜÛÝÜÝÛÚÙÚÜÛÚÙÙÚÛÛÛÛÛÛÜÝÛÚÛÚÛÚÛÜÞÜÝÚÛÜÛÛÚÛÚÜÝÜÜÛÜÝÚÚÙÚÜÝÝÛÚÚÙÛÚÚÚÚÙÚÚÚÚÜÝÞÝÛÙÙÙÚÚÛÚÛÝÞÞÜÙÚÙÛÜÝÝÝÜÚÛÚÙÙÛÛÞÜÝÜÛÛÜÞÝÝÛÚÚÙÙÚÛÜÛÛÛÝÝÜÛÚÛÛÚÚÛÛÝÛÛÙÜÜÞÜÚÛÛÜÜÜÚÚÚÛÝÝÝÜÜÚÚÛÝÛÜÛÜÝÚÚÛÛÝÛÛÛÞÞÜÚÚÙÛÛÜÜÛÚÛÛÛÙÙÙÛÛÜÚÚÛÛÚÙÙÚÛÚØÙÚÛÚÛÚÜÛÛÛÙÚÛÛÜÜÚÚÚÛÜÚÚØÛÙÚÚÚÜÛÜÛÛÛÛÛÜÛÚÙÙÚÛÛÜÛÜÛÛÛÜÛÜÛÛÛÛÜÜÛÙÛÛÜÛÚÚÛÜÜÛÜÛÝÜÝÛÜÛÛÛÜÜÜÚÚÚÝÜÜÚÙÚÛÜÛÛÛÝÜÜÛÚÜÜÜÜÙÙØØÚÙÙÚÙÚÙÚÛÛÜÛÛÚÛÜÜÛÛÛÙÙÙÚÛÚÙØÚÛÙÙÚÚÜÜÛÛÛÝÛÛÙÙÚÚÚÚÚÚÛÜÛÛÛÝÝÜÚÙÙÙÚÜÛÛÙÛÛÛÛÛÚÛÛÜÛÝÛÝÜÝÛÚÚÜÞÞÝÜÛÜÛÜÜÜÜÛÛÙÛÛÝÛÚÚÚÚÛÚÛÛÝÜÜÚÛÜÝÜÝÜÝÜ
Y:
F:00:00:19.05
G:
S:56,103
V:18481,41243
C:285,220
M:
ÛÛÝÝÞÝÝÞÞÞÞÜÝÜÝÝÝÝÞÞÞÝÜÜÝÝÞÞßÝÝÝÝÝÝÞÝÝÝÞÝÛÛÝßßßÜÞÞÞÝÛÛÛÛÜÝÛÝÜÜÞÜÛÛÚÛÞÝÞÝÞÞÞÞÝÝÜÛÜÛÜÝÞÞÝÝÝÝÝÝÝÝÞÝÝÝÝÞÝÝÞÛÝÝÝÝÝÜÛÜÜÜÝÝÞÜÞÞÝÜÜÞÞÞÞÞÞßÝÞÜÝÝÝÞÜÞÜÝÝÝÝÜÛÜÝßßÞÞÜÞÞÞÝÜÜÞÞÞÞÞÞÝÞÝÛÛÜÝÛÜÛÜÞÞÝÜÛÜÞÜÝÝÝÝÛÛÜÜÞÜÜÛÜÜÜÜÛÛÚÚÜÞÜÛÛÝÞßÞÝÜÜÝÜÝÝÝÜÚÜÜÝÝÞÝÞÜÝÜÞÞÞÝÛÛÝÞÞÝÝÝÞÞÝÝÜÜÞÞßßÞÞÜÜÚÛÚÜÞÜÞÝßßÞÞÞÞÝÞÞÝÝÞÝÚÜÛÛÚÜÛÜÜÜÝÝßàßÞÝÞÞÞÞÝÜÝÜÜÛÜÛÜÛÝÞÞßÝÝÝÝÝÞÜÜÚÜÞÞÞÝÜÝÜÞÛÜÛÜÜÝÜÜÝÝßÞÝÚÜÜÝÞÜÜÜÝÝÛÝÝÜÛÚÛÞßßÞÞÝÝÝÝÝÜÛÛÛÛÛÜÝÜÛÚÛÜÜÛÚÙÛÜÜÝÜÜÝÝÞÞÝÝÜÜÞÝÞÞÞÞÝÞÜÛÛÛÞÞÞÝÝÞÝÞÜÝÞÞÞÞÜÝÝÝÛÚ××ÙÚÛÛÛÛÚÚÚÛÜÛÛÜÞÜÜÜÝÞÝÝÝÝßÞßßÞÝÜÛÞÞßÝÝÝÝÝÜÝÚÛÝÝÞÜÜÜÝÜÙ×ÓÑÐÑÓÕ×ÙÚÛÚÛÞÝÜÜÛÜÜÜÜÝÜÛÚÛÜÝÛÛÛÛÝÝÝÛÜÛÚÛÛÞÝÞÛÛÛÛÛÛÜÜÜÚÕË¾³²¼ÇÓØÙÛÛÛÛÝÜÝÜÜÝÛÞÝÜÞÜÝÜÜÝßßßÝÝÜÜÛÛÛÚÛÛÜÞÞÜÝÜÜÜÜÜÜÚÒÃ±¥¨·ÇÕÙÚÛÛÝÞÝÞÞÞÛÜÝÝÞÜÝÝÞÜÛÛÜÞÛÛÛÛÛÛÛÛÛÝÝÝÜÜÜÝÚÛÚÛÚÛ×Í»¥¦ºÍÖÚÛÛÚÛÚÝßßÞÞÞÞÞÝÝÞßßßÞÜÜÜÞÝÞÞÞÞÞÞÜÜÜÜÞÞÝÜÛÜÚÚÚÖÌº£¢¸ËÖÛÚÛÜÞÞßÞÜÜÞÞÞÝÝÜÜÝÜÞÝÝÝÝÝÞÞÞÜÛÛÝÞÞÝÝÝÝÛÛÙÚØÚÚ×Í¸¢§¿ÏÙÜÛÝÞÞÞÞÝÝÝÝÝÜÜÝÜßßßÞÞÞÞÞÜÜÜÜÞÜÝÜÛÝÜÝÜÛÛÛÝÛÜÜÚÒÀª¶ÊÖÚÙÚÝÝßÞÞÞÜÛÝÝÝÝÝÜÞÝÝÛÚÛÛÛÝÜÝÝÜÛÜÜÞÜÜÛÛÛÜÛØØÙÛÖÃ®¥ºÏÙÜÚÜÛÜÜÞÜÛÝÞÝÝÝÞÞÞÜÝÞÞÞÞÝÝÜÛÜÞÞÝÞÞßßÞÞÜÜÛÛÜÛÞÙÎ¼¨²ÉÖÛØÛÝÞÞÞÜÞÞÛÝÝÞÛÛÜÜÝÜÞÝÞÝÜÛÛÝÜÜÚÙÙÛÜÜÜÛÜÜÜÜÛÝÞ×Æ°¹Î×ØØÚÜÛÜÜÛÜÚÜÜÞÞßÞÝÛÜÞàÞÞÞÝÞÜÜÝÞÞÞÛÛÚÛÝÝÝÞÜÛÚÝÛÓÀ«©ÄÕÛÛÜÛÜÛÝÝÜÜÛÞÝÝÜÝÞÝÝÞÝÞÛÜÜÛÛÜÜÝÝÝÞÞÞÝÝÜÜÚÚÚØÜÞÙÌ¸§°ÉØÙØÚÝÝÝÛÛÜÜÝÜÜÞÝÝÞÝÞÜÜÛÜÝÞÞÞßßßÝÚÚÜÝßÝÝÞÝÞÜÜÝÝÖÇ´¢µÎÙÚÚÜÞÞÝÝÜÝÝÝÝÝÛÚÛÚÝÝÝÝÜÛÜÛÛÛÜÚÛÙØÛÙÛÚÚÜÚÛÚÙÛÜÚÔÂ±¢¹ÏÙÙÛÛÜÛÜÝÝÝÝÛÝÜÞÞßÞÝÜÜÚÛÛÝÝÝÜÝÝÝÜÝÝÞÜÚÛÜÝÝÜÚÜÞÜÕÀ³¡ºÑÛÚÙÜÞÞÞÝßßÞÞÝÜÝÛÛÜÛÜÜÛÜÛÝÜÛÚÚÛÜÝÝÛÞÝÝÝÜÝÞÛÙØÚÚÐ¿®¡¸ÐÚÚÙÚÛÜÛÞßÝÞÜÝÜÜÛÝÝÞÞÞßÞÝÞÝÞÜÜÛÛÜÜÛÛÛÛÛÝÞÞÝÛÛÝÜÓÀ±¢µÎÚÙÛÛÝÜÚÛÜÜÞÜÛÚÚÚÛÜÜÜÛÜÛÛÜÜÜÛÜÜÜÝÛÚÚÚÜÛÝÜÝÛÚÛÜÚÏ¼­£­Ê×ÙØÙÚÜÚÚÚÚÞÛÛÛÜÜÜÝÛÜÜÛÛÛÛÛÜÜÛÛÚÙÚÛÛÞÛÙÚÜÞßÝÝÞÛÑ½®£«È×Ú×ØÙÛÛÞÛÛÜÝÚÚÙÚÛÛÜÚÚÚÛÜÝÛÝÜÜÝÞÞÛÜÚÜÜÜÜÛÛÛÙØÜÚÔ¿¬|¡ÂÔ×ÖØÚÛÛÜÝÞÝÛÙÛÛÜÝÛÝÝÜÜÜÜÝÜÜÛÛÛÜÚÛÚÚÜÛÝÝÞÝÜØÙÞßÖÂ­»ÒÛÚÙÚÜÜÜÛÜÝÛÛÜÛÙÙÚÚÝÜÜÛÜÝÝÜÜÝÝÜÜÛÝÞÞÝÛÛÜÜÝÚÚÚÜÖÀ©~}³ÏÚÚÙØÚÛÛÜÜÜÛÞÝÛÚÚÛÛÜÚÛÝÝÞÞÜÞÜÝÝÝÝßÞÞÝÛÛÚÜÝÜÚÛÝØÆ¬{ªÈ×ÚØÙÛÜÞÜÜÜÜØØÚÜÜÜÚÜÝÝÝÚÛÙÚÛÜÜÞÛÜÛÚÜÛÜÛÚÛÜÛÚÛÞØÆ¬u£ÃÕ××ØÛÝÛÚÚØÛÜÛÛÛÛÚÛÚÛÜÝÝÝÝÛÛÛÛÝÛÜÛÝÝÝÝÜÝÛÜÝÚÜÝÚÌ²x}¾ÒÙÙÜÝÞÛÙÙÚÛÝÝÛÛÜÜÛÛÚÚÜÜÜÛÛÝÞÝÜÜÝÝÝÛÛÜÛÛÚÛÜÛÛÝÚËµtv¹ÑÚÙØÚÛÚÜÜßÞÝÛÛÜÜÝÝÜÜÜÜÝÛÛÚÜÜÝÝÞßÛÞÚÚÛÛÛÜÜÛÙÙÝÛÐ·¡vt´ÏÙØØÛÜÜÜÛÜÜÜÝÜÜÚÙÚÚÛÚÚÜÜÞÝÜÜÛÛÜÛÛÚÙÚÛÚÜÙÚØÖÖÛÚÎ´wt°ÌÙÚÛÛÛÜÚÚÚÚÜÝÝÛÚÜÜÝÞÜÜÛÛÞÛÛÜÜÞÝÛÛÙÜÜÛÛÙÙÙÚÙØÜÚÑ· {u®ÌØÚ×ÚÝÞàÝÞÜÛÚÛÛÛÝÚÜÝÞÝÛÛÚÜÚÚÙÙÚÚÛÙÚÚÚÙÚÙÛÚ××ÚØÍ´|w±ÌØÚØÚÝÛÛÜÛÚÝÜÚÙÚÙÚÜÜÜÛÚÜÞÞÝÛÙÚÚÙÙØ×ØÖ×Ø×ØÖ×ÙÜØË°|t¬ËØÚÚÛÞÜÜÛÜÚÜÝÛÛÛÛÝÜÛÜÝÚÜÙÚÚÙÛÚÚÜÙÙØ×Ø×ÙÙÙ×ÔÕØÔÇ­{v²ÌØÙØÛÛÚÚÚÜÝÜÞÞÝÜÛÜÝÜÜÛÜÛÛÚÙÛÚÜÛÛÚØÙÙØÙØØÙÖÕ×ÙÔÃ©yw´ÏÛØÙØÛÛÛÚÛÚÚÜÜÛÚÙÚÚÚØ×××ØÙÙÙØ×ÙØØØØÙ×ØØÙØÖÕÖ×Î¹ xov¹ÒÚØ×ÖØÙÚÛÛÛÜÛÜÝÛÚÙÛÜÛÙÕÕÖØØØÙÙÚÚØØØÚÙÙ×××ÓÔÔÓÇ¯~qm|ÁÓÚØÛÜÞÜÜÚÜÛ×ØÚÜÜÛÛÚÚÚØØÖØ××ØÙØØÖ×Ù×ÖÖÖ×ÖÖÕÓÒÉ¹¡zoo«ÈÖÚÚÙÙÚÙÚÙÚÚÚÜÞÞÝÜÛÚÛÛÛÚØØØØÙ×ÖÖ××ØØØÙØØÖÕÓÏÆµxov¸ÏÙÙÙÚÚÝÝÝÜÜÜÚÚÜÝÛÛØÙÚÙÙÚÚØÙ××ÖÖÕÕÔÕÕÖÕÕÓÒÐËÀ©ss§ÂÔØÙÛÛÜÜÝÞÜÛÚÚÚÜÛÜÛÚÙÙØÙÙÙÙÙØ×Ø×Ø×ÖÖÖÕÕÑÏÈÀ­w{yt¹ÏÖÙÙÚÝÞÞÞÜÜÛÚÙÚÙÚÛÚÙÙØØØØÙÚØ××ÕÖÕÔÕÓÓÐÍÆ¼«uu}~w}²ÈÔÖÕ×ÚÛÛÛÛÛÜÜÞÜÛÛÚÜÜÚÙ×××ÖÙØØ××ØØØÕÑÑÊÅ¸¥}rqy|®ÅÑÕÕØÙÚÛÚÛÛÛÜÜÛÚØÚÙÛÙÙØÖ×ÕÖ××ÕÔÕÕÕÒÐÉÁ²ukkt}¬ÄÐÓÓÔÖØÙÜÚÜÚÜÚÛÚÛÛÛÜÚÚØÙØØØÙÙÙ×ÖÕÓÒÍÃ±rkms|´ÇÒÕÕ×ØÙÚÚØ×ÚÜÞÜÜÛÚÚØÙÙÚÙØ×Ö×ØÖ×ÓÔÔÓÉ¸wrvz¡·ÇÐÓÕØÙÚÙÚÙÙÙÚÝÝÝÛÛÚÚÛÛÜÜÛÚØØ×Ø×ÖÕÓÑÃ­{tz¯ÂÏÕÕÖÖ×Ø××ØÚÛÜÚÚÜÝÝÛÚÛÜÚÛÚÙÙ×××ÖÕÓÔÎ¾£z{¬¾ÉÒÒÕ×ØÙØ××ÖÖØÙÚÛÚÛÛÛÛÝÚÜÛÚÚÙ×Ø×Ø×ÖÕÎ¼¡~ °ÀÉÐÓÕØ×ØØÙÛÚÙØÙÛÛÙÚÛÜÝÝÝÛÚÙÙÚØØÖ×ÖÔÔÔÎº¢´¿ËÐÒÖÕØØÖ×ÕÙ×ØØÖ××ÙÜÜÜÚÛÚÛÚÙØÚÚÚÙÙØÕÖÕÐ¿¤§·ÄËÑÒÔÔ××××Ø×Ø××ØØÙØØÙÛÛÝÙÝÜÝÚÚÚÚÚØ××ÖÖØÓÆ¬~©¼ÈÎÑÓÕØÖÖÖ×Ø×Ö×ØÙØØÖÖ×ØÚ×Ø×ÛÝÞÝÜÝÜÜÜÚÚØ×Ù×Í¸z{ ¹ÆÐÒÔÕÕØÖ×ÕÕØØÙØ×ÙØÙÙ×Ø×ØÙÙÚÛÚÜÜÝÙØÚÚÛÚØÕÖØÒ¿¦{z¥½ÌÒÓÓÕÔ×Ö×ØÖ×ÖÖØÖ×ØØØÖ×××ÙØÚÜÜÞÜÜÛÚÜÜÜÜÛØÖØÖÌ¶ |v£¾ÏÓÓÓÖ×Ø××ÖØØØØØØØ×ÚÚÙÙØ×ÙÚÛÛÙÚÝÞÞÜÛÜÜÜÛÙÖ×ØÔÂ©w½ÐÖÕÖØØØÖÕÕ×ÙÙÙ××ÖÖ××ØØÙØ×ØØÚÜÜÛÚÚÜÞÛÜÝÞÛØÖÙÚÐº{yµÍÕÕÓÔÖÖ×××ØÙÚÙ××ØØØ××ØØ××××ÙÚÚÚÚÜÝÜÝÜÝÚÜÛÙØÛ×Ë³x¤ÁÓÖÔÓÕ××ØØ×Ö×ÖØ×ÙØØ×ÖÖÕÕÖØØÚÙÙÙÛÝÞÜÛÚÛÜÚÜÛÙÙÚÖÅ­|x²ÌÕÖÕ×ØØØØØ×ØØØÚÙØÖÖÖ×ÙÙÚÙØÙØÚÙÚÛÜÞÞÜÜÚÚÚÜÙØÙÝ×Åªz}¾ÔØÖÕÖ×ÖØ×ØØØØØØØÖÕÕÖ×ØØØØÙ××ØÚÛÜÜÜÝÝÝÙÛÜÝÛÙÛÛÔÂ©u|ÀÑÕÔÔ×ÖÖÖÖÖ×ØØ××ÖÖØ××Ö××Ø××ØÙÚÛÚÛÚÛÛÜÛÚÚÚÙÙÙÜÝÔÀ§v¡ÂÔØÕÔÔÖ××Ö×ØØØ×××××ÕØ×××Õ×ØØØØÙÛÜÝÞÝÛÙÝÛÜÛÙÚÛß×Ä¨u£ÄÓÔÓÕÖÖÖÚØÙ××ØØØ×Ø×ØÖ×ØÙÚÙÙØÙÛÜÜÝÜÜÜÝÝÚÙÛÚÚØÜÞÙÆ©x¥ÃÓÕÓÕØØ×ØØØÖÕÔÖÙÚÛÚØÚÙ××××ÙÚÚÛÛÚÛÛÚÛÚÛÛÜÜÜÜÙÝàÜÊ­w~¡¿ÔÔÓÕ×Ø×ØÙØÙÙÙÙÖÕ××ÚÙØÙØÚÛÚÛÛÜÞÞÝÛÛÛÚÚÜÝÞÞÝÚÛÞÛÍ±w|¾ÐÖÕ×ÖÕÔ×ÖÕÔÕÖØØØØÙÙÙØÙÚÚÚØØØÙÛÛÝÜÜÚÚÚØÙÜÜÝÙØÜÜÑ¸xw»Ð×ÒÔÖØÖÖÖÖ×ÙØØÕ×ØØ××ØÚÙÛÙÚÛÛÞÞÜÛÜÝÝÜÚÚÚÝÝÝÛÖÛÝÓ¾ zu´ÍÖÔÔ×ÚÙ×××ØØØ×ØÙØ×Ø×ÙÚÚÚÜÚÛÛÛÝÝÜÜÛÜÝÜÛÚÛÙÚÙÖÙÝØÆ¨vªÇÔÕÔÕØØØ×Ö×ØØØØØÙÚÚÙØÚÚÚÙÙÛÚÛÚÛÜÜÜÚØÚÛÜÛÚÜÚØÚÞÚÌ²¡£ÁÒÔÔ×ØØÖ×ÙÚÙÚØÙÚÙÙÚØÙÚÙÚÜÚÜÛÝÞÞÛÛÛÛÛÙÝÛÜÚÙÚØØÜÚÐ»§¥¢¾Ô×ÖÕÙÙØÙÚÚÚÛØÚØØØØÚÚÛÜÛÝÛÜÝÛÛÛÛÜÜÜÜÜÚÚÚÙÙÙÚÙÜÛÔÄ°©§¹ÏØÖÕÙÚÙØØÙÙÙØØØØØØØÙÛÛÝÛÜÚÙÚÚÚÜÜÝÛÛÚÚÚÛÜÜÛÜØÜÞÛÌ·«¨³ÍÙØ×ÛÝÜÚÛÛÛÚÙÚÛÚÙÙÚÜÜÛÚÜÛÜÛÜÛÛÜÝÝÝÞÝØÛÛÙÚØÛÙÙÛÚÑ¿°© ­ÉÚÛØØÚÚÛÛÚÚÙÙÚÛÝÞßÜÜÜÛÛÚÛÛÚÜÛÜÜÝÝÜÜÝÚÚÛÙÛÛÛÙÙÜÜÕÄ²¨¨ÆÖÙ×ÙÛÜÜÛØØØÛÜØÙÚÛÝÛÛÙÚÚÛÚÙÛÜÜÜÛÜÜÝÜÚÜÚÚÛÚÛÚØÛÜÖÉ·¯¦§ÅÖÙ××ÚÚÚÚÜÞÞÞÞÝÞÝÜÝÚÝÝÛÛÙÚÝÜÝÜÛÜÙÚÚÚÝÞÝÝÛÛÛÛØÜÛÖÊ·¯¨¦ÄÕÚÙÙÜÜÛÝÝÜÜÛÝÝÝÜÜÜÝÜÜÛÚÛÛÝÞÜÜÝÜÝÜÜÛÙÚÚÚÚÙÙ××ÙÛ×Ëº°§©Å×Û×ÖÚÚÚÛÚÜÝÝÜÛÛÜÝÚÚØØÚÛÛÜØÚÜÝÝÜÜÛÝÛÛÛÚÛÚØÕÒÒØÝØÍ¹°§¬ÇØÝÙØÙØØØØÙØÙÚÚÜÛÞÝÞÚÜÛÛÛÜÝÜÜÙÛÜÞßÝÜÙÙÚØÚÙÛÙØØÜ×Ì½°§¯Ç×ÙÚÚÝÚ×ÕÕØÜÛÜÚÙÚÙÛÜÛÞÜÛÛÛÛÛÛÛÛÛÛÛÜÛÛÝÜÚØÙÛÛÚÚÛÕÊ»­¤·ÎØÙØØÙÙÙÙÙÙÚØØÚÚÜÛÚÚÚÜÚÚÚÚÚÜÜÞÞÝÜÛÜÝÚÙÚÚÚÛÛÚØØÚÓÊ¾²¨©¿ÒÚØÙØÚÚÚÚÛÜÝÞÝÜÚÛÛÝÝÝÜÛÙÙÚÚÛÜÜÝÛÜÛÜÜÚØ×ÚÛÜÚÛÜÝÙÑÆ¼®¡³ÊØÛÙÚÚÜÛÞÜÛÚØÚÜÞÞÝÚØØÜÞÞÜÛÚÛÛÛÜÛÚÙÚÚÛÛÛÜÜÛÜÚÙÚÜÙÑÇ»­¡ ®ÃÓØÙÙÜÞÜÚÛÛÜÜÚÛÛÜÜÛÛÜÜÜÛÚÛÜÜÞÜÜÚÙÚÛÙÜØÚÜÛÛÚÚÚÛÜÛÖÎÁ±¦§¸Ë×ÚÛÛÝÜÛÛÚÛÛÜÝÝÞÝÝÜÛÛÛÛÛÜÝÛÚÙÛÜÝÜÜÜÛÚÚÜÛÙÚÚÛÙÙÚÛÖÌ»­¨¬¼ËÕÙÙÙÙÚÚÛÝÞÝÛÜÚÜÛÛÚÛÛÜÜÚÛÜÜÝÜÜÜÝÜÛÛÚÛÜÚÙÚÛÛÛÛÚØÚÙÔÈ·®¯»ÊÔÚÚÜÛÜÛÛÚÛÙÙÚÛÛÛÛÛÛÜÛÜÜÜÞÜÜÛÚÜÛÞÜÜÜÛÚÛÞÙÛÚÚÛÜÛÙØØÖËÃ¿ÅÍÕÙÙÜÛÜÛÚÚÚÛÙØ×ÚÚÜÛÛÜÛÛÚÚÛÝÝÜÜÚÛÙÚÛÜÝÛÜÚÛÚÛÛÛØÛØÚÚØÖÏÊÊÎÕÙÚÛÛÛÛÚÚÛÜÞÞÝÜÛÜÜÜÚÚÚÚÛÜÝÜÜÚÜÛÜÛÜÛÛÚÚÛÜÝÛÙÙÛÚÛÚÙÙØ×ØØØ××ÙÚÙÙÚÚÜÛÜÛÛÛÛÛÛÝÛÛÙÚ××ØÙÜÛÛÜÝÞÝÜÝÝÜÚÚÚÜÜÛÜÛÜÚÙÛÙÚØØÛÚÛÚÚÚÛÛÜÛØÛÜÝÝÛÛÙÙÙÚÛÜÝÝÞÝÜÛÛÝÝÛÚÚÜÛÛÚÚÚÚÙØØÛÚÛÚÙØØÙÚÚÛÛÛÙÙ×ØÙÚÛÚÚÙÙØÙÙÙÙØÙÛÜÜÚÛÚÚÛÛÛÛÛÚÜÜÝÜÛÚÛÛÜÜÝÚÚÛÚÜÜÞÜÜÚÚÛÚÜÚÚÙÙÜÛÜÛØÚÙÚÛÚÛÛÛÜÛÛÜÞÝÝÚÚÚÚÙÚÙÜÝÝÝÛÛÛÛÛÛÚÜÚÚÜÛÛÜÙÚÚÚÚÙØØØ×ÚÙÜÜÚÜÜÝÜÚÛÛÛÚÚÚÛÜÙÚÚÛÛÚÛÜÝÞÝÜÜÛÚÙÙÚÛÜÛÚÝÜÝÛÚÚÛÜÚÜÚÚÙÚÚÛÛÚÙÙÚÝÝÝÜÛÛÜÚÝÝÝÞÜÜÛÛÜÜÜÜÛÜÜÝÜÜÜÜÝÞÞÝÜÝÝÚÛÚÛÚÛÜÛÝÛÛÚÛÛÛÜÙÙÚÛÜÚÚÚÛÛÛÚÛÛÜÚÚÚÚÜÛÛÚÚÛÜÜÝÚÜÚÚÛÛÜÜÛÜÜÜÚÜÚÛÜÛÛÜÜÛÙÚØÛÜÛÛÚÚÚÙÚÙÚÛÛÜÜÛÛÛÛÜÝÚÞÜÝÝÜÝÛÛÛÛÜÜÜÝÞÞÝÝÜÝÜ
Y:
F:00:00:19.15
G:
S:62,99
V:18481,41243
C:278,228
M:
ÜÝÞÞÞÜÝÛÝÞßßÝÞÝÝÝÜÞÞÞÞÞÝÝÝÝÝÛÝÝÝÝÛÜÝÜÝÜÜÜÜÜÞÝÝÝÝÞÝÝÝÝÝÝÝÛÝÝÝÝÝÜÛÜÛÝÝÜÝÞàÞÛÛÚÜÝàÞÝÜÚÜÛÚÚÛÜÞÝÝÝÜÞÝÛÛÙÚÛÚÛÜÝÝÝÝÜÛÚÝÞÝÛÙÛÛÝÝÜÝÜÝÜÝÝÞÜÜÜÝÝÞÞÞÜÝÝÞÜÝÞááÞÜÜÞÞÞÛÝÝÝÜÛÛÝÝÜÞÜÝÜÜÝÞÝÜÞÞßÞÝÝÝÜÝÝÞÝÝÞÝÝÜÛÛÝÜÛÚÛÚÜÜÜÜÜÜÞÝÞÛÞÝÝÝÝÞÞÞÜÛÚÜÜÝÚÛÛÜÜÚÚØÚÜÝÝÝÝÞÜÚÚÚÛÛÜÝÜÛÜÚÛÜÝÞÞßÝÝÜÝÞÞÝÛÛÛÜÞÞßÞßßÞÝÜÞÞßÞÞÞÝÞÝÞÞÞÝÝÜÝÛÛÜÛÛÚÛÜÜÚÜÛÞÝÞÞÞÞÝÛÝÞÜÝÜÛÜÜÝÝÜÜßàÞÞÜÜÛÛÜÜÞÝÝÜÜÜÞÞÞÞÝÞÜÝÛÜÛÛÚÛÛÜÛÛÛÜÛØØØÙÜÜÛÞÝÝÝÜÝÜÞÝÞÝÝÞÝÞÝÝÞÞÝÝÜÝÝÞÞÝÝÝÞÞÜÜÜÞÞÝÛÚÜÜÛÚÚÚÜÛÛÛÛÜÜÛÚÖÕÖØÜÝÝÞÝÞÝÞÜÜÜÞßÝÝÝÝÜÜÛÞÞßÜÞÝÜÞÞßÞÝÜÜÜÝÜÝÜÜÝÜÝÝÜÞÛÛÚÚÜÜÜÜÛÛ×ÐÊËÐØÚÚÙÚÜÝÛÛÛÛÜÜÞÞÞÞÝÝßÞÞÝÝÜÝÜÝÝÞÞÞÜÞÞÞÝÝÜÝÝÝÞÛÝÞÞÝÛÝÜÞÝÝÝÞÜÔÌÅÉÑÙÛÝÜÝÝÛÜÝÞÞÝÜÜÛÜÜÝÜÜÝÞÝÛÜÞÞÞÝÜÝÜÝÝÝÝÜÝÜÛÛØÛÛÜÜÝÝÝÞÞßÜÙÙÛ×Éº²½Í×ÛÚÛÞÞÝÜÚÛÜÜÜÛÞÜÝÞÞßÝÜÚÝÝßÜÚÜÛÜÜÜÞÝÞÝÝÞÝÞÜÞÝÞÝÝÝÜÞÜÝÜÜÞÝÓÃ±®»ÎÛÞÜÜÞÞÝÜÞÝÜÛÝÞÝÝÛÛÛÛÝÛÛÛÛÞÜÝÜÛÛÛÜÝÝÝÛÛÜÞÝÞÜÛÛÜÝÜÙÚÛÜÛÚÙÙÎ¹§¢±ÆÕÙÙÙÚÜÛÜÚÛÛÛÛßÝßÞÝÛÛÜÞßÞÞÝÝÞÞÞÝÜÛÜÚÝÝÝßÝÝÝÝÜÛÚÚÞßáÝÛÚÜÝÚÊµ£¢±ÆÕÙÛÙÛÜÜÜÚÛÜÞÞÛÝÞÝÝÜÝÝÞÞßÝÜÜÜÜÜÛÛÚÚÛÛÝÛÚÖØÚÚÝÛÜÜÛÜÜÜÛÛÜÛÓÁª¨½ÐØÚÚÛÜÝÜÜÛÜÝÛÚÛÜÛÝÞàÞÞÜÝßÞÛÜÛÜÛÛÜÞÞÞÝÜÛÞÝÝÛÛÛÞÞÝÝÞÝÜÝÞÝÓ»§©¼ÐÙÚÝÛÜÜÜÞÛÝÜÝÝÝÞÞÝÝÜÜÝÝÞÜÝÛÜÜÝÝÝÜÞÝÞÝÝÞÞÝÜÚÛÚÜÝÞÞÝÜÙÝßÙÐ·£³É×ÛÚÛÜÝÜÜÜÝÛÛÜÜÚÝÞÞÞÝÝÝÜÝÞÝÜÜÝÝÞÞÜÝÞßàÝÝÛÝÞÞÝÜÜÞÝÞÞÜÜÝØÍ·¢±È×ÛÜÜÞÞÝÜÜÝÜÝÜÞÝÝÝÛÛÙÚÛÛÛÛÜÝÞÜÛÜÜÞÜÛÛÛÜÝÝÝÚÚÙÚÝÜÜÛÛÚÛÜ×Í¸¢§ÀÒÙÙÚÛÜÙÛÚÛÚÚÜÝÞÞÞÜÛÜÜÞÜÛÚÛÛÞÞßÞÛÛÛÝÞÞÞÝÝÜÜÜÛÜÝÝÞÞßÝÞÞÚÏº£¢¼ÑÚÚÚÝÞÞÝÝÜÞÞÝÞÝÝÜÛÝÝÝÛÚÛÜÞÜÜÜÜÜÜÝÝÝÚÛÜÝÜÜÛÜÝÛÜÚÝÞÝÛÙÜÚÏ»¤³ËØÚØÚÚÛÛÜÝÜÚÛÜÜÝÜÛÛÙÛÚÜÝÜÝÜÜÞÜÜÛÛÜÞÞÞÝÜÜÚÜÚÜÝÝÞÞÞÝÛÜÞÝÒ¾©°É×ÜØÛÜÛÜÜÜÞÝÜÝÜÜÜÛÛÚÛÜÛÛÜÜÞÝÜÝÜÞÞÝÜÛÛÝÛÜÛÛÜÛÜÚÚÚÜÞÜÙÚØÑÁ® ¥ÀÔÛÚÙÛÜÜÜÚÜÝÛÝÚÜÛÛÜÛÜÛÛÜÜÝÝÛÜÚÜÜÝÞÝÝÜÝÝÞßÞàÞÝÜÛÜÜÜÜÛÝÜÓÃ³£ »ÎÚÚÙÙÛÚÜÝÜÞÙÛÛÛÜÛÜÛØÛÚÚÚØÙÜÚÛÛÚÛÚÛÜÝÝÝÝÝÛÛÚÛÜÝÞÞÞÜÚÜÛÖÄ³¤³ÌØØØÚÜÞÝÝÜÛÜÚÙÙÙÛÜÜÝÜÜÛÜÛÜÜÝÜÜÛÜÝÛÜÜÝÝÝÜÜÝÝÛÚÛÛÝÜÛÚÛÞ×Éµ¨¯ÉÖÚØÝÞÞÞÜÛÛÚÙÚÛÜÜÝÞÞÝÝÜÜÜÞÝÝÝÝÞÝÜÜÝÞÝÜÛÛÜÚÜÜÝÜÜÜÜÛÙÛÜ×Êµ©¤ÂÔÙØØÛÜÜÛÜÜÛÙÛÛÝÞÝÛÛÛÛÛÙÛÜÞÝÜÚÜÛÜÛÚÜÞÞÞÜÜÚÜÚÛÛÛÜÜÚÙÛÞÙÊµ¨½ÔÚ×ØÙÛÛÝÜÛÜÜÛÚÚÛÚÚÚÚÜÜÚÜÛÝÜÛÛÜÝÞÞÛÛÚÜÝÝÜÚÙÚÙÙÛÚÜÚØÛÛØÈ³§»ÓÛÙ×ÛÝÞÜÛÚÛÚÙÛÚÚÚÛÛÛÛÙÚÚÚÛÝÝÜÜÛÜÞÞÞÛÚÙÙÙÙÚÚÜÚÙÚÚÚØÙÚÖÅ±£¹ÏÚ×ÖØÚÜÜÜÚØÚØÛÛÚÛÚÛÚÛÚÛÛÛÛÜÛÜÛÜÛÚØ×ØÙÚÙÙÙÙÚÙÛÙÙÙ×ØÙØÓÀªµÏØØØÙÛÛÜÛÝÜÝÚÚÚÛÝÝÜÚØÚÝÞÝÚÚÜÜÞÝÞÜÜÛÚÜÛÛØ××ØÚÙ××Ø××ÚÙÓ¼¤¹ÓÜÚÙÛÛÞÝÝÞÛÚÚÚÜÛÜÜÝÜÛÚÚÜÜÜÚÜÜÝÛÛÛÛÜÙ×ØØØ×Õ×ØØ×××××ÚÙÍ¶}~¸ÑÛÙØÙØÝÚÜÛÜÜÜÚØ×ÙÚÛÜÚÙÙÚÝÜÜÚÚÛÛÛÚÙÛÛÛÙ×Ö×ÙÚÙØÖÖÕÕ×ÙÔÄªy~¾ÔÜØÙÛÜÝÛÜÝÚÙÙÛÚÛÛÛÛÚÛÜÜÛÛÛÙÚØ×××ØØ×××ÙÙÛØ×ÖØØØ××ÕÕÕÏ»£u¡ÁÕÛÛÚÚØÙÚÛÚÝÞÜÜÚÜÜÜÜÜÛÚÛÛÜÝÛØÕÔ×ÚÛÚØÖÙÙÙÙ×ØØØØØ×ÖÖ×ÒÄ®zw®ÊØÝÚÝÜÝÜÝÜÛÛÜÚÛÜÜÜÙÙÙÛÝÛÚÚÝÜÛØ×ØØ×ØØØ×Ø×ØØØÙÙØ×ÔÔÔÒÇ²tv¶ÍÙÛÛÝÜÝÜÝÞÝÚÚÛÞÛÛØÙÚÛÜÛÛÚÚÚÚÙÚØØØØÙ×ÖÖÖØØ×Ø××ÖÔÓÒÏÂ¬zr£ÁÓØØÛÜÜÝÝÝÝÛØÙÜÛÚØ×ÙÙÚÛÛÛÚÙØØ×ØØÙØÖÖÖÖÖ×ÖØÖÔÖÔÓÐÎÆº¢zy¯ÈÒÖÖÚÚÙÚÛÜÝÛÚÛÝÜÚÛÚÜÛÛÜÛÜÛÚÙØØØØØÙÚÙØØ×Ø××ÖÕÓÏËÅ¹¦{x~y¥ÂÓ×××ÚÝßßÞÞÜÞÜÚÚÚÙÚÚÚÚÚØÙ×ÙÙÙ×Ø×ÙØØ××Ö×ÖÔÔÓÓÒÍÆ¸¤ymnzz¸ÌÕ×ØÙÛÛÜÛÛÜÜÝÛÚÛÜÛÛÜÛÜÛÙÚÙÚÙÖÖÖÖÖ×ÙÙÙ×ØØÖÓÏËÂ²ummrx·ËÕÕÖÚÚÜÛÜÝÞÞÝÞÚÙÚÛÛÜÛÜÚÚÛÜÚÛÚØØÖ×ÖÖÖÕÕÕÓÒÑËÁ¯rmotz~zy±ÉÒÔÕÔØÖ×ÙÛÛÚÙÚÛÛØØØÚÜÜÝÝÝÜÛÙØØØØÚÙÙØ×ÖÖÔÒÍÂ®tquz~~z~¸ËÕ××ÙÚÚÛÚÚÙÛÜÞÝÜÚØØÚÛÝÜÜÜÚÚØÙÙØØ×ØÖÔÓÓÕÔÑÇ³vsy~}§¼ËÒÔÕÖ×ØØØØÚÜÝÝÝÝÝÛÜÛÛÜÚÛÛÛÛÛÛÛÙÙØØÖÖÖÖÕÔÏÁ©|w}¢¶ÆÐÓÔÖÖØÖ×ÕÕØÛÛÛÛÜÞÜÚÙÚÙÚÙÙÙÚÝÛÛÙÚØØ×ÖÕÔÔÓÎ¾¤yw °ÀÌÒÔÖÖØØØ×ØØÙØÙÙÙÛÚÜÞÛÜÛÛÜÚÚÙÛÜÝÜÚÙÙ×ØÖÔÕÔÍ¼¢|{¨·ÆÎÒÓÕ×ØØØØ×××ÖØØÙÛÚÛÜÝÝÜÛÙÛÙÛÛÚÛÛÚÚÙ××ØÖÖÔÔÏ¾¢|®¾ÇÍÏÒÔÔÖÕØ×ÕÕÕ×ÙØÛÙÚÚÛÝÜÝÛÛÚÛÜÜÝÛÜÛÜÛÚÙØÙØÖÖØÒÀ§}{°¿ÉÐÓÕÖÖÖÕÔÕÖÖØÖÖÖÖØØÙÚÛÚÜÝÜÛÜÞÚÚÙÙÜÛÜÚÙÙ×ØØÖÕÕÓÈ°|y¬¿ÉÏÐÒÓÔÕÖÖÖ×ØØ×ÖÔÖÖ×ØÙÚÙÙÚÙÛÛÚÛÛÚÛÙÚÚÚÚÚÛÚÚÚÖÖØÙÎ¸{y¶ÆÍÓÒÕ×ØÙØ×ÕÕÕ×××ÖÖÕÖØØØÚÚÛÚÜÝÜÞÛÛÚÜÜÜÛÙÚÙÜÜÚÙÖÙØÔÄ¬}u¹ËÕÔÕÖ××Ö××Ø×Ö×Ø×ØØØ×××ØØ×ÙÛÜÜÝÜÛÞÛÜÚÛÙÚÚÚÜÚÛÙ××ØØÏ¹ tz·ÌÕÕÕ××ØÙØÙ×ØØÙÙØØØØÚÙÙØØØÚÚÛÛÜÞÞÞÚÛÚÛÚÚÛÛÛÙÛÙÙÖÖÙÔÆ­ru°ÉÒÓÑÔ×ØØ×Ö×ØÙ××Õ×ØØ×ÖÖÖ×ÖÚÙÙÙÙÛÝÛÝÚÛÚÚÝÛÝÜÜÜÛØØÖÙÙÑ¿¦uo¤ÁÐÓÓÒÖÖÖØØØ×ÕÕ×ØÙØ×ÖÕÖ××ÖÔ×ÙÜÜÚÚÛÜÜÙÚÚÛÚÚÛÚÝÚÜÛÙÙÚÕÌ¶£|nsµÎÕÕÓÔÔ×ÙÙØØÙÙØ×ØØ××ÖÖÖ××ØØÙÛÛÜÛÜÜÛÙÛÚÚÙÜÝÛÜØÚÚÚÙÙÜ×É±vm~¥ÃÔ×ÕÕØÙ××Ö××Ø×Ø××ØÙÚØØØÙÙ×ØØÛÚÚÛÛÜÝÝÛÛÛÚÝÜÝÚØÚÙÚÕ×ÚÕÅ©pm¯ÊÔÕÔ×Ø×Õ××ØÖÖØ××ÖÖÖ×Ø×Ù×ØØØÙÙÚÙÚÚÛÞÜÛÛÝÜÛÚÛÜÝÜÜÚØÛÜÕÁ¦nr¹ÎÖÔÓÖÕÖÖÖÖÕÖ××ØÕ××ØÙ×ØØØØ××ØØÛÜÝÝÝÛÝÜÛÜÛÚÛÚÙÙÚÙØ×ÚÜÕÁ§~ou»ÐÕÒÓÕ×ØØØØÖ×Ö×ØØ×××ØÙÖÖ×ÙÚÙØÚÜÛÛÛÝÜÛÝÝÝÛÛÙÛÛÚÚÚÚÙÝÞÕÂ¨|nuÀÓØÔÒÔÓÖØÙÚÚÚÙØØÖØØØØØØØØÙÚÜÜÝÜÛÜÝÝÝÜÚÚÚÛÞÞÜÚÚÜÜÜÙÝàØÄ¨uz¾ÒÖÔÔÕÕ×ØØØÖÖÕÖØÙÛÙØÕØÚ×ÙÖØÚÚÚÙÛÜÛÚØÛÛÜÜÛÚÙÛÛÝÜÝÜÙÝÞØÆªvy¼ÑÔÑÓÖÚÖ××Õ××ØØØØØØØØÙÙÙØÙ×ÙÛÜÞÛÜÚÛÛÙÚÙÚÜÜÝÚÛÛÛÞÛÙÙÛ×È¬{{¹ÏÔÔÕÖÖÕÕÖÖÖØ×ÙÚÚÛÚÙÚ×ØÚÙÚØ×ÙÛÝßßÝÛÛÛÛÚÜÛÚÙÚÜÜÜÜÛÚÛÝÝÎ³~wµÍÙÔÕÖÖÕÔÓÕÖ×ØØÙÙØÙØÛÚÛÙÙÙÚÜÝÞÝÝÜÜÞÝÛÚÙÚÚÚÜÚÙÚÚÝÜÚÙÝÝÑ¸x®ÈÔÓÓÕ×××ØØ×ÖÖØØ××××Ø×ØÙÚÙÙÙÛÛÝÜÚÚÙÙÙÝÜÛÚÛÜÜÛÛÚÚÜÚÚÜÞÖÁ¤{¤ÃÓÖÕ×ÙØÖÖÖ×ØØØÙØÛÚÚØØØÚÛÛÚÛÚÜÚÞÝÝÛÚÛÚÙÙÚÛÜÛÛÚÜÛÛÚØÛÝØÈ¬½Ñ×ÔÔØ××ØØÙØÙØØÙ×ØÙØÛØÙÛÛÛÛÛÝÝÝÚÛÚÛÜÜÛÜÛÛÙÚÛÝÜÛÚÛØÙÝÚÎ´|µÎÙ××ÚÛÚÜÚÙÙØÙÙÛÚÛÚÜÛÛÜÚÝßÞÞÛÛÜÚÜÜÞÝÚÛÜÜÛÙÙÙÜÜÚØØØÛÝÝÒ¼¡{°ÍØØÖÙÚÙØÙÚÚÚÛÛÜÚÙÚÛÛÜÜÜÜÛÜÛÝÛÜÛÜÝÜÞÜÛÛÚÛÚÚÛÚÛÚÛÜÚØÚÝÖÂ¤z§Æ×ØÕ×ÙÚÛÛÜÚÛÙÚÛÜÜÛÛÜÛÜÜÜÞÜÜÛÙÛÜÝÝÜÛÛÚÙØÚÙÛÛÚÚØÙÛÙÖ×ÜÙÇ©~¢ÁÕÙÙÚÙÙØÙÙÙÙÛÛÚÙÚÛÛÜÜÝÜÛÚÚÛÚÛÚÛÛÜÛÚÜÜÛÛÚÚÛÙÚÚÚÛÛÚ×ØÞÜÎ¯~¾ÒÚØ×ÚÛØÚÚÙÚÚÛÚØÙÚÞÝÜÛÛÛÚÚÛÜÝÝÛÛÛÜÜÙÚÙÙÚÚÛÚÚÛÛÜÚÛØØÛÛÐµ{}¼ÑÙ×ÙÛÜÚÚÜÜÛØÙÛßÞÜÜÚÛÜÛÛÙÙÛÛÜÚÛÚÛÚÛÜÞÜÚÙØÛÛÛÜÛÛÜÞÜØÛÚÑ¸{{¹ÓÛÙ×ÙÚÚÛÚÝÝÜÛÚÛÚÚÛÜÝÛÙÙÚÜÜÜÜÝÜÛÙÚÙÛÙÚÚÚÜØÙ×ÙÚÙØÙØ×ÛÛÒ¹~ºÒÚØØÜÙØØØÜÛÜÛÛÛÛÛÛÛÙÚÙÚÜÛÜÝÜÝÜÛÛÚÚÜÜÚÛÚÚÚÙÚÚÛÚØÔÐÐ×ÙÑ¹¡¹ÒÚ×ØØØÙØÚÚØÙÙØÙØÛÜÝÜÛÚÜÜÛÜÛÛÚÜÝÝÝÛÙÚÛÛÛÛÛÚÙÛÚÚÙ×××ÛÚÏ¸¤  ½ÒÛØØÙØ×Õ×ÚÚÛÙÚÚÚÙÚÚÛÜÛÛÚÙÙÙÛÛÛÚÙÛÚÞÜÛÛÙÜÙÛÛÛÛÚÚÚØÙÝÜÑ¹§¤£ ÁÕÙ×ØÚÚÚØÛÛÞÝÜÛÛÜÚÛÚÚÜÜÛÜÚÜÜÝÞÞÞÞÝÝÙÛÚÛÚÙ×Ø×ØØÙÚÚØØÙÖÇµ§¤¬ÇÖØ×ØÛÚÙÙØØ×ÚÜÞÜÚÙÚÛÝÜÚÙØÚÙÝÜÝÜÜÚÛÜÙÚÛÛÜÛÙØØÙÛÜÚÙØØØÒÁ²§¤³ÌÛÜÛÚÛÚÜÝÛÛÙÛÚÙÛÙÚÛÚÜÛÛÝÛÝÜÝÝÝÝÝÝÜÛÙÚÙÙÚØÙÙÙÙÙÚØÖÕÕÒÆ¸­©¥¤ÁÓÚÙÙÚÛÚÚÚÛÚÛÚÛÚÚÛÛÜÚÜØÛÛÛÝÜÛÚÙÚÚÛÜÚÛÛÙÙÚÜÜÛÚØØ×ÕÔÓÍÀ°¦§«£³ÍÙÛÜÛÛÚÙÛÚÜÚÛÛÛÜÛÜÚÚÚÚÜÝÝÛÛÚÛÛÜÛÜÝÝÛÙÚÛÙÚÙÚÙØ×ÖÓÑÊÁ®¨«ªÄÒÙ×ØÙÛÜÛÞÜÜÜÚÚÛÚÙÚÚÜÝÚÛÜÛÝÜÛÛÛÝÜÚÚÛÜÚÛÛÜÜÙÜÙØÒËÀ³¢£¬¦¨¾ÑÚÚÙÚÛÛÛÜÛÚÙØÚÛÚÜÛÜÛÙÚÛÞÛÝÛÜÜÚÛÛÝÞÝÝÚÜÜÜÜÛÛÜÙÔÆ´ ª­ª¡ ª¼Ï×ÚØØÙÜÛÚÛÚÛÙØÙÚÛÜÜÝÝÝÝÛÝÜÞÜÛØÙØÛÚÛÚÛÜÚÜÚÜÚÚÜÖÍ·£¥©®®ª¦§±ÂÐ×ÚØØØÙÙÚÛÜÝÛÛÚÛÛÛÝÚÝÚÛÜÜÞÛÜÛÛÜÚÜÛÝÛÝÝßÚÛÝÜÙÙÙÛÖÌ½±¬­­ª©¨¬´ÀËÑÕ×ÚÛÚÜÛÝÛÜÜÜÜÚÚÝÝÝÛÚÛÚÚÛÜÙÚÛÜÝÛÙÚÚÛÛÚÚÙÝÞÜÜÜÜÛÙÚÔÌÂ·´³²´»ÄÍÓÕÙÛÙÚÙÚÙÛÜÜÝÛØÛÚÞÜÜÛÝÞÝÝÛÛÝÞßÝÜÛÝÝÝÜÜÝÞÝÜÙÛÚÚÜÚÛØØØØ×ÓÐÎÐÒÔÔÔÖÙØÙ××ÚÙÙÙÚÜÚÙØÖØÙÛÛÚÙÙÙÙÚÚÛÜÛÛÛÛÛÚÚÛÚÛÚÚÛÝÚÛÛÚÜÛÜÚÙÚÚÚÚÙÙÚÚÙÚÚÛÛÛÙÚÙÜÛÛÚÜÛÝÞÜÝÜÛÜÛÜÜÛÛÛÛÜÝÞÝÛÛÜÜÝÝÞÞÜÜÛÜÚÚÛÜÛÛØÙØÙÙÚÙÙÙÚÙÙÖØÙÛÛÚÚÙÜÛÛÛÛÛÛÜÚÜÙÚÙÚÛÛÛÜÛÜÜÜÛÜÛÜÛÛÜÚÛÙÙÛÛÝÝÚÛÜÜÞÛÝÝÜÛÛÚÛÜÚÝÛÚÚÙÛÚÛÙÚÙÚÜÜÜÚÛÛÜÜÜÜÜÜÜÛÛÚÛÚÛÜÜÝÚÛÚÝÝÜÜÚÜÝÝÛÜÚÛØÚÙÛÜÛÛÚÛÚÝÜÛÚÙÙÙÙÙÙÚÛÛÛÛÛÛÛÚÚÛÜÝÝÜÛÚÛÚÛÛÜÝÝÛÛÛÛÛÚÚÙÚÚÚÚÙÛÝÜÚÛÙÚÜÜÞÜÚÛÜÚÝÜÛÚ×ØÙÙÚÚÛÞßÜÚØÚÜÜÜÚÚÚÛÜÜÞÝÜÜÙÜÞÝÝÚÝÞÞßÜÜÛÛÞÜÝÝÞÝÛÚÛÝÛÚÚÙÚÜÛÝÜÚÚÚÚÚÚÙÙÙÛÛÛÚÚÛÛÛÚÚÙÚÜÜÝÜÛÛÚÜÛÜÛÜÚÚÙÚÛÜÛÛÜÚÞÝÜÜÛÛÛÙÙÚÜÝÝÛÛÛÛÚÙÙØÚÚÚÛÚÜÜÙÚÙÚÛÙÛÛÛÜÚÜÜÝÜÛÛÛÛÜÝÝÚÙÙÙÙÝÛÝÛÚÛÛÝÜÛÜÚÚÚÚÛÛÛÛÛÛÚØÙÙÛÚÙÛÜÜÚÙÙÙÙÚÛÛÛÛÜÛÙÙÚÛÚÛÚÚÛÚÝÜÛÚÚÛÚÙÜÛÜÛÛÛÛÛÝÜÜÜÝÝÝÛÛÛÛÜÝÝÜÙÚÚÜÜÛÜÙÚÚÙÛÙÙÙÙÛÜÜÞÙÚÚÜÚÝÙÜÛÚÚÜÝÞÜÜÜÜÜÛÝÞÜÜÛÜÝÝÛÛÛ
Y:
F:00:00:19.25
G:
S:67,96
V:18481,41243
C:272,236
M:
ÞÝßÝÝÜÜÛÝÜÜÝÜßÝÞÝÛÞÞÞßÞÞÝÞÞÝÛÜÛÝÞÜÛÜÜÞÜÜÝÜÜÛÛÞßÞÝÛÛÝÞÝÜÝÞÞÞÝÜÝÝÝÜÜÛÝÝÜÞßÝÞÜßßÞÜÛÜÜÞÝÜÜÛÛÛÝÜÞÞÝÞÝÞÝÝÞÝÜÜÛÜÝÜÝÜÜÜÜÛÜÜÝÝÜÜÜÝÜÜÛÛÜÞßÝÜÙÚÜÜÝÞÞÝÜÛÜÜÝÜÜÝÝÝÞÝÝÝÛÜÝÝÞÜÛÜÞÞÞÞÛÝÛÜÝÞàÞÞÞÝÝÜÞÞÜÛÜÜÞÝÜÜÛÝÝÜÛÛÜÞÞÞÞÛÛÜÙÛÛÝÝÛÞÛÞÝÝÝÜÞÝÞÜÜÜÜÜÜÝÝÛÛÚÜÜÝÜÛÛÜÛÝÝÜÛÛÜÛÜÛÚÚÚÜÞÞÞÜÜÜÜÜÚÙÚÚÛÞÞÝÞÝÝÝÞÞÞÞÞßàßßÞÞÞÝÝÝÝÞÞßßÞÞÝÝÝÜÝßÞàÝÝÜÛÜÜÞÞÝÛÜÜÝÞÜÝÞÞÝÜÜÜÞÞßÞÞÝÛÝÜÞÝÜÛÝÜÝÝÞÝÜÛÜÝÜÜÜÝÝÝÝÝÜÝÜÝÝÝÞÝÜÜÛÛÞÚÛØ×ÙØÜÝÛÛÚÚÝÛÛÚÛÞÛÜÙÙÚÜÝÝÛÛÚÜÝÞÞÝÜÛÜÞÜÛÜÛÜÛÜÛÞÝÝÝÝÝÝÝÝÜÚÚÜÝÞÜÛÝÝÝÝÛÜÜÝÝÚÛÚÛÞÜÜÝÝÞÝÝÝÜÛØÖ×ÛÛÝÜÛÞÛÜÛÛÝÜÛÜÞÞÝÜÜÝÛÛÜÜÝÞÝÞÜÞÜÝÝÞÜÝÜÛÜÜÜÝÛÚÜÛÛÜÜÞÝÜÜÝÞÞÝÜÚÙÚÞÝÙÐÊËÒØÛÚÙÚÚÛÜÜÜÜÛÛÝÞÞÜÞÝßÞÜÝÜÝÝÝÝÞÞÝÝÝÛÜÞÛÜÛÜÝÝÝÝÝÝÝÝÝÜÝÜÝÝÝÞÞÞÛÜÜÝ×ÍÄÆÏØÜÜÚÛÛÝÝÜÛÚÜÞÝÝÝÝÝÝÝÝÞÝÝÜÜÚÛÜÞÝÛÚÛÝÛÜÚÚÜÛÜÜÛÛÜÛÝÛÝÜÝÚÚÚÛÝÜÛÜÝÜÒÅµµÁÎ×ØÙÛÛÛÚÚÙÙÛÝÝÞÝÜÜÚÝÜÝÞÝÛÚÙÚÜÝÜÚÛÜÜÝÚÝÜÜÜÜÜÞÚÛÜÜÞÝÜÝÜÜÜÝÝÝÚÛÜÜÓÂ±®·ÉÔÙÚÚÝÝÝÝÚÝÝÞÝÞÜÜÚÚÚÚÚÜÜÝÝÜÚÙÚÜÝÝÛÛÝÝÝÜÛÝÜÝÜÜÚÚÙÙÜÝÝÜÛÛÜÜÜÙÙÚÛÓ¿¬¡«½ÍÕØ×ÛÛÚØÙÙÝÜÝÞÞÞÝÛÚÚÛÜÝÜÛÛÛÜÝÝÝÜÝÞÝßÚÛÜÝÞÛÜÜÜÝÛÛÛÝÜÙÛÛÝÝÝÜÛÜÛÔÃ¯¢¤´ÉÕÚÙÚÛÜÛÚÛÝÞÛÜÛÝÝÛÜÛÛÜÛÛÚÚÝÜÝÝÛÜÝÜÜÚÙÛÝÞÛÛÙÜÛÜÜÛÝØÚÛÜÝÚÝÜÚÛÛÙÒÀ©¥½ÎÖÚØÛÛÛÝÜÝÛÝÝÝÜÛÛÛÜÚÜÚÝÝÜÜÛÜÝÝÞÞÜÛÚÚÛÛÞÞÝÜÝÜÜÛÛÜÞÞÞÝÝÝÝÝÙÛÛÚÒ¿§¶ÉÔÙÙÙÙÚÛÞÞÞÝÜÚÙÙÙØÚÙÜÛÚÚÚØÛÙÚÝÜÞÛÛÙÙÚÛÜÛÜÝÜÝÜÛÜÝÞÜÜÛÚÜÛÜØØÛÚÒ¿§¨ÀÒØØ×ÚÛÝÜÜÙÞÝÛÜÚÚÚÛÜÛÚÛÛÝÜÚÚÛÜÝÜÜÛÜÜßÞÞÝÛÞÞÞÞÜÜÜÞÞßÝÞÝßÝÜÝÝÝÑÀ¨£¼ÐÚÛÙÜÝÞÞÞÝÝÜÛÛÜÚÙÚÙÚÚÙÜÛÜÜÚÛÜÜÛÛÛÜÞÞÜÛÛÝÛÚÚÚÜÝÚÜÛÜÝÜÜÛÚ×ÙÛÝÓÃª³ËØÛÙÙÜÝÞÝÜÜÜÝÜÜÛÚÚÛÛÚÚÚÛÛÜÛÝÜÛÛÚÜÜÜÜÛÝÜÜÚÛÛÞÞÞÛÜÚÜÞÝÞÞÝÝÛßßÖÄ¬°ÊØÜÙÚÜÝÝÝÞÚÜÙÛÚÛÛÛÛÛÜÜÝÝÝÝÜÜÜÜÜÝÛÜÚÛÛÜÜÝÞÝÝÛÜÜÚÚØÚÜÛÛÚÙØØÛÜÓÂ¬¬ÄÖÛÙÙÚÛÜÜÜÜÚÚÛÛÝÜÛÚÛÚÚÙÚÚÛÜÚÛÛÛÜÝÜÝÜÜÛÚÚÜÛÝÜÛÛÚÛÚÚÙØÙÚÛÙØÚÙÑÀ®©ÁÕÙØÚÜÛÚÛÛÜÛÚÚÜÝÛÚØÚÚÚÚÚÙÚÚÛÛÛÛÜÜÝÛÜÛÛÜÚÜÜÛÛÚÚØØØÚÛÙØØØ×ØØÖË½­¨ÆÕÜ×ÙÝÜÜÛÛÛÝÝÞÛÛÚÛÛÜÛÝÜÝÛÚÚÛÛÜÛÜÜÝÝÜÜÚÚÜÚÛÙÚÛÛÚ×ØØÙÖÖØØÚÙÙÖÊº«ªÇÙÝÙØÙÜÝÞÜÝÜÜÚÛÚÜÜÛÚÚÚÚÚÜÛÛÛÛÜÛÚÛÚÛÚÛÜÜÚÚÚÙÙÙÙØÚØÙÚØÙ××Ö×ÙÔÅµ¨ªÇÙÛÙÙÚÛÜÜÞÜÝÜÞÜÜÛÜÜÛÙ×ØÜÜÜÜÛÜÝÝÝÜÚÜÚÚÛÛÜÛÚÙÙÖ×ØÙÚØ×ØØØ×ÖØÖÍ¼¬¡®ÊÙÜÚÛÛÜÝÝÚÚÛÚØÛÚÛÛÚÚÙÛÚÛÚÛÜÜÜÜÜÛÚØ×ÖÕÖÖ×ØØ××ØØÙØØ××ØÙØØÖ×ÑÄ±¦±Ë×ÚÙÛÜÚÚØÙÛÙÚÛÜÝÛÛÙÚÛÛÝÜÜÛÛÜÜÜÛÛÚØÕÕØØÚÚÙØØÖÖ××ØØØÙ××ÔÕÖÓÈ¶§¡ºÐÚÚÙÝßßÞÛÜÜÜÛÚÛÚÜÜÚÛÜÛÛØÚÚÜÛÚÚÚÚÙØ××ØÖ××Ø×ÖÕÖØØÖÖÕ×ÖÔÓÓÏÃ¯¤ÀÔÙØÚÛÜÛÛÚÛÞÝÛÛÙÚÙÚÛÜÛÚÙÙÙÙÚÚÛÜÛÜÚÚÙÙÙÙÚØØ×Ö××ØØØØÕ×ÓÓÐÌ¿§´Ì×Ø×ÚÝÜÝÜÜÞÛÛÛÜÛÜÜÛÛÙÙÚÙÚÙÙÚÙÚÚÚÚÙØØØ××Ø×Ø×Ö××Ö×ÔÔÓÒÐÎÅ´{~¢¾ÍÕÖÙÛÛÛÜÞÝÜÛÜÜÝÜÛÜÚÛÚÛÚÚÚÛÜÜÚÛÚÙØ××ØÙÚØØØÙÙØÖÖ×ÖÔÒÏÎÆ· zw~µËÔ×ÙÛÞÜÛÜÛÜÞÚØÙÚÛÚÙÙÙÙÛÚÜÜÛÜÛØÚ×ÚØØØØÙØÖÖÖØÖÖÔÓÓÒÐËÄ¶¢vov}}­ÅÒÕÕØØÚÛÚÜÛÚÜÞÝÜÜÛÛÜÛÜÜÜÜÛÛÜÛÛÜÜÛÜÙÚÙÚØÙØ×ØÖ×Ø×ÕÒËÄ³woq{ªÂÑÖÖØÙÚÚÚÛÛÛÝÝÙÛÜÜÛØØØÙØÙÙÚÚÚÙÙÚÚÚÙ×Ö×ØÙÙ×ÕÕÔÔÓÏËÁ°tns|{ªÀÏÓÔÖ×ØØÚÛÜÛÜÜÝÛÛÚÙÙØØØÚÛÝÞÝÜÚÚÙÜÚÛÙ×Ö×ØØØ×ØÖÕÔÌÃ¯~omq{¬ÂÑ××ÖÖ×ØÙÚØÛÜÞÝÜÜÛÝÛÚÚÙÚÚÙÚÚÚÚØ×ÙÚÚÛÙÚØ×ÕÔÔÔÔÔÐÆµsoqt|¡·ÇÏÓÔÖÙØÚÙØØØÙÛÛÜÞÛÜÜÛÜÜÛÛÜÜÜÚÛÚÜÜÙÚØÚÛØØÖÖÕÕÔÔÏÁ¨yrv{~¬¿ËÑÕÔ×Ö××ÖÖØÙÜÜÛÜÛÜÛÛÚÛÚÚÚÛÛÛÙØÙÚÛÜÚÙÙÙÙØ×ÖÖÓÒÓÎ¼ xx|||¥¹ÈÑÕÓÕÓÕ×ÙØÖÕÕÙÙÙÚÛÛÜÚÛÛÛÛÛÛÜÛÚÛÚÛÜÚÛÙÙÚÚÚ××ÖÔÖÓÍ¹}}|~§·ÆÎÓÕÔ××ØÙØÕÖÕ×ÙØÚÙÜÜÛÛÛÜÛÛÚÚÛÛÜÚÙÚÚÛÛÙÙÙØØÖÖÖÕÕÖÍ¼¡¨¸ÆÏÒÔÓÔÕ××ÕÔÖ××ÖÖØØÛÛÛÜÜÞÜÜÜÛØÛÚÜÜÛÚÜÛÞÜÛÚÚØÙØØÖÔÕÏÀ¨¯¿ÉÍÐÒÔÖÖÖÖÖÖØ×Ø×Ø×ÖÖØØÛØÙÙÚÛÙÛÚÜÜÛÛÛÛÜÜÜÛÛÙÙÖ×ÙØ×ÔÖÔÇ²®ÀÌÐÒÓÕÔÕÕÖØØÙØ×××Ø×Õ×ØØÚÚÛÚÜÛÞÛÚÜÛÜÜÚÛÙÚÚÛÜÚÛÛÜÙØÕÖØØÐ½§{{¡¹ÉÏÒÓØÕÖÕÕ×ØØØØÙÙ××Ø×ÙØ×ØØÛÜÛÜÚÙÙÚØÙÚÜÛÜÛÛÙØØÙÙÛÛÛÙÖÖÙÖÇ°vv¡½ÌÓÒÒÔÔÔÕÖ×Ø×Ø×ØÖÕÕÖ×ÖÕÖØÛÚÙÙÛÛÜÛÙÖØÙÝÝÛÙØÙÚÛÜÜÜÛÚÙ××ØÙÐ¼¢rn{»ÍÓÒÒ×ØØ×Ö××ÖØ×ÙÙØ×Ø×ØÕÖÖ×ÚÙÛÛÜÞÝÚÛÚÚÚÚÛÛÚÚØØÙÚÛÜÜÛÛ×ÙÙÖÇ®zms²ËÒÒÒÖØÖÕÕØØÛÙÙ×ÖÔÕÖÕÖ××Ø×ÙÙÙÚÙÛÜÝÚÚØÛÛÜÛÚÚÚÛÛÝÝÝÝÜÛÚ×ÙÚÔÁ¦qk¥ÅÓÖÓÕÖÙØØØØØØØÖØØØ×ØÖÖ×Ô××ØÙÙÙÚÚÜÝÜÛÜÛÚÙÙÚÛÜÝÜÜÚÛÚÛÚØØÙÚÏ¸rq±ÉÕÕÕÕÖÖÕÖÖ×ØØÙ×××Õ×ÖØØØØ×Ø×ÚÜÜÝÝÜÝÛÜÜÜÝÚÜÛÝÞÞÜÚØÙÛÝÜÚØÝÛÏµ}nv¿Ñ×ÒÒÕÖÕ×ÖØØØØØØÚÚÙÙØÚÙÙÙÙÜÛÚÜÛÞÝÜÜÛÛÚÙÚÛÜÜÛÛÛÝÛÛÛÛÚÙØÚÞÙÊ°zm~£ÄÒÓÒÕÖ×ÕØØ××ÔÖÖÕÖÕÖØ×Ö×Ö×××ØÙÚÛÚÛÜÝÛÜÛÜÚØÚÜÝÝÜÚÛÚÜÛÜÙØÙÞÚÊ¯wm«ÈÔÔÓÖØ××Ø×ÖÕÖ×ØØØØÖ×ÕÕØØØØÙÚÛÚÛÚÜÜÝÛÚÙÛÛÛÚÚÙÙÚÙÚÛÛÜÛÚØÜÝØÆ©tp°ÇÓÒÑÓÕÖ×Ö×ÖÙØØÖÖØØ×ÖÖØØØØÚÙÙÙÙÚÚÜÝÛÛÜÛÛÚÛÝÞÝÜÚÙÛÚÜÜÝÚÚÛßÙÈ«vo²Ì×ÔÓÓ×ÙÙØ×ØÚÙØ××ÙØØ×ÖØØÚÙÚÚÛÛÜÞÝÝÝÚÚÛÝÚÚÚÛÝÜÝÜÛÛÙÚÜÛÛØÚÞØÊ¯pm°ËÕÓÔÕÖ×××ØÕÕÔÕ××ØÖ×ØØÙØØØØ×ÙÚÙÜÛÛÚÙÛÚÜÛÝÛÜÜÜÞÜÛÙÙÚÛÜÛØÚÝÚÍ´ sm­ÈÕÓÓÔ×ØØØØØÚÙØ×ÖÖØ×Ö×ØÙÙØÚÚÜÝÝÜÛÚÛÚÛÚÙÙÙÛÝÜÜÛÛÚÛÚÛÚÜÜØ×ÛÙÑ¹¦vnªÉÕÔÒÓÕ××ØÖÔÖÖ×ÖÖ××××ÖØØÙÛÙÙÚÛÜÛÜÛÜÛÜÜÜÛÛÜÜÜÜÜÛÚÛÝÜÛÛÛÜÛÝÛÑ¾©¢yo|¤ÂÒÓÔÕØ×ÕÖØØÙØØØØØÙÙÚÚÚÚÚÙØÚÙÜÛÜÜÜÞÜÙÙÛÜÜÙÛÙÛÜÛÛÙÚÚÛÚÛÚÚÝÝÔÀ¨|o{ÁÐÖÕ×ØÖÖÕÙØ××Ö×ØÙØØ×ÙÙÚÚÙÙÚÜÝÝÜÞÝÝÜÚÛÛÜÚÜÙÚÜÜÝÝÜÜÚÙÙÚÛÛÜÞÖÅ«suºÐ×ÖÕ××Ø××ÖØÙÚÙÚÚÛÛÛÛÙÚÙÚÛÜÜÛÜÜÞÞÝÜÜÛÚÚØÙØÚÚÚÙÜÝÚÛØÚÝÛÚÚÜ×Ç­us¶ÍÖÔÔ×Ö×ÖØÚÙÙØ×ÚØÙØØÙÚÚÛÚÛÛÜÛÛÛÛÛÛÚÚÛÛÛÛÚÛÚÛÜÜÛØÛÚÛÛÚÛÙÚÞÛÏµ~u¯ËÙØ×ÖØÙÛÛÛÙØÙÙÚÚÙÚÚÚÚÛÚÛÜÜÝÛÚÜÜÜÚÛÛÙÙØØÚÛÚÚÙÚÚÚÙÚÚÙÚÛØÙÛÛÑ¹¡y¨ÇÖ×ÕÖØØ×ØØÙÚÙÙ×ÙÙØÛÙÜÚÛÜÛÝÛÛÚÚÝÝÝÛÛÛÛÛÜÛÛÛÚÛÚÚÛÜÝÝÜÜÜÚØÛÞÖÀ¤z£Ä×ÚÕØØÙÚÙÚÛÛÝÛÜÛÚÛÛÝÝÛÛÛÚÛÜÛÛÛÝÞÜÜÙØØ×ÚÚÚÛÚÚØØØØØÙØÚÚÙ×ÙÜ×Ä¤}¾ÓÙ×ØÛÚÛÙØØÙÚÛÚÚÝÝÝÜÛÜÛÛÛÛÜÜÛÛÝÞÝÝÚÙÚÚÚÛÚÜÜÛÚØØÙÛÜÜÜÛÛ×ØÛØË®¼ÒÚÚØÚÛÛÚØÖ×ÚÛÙØÚÛÜÛÙÜÛÝÚÚÚÜÛÛÛÚÜÛÚÙÚÚÚÙÙØØÙÙØÙÙÙÚÙÙØØÔØÛÙË­}¹ÒÚØ×Ø×ØØÚÚÙÚÜÜÝÛÛÜÛÚÚÙÚÚÚÜÝÛÛØÚÛÚÙÛÛÚÚÛÚÝÚÛÙÙÙÛÚÛÚÙÚÚØØÜÙÍ°»ÓÜÛÚÛÚÚÛÛÛÛÛÜÜÜÜÜÚÜÛÝÜÜÝÜÝÝÜÝÛÜÝÝØÚÛÛÛØÙÙÙÚØØØÙÚÛÛÚÙ×Ô×Ù×É®¼ÑÚ××ÙÚÙØÛÛÝÜÛÚØÛÛÝÜÛÛÙÚÚÛÝÜÛÙÚÚÚÛÚÚÛÚÚÙÚÜÛÛÛÚÜÛÝÛÛÚÙÕÑÒÚØÌ®¾ÓÝÙÚÙÚÙØÛÛÜÝÛÛÛÜÞÞÞÞÝÞÝÝÜÜÝÜÚÜÝÞàÚÛÙÙÙÛÛÛÛÛÛÛÛÛÙÙÙÙÚØÖ×Ù×Ä¨¡ÀÔÛÙÚÚÖÔÓÕ×ÙÙÙÚØÚÚÜÝÜÛÛÚÛÙÙÚÜÛÝÛÛÙÛÛÜÚÙÚÚÙÚÙÚÛÚÛÝÜÝÛÜÚ×ÙÙÓ¾¡§ÅÖØØ×ÚØÖ×ØÚÚÚÛÜÝÚÚØÛÜÝÛÚÙÚÛÞßßÞÜÝÜÛÜÛÛÚÛÚÚÚÙÚÚØÙØÛÛÛÙÖÔÖÕÊ²±ÉÖØÙÜÜÛÙÚÚÛÚÚÙÛÝÜÛÛÛÛÚÙÚÚÚÛÚÛÚÙÙÚÛÚÚÛÝÛÚÙÙÚÜÛÜÛÚÝÙÚÚÚÚÙ×Îº½ÒÚÚÚÛÜÜÜÜÜÛÛÜÜÝÜÞÝÞÜÜÛÛÜÚÛÛÛÜÜÝÝÜÜÙÛÛÜÜÛÛÚÚÚÚØÙÙÙÜÚÚØÔÓË¸¬È×Ù×ÚÛÝÛÛÜÝÜÜÛÜÛÜÙÚÛÛÚÚÛÛÜÝÞÜÜÚÛÝÜÛÜÜÜÛÛÛÛÛÜÜÝÞÛÜÚÙÙÕÔÐÅ³¾ÒÚÙØÚÚÜÚÛÛÝßÝÝÜÞÞÛÚÚÛÛÜÛÜÛÜÜÛÝÛÚÚÚÝÚÚÙØØØÜÙÚÚÛÜÛÚ××ÔÑÊ¹£¡´ËÕÖ×ÙÚÚÚÚÜÜÜÞÜÝÛÙÚØÚÚÚÛÚÛÛÛÜÚÚÚÚÝÜÛÜÚÛÜÞÜÛÚÙÚÛÚÛÚÚ×ÖÏÅ°¦¡¯ÈÕÚÙÙÛÚÛÜÛÜÚÛÜÛÚÙÛÜÚÚÙÛÜÜÜÞÝÜÚÚÛÜÝÞÝÜÚÚÚÜÜÞÜÜÚÚÙØØÕÓÉº£ ¦ ²ÆÓØØÙÙÚÜÝÜÛÚØÙÚÚÛÛÛÚØÛÛÚÚÛÞÞÝÛÚÙÙÚØÜÛÛÛÚØÚÛÛÛÙÙÚÚÙÙÑÈ²£¦ ¢·ÉÓ×ÙÙÜÜÛÛÙÛÜÛÚÛÛÛÜÛÝÛÛÛÛÜÛÜÝÞÝÚÚÚÛÝÛÚØÚÚÚÛÚÙÙÙÚÚ××ÕÑÅ¯ «­¨¢¢­½ÊÓÔÕÖ×ÙÙÛÚÛÚÛÚÚÚÚÛÜÚÙØØÙÚÚÜÛÜÞÜÜÚÛÜÜÛØÚÚÜÜÝÛÛÜÝÝÙØÖÏÁ¬§­«¦¢¢ª·ÆÏÔÕÖÚÚÝÜÚÛÛÜÜÚÚÚÙÚÚÚÛÚÜÛÝÞÛÝÜÜÜÜÛÛÚÛÚÚÛÛÜÜØÙØÚÜÚØØ×ÒÃ°£¤©­¬¦¤¥¬¸ÃÍÓÖØÙÚÙØØÚÚÙØØÙÙØØØÙÚÚÚÚÚÚÙÙÚÚÛÜÞÞÜÜÛÜÛÚÙÚÛÛÚÜÚÛÚÚÚÚÓÂ°¥¦®±®§§°»ÈÏÔÖØ×Ø×ÚÙÛÚÛÚÚÚØÚÙÛÛÚÜÜÜÛÜÜÜÜÚÛÛÛÜÜÝÝÚÝÛÜÛÛÝÚÙÛÚÚØÛÜÜØË½¯®¯°­®µÀÊÑÓÕÖ×ØÚÚÚÚÙÚÚÛÚÛÚÛÙÚÙÛÚÚÚÛÛÚØØÙÚÜÛÛÛÚÜÜÜÛÙÚÚÛÚÚÜÝÝÚÜÛÞÚÐÂµ²±±²¶ÀÌÓÖ×ÙÙØÙÙÚÙØÛÛÜÜÜÜÝÚÚÙÙÜÛÛÚÚÛÝÛÛÚÚÜÛÛÜÛÜÜÛÛÚÜÝÝÞÜÛÙÜÝÛÙØÛØÏÂµ±³¼ÆÍÓÕÖØÙÚÛÛÚÚÙÙÙÙÙÙÚÚÚÛÚÛÚÙÙÛÛÛÚÚÜÜÛÛÜÛÞÜÛÛÛÝÚÚÙØÚÙÚÙÚÚÛÜÝÚÜÚÙÏÄ¿ÀÈÏÔÖ×ØØÚÙÙÙØÚÙÚÛÛÛÙÚÛÛÚØÙÙÛÛÚÛÜÝÞÜÚÚÚÜÛÚÜÚÛÚÚÜÝÝÜÛÝÝÝÝÛÞÝÛÚÙÙÚÚÚÖÕÔÕ×ØÖÖØÙÚÚØÙÙÚÙÚÙÜÛÛÜÚÛÚÙÛÛÜÝÜÝÛÝÛÚÚÚÙÜÛÝÜÛÛÜÚÚÙÚÙÙÙÙÛÛÛÛÛÛÛÛÜÝÛÛØØÙØÚÛÝÝÞÙÚÙÚÜÛÙØ×ÚÛÛÛÙÚÛÜÜÜÜÚÝÜÜÚÚÚÛÜÜÚÛÚÝÛÛÚÜÞÞÜÚØÛÜÝÜÝÜÚÙÙÙÜÛÜÚØÛÚÛÚÙÚÚÚÙØ×ØÙÙÚÚÙÚÚÚÙÚÙÚÙØÛÙÙÚØÚÚÙÛÚÛÛÚÚÙÚØÚÙÚÚÙÙÛÛÜÛÛÝÝÝÝÜÛÛÙÚÛÜÜÛÜÛÜÛÛÜÝÛÛÛÛÜÛÜÛÚÙÙÚÚÛÚØÙÛÝÝÝÛÛÛÛÚÙÙÛÚÛÚÛÜÝÛÛÛÛÜÜÛÜÛÛÛÜÜÝÜÝÛÛÜÛÜÛÚÚÛÚÚÚÙÙÙÙÚÚÚÙÙÙÚÚÚÛÚÚÙØÚÛÜÛÚÙØØÚÛÜÜÜÛÛÚÚÛÛÛÚÜÛÜÛÜÜÜÜÜÛÛÚÙÛÚÜÛÜÝÜÛÜÛÛÛÛÛÛÛÚÚÛÙÛÙÙÙÙÙÙÛÝÝÝÜÜÚÜÜÛÜÚÛÙÙÚÛÜÜÛÛÛÜÚÛÛÚÜÙÚÙÚÛÛÚÚÛÜÛÛÜÝÚÜÝÝÝÜÛÛÚÙÙÙÛÙÚÚØÚÚÚÚÙÛÛÛÙÚÛÜÜÚÚÚÚÙÙÚÙÛØÚÚÚÛØÛÚÛÛÚÚÚØÙÙÚÛÜÜÛÜÚÜÜÛÛÛÛÝÜÜÚÚÚÛÛÛÚÛÚÛÛÙÛÛÚÜÚÚÚÙÙÚÙÛÛÛÛÛÛÛÛÛÛÛÛÙÙÙÛÜÜÚÜÜÞÛÚÚÜÜÜÚÛÜÝÞÞÞÞßÝÝÝÝÜÛÙÚÛÛÛÚÚÛÛÜÚÚÜÚÜÚÛÜØØØÛÛÜÚÛÜÚÝÛÛÜÜÞÝÝÛÚÜÜÜÝÛÜÜÞÝÝÙÙÙÚÚÚÙÜÙÛÚÛÝÝÞÞÝ
Y:
F:00:00:20.05
G:
S:70,96
V:18481,41243
C:268,244
M:
ÝÞÜÝÝÜÞÛÞÜÜÜÜÞÞÝÜÜÜßÞÞÞÞÞÝÝÛÜÝÛÝÝÝÝÜÞÝÝÝÛÚÛÝÞßßÞÜÛÛÛÛÝÜÝÜÜÛÜÜÝÛÜÙÜÜÜÜÜÚÚÛÜÞÞÝÜÚÚÚÛÛÜÚÛÚÛÛÜÚÝÝßÞÜÛÛÜÜÜÛÜÜÞÞÝÝÛÛÛÜÜÝÝÛÚÛÚÜÜÛÚÛÝÞÞÝÜÜÜÜÝÛÜÜÜÛÚÚÞÞÝÜÛÛÛÝÝÝÝÜÜÝÜÝÜÛÜÜÝÞÞàÝÞÛÝÝÞßÞÝÜÜÞÝÞÞÞÝÜÜÝÞÝÞÞßÝÜÛÝÞÝÛÜÜÞÜÜÜÜÜÝÜÝÛÜÜÝÚÚÚÛÜÝÞàÞÞÛÛÙÚÛÜÜÝÝÝÝÜÝÜÝÝÝÝÛÚÛÞÞàÞÝÜÛÛÛÝÝÞÛÝÛÜÝÛÛÚÚÛÚÛÛÛÛÛÜÜÛÛÝÝÞÛÜÛÝÛÝÜÞÝÞÞÞÞÜÜÙÛÜÜÞÚÚÜÛÛÝÛÝÞÝÝÝÝÝÞÜÝÝÝÝÜÛÜÝÞÞÜÜÜÜÝÝÝÝÞßßÞÝÚÙÙÛÜÜÛÚÞÝÞÜÜÝÜÛÛÜÛÛÞÜÝÛÛÜÜÞÞÞÝÛÛÙÚÚÛÝÞßÝÞÜÜÛÜÛÝÝßÜÜÛÚÝÛÛÜÜÜÜÜÝÞÜÛÛÜÝÛÙ×ÙÚÜÜÜÛÜÜÛÚÛÝÜÜÜÝÜÞÞÞÜÜÜÜÜÛÝÝßÞÛÛÚÛÛÚÝÜÜÝÝÞßÝÝÚÚÚØÛÛÝÞÞÞÞÝÜÜÜÜÚÛÚÝÞÝÜÕÓÕ×ÛÜÛÝÚÛÜÜßßÝÝÞÝÝÜÞÞÞÜÚÚÜÝÝÛÛÛÜÜÜÛÚÙÚÚÜÛÜÜÝÝÜÜÝÝÜÜÝÞàÝÞÜÛÝÞÞÝÜÜÙÛÝÜÖÏÈÌÓØÚÙØÚÛÛÝÝÞÚÜÜÝÝÜÜÛÜÜÛÜÜÛÛØÚÛÝÜÜÜÛÝÛÛÛÜÝÝÜÜÝÝÞÝÞÞÝÝÜÜÝÜÞÝÝÛÜÝÝÝÚÜÜ×ÌÁÁËÕÛÚÛÛÝÜÜÜÛÜÜÝÞÝÛÙÚÚÜÝÛÜÚÜÞÝÝÛÜÛÝÜÜÜÛÜÝÞßÞÜÛÜÜÛÚÚÚÜÜÞÝÜÜÛÝÞÞÞÜÛÛßÝÔÂ³´ÀÏÙÚÛÛÛÜÜÛÜÜÞÜÝÜÚÛÛÛÛÙÙÚÛÛÛÛÛÛÜÛÜÜÝÜÛÜÝÝÝÝÜÝÜÜÜÝÜÛÜÚÜÛÜÝÜÝÛÜÜÛÜÚÞÝÒ¿¯­¼Ë×ÛÝÜÛØØÚÜÚÝÛÛÛÛÞÛÚÙÚÜÛÚÚÚÜÜÜÛÛÛÛÛÜÜÛÜÛÛÜÚÚÛÚÙÛØÚØÚÙÚÚÜÜÛÚÚÙ×ØÙÜÚÍ·¤¡±ÅÕÙÚÙÚÚÚÚÝÝÜÝÝÞÜÜÛÚÝÜÝÛÛÜÛÛÜÛÝÛÛÚÛÝÝßÞÞÝÜÜÚÜÜÝÛÛÛÜÛÛØÚØÚÛÚÚÚØØÛÙØÉ´¤°ÅÔÚÚÚÜÛÜÜÝÝÞÝÝÜÚÙÙÛÝÛÜÛÝÝÜÝÜÛÛÙÚÚÚÚÛÛÞÝÝÜÛÚÛÚÛÜÛÛÚÙÚØØØÖØÚÚÙ×Ö×ÕÎ½¦¥¾ÑÙÚÚÛÛÚÛÜÝÞÛÙÙÚÜÜÜÛÛÜÜÝÜÜÞÞÞÜÙÚÛÞÝÛÚÚÜÜÜÛÚÚÙÙÙÙÛÚØØÚÛÛØ×Ö×Ö×ØÙÖÌ·¤¾ÑÛÜÛÝÜÜÝÛÚÛÜÛÛÙÛÜÜÜÚÚÚÛÚÜÜÛÚÙÚÚÛÛÚÚÛÚÚØÚÚÛÚÜÚÜÚ×ÖÕ××ØØ××ØÖÖÖ××ÏÀ«¤½ÐÚÛÚÚÚÛÙÚÛÜÛÛÛÝÜÝÜÜÜÜÝÜÚÚÙÜÛÚÚÛÜÞÜÝÛÛÛÜÛÛÙÙÙÙÛØ××ÔÙØÚÙØÙ×ÖÕÖ×ÔÇ¶¢¦ÁÒÛÛÚÚÚÜÝÝÜÜÛÛÜÛÛÛÚÜÛÛÜÜÞÝÜÚÛÛÝÝÝÜÜÛÚÚÙØÚÚÚÛÙÙØÚÙØØØØØÙÙÙØÖÖ×ÔË½«©ÄÔÜÚÝÜÜÚÚÛÛÚÜÛÛÚÛÚÚÛÛÜÚÚÚÙÛÚÚÛÛÜÜÛÝÜÚ×ÓÔ×ÙÙ×ØØÙØ×ÕÖÖ×××Ø×ÕÕÓÔÌÀ¯­ÇÖÚÛÝÝÝÜÜÜÝÛÛÛÜÜÛØÚÚÛÛÛÞÜÜÛÙÚÛÜÝÝÛÛÛÚÛ×Ø×ÖÕ××ÙÖØ××ÚØØÖÔÔÔÕÓÒÌ¾­¸ÌÖÙÙÞÞÜÝÛÜÜÝÞÞÜÛÛÜÝÛÛÜÜÜÜÛÜÞÛÛÚÛÝÚÛÙÚÛÜÛÚÙØØØÙÚ×ØØØÙØØ×ÖÓÔÐÉ¹¤¨ÀÓØÚÛÜÛÜÞÞÞÛÛÛÛÚÜÝÞÝÜÛÜÜÛÚÙÙØÚÙÛÚÙÙÚÛÚÚØØØØÚÚÚ×Ö×ÖÕÖÔÖÓÑÐÍÉ¾«µÉÔ××ÙÝÜÛÚÜÞÜÛÝÚÚÚÛÚÚÙÚÛÛÜÛÜÜÝÛÛÚÚÜÛÜÛÛÛÙÙÛÛÜÙØØØÙØØ××ÔÐÎÅ½ª}®ÇÕØØÙÚÙÚÚßÞÞÚÚÚÛÜÜÝÛÛÚÚÚÚÚÜÚÝÛÚÚÙÙÙÚÚØØ×ØØÖ×ÕÖÕÕÖÔÕÓÓÐÊÂ´ wpv¦¿ÏÕÖÖØØÛÜÝÛÚÚÜÛÛÛÚÜÛÛÜÚÛÛÛÜÛÜÜÛÞÜÛÙÙÚÚÙØ×××ØÖÖÖ××ØÔÓÏÊÂ°rlmz£¼ÎÕÕÕØÚÛÜÜÛÛÛÞÝÞÝÛÝÜÜÛÙÚÙÚÛÛÛÚÛÜÜÜÙÚÙÛÚØÕÖ×Ø×ÔÔÔÕÔÓÏËÀ®sopx£»ËÔÕÕÖ×ØÚÛÝÜÝÝÞÜÚÙÛÛÝÝÝÛÛÛÛÝÜÜÛÜÞÛÜÚÙÙÙÙÙØ×ØÙÙÙ×ØÕÒÌÁ°~onvªÀÎÕÖØÖØØÚÜÜÚÙÚÛÜÝÛÛÛÛÜÚÚÙÚÛÛÛÛÚÚÚÛÙÚØÙÙÛÚÚ××ÖÕ×ÕÕÔÒÉ¸uou|°ÄÐÕÖÕ×××ÙÚÙÚØÚÛÜÜÝÜÛÚÛÜÜÛÚÙÙÚÙÛÚÛÚÛÛÜÛÚÙÙÚØØÕÕÔÔÔÐÐÃ®~uy§¹ËÒÖÔÕÖØ×Ø×××ØÚÜÝÝÝÜÜÚÜÛÛÚÚÚÙÚÚÚÛÚÛÜÛÚÚÙÚÙÚÙ×ØØØÖÕÖÐÁ§|z¥·ÅÏÓÔÖØØØØÖÖ×ØÙÚÛÜÝÝÜÛÚÛÛÛÛÚÛÜÛÜÛÛÜÛÛÛÚÙÙÚÚÙÙØØ×××ØÖÐ¿¥}}¦¸ÅÎÓÔÖÕØØÚÚØØÖÖØØÙÙÙÝÝÝÛÛÜÛÜÛÛÚÛÝÜÛÚÛÜÝÛÛÜÛÜÜÛÛ×ÖÔÔÔÖÑÂ¨{z¤¶ÄÏÒÓÓÔÖ×Ù×××ØØ×××ÙØÚØÚÛÜÝÝÞÞÞÝÛÛÚÛÜÞßÞÝÛÜÛÛÚÛÛÜØØÕÕÔÕÒÆ¯}¢³ÄÎÓÓÕÖØÙØØØØÙØØ××ØØÙÙÚÜÜÜÚÜÛÚÛÝÜÜÚÚÛÝÜÚÚØÚÙÚÚÚÚÙ×××ØØØÕÊ¶zuv­¿ÍÓÖÕÕ×ØØÙ××ÖÖÕÕÖÖ×Õ×ØØÛÚÚÛÛÛÚÙÚÙÛÜÜÛÜÛÜÜÙÚÚÛÛÙÚÚÛÛØÖÔÕ×ÑÀ¦|ss³ÄÎÐÓÕÖØØ××ÖÖØØÙÙ××××Ø××ÙÚÝÜÝÝÜÝÝÛÜÛÜÛÚÜÚÝÛÛÛÚÚØÙÛÛÜÛØ××ØÖË´us·ËÒÓÓÕÖ×ÖÖÖ×ÖÕ××ØØØØØØÖ××ÙÚÙÙÛÛÜÜÞÜÛÚÙÚÚÜÛÜÛÜÜÛÛÚÝÜÜÛÙÙÖØÙÒÂ§vox¶ËÔÔÓÕ×Ø×Ö×Ø××ØÙÙ××××ØØØÖÖÙÚÛÚÚÛÛÚÚÙÙÙÛÛÚ×ØØÚÚÛÛÛÛÚÚÛÛÚØØØØÌ·st­ÈÔÔÔÕ×ÖÔÕÕØØÙØØ×ÖÖÖÖØ×ØØ×ÙÚÛÝÚÜÜÛÜÛÜÛÛÙÙÙÚÚÚÝÚÛÚÚÝÝÝÛÛÛÚÚÜÖÈ¯un~ ¾ÏÓÓÖ×ØØØÙÚÛØØÖÖ×ØØØØØ×××ÖÚÚÜÛÜÜÜÜÜÝÚÜÜÝÛÛÚÚÜÛÜÜÜÝÜÚÛÙÛÚÙÚÜÔÁ¦}op±ÊÕÕÓÕØÙÙÖÖ×ØÙÙØ×ÖÖ×××ØÖ××ÙÚÛÚÜÝÝÝÛÛÚÛÛÚÛÜÝÜÝÛÝÛÝÜÛÚØÛÜÝÙØÙÚÑ¾¢xkr·ÎÔÓÒÔÖÖÖØÖÙÙÙÙÙÚÚØØ×ØØÙÙØØØÛÛÛÛÜÝÛÛÜÜÜÜÙÙ×ÚÝÛÜÚÚÜÚÜÙÜÛÛÙÙÚÛÎ¹ xkxÀÒÖÓÖØØ×Õ×ÙÛÛØ××Ø××ÕÖØÖØ×ØØØÙÙÙÚÚÜÛÛÛÛÛÛÛÜÛÛÜÝÞÝÜÛÚÜÜÚÝÚÚØÜØÎ· uhz£ÃÕØÔÖÖØØØØØØØ×××ØØ××ÖØ×ÙÙÙØØÚÛÜÝÝÝÛÜÚÚÜÛÜÚÚÝÛÛÙØÚÚÛØÚÚÛÛÖÖÛÖÏ¸ mi§ÆÕÓÑÒÕÖ×Ø××ØØØØÖØØ×ÖÖÕÖÖ××××ÙÚÛÛÛÝÝÜÛÛÛÚÚÛÙØÙÛÜÜÜÚÚÙÚÙÚÚ×ØÛÛÑº¢nh{¥ÃÓÔÒÔ××Ø×ØØØÚØØ××Ø××ØÙØÙØÛÛÜÛÜÜÞÞÝÚÚÚÙÚÚÛÛÛÝÝÜÛÚÛÚÚØÚÚÛÛÚÚÞÜÐ¹ sjz¢ÃÕÖÔÖÙÙØØ××Ö×Ö××ØÙÙÙÙØÙÙØÚÙÛÛÛÜÚÜÚÛÛÜÝÛÛÚÜÝÜÜÛÜÜÛÛÚÛÝÜÜÜÚÜßÞÓ¼¢wixÀÑÔÓÔ×ØÙÙ××ØÚÚØØØÚÙÜØÚÚÛÞÜÜÚÚÜÜÜÜÜÚÙÚÙÚÙÙÙÙÙÙÚÛÜÛÜÙÙÙÛÞÞÚØÚÜÔ¾ }ls½ÏÕÑÒÖ×ØÖÕÖØØ×ÕÖØÖÙ××ØÙÙÙÚÛÛÜÛÜÜÚÜÙÛÝÝÞÜÝÜÝÞÝÝÛÚÚÛÚÚÜÜÞÝÛÙÜßØÄ¥sr·Ï×ÖÖØÙÙÖÖÕ×Ù××ØØÚÚÙÚÚÛÚÚÙÛÛÜÛÛÛÜÜÚÛÝÞÙØØÚÛÚÚÙÚÛÚÚÙÚÚÜÜÛÙ×ÜßÛÉ¬vq³ÌÔÓÒØÚÙØÕÕÕÖ×ØØØØÚÙ××ÙÛÛÛÛÜÜÜÛÚÛÜÛÚÚÚÜÝÜÝÜÛÚÛÛÜÜÛÜÜÝÚÛÜÛÙÙÞÛÍ³q©ÈÖ×ÕØØÙÖÖÖØØØØÙÛÚÚØÛÛÜÛÛÜÞÝÜÛÜÞÞÜÛÚÛÛÙÚÙÚÚÛÙÙØÙÚÛÜÜÚÚÚÛÛØÙÜÚÏ¶¡~p¤ÃÓÔÖØÙØØØÙØØ×ØÙØØØÚØÙØÙÛÛÚÛÜÝÝÛÝÝÚÚÚÛÛÙÚÚÛÛÜÚÛÙÚÚÛÛÜÜÛÛÚÙ×ÝÛÓº tzÁÕÚÕ×ØÙÛÚÚØÚÙÚÙØÙØÚÚÛÜÜÛÛÜÜÝÜÛÛÜÜ××ÙØÚÙÙÙØÚÛÚÚÚÚÚÛ×ØÙÙÚÛÚØÚÜÓÀ¤pv½ÒØ××ÖØÙÜÚÙÙÙÚÛÚÚØÚÛÛÛÚÙÛÜÜÝÚÜÛÝÛÛÛÜÜÜÛÛØÚÛÜÜÛÛÚÚÙÙÚÚÛÛÝÛÚÜÜ×Äªtw»ÒØØØÚÚÚÙÚÚÙÚÛÛÜÛÛÜÜÜÛÛÛÛÜÞÝÜÛÛÜÝÛÚÚÙÛÙÙÙÙÙÙÙØØØÙÚÚÙÛÚÝÛÚ×ØÜÕÄ¬¡vuºÑÜÚÚÚÙØÙØØÙÚÚÚÜÝÞÞÚÛÚÜÛÛÛÛÝÝÝÝÛÛÛÜÛÛÚÜÛÚÛÛÜÝÜÚÛØÚÛÜÝÚÛÜÛÙÚÞØÊ¯yvºÒÛÙØÚÜÜÛÚÚÛÛÜÚÛÜÝÞÜÝÜÝÝÛÜÜÜÜÛÛÛÝÛÚÚÚÛÝÝÜÛÛÛÚÙÙÛÛÚÙØÜÛÛÙÙ×ØÞØÉ®yu¶ÏØÙÙÞÜÛÙÚÝÝÝÜÛÜÛÛÛÜÜÛÚÙÛÛÛÛÜÛÝÝÜÜÛÚÚÜÛÜÛÚÛÚÛÛÛÛÛÙÙÙÛÙÚÛÛÚÚÜÖÄ©yv¹ÓÛÙØÙÜÛÜÚÛÛÜÝÜÞÝÜÛÚÛÛÛÛÛÜÝÝÝÞÝÝÛÙÚÚÙÙÚÚÛÚÚÙÚÙÚÚÛÚÙØØÚÚÙ×Ô×ÚÕÄ§y{½ÔÙØØÛÚÙÙÙÛÛÚÛÚÚÙÜÜÝÝÜÝÛÚÚÚÜÝÞÞÛÜ×ØÙÛÜÛÜÛÚÛÛÜÛÚÚÛÜÝÜÝÜÜØÔÐÓÚÓÂ£w|ÀÕÚÙØÛÙØØÚÛÛÙÙØÙÚÜÝÝÝÜÛÝÜÝÞÛÜÚÛÛÜÝÛÛÜÛÝÚÚÚÚÚÚÛÚÚÙØÙÙØØØÙØ×ØØÏ·~¥Å×ÛÚÚÚ×ÖÖ×ÚÚÛÛÛÚÝÜÜÛÚÜÛÛÚÚÛÝÞÞßÚÜÛÛÝÝÝÛÙØÙÙÜÛÚØÚÚÛÛÙÚØÙØ××ÜÙË°}­Ë×ØÙÙÚÙ××ÚÚÛÙÙÜÛÛÙØÚÙÛÛÛÚÜÞßßÞÝÜÝÚÚÚÙØÚÚÜÛÙÙÚÛÚÙÙÙÙÙØÚÚÙÙÙÙÑ¾¥¸ÐØ××ÚÚÛÙÙÙÙÚÛÚÛÙÚÜÛßÚÛÚÛÜÛÛÝßßÞÜÚÜÚÚØÚÜÜÛÚÚÛÛÛÛÝÛÜÙÙÙÙÚÙÚ×ÒÁ¨¥ÃÕÛÙÚÜÜÚÛÚÛÛÛÛÛÛÛÛÛÛÛÛÝÜÛÚÛÛÝÝÜÜÚÝÙØÚÚÚÙÙÙÛÛÚÚÚÚÙÚÛÙÛØØØÖÕÎ»¤µÎØÚ×ØÙÚÛÚÛÛÛÞÛÛÛÚÜÞÛÜÚÛÛÜÛÜÞÜÝÜÛÜÙÝÞÜÚÚÙÙÙÙÚÜÜÚÚÚÜÚÛÚØÖÔÑÉ´ªÈ×ÛÚÛÞÝÛÜÙÛÛÝÞÝÝÜÜÝÝÞÛÜÚÛÜÛÝÛÞÝÚÚÛÛ×ÚÚÚÚÙÛÝÛÚÚÚÜÜÜÜÚÙ×ÔÓÌ¿¦{{ ¼Ï××ÖØÙÚÙÙÚÛÛÜÛÚÚÛÜÛÛÚÚÚÚÛÝÞÞÝÜÚÛÜÝÝÜÜÛÜÛÙÚÚÜÜÛÜÛÝÚØØ××ÓÆ³x~ ºÏÛÛÚÛÜÝÛØÙÚÛÛÛÜÛÝÜÜÜÚÜÛÜÜÝÝÝÜÜÛÛÜÛÜÚÜÛÜÜÝÜÙÛÙÛÛÛÞÚÙ×ÖÕÏ¿©zs{ ¹ÎÖÙØÙÚÚÙØØÙÙÚÙÚÙÙÛÛÜÛÚÛÛÛÛÙÚÜÛÞÜÝÛÚÚÙÜÛÚÛÛÜÛÜÛÛÛÛÛÚÙØÕË¸{y£ºÌÔ×ØÚÜÛÚÚÚÝÝÜÛÚÙÜÛÞÜÜÛÜÛÜÛÜÛÚÚÛÜÛÚÚÜÝÝØØØÙÙÛÚÜÛÜÛÚØ×ÖÔÉµª¿ÍÓ×ÚÛÜÚÙÚÜÚÜÛÜÝÛÜÛÚÛØØØØÚÚÚÚÜÛÜÜÛÞÜÝÛÜÛÙÛÙÚÜÛÜÛÛÜÜÚ×ØÓÉ±¢¡µÈÑÖØØÚÚÚÚÙÛÜÞÞÚÛÚÜÝÝÝÛÙÚÛÝÛÜÛÛÛÛÜÜÜÜÚÚÛÝÝÜÜÝÞÛÙØÙÚÚÙÙØ×Íµ©¦¬ÀÌÓÔÙÙÜÚÚÙÚÚÚÙØÙÛÛÚØØÚÜÜÙÚÛÚÝÚÚÛÚÜÚÛÛÛÜÚÚÚÛÚÛÝÜÛÚÚÚÛÜÜÜÙÍ¹¢¢¨¥§¹ÈÒ×ÙÚÚÙÜÚÚÚÚÛÛÚÛÛÜÜÚÛÛÜÝÞÞÝÜÜÛÛÙÜÜÝÜÝÛÞÝÝÝÚÚÝÛÚÙÙÛÜÚÙÙÚÙÒÁ¬¤¦¢ ³ÅÑÒÕÖÙÚÚÙÚØÜÛÜÛÙÙÚÚÛÜÛÛÙÛÛÛÛØÚÚÚÜÚÜÜÜÝÜÚÚØÙØÛÛÚÙÜÞÝÜÙÙÚÚÜÕÆ²¥¤ª© ¬¿ÌÓÖ×ÙÙØÙÙÚÛÛÜÛÛÚÚÜÜÚÚÚÜÜÛÛÛÛÚÜÛÚÛÞÝÞÝÜÞÝÞÜÜÛÛÚÚÛÙÙÚÛÜÛÙÙÚÙÍ»¬§¬©±ÅÐÕ×ØÙÙÙÚÚÛÚÛÚØØØÚÚÚÚÛÚÙØÙÛÛÜÛÚÜÛÜÛØÚÚÜÛÛÛÛÛÛÛÛÛÝÚÚÚÚÚÚÙÙÛÚÒÁ²«¬§³ÇÔ×ØÙÚÙØØØÚÚÚÛÚÛÜØØØÚÜÛÛÙÛÛÚÚÙÜÛÛÛÛÜÜÜÚÜÜÝÝÝÛÛÜÛÛÛÚÚÜÚÙØÚÜÛÖÉ¼²­§ ²ÇÒÕÕ×ÖØ×ØÙØÙØØÚÙÙØØÙÛÛÜÛÛÚÚÙÛÜÜÚÙÚÚÛÜÚÜÛÛÚÚÙÛÚÝÝÞÛÙÛÝÜÜÛÚÛÝÙÑÁ·±« ²ÈÔØØØØØØÙÚÚØÚÚÛÚÚÙØØØÚÛÛÚÛÛÜÛÛÚÚÛÛÙÚÚÜÜÛÙÚÚÚÛÚÛÚÜÝÝÝÚÛÛÜÛÛÛÚÕËÀ¶¯£ ²ÈÕØÖÖÙØØØØÙÚÛÝÜÚÙÛÛÜÛÚÚÛÛÛÛÛÛÛÛÛÛÛÛÚÚÛÝÝÜÜÜÜÛÜÛÚÛÛÝÝÜÛÛÚÚÚÚÛØÒÈ»±§¡£°ÃÐÖ×ØØÚØÛÜÚÛØØ×ÖØØÚÙÛÛÜÞÜÛÙÛÛÝÜÛÛÚÛÚÜÝÞÞÜÛÝÜÛÛÚÛÚÚÜÜÞÝÙÚÛÛÚÚÜÚÓÄµ¨¢¨µÈÓÙØÚÛÚÚÙÙÛÚÚÙÚÚÚÚÙÙÚÜÜÜÙÙÛÚÝÛÝÛÜÛÛÜÚÜÜÜÝÜÞÜÛÜÜÝÝÜÜÛÛÛÞÚÛÚÜÛÛÙÖÍ¿¯§¦³ÄÑÙÙÙÚÚÙØÙÛÙÛÚÜÛÛÚÛÚÚÙÙÚÚÛÛÜÜÝÜÚÚÙÙÙÛÚÜÜÛÛÛÜÚÜÙÚÛÚÛÚÚÝÞÝÛÚÚÙÙÚÚØÍ½±±ºÊÒØØÚÛÛÛÛÙÚÙ×ÙØÙÚÛÛÜÛÚÛÛÛÛÚÙØÙØÙÚÚÛÜÝÝÛÚÙÚÚÜÜÝÝÜÚ×ØÙÝÜÜÛÛÛÛÜÛÛÜÝ×Ì¾¹¾ÉÒÕ×ØÚÜÛÛÚÚÙÚÛÛÚÚÛÜÜÛÚÚÛÛÜÝÜÝÛÜÛÚÙÙÚÛÜÛÝÝÝÜÛÛÙÛÙÛÛÛÜÝÝÞÝÝÜÙÝÛÛØÚÛÚÙÓÐÒÔÙÚÛÙÚÛÛÚÙØÚÙÛÚÙØÚÙÙÙÙÙÙØÛÜÝÜÛÛÚÙÚÛÜÛÛÙÚÛÜÛÛÛÚÛÛÜÛÚÙÚÛÜÜÝÛÛØÙÚÛÜÛÛÛÙÙÙÙÙÙÙÛÙÚÚÚÛÚÙÙÙÛÙÚÙÙÜÛÚÛÚÜÚÛÚÛÛÝÜÝÚÛÙÛÚÛÜÞÜÞÜÜÝÞÞÞÞÜÝÛÚÛØÛÛÛÛÛÚÛÛÚÚØÙÚÚÛÚÚÙÙØÙÙÜÜÚÙØÙÜÛÚÚÚÜÜÛÙÜÜßÝÜÛÙÜÚÛÝÜÜÛÜÜÛÜÛÛÜÜÜÝÛÙÙÚÝÞÞÝÜÝÞÛÛÜÚÜÞÞÝÚÙÚÚÛÚÜÛÛÚÚÚÛÛÚÚÚÛÚÚÚÛÜÚÙÙÙÚÜÜÞÜÜÚÛÛÛÜÜÜÜÛÛÙÚÙÜÞÞÜÝÛÚÛÛÝÝÝÜÜÛÝÙÛÝÝÝÛÚÙÚÚÚÚÛÝÜÜÛÚÛÛÜÜÛÚÛÛÛÜÛÝÝÚÛÛÝÝÜÚÛÜÜÝØÛÝÝÞÛÛÛÚÝÝÞÝÛÚØÚÛÛÜÜÛÛÜÚÛÜÜÛÚÙÚÛÚÚÚÙÚÙÛÛÛÛÛÜÛÚÛÛÛÙÛÛÜÛÛÜÛÜÛÚÚÛÜÛÝÛÛÝÝÝÛÛÛÛÝÝÞÝÜÚÚÛÜÛÛÙÜÛÜÜÜÜÜÞÝÜÜØÚÚÙØÙÛÜÜÙÙÚÜÜÛÚÚÛÜÜÜÜÚÛÚÛÚÙÙÙÚÚÛÚÚÙÛÚÚÙÚÚÛØÙÚÜÜÛÙÙÛÜÜÚØÚÙÚÚÛÛÜÝÞÝÜÚÚÚÛÛÚÙÚÛÛÝÝÛÝÜÜÛÚÛÛÛÛÙÚÛÛÝÛÛÚÛÛÜÛÜÛÜÚÛÚÜÝÞÜÜÛÜÛÛÚÛÚÜÛÚÚÚÛÜÝÜÜÜÜÞÞÞÞÜßÞÞÝÛÝÛÛÙÚÚÚÚÛÚÛÚÚÙÚÛÜÛÛÚÙÚÚÛÚÙÚØÚÙÛÛÚÚÛÜÝÜÛÙÛÛÚÛÚÛÜÜÜÝÜÝÛÜÛÜÝÜÛÜÝÜÛÚÝÞßÞÜ
Y:
F:00:00:20.15
G:
S:69,98
V:18481,41243
C:267,252
M:
ÝÛÛÛÜÜÜÛÚÛÝÝÝÚÛÛÜÜÜÛÛÛÛÝÛÝÜÛÜÜÜÜÛÛÛÜÜÝÞÜÝÚÚÛÛÝÚÜÜÜÜÛÛÛÜÚÜÝÝÜÛÙÚÚÚÛÛÛÛÜÛÛÜÜÜÝÝÛÜÚÝÝÜÚÛÝÞßÜÛÛÜÛÛÚÚÚÜÞÞÝÝÝÝÜÛÛÜÞÜÚÚÜÜÝÜÛÝÜÝÝÜÞÜÜÜÜÝÛÙÛÛÜÜÚÛÛÞÞßÝÜÝÝÜÛÜÜÜÞÜÞÜÛÜÜÞÜÚÛÚÜÝÜÞÝÞÝÝÜÝÞßÞÜÜÜÝÝÜÝÛÜÜÜÞÞÜÝÞÞÞÞÝÝÝÝÜÜÜÛÛÛÜÞÝÜÛÛÜÜÝÝÜÛÚÚÛÞÜÛÛÜÞÝÝÝÚÛÚÜÜÜÝÛÛÝÝÞßÜÝÝÜÝÚÜÛÛÛÛÚÜÛÜÚÙÙÚÝÛÜÜÚÝÞßÞÜÜÜÚÙÚÚÛÜÛÛÚÜÝÝÝÛÛÛØÙÚÚÛÛÝÞÝÝÜÜÝÝÝÜÜÜÝÝÜÚÙÚÚÛÜÛÛÚÚÜÚÚÚÚÚÛÛÛÚÚÙØÚÚÛÝÜÛÛÚÜÜÜÜÝÝÞÝÞÜÜÛÛÚÙÛÜÞÝÝÞÝÝÜÜÛÛÚÛÛÛÛÚÚÜÞÞÝÝÜÜÜÛÛØÙÙØÛÛÚÙØÙÚÛÚÚØÙÚÚÚÜÜÛÙÛÜÝÞÛÜÚÛÜÛÜÛÛÜÝÝÝÜÝÛÜÛÜÜÞÝÞÞÝÛÚÙÜÞÞÝÜÛÜÛÚÚÛÛÛÚÚÛÚØÙÚÚÙ××ØÛÚÛÚÚÚÚÙÙ×ÙÚÜßßßÜÚÜÝÛÚÛÝÚÜÚÙÛÛÞÛÜÚÛÜÜÜÛÛÚÚÚÝÜÞÜÛÜÚÚÚÙÛÛÚÚÙØØØØØÙÙÚØÙ×ØØØØÙ×ÙÕÔÏÐÔÙÛÛÙÛÚÚÚÜÜÝÜÛÚÚÜÝÜÜÛÜÜÚÚÛÜÞÞÝÞÝÝÜÛÝÜÜÛÛÚÛÛÚÚÚÛÛÙÚÙÛÚÙØØØ×ÖÖ××ÖÖÖÓÐËËÐÙÜßÝÜÛÜÝÚÛÜÛÝÛÚÚÜÞÞÜÚÚÜÞÛÙÙÙÜÜÝÙÙÚÚÛÚØØ×ØÙÚÙØÙØÙØÖÖ××Ø××××ØÖ×ÔÔÏÃºµ½ÊÕÛÜÛÜÛÜÚÜÛÜÝÛÜÚÛÛÜÜÜÜÜÛÛÚÛÜßßÝÛÙÛÜÝÛØÔÓÖØÙØØØÚÛÚÚØ×ØÙØÚØÙ×ÖÕÓÒÎ¿±¥©»Í×ÚØÛÜÞÞÝÙÙÙÙÚÛÜÛÛÛÚÚÛÙÚÚÙÛÙÛÚÛÜÜÛÜÛÛ×ÖÕ×ØÙÚÙ×ÕÕØÙÙØ×××ÖÖÕÕÔÐÌÅ¶¤£¸ÍØÚÚÛÜÞÜÜÚÜÝÝÝÜÙÚÚÚÚÙÙÚÚÜÝÝÚÚÚÜÝÝÞÜÚÚÙÚÚÚÙÙ×Ø×ØÖ×××ØØØÙ×ÖÓÓÑÍÂ²ªÀÑ×ØØÙÛÛÛÛÛÚÛÚÚÙÚÛÜÚÜÜÚÜÚÚÚÚÙÚÛÜÚÛÙÚÙÙ×ÙÚØÙÖØ×Ö×Ö×Ö×ÕÖÔÔÓÐÐÊÁ¯²ÅÑÖÖØÙÜÜÝÜÝÝÞÞÝÞÜÝÝÝÜÜÛÝÜÛÚÚÛÜÛÛÙÚÚÛÚÚÛÚÚÙÚÚÙÙÙØÙØÙØ×ÕÓÒÎÉ½­©¾ÎÕØØÙÙÛÜÝÜÛÛÛÜÛÛÚÛÚÛÚÛÜÛÚÛÙÚÚÜÝÚÚØÙÛÙÙØØÙÖÖÕÖØØ×ÕÕÕÓÐÎÉÂµ£~x}£¸ÉÒÔÕØÙÚÙÛÛÝÛÜÜÜÜÚÜÚÜÜÜÜÛÙÜÚÜÛÛÜÜÚÚÛÜÜÚÙÙÙØÙ×ØÖÙ××ÖÔÔÏÉ¾¬zuw¢´ÇÓÖÖÖ×ÙØÙÚÙÜÛÚÚÙÚÛÛÜÛÚÚÚÜÚÙÙÚÜÜÚÛÚÛÛÚÙØ×ÖØ×ØÕÔÖÕÖÓÐÌÄ¶£|st|¤¶ÈÑÕÔ××Ö×ÖÚÛÛÜÛÜÜÞÜÝÚÛÛÛÜÚÜÜÞÞÜÛÝÝÞÜÚÚÚÙÖÖ×ÙÛÛÙ×ÖÖÓÐÇ·¡wps|¨¼ÌÔØØÙØØØÙÚÙÙÙÛÛÚÚÜÜÜÜÛÛÚÜÚÛÛÚÛÚÚÛÛÚÚÙÚÙÙØØØØÖÖÔÔÕÒËº¢vnu~¢²ÃÏÔÕÕÕÖØ×ÙÚÙØÙÛÚÜÜÚÛÛÜÝÜÝÜÛÛÚÙÛÚÜÛÚÙÙÚÙÚÙÚØØÖØØ×ÔÓÑÉ²|rt­½ÊÐÔÕÖØØ×ÖÖÖØÙÚÛÛÛÛÝÜÚÚÙÛÛÛÚÛÛÚÚ×ØÚÛÝÝÜÜÚÛÚÙ×ÕÖ×××ÖÑÅ«|w~«¼ÈÑÔÕÕÖÖØ××Ø×Ø×ÖÖØÚÝÜÚÚÙÚÚÚÛÛÜÛÛÚÚÛÜÝÛÛÚÜÜÚÙ×ØØØ×ÕÖ×ÒÅ«~}¬¼ÇÑÓÔÕ×ØÙÙØØØÙØØ×ÙÚÚÚÚÚÚÛÜÝÛÛÙÙÙÙÛÙÚÚÚÝÜÛÚÚÙÚØÙÕÖÕÔÕÕÓÆ®¥¸ÈÏÒÔÔÖÖÖØØ×ÖÖÖØ×Ø×ØÙÙÚÙÝÞÜÞÝÞÝÛÛÚÜÜÜÜÜÞÞÞÞÜÜÚÚÚÚÚÙØÖØÖÌ´¯ÃÐÔÖÓ××ÙØØØØØÖÙØÙ××ØØÚÚÛÛÛÚÚÛÛÛÜÛÛÙÚÚÜÛÜÛÜÛÛÛÛÛÛÚÚ×ÖÔÕÖÏ¼ yz ¸ÇÏÔÔÕÔÔÖ×Ö×Ö×Ù×Ø×ÙÙ×××ÙÚÚÜÜÜÝÞÜÜÛÛÜÛÜÛÛÚØÚÛÝÝÛÚÚÚÚØØÖÖÙÕÈ®wv¢¾ÍÓÔÖÖØÖØ×ÖØØÙÛØØØØØÙÙØØÚÛÛÜÛÚÛÚÜÜÛÚØÙÚÜÜÙÚÙÚÙ×ÙØÚ×Ö×ØÖØÖÏ»¡{s~ºÌÔÔÖÖÖÕÕÖ×ÖÖÕÖÕÕÖ×ØØØÖØ×ÙÛÜÛÝÜÛÜÛÚØ×ØÙÜÛÛÚÙÚÛÚÜÛÛÛØÚØÖÕ×ÔÈ°sx²ÉÓÓÓÕÖØ××ØØØ×××Ø××ÕÖÕ×ÖØØØØÚÜÛÚÛÛÚÚÚÛÚÚÚØÛÛÜÛÛÚÜÚÛÚÛÛ×Õ××Ò¿§vs©ÃÐÖÓ×ØØÕÕÔÖØØÙØÕÖ×ÚÙØØ×ØØØÙØÚÙÝÙÚÛÛÜÛÛÛÝÝÜÚÚÚÜÛÜÜÜÝÛÛÛØÙÚØÍ¶ynuºÎÔÓÓÖÖÖ×ØÚÚØØ×Ø×Ø×ÖÖÖÖÖÔÕØÚÚÚÚÜÚÜÝÜÞÜÜÛÛÚÛÛÜÜÝÝÝÜÛÙÙÛÙØ×Ú×É°{mi~£ÅÓÖÔÕÖÖÖ×ØØØØ×Ö××Ö×Ö××ÖØÕ×ØÚÜÜÚÛÚÚÙÚÛÛÜÜÛÝÛÜÛÚÛÛÛÛÙÛÛßÝÚÙÚÔÂ¦rik²ÊÔÒÒÖØØ×ÖØØØÙÚÚØØØØØ×ØÙØØØÙÛÜÜÜÚÚÜÝÞÜÙÙÙÚÚÚÙÚÛÜÜÛÜÚÝÝÜØÖÙÜÕÁ£rgp¹Ï×ÔÔØ××ÖØØØ×Ö××ØÕÖÕÔ×ÖØ××ØÙÚÚÚÝÜÛÛÝÛÜÛÝÛÛØØÚÜÝÛÚÚÛÛÛÛÚÚØÜÛÒ½¡qgs½ÑÕÓÔÖØ×Ø×ÕÓÖ×ÚÙØØÖÖÖÖØÚÙÚØÙØÚÚÜÙÙÚÛÚÛÛÝÝÝÝÛÛÚÚÚÚÙÚÙÚÚÚØ×ÚØÑ½¤~pizÁÑÔÒÒÖ×ÙÙÖ×Ö××ÖØ×Ù×Ö×ÖØ××ÙØÚØÙØÚÝÝÝÜÜÛÜÛÛÚÚÚÜÜÞÚÙÚÛÛÜÜÜÜÚÝÛÓ½¤qiy¢ÂÔ×ÕÖÙØÙ××Ö×ØØØÙÚØ×××ÚÚÚÙÙÚÜÝÞÝÜÝÜÛÚÙØÚÙÚÚÛÜÛÛÙÚÛÛÚÚÚÚÚØØÜÝÒ½£siy£ÄÔÕÑÓÖ×ÙÚØØÖ×ÖØ×ÖÖÖØØØØØÙÙÚÛÜÜÛÚÛÛÛÝÛÜÛÙÛÙÚÚÚÛÜÝÝÜÚÛÚÜÜÚÙÚÚÒ¿¤tjw¾ÐÓÒÔ××ÖÖÖ×ÙÙÙ×ÖÖ×ØØØÙÙÚÚÛØÙÚÛÛÝÛÝÛÛÙÜÜÜÜÙÚÛÛÜÝÜÜÚÚÚÙÛÛÙ×ÚÜ×Ã§xku¾ÒÕÕÓÖ×Ö××ÖØ××ØØØÙØÙØÙÚÙÙØÚÜÞÝÝÜÛÛÝÛÛÜÜÛÛÚÚÜÛÜÝÚÜÛÛÜÛÜÜÜÙÛÜ×Ç«{nt¸ÍÔÓÕÖØ××Ö×ØØÚÚÙØ×××ÙÙÛÚÚÚÛÛÜÝÜÜÚÙÙÚÛÚÚÚÚÚÚÙÙÛÜÜÛÛÚÛÛÜÞÜÛÜÞÚÌ±sr³ÊÔÕÓØØ×ÕÕÖÖ×ØØ×××ØØ×ÙÙÚÚÙÚÛÝÝÝÛÛÚÜÚÙÚÜÝÞÛÚÙÚÜÝÝÞÝÝÚÙÙÙÛÙÙÝÛÏ¶¡vn­ÇÔÕÕ×ØØ×ØØ××ÕÙÙØÚØÙØØÚÛÞÞÜÚÙÚÝßÙØÖÙÙÚÛØÚÚÜÛÜÙÜÚÛÛÛÝÜÝÜÙØÙÜÜÐ½¥wl|£ÃÑ×ÔÖÙ×ÙÙÚØØÖÖ×ÖØ×ÙØØ××ÚÚÛÜÛÝÜÛÛÙÙÚÜÛÜÛÚÙØØÙÛÛÛÛÙÚÚÙÙÙÚÚØÝÜÖÂ¨|mw¿ÒÙ×ÖØ×ØÙÛÚØÙÙÛÛÛÚÙÙÙÙÙÙÚÛÜÝÜÛÛÝÜÛÚÙÙÙÙÚÙÙÙÙØØÙÚÛÛÛÚÙÙÛÚØÙÛÕÃ¨~pt¹Ð×ÕÕÖÙÙÛÚÛÙØØ×ÙÙÛÛÜÛÛÙÙÛÙÞÛÛÛÜÙÛÜÜÜÚÙÛÚÜÜÚÚÛÛÚØÙÛÛÛÙÚÜÛÙÙÜØÉ­tu¸ÎØØ×ÚÚÜÛÛÙÚÚÙÛÙÛÝÜÜÛÛÜÝÜÜÛÜÞÝÜÚÜÚÚÙÛÙÛÚÜÜÛÚØÚÚÚÙØØØØÚÚÚ×ÙÜØÊ­zt±ÌØÚØÛÜÚÙÙÛÙÙÙÙÛÛÞÞÝÜÛÛÜÛÛÚÛÚÜÛÝÚÛÛÛÛÛÝÝÜÛÚÛÜÞÜÛÙÙÚÙÛÚÛÛÙÛàÜÌ¬|u²ÌÙÙ×ØØÙÚÚÚÙÜÜÛÛÚÛÛÚÚÛÚÛÚÛÜÞÞÝÜÚÛÚÚØÙÛÛÜÚÜÛÛÚØØØÙÚÛÜÚÚØÙØÙÛØÈ¬v®ËÚÙØÛÚÛÛÛÛÙÚÛÜÜÚÙÛÝÞÜÚÚÚÙÜÜÝÝÜÚÚÚÚØÚÙÛÛÚÛÜÜÜÚÙØØØÚÚÛÛÜÚÙÚÜÖÆ©x²ÌÚÙØÚÚÚÛÛÛÜÛÝÛÛÚÚÛÛÛÛÝÜÜÛÜÝÝÛÚÙÛÜÚÚÙÛÛÛÛÛÛÚÛÚÙÙØ×ØÙÚÙÙ×ÕÙÛÕÃ¥~x²ÎØØ×ÙØØÚÜÜÞÛÜÛÚÜÛÝÜÛÜÛÛÚÙÙØÚÚÜØØØØÙÙÙÛÛÛÚØØØØØØÚÚÚÚÚØÖÖÒ×ÙÑ¾¢}|ºÒÛÚØÚØØ××ÙÚÙÚÙÛÜÝÝÞÛÝÚÚÚÜÝÝÝÛÜÛÚÙØÙÚÚÛÚÙÚØÙÚÙÝÛÛÙÙØÛÛÛØØØØÍµzÀÔÚØØØØ××ØÙÛÜÜÛÚÚÚÜÛÚÛÛÚÛÛÜÝÜÜÝÛÙÙÙÛÜÜÛÙÙÛÝÞÜÚØØÚÛÛÜÚÙØÖ×ØÔÃ¬y©ÆÖÙØÙÙÙ××ØÙÙÚÛÜÝÜÛÛÝÜÜÙÛÚÜÜÜÞÝÝÚÛÛÛÚÙÚÜÚÙÙÛÜÛÙÙØÙ×ØØØØ×××ÔÉµ yz¶Ï××ØÙÜÚÚÙÙØÚÚÛÛÚÛÛÜÞÞÜÛÙÛÜÝÝÜÛÜÚÛÜÜÚÙÚÚÜÛÙÛÜÜÛÚÙÙØØØØØØØÔÈ³x¤ÅÖÛÙÙÚÙÛÛÛÜÙØÙÛÞÝÛÙÚÜÝÞÜÝÛÛÚÛÜÜÛÙÛÙÙÙÚÛÚÛÚÚÚÚÚØÙØÙÚÚÙÖÔÕÏÄ¬||µÎ××ØÚÜÞÛÚÚÚÜÛÛÛÛÛÛÛÙÛÛÚÛÚÜÞàÜÜÚÛÙÙÚÙÚÙÚÙÚØÚÜÛÛÚÚÛÛÙÙ×ÖÔÌ¼¢~¬ÆÕÙÙÛÜÚÚØÙÚÜÜÜÜÛÜÛÜÛÛÙÛÙÝÜÛÝÜÞÞÝÞÛÙÚØØÛÛÝÚÚÚÚÛÚØÙØØÙÕÖÑÉ±|¢ÁÓÙÙ×ØÚÛÛÜÚÛÜÜÝÝÜÛÙÚÛÜÛÛÚÛÛÜÜÜÛÝÜÜÙÚÛÛÙÚÙÙØÛÚÛÛÛÜÚØÖÔÔÎ¿¦{{ »ÎÖ××ØÛÛÛÛÚÙÚÜÝÝÛÛÝÝÜÚÚÜÝÜÛÛÛÜÛÜÜÜÜÜÚÛÛÜÛÚÚÝÜÜÛÛÜÛÙ×ÕÑÆ³z}¢½ÐÖÖØÙÛÚÚÙØÚÚÚÚÚÚÛÛÚÜÝÜÜÛÛÜÛÛÜÝÛÜÚÛÜÚÛÛÛÙØ××ØÙÚÙÙ×ØØÖÏ½¥|§¿ÎÖ×ØÙÜÝÛÚÚÜÞÝÛÛÚÜÚÜÛÛÚÚÛÚÜÚÜÚÛÜÝÛÛÚÚÚÙÙÚÛÛÛÛÙØÚÙÛØÕÓÊ·{ ¡®ÂÏÔ××ØÙÚÚÚÚÚÙÚÛÛÝÜÛÚÛÚÚÚÙÛÚÙÚÜÝÞÝÛÙÚÛÝÜÜÛÚÛÛÛÛÛÛÛÚÚÙÔÈ±}¢¢´ÇÑ×ØÙÚÛÚÛÚÛÚÚÛÛÛÛÚÚÚÙÙÚÛÜÜÚÛÜÛÝÙÛÛÜÛÛÛÛÜÜÜÜÙÚÙÛÝÜÛÙØÕÇ®}} ±ÃÑÓÕÖØÛÚÜÙÚÛÛÝÜÜÛÙ×ØÙÜÛÜÚÙÚÚÛÝÜÜÛÛÜÜÝÞÜÛÛÛÜÛÛÚÙØÚÙØØØÕÊ¯¨»ÊÒÕ×ØÚÙÚÚÚÜÞÜÜÜÝÜÜÚÙØÙÚÛÛÜÝÝÝÝÜÝÛÛÜÝßÞÜÛÙÙÚÚÛÙÛÙÛÙÙÚÙØÊ´²ÅÎÒÒÖ×ÛÛÚÙØÚÛÜÚÚÚÚÚØÚÙÙÚÚÚÚÙÚÜÛÜÛÚÛÜÝÜÛÚÙÚÙÛÛÚÙÚÙÙÚÚÚÛ×Ð¼¤¦ºËÑÖØ×ÙÙÙÙØØØØÚÛÛÜÚÚÛÚÛÙÚÙÙÚÚÚÚÛÛÜÛÛÜÚÛØÙÙÛÛÛÜÜÛÚÙÙÙÙØÙÜÔÄª®ÄÑÖÖØÙÚÙØÙÙÛÚÛÚÚÛÜÛÛÛÙÛÛÛÛÛÛÛÙÚÙÛÜÛÜÛÚÛÛÛÛÛÛÛÛÚÛÚÛÚÚÚÚÚÜÙÎ·¢¢£~²ÉÓÖÖØÙÙÙÚØØØØÛÛÝÛÚÙÙÛÜÚÙÚÚÛÜÚÛÛÙÝÛÛÜÜÞÝÜÝÚÙÙÜÜÞÝÚÜÚÜÜÚØØÚÔÃ®¤§¨²ÈÓÔÕÖ××ØØÙØØÙÚÛÚÚÙØÙÙÛÛÝÚÚÛÛÝÜÚØÜÛÜÚÚÜÜÜÛÚÛÛÛÜÚÛÜÚÝÝÝÛÙÙÝÜÑ½ª¥§®ÇÕØ×ØØÚÙÚÚÚÚÜÜÜÚÛÛÛÚÙÚÛÜÚÚÜÜÞÜÛÚÚÚÛÞÛÜÛÛÛØÛÚÛÚÛÚÜÜÚÚÚÚÚÙÙÚÔÈµª©¤¤ÄÔÖÖÕÙÙ×ØÙÚÚÛÚÛÚÛÛÝÚÙÚÚÜÚÛØÚÚÜÛÛÛÛÛÛÙÚÚÚÚÙÚÚÛÚÛÜÜÜÜÛÛÛÛÛÙÜÜÕÇ´«¨³ÌØØÖÙÚÙÚÙÚÚÚÚÚØØØØÙÛÛÛÜÞÛÚØÙÜÛÚÚÙÚÛÝÝÝÜÜÜÝÜÛÜÛÛÚÙÛÝÙÛÛÛÚÙÜÚÓÃ´®¦¤ÃÕÙÖØÙÙÙØÙØÚÚÚÚÚÙØÙÙÛÛÚÚÙÙÛÚÚÚØÙÙÛÛÚÜÛÜÜÜÜÜÛÚÚÜÝÝÝÜÛÜÛÛÚÙÚÝÛÒÁ´¯¥¬ÊØÚÙØÛÙÚÛÚÜÛÚÚÚÜÛÜÚÛÛÜÝÜÜÜÛÜÙÙÙÚÜÜÝÝÝÜÜÚÛÜÜÜÛÛÜÜÝÞÜßØÛÛÜÚÚÝÚÐÁµ°¡¸ÑÛØ×ÙÛÛÙÚÚÛÛÚÛÚÛÛÛÛÛÛÚÛÛÜÝÛÛÛÛÜÛÛÛÛÛÛÛÛÛÛÚÛÚÛÜÚÚØÚÜÜÚÚÚÜÙÚÞÛÑÁ´¯ ¶ÓÚÛÚÛÜÚÙÛÙÚÙØÜÛÛÜÛÝÛÚÛÛÝÜÛÚÙÙØÛÛÚÜÛÜÝÝÜÛÛÛÛÜÝÝÝÝÝÝÝÛÜÜÞÜØ×ÛÚÓÆ¹® ¿ÖÜØØÚÜÜÚÚØÙÚÚÙÚÙÚÙÚÚÝÛÜÜÚÛÛÜÝÞÛÚÚÙÛÛÚÜÛÜÜÛÝÜÜÛÛÝÛÞÝÝÛÚÚÙØØÛÜÖË¾²¢¼ÓÛ××ÙÚÛÚÙØÙÙÜÛÜÚØÚÚÛÛÚÙØÙÚÜÜÝÛÜÚÛÛÜÛÛÙÚÛÜÜÜÝÝÜÚÜÜÝÜÜÙÙÜÛÛÙÛÚÕÍÃ¸¥¢¿ÑÚ×ØÚÙØØÙÛÜÜÚÙÚÛÝÜÛÜÛÜÚÙÛÚÚÚÚÙÙÙÙÙÚÜÛÜÛÜÛÜÛÚÛÚÜÚÛÚÚÜÛÛÜÝÜÜÛÞØÑÆ»© ¼ÑÚØ×ÚÚÚÜÛÜÙÙÛÙÛÚÙÛÛÛÚÛÜÝÞÞÝÝÝÝÛÛÛÛÛÜÛÚÜÜßÞÛÛÛÛÜÛÛÛÚÛÛÛÛÚÜÙÙÚÙÖÐÃ±¤½ÓÛÚØÙÚØÙÙÚÚÛÛÜÚÛÙÙÛÜÛÛÚÜÝÜÜÛÜÞÝÜÜÝÛÜÚÚÙÚÚÛÛÜÜÜÛÜÛÛÜÞÙÚÚÛÚÛÙÚÙÖÔÅ³¡§ÁÒÜØÕÙÛÜÛØØÚÛÜÛÚÜÝÜÛÜÜÛÙÚÛÜÝÜÛÚÚÚÛÜÜÜÙÛÙÛÛÛÛÜÜÜÛÛÜÜÜÝÜÚÜÙÙÙØÜÛÜÚÎ»ª¢²ÉØÞÛÚÙÚÚÚÜÛÚÛÜÝÝÜÚÜÜÜÜÚÙÚÚÚÚÚÜÝÛÜÛÛÜÛÛÜÜÛÚÜÛÛÜÛÞÝÜÜÝÝÛÛÛÜÛÝÛÚÛÛÛÔÀ±§´É×ÞÙÙÚÛÛÜÜÞÜÛÜÜÞÝÜÛÚÚÚÜÛÞÜÛÛÚÚÛÜÞÜÛÚÚÛÛÛÛÛÛÛÛÛÛÜÝÞßßÞÙÚÙÚÛÚÛÚÚÛÝ×Ê¼¶ÀÍÙØØØÙÜÛÝÝÛÜÙÙÚØÛÚÚÙÙÜÜÞÛÚÚÚÛÛÛÛÚÚÚÛÙÛÛÛÝÛÛÛÛÝÞÜÝÛÝÛÞÚÛÚÜÛÛÜÜÝÞÞÛÔÉÅËÔÚÚØÚÝÜÜÜÝÞÞÞÜÛÛÜÜÛÛÚÜÜÜÚÛÝÝÝÞÞÞÛÛÙÚÚÛÚÚÚÛÜÜÜÛÜÜÝÞÞÞÞÙÙÜÜÚÚÛÛÚÙÙÚÚØÖ×ØÚÙÚÚÚÚÛÚÝÛÛÚÚÜÛÝÝÜÜÙÙÚÛÛÚÚÝÜÝÚÚÚÚÚÜÛÜÚÜÝÜÜÛÛÞÝÝÜÛÛÛÛÛÜÛØÙÙÛÜÚÛÚÜÛÛÙÙÙÙÛÛÛÞÜÝÛÚÜÙÛÚÚÚÛÝÛÛÙÙÚÛÛÛÛÛÛÛÛÝÛÛÚÜÝÝÛÙÛÛÛÜÚÛÜÝÞÜÜÜÜÜÚÙØØÚÚÛÛÚÚÚÛÝÜÜÜÜÛÛÚÛÛÚÛÜÜÝÛÜÛÝÜÜÚÚÚÜÜÝÛÜÛÛÜÛÛÛÚÛÛÚÚÙÛÛÚÛÛÝßßàÝÞÝÛÛÚÝÝÛÜÛÛÜÜÝÝÛÚÛÚÛÛÜÜÛÙÜÛÜÝÛÜÚÜÜÛÛÛÜÜÝÜÛÜÛÛÝÙÜÚÛÜÛÚØÛÚÛÚÚÛÝÜÜÚÚÛÛÜÜÛÝÝÞÝÙÚÚÚÙÚÚÚÚÚÚÝÛÜÛÛÝÜÛÛØÚÙÛÝÚÛØÚÚÜÚÚÛÚÜÛÛÜÛÞÝÞÜÝÜÜÚÚÚÜÛÛÙÚÛÛÛÛÚÛÛÛÜÜÜÝÝÞÞÜÜÚÛÚÛÛÞÞÜÛÙÛÛÚÚÚÚÛÚÜÛÝÛÜÝÛÜÚÚÚÛÛÚÚØÙÙÛÜÝÝÜÛÜÛÜÜÜÜÛÜÝÞÝÛÛÛÝßÞÞÜÝÜÜÞßÚÚÙÛÛÛÛÛÛÛÛÛÝÛÛÚÙÚÛÜÜÛÚÚÚÚÜÛÛÚÚÛÛÛÙØØÙÚÛÜÛÜÜÜÜÚÛÚÙØÙÛÛÛÚÛÚÜÛÚÛÚÛÛÚÜÞÞÜÜÜÛÚÚÚÛÝÝÝÛÛÛÙÛÛÛÛÛÝÛÛÛÚÜÛÜÜÜÛÚÚÜÜÜÚÛÜÞÛÜÛÜÛÜÚÛÚÛÛÜÜÛÛÝÝÝÝÝÝÝÝÞÛÝÝÝÞÚÛÛÛÛÜÜÝÛÜÜÝÛÜÝÞÜÚØÙÛÛÛÚÚÙÛØÙÙÛÜÜÛÜÛÜÜÝÝÝÝÝÞÜÜÛÝÞÝÝÝÝÜÚÛÛÛÝÜÛÚÙÛÛÝÞÝÞ
Y:
F:00:00:20.25
G:
S:65,99
V:18481,41243
C:266,257
M:
ßàÞÞÛÝÝÜÜÛÛÜÚÜÙÛÜÛÛÚÚÜÜÛÛÛÜÜÝÝÜÝÛÜÛÜÞÝÜÛÚÚÚÙÙÙÚÛÙØÙÚÛÚÚÙÚÛÝÜÜÝÞÞÜÝÝÜÜÜÝÝÞÞÜÝÝÜÛÙÛÜÜÝÜÛÙØÚÚÛÛÜÛÝÜÞÞÝÞÜÛÛÙÛÝÛÚØØØÙÕ××ØÚÙÚÛÛÛÚÚÛÝÝÜÜÛÛÛÛÜÛÝÛÛÛÛÛÜÛÞÝÜÛÛÜÝÝÙÙÙÛÛÜÛÛÜÚÜÛÜÝÛÛÙØÙÛÙÙ×ØÚÚØØØØÙÙÚÚÚÙØÚÜÝÝÚÛÚÜÜÚÛÛÛÝÛÝÝÞÝÜÛÜÛÛÛÛÛÛÛÛÜÜÜÜÜÜÜÛÜÚÛÚÛÚÛÛÙÚØ×ÙÙÚÙØØÙØÙÙÙÚØÖ×ØÛÝÝÜÝÜÜÜÜÜÜÛÜÛÛÝÛÜÛÞÝÝÛÛÛÝÛÛÛÛÛÜÜÜÜÚØ××ÙÙÛÛÙØ××Ø×ÙØØØØØØØ×××Ö×Ö×ÚÚÛÛÚÛÜÛÛÚÚÛÜÚÛÛÛÝÜÜÜÜÜÚÚÛÜÞÝÜÛÛÛÛÛÚØ×ÖÙÙÚÚÙØÙÖØØÙÚØØØÙÙØØØÚÙÙ××Ö×ØÙÚÛÚÜÛÛÚÛÜÞÞÜÙÙÚÚÚÜÛÝÝÜÛÚÛÙÚÛÛÛÛÛÚØÕÖØØÙØÙØØØØÙØØÕ×ØØØÖ××××××Ù××××ÚÚÙÜÛÚÜÜÛÝÝÝÜÚÚÛÜÜÛÜÚÛÚÛÚÚÛÛÝÜÝÛÛÚØÚÚÚÙÙØÚÚØ××ÖÖÖÖÙÙÚØ××ÖØØØØØ××ÚÙØÙÙØÚÚÛÝÛÛÛÛÝÜÛÙÛÚÛÙÙÚÜÛÙÙØÛÚÚÚØÚÛÚØ×ØØØ×ØÙØ×ÖÕÖ×ÕÖÕÖ×ÖÖÕÔÔÓÔ××ØØ×ØÚÚÜÝÝÛÚÛÜÜÝÜÜÜÛÛÛÝÜÞÛÜÛÝÛÜÛÚÜÛÙÙ×ÚÜÚÙÔ××ÚÚÙÖÖÓÕÔÔÒÒÑÑÑÏÐÐÑÔÕ××ØØÚÛÜÝÜÜÚÚÞÜÞÚÚÚÜÜÝÞÝÝÛÝÝÝÜÚÚÛÛÚÚÙØ××××ØÔÕÕ×Ø××ÕÓÒÍÍÈÅ½¸±°´½ËÓØØ×ÙÚØÚÛÜÛÜÛÝÛÛÚÛÜÜÛÚÛÜÝÝÛÛÜÛÚÛÛÛÜÙÙÙÙÚÙ××Õ×ÙØØÖÓÓÎÊÄ½´«£¡²ÅÑ×ØÙÚØØØØØÚÛÜÛÛÚÚÛÚÚÙÙÙÙÚÚÛÚÜÚÛÙÚÚÚØ×ÖÖØØ××ÕÕÔÓÓÑÑËÄ¸©zy¦ºËÕÖØ××ØÖØ×ÛÙÙÙÚÚÚÛÚÞÜÜÙÙÚÛÛÛÛÜÝÝÛÜÜÜÜÙÙÙØØØØ×ÖÖÔÓÎÅ´|wy|¯¾ÌÔ×Ø×ØÙØÚÙÙÜÛÚÙÙÙÛÛÜÛÚÚÚÛÜÙÛÛÛÛÙÙØØÙÙØ×Ø××Ö×××ÖÔÐÅ²xu{¡®¾ÍÔØÖÖ×××ØØØØÚÛÜÜÜßßàÞÜÜÚÜÜÝÞÜÜÚÛÛÜÛÛÙÚÙ×ØÖØØØ×ÔÔÍ¿¥|x}¦·ÈÒÖÖ×ØÙÙÚÚÙÙÙÙÞÞÞÜÜÛÛÛÚÚÚÜÜÝÛÙØÙÛÜÜÜÙÚÙÙÛÚÙ×ÖÕÕÖÕÌ¸¡®½ÊÒÔÔÖÙÙÚØÚÙÙÙÖØÝÝÞÞÜÛÛÛÜÜÛÛÜÛÜÛÜÝÜÛÛÜÜÛÜÛÜÚÚÚØ×ÖÕÍ¸¢¯ÀËÓ×××××ÙÚÚØØØÙØØØÚÚÛÙÛÝÛÜÜÛÜÛÙÚÚÜÛÛÚÛÜÛÛÚØØÕ×ØÖÕÕÔË¸«½ÊÒÔÓÕÔØØÙÙØØØÙÚØØÙØÛÞÞÜÛÚÛÜÛÛÛÛÜÛÜÜÜÜÛÜÚÚÙÙØÙØØ×ÕÖØÑÀ¦¡¸ÈÒÔÕÖØØØØØØ×Ø×ÚÙÚÚØØØØÚÛÚÚÙÚÚÛÙÚÚÚÜÜÜÛÛÜÛÚÚÚÛÙ××ÖÕÔÖÓÅ¬¹ÊÒÔÔÔÕÖØÙÙ××ØØÙ×ØÙÙÚØØÛÜÜÜÛÚÛÛÜÞÞÞÝÝÝÛÜÝÝÝÛÛÝÜÝÛÚØ×××Î¶ {»ÏÕÒÔÖØØØÙÙØØ×ÙÙÚÚÙÚÚÚØ×ÞÜÜÛÛÜÞÝÚÚØÛÛÜÚÚÛÚÛÛÜÚÛÜÚÙÖÕØÙÔÁ§}z¯ÉÕÔÓÕ××Ø×ØØÚØ×ÖÖ××Ø×ØØÙÙÚÙÚÚÝÝÛØØÛÜÞÝÝÛÜÚÛÚÛÚÜÝÜÜÚ×ÖØØÎ¸x¦ÄÔÖÔÖÙØÚØÙÚÚØÚØØÖÖÕÙÙÚÚ××ÝÛÙÚÝÛÛÙÛÜÛÚÙÛÜÛÛÛÝÜÜÛÛÚÙØ×ØÚÔÆ¬wu²ÊÕÔÓÙØØÖÕ×ØÚÚ×Ö××ØÖÕ×ØØÙØÜÜÝÚÚÛÛÜÛÛÝÜÜÚÛÛÝÜÛÝÝÞÝÝÛÙ×ÙÛÓ¾¤|q{ÁÔØÖÕÖ×ØÙÚÙÙ×ØÕ×ÙÛÙØØØØÙ×ÙÜÜÛÛÚÚÙÜÜÝÜÜÛÜÜÚÛÚÚÚÛÚÙÛÛÜÙÛÙÎ·sm¨ÆÕÕÓÕÕØ××××ØÙØØ×ØØØ×ÙØ×Ø×ØÛÛÛÚÚÚÚÜÚÜÛÚÛÜÛÜÜÜÝÜÜÜÜÛÛÙØÚ×Ë±|mk°ËÖÖÓ×ØØØ×ÙØÙÖØØÚÙØ××Ö××ØØÙÛÛÜÛÜÜÝÜÛØÛÜÞÞÛÛÚÛÝÞÝÝÚÚÚØÛÞÙÊ®}mm²ÌÖÖÖØØ×××××××Ø×ÖÖÖÖ××Ö×ØØØÜÝÞÞÝÜÛÜÜÝÜÚÛÛÜÛÛÛÚÚÚÛÜÚÙ×ÙÝØÈ¬zlo¶ÎÖÔÕØÙØØ×ØØÙØÙØ×ÖÖ××Ø×Ø×××ÝÝÜÚÚÚÚÜÝÝÝÛÛÛÛÛÛÜÚÚÙÚÚÛØØØÜ×Ç¬ppµÎÕÒÓÖØØØØØØÙØØÙÚÚØ×ØØØÙØÙÙÜÛÛÛÛÛÛÚÛÜÜÜÚÛÜÝÝÛÜÛÚÚÚÜÜÖÚÝÚÉ¬oo¶ÍÕÔÒÕ×ØÙÛÚÛÙ××××Ø××Ö×ÖØÚÜÛÛÜÛÛÚÙÙÙÙÙÙÚÛÜÛÚÜÜÜÚÚÚÛÚÚØÚÝØÊ¯pm¯ËÕÖÔÙØØ×ÖÖÖÖØØØØØÖÖÖØØØØØÙÝÚÜÚÛÛÛÜÝÝÝÝÚÛÛÚÜÛÛÜÛÚÚÙÙØÛÜÚË³sm­ÅÓÓÔ××ØÖÖØØÚÙÖ×ØÙÙØ×ØØÙÚÙÚÞÝÚÜÜÝÛÚÙÙÙÛÜÞÜÛÛÜÛÜÜÜÜÛÚÙÙÝÛÎµoi©ÆÕÔÓÕÕÖÕÕ×××Ö××ÙØØØ×ØÙÚÙØÙÛÛÚÛÛÛÜÚÛÛÜÝÜÜÜÛÙÙÙÛÜÜÝÝÞÜÙÞÞÕ½¡oh{¢ÅÔ×ÔÖØÙØØØØØ×Ö×ØÙÙØØÚÚÜÚÚÛÚØÚÚÚÚÙÚÚÛÚÚÙÚÜÛÛÚÚÚÚÛÙÝÛÛÙÜÛÒ¼qjxÀÐÔÓÖÙÖÖÓÕÖ×ÖØ×Ø×Ö××ÙÙØÛÚÝÚÚÛÛÙÙÚÛÜÝÛÛÙÚÛÝÛÛÛÛÛÛÚÛÛÙØÜÞØÄ¤vju»ÐÕÔÖØØ×ØØØØØØØØÚÛÚÛÚÙÙÚÛÛÚÛÛÚÙÙÙÛÜÜÝÜÜÚÙØÙÚÜÜÝÛÜÚÚÚØÜßØÇªzntºÐ×ÔÕ×ØØÙÛÙÚ×ÙÛÙÛÚÙÙØÙÙÚÚÛÞÞÝÛÜÛÚÛÜÝÞÜÜÜÝÞÜÜÜÝÜÝÛÛÛÜØÜÞÙÊ­|pr¸ÐÙØÖØÙÚÙØ×ÙÚÚÛÚÛÚÚÚÚØÙÚÛÞÚÙÙÙÚÛÛÛÛÛÚÚÛÚÜÛÚÙØÙÜÛÜÚÚÛÙÛÝÙÊ±|oq¶ÏÚ××ØØÙ××ØØÙØØØØÚÛÛÚÚÚÝÜÝÛÚÛÜÚÚÙÚÜÜÝÛÛÙÚÚÚÚØÚÚÜÛÛÚÙØØÞÚÌ³rq¶ÎÙÙ×ÙÚÛÙÚÚÚÛÙÜÛÜÜÛÜÝÝÞÚÙÚÚÚÙØØÙÚÙÙØÛØÙØÙÜÙÙØÚÜÜÛÛÚÙÖØÙ×É°tr´ÏÚÚØÛØÚÚÙÚÙÚÛÙÚÚÝÝßÞÜÛÙÙÛÛÛÚÜÛÝÚÚÙÙÙÚÚÛÛÚÛÚÚÛÛÜÛÛÝÚÙÙÜÛÌ±urµÐÙÚØÚÛÝÛÜÚÚÛÜÜÛÛÜÞÜÛÚÚÜÚÜÚÙÚÙÚÚÚÚÚÜÚÜÚÚÙÙÙÙÙÙÚÛÜÛÚÚ×ÙÚÕÅªurµÎØØØÙÚÙ×ØÚÙÜÛÛÞÜÝÝÜÜÚÚÛÝÜÚÜÜÚÛÙÛÜÛÛÚÚÚÛØØÙÚÚÚÙÚÛÛÛÙØÛÝÖÄ¨wt·ÐÛØÙÛÛÛÜÛÜÛÛÜÝÝÜÚÚÜÝÜÝÜÛÝÙÙÙÛÛÛÜÚÛÛÛÛÚÙÙÙØÙÖ×ÙÚÜÚØ×ÔÙØÓ¿¥uy»ÒØ××ØØØØÛÜÛÚÛÙÛÚÚÛÚÛÚÙÛÝÝÛÜÛÚÙÙÙÙÙÙÚÝÝÜÚÙÙÛÜÝÜÛÜÛÙÓÑÔ×Ï¹£u}ÁÖÚÚÛÛÚ×ØÙÚÛÜÛÚÛÛßßßÜÛÚÛÝÞÛÛÛÚÛÚÛÚÛÛÛÛÙÚÛÛÛÙØÚÚÛÙÙØÕ×ÙÖÆ®{s¥ÆÖÙ×ÙÙØÕÖ×ÚÛÛÛÛÚÚØÛÛÜÛÚÚÛÛÜÝÜÜÛÛÜÜÜÚÚÚÜÝÜÚÚÛÛÜÜÛÜÚÙØÙÚÑ½¥wv±Ì×ÙÛÜÛÙ×ØÙÛÜÛÜÜÝÝÜÛÜÜÝÛÛÙÜÛÚÙÙØÚÛÛÛÚÝÜÚÚÚÚÚÚÙÚØØÖ××ØÖÏ¿§~t{½Ó×ØØÚÜÚÙÚÛÛÚÚØÙÛÝÜÛÛÙÛÛÜÝÝÙÙÚÚÚØÙÚÚÛÚÙÛÙÚÚÚÛÛØÙÙÙÙÖÔÏÀ§|yªÇÖÙÙÛÛÝÛÜÝÞÛÚÚÜÝÜÛÚÛÛÛÛÛÚÛÛÚÛÚÚÙÚÙÙÚÙÛÚÙÚÙØÙÙÚÚÙ×ÕÓÒÇ·~¹ÐØ××ÙÜÝÚÛÚÚÚÙÙÙÚÚÚÚÛÛÚÜÛÚÛÛÚÚÜÝÛÚÙÚÚÚÚØØ×ØÚÛÜÙÛ××ÔÐÆ²}|«ÇÖÛÚÛÜÛÛÚÛÜÚÛÛÜÜÜÚÛÚÛÜÚÚÙÙÚÜÚÚØÚÙÚÛÛÛÙØÙÛÜÛÚÙØÙ×ÖÑË¼¨|y¥ÂÔØØÙÙÚÛÛÚÜÜÜÛÚÚÛÚÛÚÚÜÚÙÚÚÝÜÛÜÚÚÛÛÜÚÚÛÚÛÛÜÛÜÛÜÙÖÕÑÈ³{£¿ÒÙÚÛÚÙÚÛÝÝÛÝÜÝÝÝÜÝÜÞÝÞÜÛÜßßÞÝÛÛÚÙÛÛÛÚÙÜÛÝÛÛÛÛØÖÔÌ¼¤{y£¾ÏÖØØÚÜÜÛÚÚÛÜÛÙØÙÚÛÜÛÜÛÜÛÜÛÜÛÛÛÜÜÞÜÚÛÚÛÚÚÚÚÚÛØØÖÔÊ¶{~¨¿ÎÖ×ØÚÜÝÜÜÚÝÞÞÜÜÚÜÛÛÛÚÜÚÝÜÝÝÝÝÝÛÛÛÙØØÙÚÛÛÚÛØØÖÕÖÒÅ­{­ÁÍÓÕØØÙÛÛÛÚÙÙÛÚÛÚÛÛÙÚÙÙÚÛÛÚÚÛÞÜÜÚÛÛÚÜÛÜÛÛÛÝÝÛÚØ×ÐÁ§ ·ÉÓÕØÙÚÛÛÛÛÙÙÚÛÛÚÛÛÛÜÛÛÜÞÝÜÚÙÛÜÝÜÛÜÚÚÚÝÛÚÚÚÚÜÛÚ×ÕÐÁ¨­ÀÎÔÕÙÙÛÚÚÚÙÚÛÛÚÙØÙÚÚÚÙÚÚÙÛÜÜÝÝÚÝÛÜÜÛÛÜÜÛÛÜÜÛÛÙØØØÓÄ« ¨¼ËÒ×ÙÛÙÜÚÛÜÛÜÚÞÛÛÜÛÜÛÜÜÛÜÝÝÝÛÜÜÝÜÛÜÝÞàÛÚÙÙ×ÙÙÛÙ××ÙÖÇ® ²ÇÑÓÕÖØÙÚÚÚÛÚÜÛÛÚÚÚÛÜÞÛÜÚÛÛÛÛÚÝÜÜÛÛÝÝÜÜÛÜÜÛÜÜÜÝÛÜÛÝÚÌ·¥¼ÍÒÓÕÖÚÚÛÚÚÜÛÝÜÛÛÜÜÛÛÜÛÛÜÜÜÚÛÜÞßÛÜÝÜÞÛÜÛÜÙÚÚÙÙØØ×ÙÚÛÒ½£ «ÂÏ××ÙÚÙØØÙÙÙÙÚÛÜÝÛÛÙØÙÚÛÜÛÛÚÚÚÛÜÝÜÜÜÝÝÝÝÝÜÛÜÜÜÚÛÚÚÚÛØÉ­¡­ÅÔ×ØÚÚÚÚØÚÙÙÚÚÜÝÝÜÚÚÛÝÞÝÜÛÛÚÚÛÜÜÜÛÞßàÞÚÛÚÞÞÜÛÙÚÜÝÜØÚÙÏ¼¨ÁÏÕÖ×ÚØÙÙÙÚØØØÙÚÚÛÜÜÛÛÙÙØÙÙÚÜÝÝÛÚØÛÛÜÚÙÚÚÛÜÜÛÛÛÜÝÛÙÚÝÙÊ®¥ÂÓØØÙÚÜÜÜÜÛÙÙÙÚÚÛÛÛÜÜÜÝÛÜÛÛÛÛÝÜÜÛÛÚÜÝÞÞÜÛÜÛÝÜÚÛÛÞÛÙ×ØÙÑº{}¸ÐÖÖÖÙÙØÚÚÜÛÛÚÚÚÜÜÜÜÚÚÙÚÛÜÛÜÚÜÜÝÝÜÜÜÚÛÜÜÝÜÜÚÛÜÝÞÜÛÛØØÝÛÎ³w«Ê×Ù××ØÙÙÚÚÛÜÚÛÜÛÜÙÚÛÛÜÝÝÞÛÛÚÚÛÚÛÚÜÝÞßÝÛÚÛÚÜÜÞÞÛÚÛÝÜÚÚÜÙÇ¬sx¼ÕÙØ×ØØÙÙÜÛÚÙØÙÙÚÛÙÙÙÚÛÜÚÙÙÚÛÜÙØ×ØÙÚÚÛÛÚÛÛÜÝÜÛÚÝÜÜÜÛØÜÞØÅ©r~¤ÈÙÚØØÚÚÚÜÛÞÜÜÛÜÜÝÝÝÜÜÛÜÛÜÜÛÛÛÝÚÜÛÜÜÜÛÜÞÞßÝÝÜÜÛÜÙÙÛÜÙØÚÝÔÁ¨¢ u°ËÚØÖÙÚÚÙØÚÚÙÚÙÚÚÚÚÙÙÙÙÛÛÙÙÚÛÜÝÜÛÚÜÜÜÝÛÜÛÚÛÚÜÚÚÙÜÝÛÜÙÙßÞÕ¾ª££w²ÐÝÜÚÛÝÛÜÛÙÙØÚÜÛÜÚÛÛÜÛÜÝÜÞÜÜÜÚÚÛÛÜÜÛÜÜÛÞÝÞÜÛÛÜÜÝØÙÚÛÙ×ÜÜÓ¿ª§¥y·ÐÙÖÔ×ÙÚÛÙØÚÙÙÙÚÛÜÚÚÚÜÝÜÞÚÚÙÙÜÛÜÜÚÛÛÜÛÛÚÚÜÛÜÚÝÛÜÚÛÛÙÖÖÛÞ×Ç±ª§{µÏÚØÖÛÜÜÛÚÛÜÜÚÛÛÝÜÞÛÛÛÚÛÚÜÜÝßÝÝÛÛÛÜÚÛÛÝÞÜÝÜÜÜÝÞÞØÙÚÛÚ×ÙÞÖÈ±©¦}²ÍÚÙØÙÜÜÜÙÚÚÚÚÙÛÝÝÛÙØÙÚÚØÛÝÞÝÝÝÝÜÜÚÛÙÚÚÛÜÝÛÚÛÜÜÜÜÜÝÜÜÚÛßÚÏ¹¬ª¢©ÇÖÚÖÙÚÜÛÜÛØÛÛÝÝÜÝÛÚÚÚÛÝÞÞÜÜÛÛÝÞÞÜÛÛÝÝÞÝÜÜÛÜÛÛÜÛÛÚÙÚÚÙÚÜÚÐ¿²¯§£ÂÕÙÕÖÙÚÚÚÚÛÛÛÚÙÙÚÜÚÛÚÚÜÛÜÝÝÜÛÚÙÚÛÜÜÜÚÞÜÜÛØÚÜÝÜÚØÞÝÞÝÛÚÙÝ×Í½µ²¦³ÍÙÚÖÛÜÛÙ×ØÚÛÛÛÜÞÜÚÚÙÜÜÛÚÙÜÛÜÛÛÛÛÛÚÚÛÛÛÜÛÜÚÚÚÜÜÛÜÙÚÙÚÙØÛÙÒÃ¹¸¯§Ä×ÙØØÙÜÚÛÛÚÛÛÝÚÛÙÚÛÜÝÚÛØÛÜÜÜÚÚÝÜÜÙÙÛÜÞÜÜÜÜÜÜÞÜÚÙÙÚÚÛÛÚÜÞÛÑÁº¹¯±ËØØØÛÛÛÚÚÛÜÜÝÜÜÝÜÜÛÝÝÞÝÛÜÛÛÜÛÜÜÝÜÜÛÛÛÛÜÜÝÝÞÞÞÛÛÜÛÛÚÜÜÝÝÝ×Ë½¸±¤¥ÀÓÙÙ×ÛÛÜÛÚÚÛÜÞÝÜÙÚÜÝÜÛÜÝÝÜÛÚÚÜÜÜÜÜÞÝÝÜÛÝÛÛÛÛÝÛÚÛÚÛÝÜÛÛÛÞÛÒÇ¾½° ²ËÙÛØÛÛÜÜÛÛÙÙÛÛÞÜÛÚÚÜÜÛÛÛÝÞÞÝÜÜÜÜÛÜÞÜÞÜÝÜÝÚÚÛÛÙÙÚÚØÚÚÛÙÙÜÚÓÊÂ»¬©ÄÖÜÛÚÚÙÚÛÝÛÚÜÜÞÝÜÚØÚÛÞÝÜÛÛÚÜÜÛÝÜÝÛÛÜÜÝÜÛÜÝÝÞÚÛÛÙÙÚÛÜÜÚÚÚÜØÏÆ¿² ¹ÐÛÙ×ØÜÛÜÛÛÜÜÜÛÛÚÝÛÛÚÜÜÜÜÞàÞÚÚÚÞÞÝÛÛÝÞÞÝÜÜÜÝÚÜÚÛÚÚÛÙÚÛÛÛÛÛØÔÊ»¬¡¹ÌÛÛØÚÛÝÛÜÛÙØØÚÛÛÛÜÜÝÛÜÜÝÞÝÜÜÛÜÚÚÛÛÛÚÜÛÜÚÚÛÝÛÛÛÜÝÛÚÚÚÛÛÚÛÚØØÐÂ¯´ÊØÜÙÚÛÙÚÙÛÜÛÜÜÛÛÚÚÛÛÚÚÙÚÛÜÛÚÙÚÜÜÜÜÚÚÙÚÜÝÜÛÚÙÙÚÛÜÛØÚÛÛÛÙÛÚÜÛØÌºª¨·Ì×ÚÙØÛÙÙÚÙÙØÛÚÜÛÛÛÛÜÜÝÞÛÛÙÙÚÚÙÛÛÜÚÛÝÞÞÛÚÙÛÛÛÜÛÝÞÝÝÝÝÝÛÚÚÙÚÛÚÎ¼««¼ÏÚÝÚÛÛÛÜÛÜÚÚÚÚÛÚÙÙÚÛÜÝÞÝÞÜÞÜÜÝÚÝÜÜÝÛÝÛÛÛÛÝÜÛÛÚÛÛÛÚÙÛÜÛÛÚÚÚÜÛ×ÍÆÅËÔÙÚÙÙÚÛÚÚØÙÚÛÜÙÖ×ØÝÝÜÞÜÜÜÜÞÞÜÚÚÚÝÜÞÜÛÛÚÜÜÚÚÚØÛÚÜÛÚÚÚÜÜÜÜÚÙÙÚÙÓÍÌÒØÛÚÙÛÚÚÙÛÜÝÛÚÛÜÙÜÛÝÞÝÝÝÝÝÞÛÛÛÜÝÝÛÛÛÛÞÜÝÝÝÝÞÛÚÚÚÛÜÜÞÜÜÜÜÜÝÛÛÙÚÙ×××ÚÚÙ×ØÚÙÜÛÜÜÚÜÚÛÜÛÜÜÜÞÝÞÝÝÝÛÝÝÝÞÜÝÛÚÙÙÛÛÜÜÞÞÝÜÜÛÛÛÚÜÞÞÝÛÛÜÜÝÝÛÚÛÛÚÚÙÛÜÛÚÚÜÛÚÛÜÞÜÛÚÜÝÝÝÛÛÞÝÞÝÜÚÚÛÞÝÝÛÜÝÞÞÝÜÝÞÞÛÚÛÛÜÛÝÝÝÜÛÚÙØØÙÚÛÛÙÚÛÛÜÛÚÛÚÚÛÛÜÛÚÜÛÛÛÚÝÝÝÛÚÚÞÞÞÞÛÜÝßÞÛÚÛÞÝÝÛÝÝÞÜÜÛÛÛÛÛÜÜÚÜÝÝÞÝÛÛÚÛÜÜÜÜÜÛÛÚÛÛÚÜÙÛÛÛÜÝÞÝÛÝÝÝÛÜÞÞÞÜÝÝÞÝÝÜÞÝÝÜÜÛßÝßßáÚÚÚÛÛÚÚÛÛÜÛÙÙØÙÙÚÛÛÜÚÛÛÝÝÛÚÚÛÛÜÚÚÜÜÝÛÛÜÜÝÝÞÝÝÝÜÝÜÜÛÛÛÛÛÝÞÞßßÞÞÝÞÞÚÚÛÛÜÛÛÜÝÛÜÛÝÛÚØÙÛÜÜÜÚÛÚÚÚÚÜÜÛÛÚÜÜÝÜÝÛÞÝÞÜÛÜÛÞÜÜÛÛÜÝÝÜÛÚÜÞÝÞÞààßÜÚØÙØÚÜÜÝÝÜÜÚÚÚØÙÙÚÚÚÙÛÚÜÛÚÛÝÝÞÜÛÜÛÜÜÛÛÛÛÜÝÛÛÜÜÝÛÙÜÞÞÞÜÝÞÞÛÛÙÜÝÝÝÝ
Y:
F:00:00:21.05
G:
S:57,104
V:18481,41243
C:267,260
M:
ÚÝÜÛÜÜÜÝÜÝÜÛÜÚÛÚÙÚÚÛÝÜÝÝÛÝÛÜÛÙÙÙÙÚÙØØØÙÙÙÚÙÙÙØ×××ØØØÚØÙÚÛÜÛÛÛÛÚÜÛÛÜÜÛÛÚÚÚÛÜÝÝÜÛÛÚÜÜÜÜÙÚÚÚÙÙÙÙÙØÙÚÙØÙØÙØÙÙÛÛØØØØÚØÙÝÝÛÚÝÜÞÝÝÝÝÝÝÜÝÜÜÛÛÜÜÜÛÚÛÚÜÛ×ÖÖØÚÙ×ØÕÖ×ØÚÙÚÙØØØÙØØØØØ×××ØØÙÙÚÛÜÛÚÚÚÙÙÙØÛÚÛÙØÙØÛÜÛÛÚØÙÖ×Ø×ÙØÙÙÙ×××ÚØ×Ö×ØØØØØØÖ×ÖÖ××ÚÚÛÚÛÜÛÜÛÝÝÜÛÛÚÛÚÛÚÚÛÜÞÝÜÛÚÛÚÙØÙÙÚÚØÙØØÙØ×ÖÕÖ×ÚÙ×××ÚÚÚØÖ×ÛÜÜÛÜÜÞÜÜÛÚÛÝÛÜÙÚÛÝÜÚÚÚÛÚÚØØØØÚÙØØÙØØÕÖØÚÙÖÖÕÖØ×ØØÚÛØØØØØÜÛÜÝÞÝÛÚÙÚÛÚÛÛÛÛÛÛÛÚÛÚÚÜÚÚÚÙÙÙÙÜÚÚÙØØØØÙÙØ×Ö×Ö×××ØÙÙÙ×Ø××ÜÝÝÛÛÜÜÜÚÚØÚÙÚÜÚÛÙÙÛÙØÙÚÛÜÚ×Ø×ØØ×Ö×ÖØ×ÖÖÖ×Ö×ÖÕÖÖ×Ö×Ø×××ØØÚÛÛÜÛÚÚÚÙÚÚÛÜÜÜÝÞÜÜÜÜÛÚØÚÛÚÚØ×ØØ××Ö××ØØØÖÖÕÓÓÓÔÖ×Ø×ÕÖØÙÚØÛÜÜÜÛÚÚÙÛÛÜÚÙÚÛÝÝÛÚÛÚÚÙÙÛÛØ×ÕØÙØØÖØÕ×Ö×ÖÔÒÏÍÊÊÊÍÐÓÔ××××ØÙÜÜÛÜÞÝÛÛÛÜÜÛÚÛÛÛÛÚÚÛÛÛÚÚÙÙØØØØÙÙÚØ××ØÖÖÓÎÆ¾¶²²´½ÇÏÔÖÕØØÚÙÝÛÜÜÜÛÛÛÛÛÛÛÚÙÙÛÜÛÜÚÛÚÙÙØØØØÕÕÔ×Ö×ÕÓÓÐÊ½®­½ÈÏÓÔÖ×ÚÚØÛÜÜÜÞÜÞÛÜÛÙÚÛÜÝÛÛÛÜÜÜÜÛÚØÙÙØÙØØØ×ÕÕÓÍÀ­£¶ÆÎÓÕØÙÙÙÙØØÜÚÜÛÛÛÜÛÚÛÚÜÛÚÛØØÚÚÛÚÙÙÙØ×ÖÕÖÖ×ÕÕÓÑÈµ~ ¯ÁÍÓÖÔÖÖÖ×ØÙÙÚÛÛÛÛÛÛÛÚÛÚÛÛÚÚÛÛÛÛÛÜÛÚ×Ø×ØØØØØÖØÔÈ² ¯ÂÎÖ×ÖÖØØØÖ×ÙÛÛÛÚÛÜÚÚÚÚÚÛÙÙÙÚÚÙÚÚÚÚÛÝÚØÕÖØ×ÔÓÓÒÇ¯¯ÄÑÕ×Ö×××ÖÖÖØÙÛÛÜÚÙÙÛÜÚÚÙÛÛÜÚÙÚÚÛÛÜÜÚØÙÙÚÙÙØ××ÕÊ´±ÅÑÕÕÖØØ××Ö×ÙØØØÜÜÚÛÚÛÙÚÛÛÛÚÜÛÜÚÙÚÛÜÚØÖØØØ×ÔÓÕÖÍº£°ÅÑÕÕ×××Ö×ØØØØÚÚØÚÝÚÛÙÚÝÝÛÜÚÛÜÛÛÚÙÜÚÝÛÛÜÚÚÙ×ÖÖØÕÄ°­ÄÓÕÔÕØØ×ØÙØØØ×ÙÙØÜÛÚÛÛÛÚÙØÚÛÛÜÙÚÚÚÜÚÚÙÙÙÙÙØÕÔÖÕÌ¸§¥¿ÑÔÕÕØØÙØØØØÙÙÙ×××ÛÚÜÜÛÜÙØØÙÛÛÛÚÛÚÚÛÜÜÛÚÚÚÙ××ÙÚÖÆ³¤´ÌÕÖÕ×ÖØØÙØØØ×ØØØØÙÛØØÙÚÛÙØØØØÙÚÜÛÛÙÛÛÛÚÛÛÛÚ×Õ××Ï¼«¢¤ÀÔÖÕÕØØØÕÕÖÖØØØ×ÕÕ×ÛÚÚØÚÚØØÙÛÝÜÛÜÜÜÜÛÝÝÝÛÚÚÚÙÙØÕÈ¶©~²ÌØÕÔÕØØØØØØÚÚÛ×Ø×××ÛÝÚÚØÚÛÝÚÜÛÜÛÛÚÚÛÛÜÜÚÜÚÚÙ×ÚÚÓÂ­¤|¹ÒÙÖÔÕØ××Ö××ØØÚÚÛØ××ÛÙØØÚÜÜÜÛÜÛÛÛÚÛÛÚÙØÙÛÜÜÛØØÚØÎ»¨¢z|¾Ò×ÓÓÕÖÕÖØÖØ××ÚÚÙÙØ×ÛÛÝÝÝÜÛÛØÜÜÞÞÛÚÚÚÛÛÛÜÚÚÚÖÙÜÚÏ¶£w~½ÑÔÓÖÖ×ÖÖØØØÖ××ÖØ×ØÖÜÜÜÝÜÝÛÛÜÛÝÜÜÜÛÛÙÙÚÜÜÛÜÚÙÙÝÚÍµ¢v~ ÂÕØÕÖ×Ø×××ÖØ××ØØØØ×ÕÝÜÚÚÚÚÜÜÝÜÜÛÜÛÛÛÙÛÚÛÝÛÜÙ×ÚÝÛË°u~ ÂÓ×ÓÕ××ØØ××××ØÖ××××ÙÛÜÛÚÛÚÚÚÛÛÚÜÚÜÛÜÚÝÜÞÜÛÛÚØØÞÛÌ±sz¿ÔÖÔÕ×Ø×Ø×ØØÖÖ××ÙØØ×ÚÛÜÚØÙÙÛÚÚÛÛÚÚÙÚÛÛÜÛÚÙÚÚØØÛ×Ë±|ot¼Ò×ÔÕÕ××Ù××ÕÖ×ÖØÕ×××ÛÛÛÛÙÛÛÜÛÛÛÜÛÛÚÚÚÛÝÜÛÛÜÜÚÙÝÚÎ³pr¸ÎÖÒÔÖÖØ××ÙØØ×ÕÖ×Ø××ÛÜÛÛÛÛÛÝÜÛÚÙÛÝÜÞÝÝÛÙØÙÛÛØ×ÜÛÐ¶~oo³ËÓÓÓÕ×××××ÖÖÖÖØØØÙ×ÜÝÚÜÚÛÜÜÛÛÛÛÜÜÜÚÚÙÛÛÛÛÚÜÚÙÝÛÒº¡rn®ÉÕÔÓÕØÙÙØ×ØØ×ÖÖÖ×ØØÙÙÛÛÛÙÚÛÛÛÚÛÛÛÛÚÛÚÛÚÚÛÛÝÚØÛÜÓ¼¡xn¦ÅÓÖÓÖÖÖÖÖØØØØ××ÖÖ××ÚÜÜÛÜÛÛÛÜÚÜÚÚÜÛÛÜÛÛÙÙØÚÚÙØÛßÙÄ§}p{ÀÒÖÔ×ØÚ×Ø×Õ××ØØ×ØÙÛÚÛÚÛÛÜÞÜÜÚÜÛÜÛÛØÙÙÛÝÜÛÚÜÚÙÜÞÙÆªrw¾ÏÔÓÖÙØØØÚÙØØØØÖÖØÙÛÙØØÛÛÛÛÛÚÛÚÚÜÚÚÛØÛÛÜÚÚÚÛØÝßÚÉ¬tt¹ÐÙÖ×ØÙÚÙÜÙÛÚÙÙÙÙÙÚÙÚÚÙÚÙÚÛÜÝÛÜÜÝÝÛØØØÚÚÛÚÛÚ×ÚÞÙÊ¯vs³Ì×ØÖØØØÚÚÚÙÚÚÛÚÚØÚÚÛÜÜÚÙÚÜÜÝÚÜÛÛÜÚÚØÜÛÝÛÛÚÚ×ÚßÛÏ³urµÎÙØÖÚÜÝÛÚÚÚÝÛÚÙÚÜÝÚÚÙÚÛÛÜÛÛÛÚÚÙÚÚÚÙÚÚÙÚÙÚÚÙ×ØÛÙÌ±po°ÍÙÙÖ×ÙÙÚÚÚÛÚÚÜÜßÞÞÚÜÛÜÛØÛÛÝÝÞÛÚÙÚÙÚÙÜÚÜØÚÚÙÙÙÞÛÌ°{mm°ÍÚÙØÙÛÛÚÙØÚÚÛÛÚÜÝÝÙØØÙØØÙÙÛÛÛÙÛÛÚÚÙÛÚÚÚÙÜÛÙØÙÞÜÌ°|op´ÍØØØÛÞÜÛÚÛÚÛÚÛÛÜÛÜÜÜÚÚÙÙÛÜÜÝÜÜÛÛÚÚÚÚÚÚÛÛÚÚÚØÚÜÕÆª~ps¶ÎØØ×ÚÜÜÜÜÝÝÝÜÜÛÛÚÜØØÙÙÙÙÜÝÝÜÚÛÚÚØØÙØÛÚÜÛÙÙÖÔ×ØÓÀ¦{pv¹ÑØØØÛÛÙÙÙÜÝÜÚØÚÚÝÜØÙÙÚÛÜÚÚÙØÚÚÙÙØÙÚÜÜÝÚÚÙ×ÑÐÔÖÏ¹£xq|¡ÁÔÙÖÙØØ×Ö×ØÙÚÚÚÙÚÜÞÛÛÚÜÛÝÜÜÚÜÚÙÚÚÛÝÛÚÙÙÙÚÚÚ×Ö×ÔÆ¯xtªÇÔÙ×ÙÙØÖÕÙÚÜÛÛÜÛÝÜÜÛÚÛÚÛÛÝÛÚ×ØÚÚÛÚÚÙØÚÚÜÛØÖÕ××Ïº£wy¶Ì×ÖØÙÙ×ÖØÙÛÙÙÚÛÜÛÜÛÙÚÙÙØÚÜÝÜÚÙØÙÚÛÛÚÙÚÙÚÙØØ×ÕÏ½¥|u¡ÂÓ××ØÚÚÙÚÚÜÛÚÛÚÜÛÛÚÚÙÚÙÚÙÚÚÜÙÚÚÛÚÚÚÛÜÛÙÚÙÛÚÚ×Ð¼¤vx²ÌÖØØÛÜÞÛÜÛÚÝÚÜÝÝÝÜÚÛÚÙØØÙÙÛÛÛÛÙÚÙÚÚÙÚÙÛÙÚÖÕÒÈµw ÀÒÙØÙÚÚÛÛÚÚÛÛÛÛÛÜÝÝÞÝÜÜÛÚÚÙÛÙÚÚÚÚÚÚÛÜÜÛÙØÕÔÏÁª|´Ì×ÚÚÜÜÜÛÛÛÜÝÜÝÛÜÝÛÛÛÝÚÙØÙÙÚÜÚÙÚÛÝÜÚÚÛÛÚÖÔÑÉ·yz{|«ÆÔØ×ÛÝÛÜÛÜÜÝÛÝÜÜÜÜÜÛÚÛÚÜÛÚÚÚÜÛÛÛÚÝÛÚÛØØÕÔÐÃªzt{|}¬ÂÑÓ×ÙÛÜÚÜÛÛÚÚÚÜÛÚÚÜÝÞÝÜÜÚÛÛÙÛØÚÚÜÛÚÚÚÚØ×ÒÉ¶yz}}©ÅÓ××ÖÚÙÜÚÚÛÚÜÛÛÚÚÜÜÜÜÜÛÜÙÝÜÚÚØØÚÛÝÜÛÚ×ÖÕÒÅ¯{«ÃÒÕ×ØÜÜÚÚØÜÜÝÜÛÛÚÜÛÜÝÜÝÛÜÚÚÚÙÙÙÝÜÜÚØ××ÖÕÐÁ§{{²ÈÒÓÔÕÙÛÛÝÛÜÚÙÙÚÜÚÚÛÛÛÚÚÚÚÛØÙÚÜÛÚÚÜÜÛÙØØÕÏ¼£¤¹ËÓÕ×ØÚÙÙÙÚÛÝÜÛÜÙØØÙÚÚÙÛÜÝÝÛÛÚÙÚÚÚØÙØØØØ×Ð½¢°ÄÒ×Ø×ÚÚÛÙÙÚÛÚÙÛÚÛÚÚÚÙÙØÙØÚÚÛÛÜÜÛÜÛÛÜÛÚØØØÓÁ¦ª½ÊÒÕØÚÛÛÜÛÜÛÜÚÛÜÝÞÜÛÛÛÞÛÜÛÚÜÚÚÙÙÜÛÚÚ×ÚØØØØÕÅ¬´ÆÑÒÑÔ×ÚÚØØÙÚÚÚØØÙÙÚØÛÚÚÙÙÛÛÜÚÙÙÚÚØÙÚÝÜÛÛÛßÚÎ¶£»ÌÓÕÕØÚÛÚÙÙÙÙÙÙÛÛÚÙÙÛÚÛÚÛÜÝÛÛÛÛÛÚÛÚÛÚÚÙÚÚÙÚØÑÀ¦¨ÀÎÔ×ÙÚÚÙÙÚÛÚÚÚÚÜÜÛÜÛÛÚÚÚÜÛÛÜÚÛÛÜÛÝÜÙÚÚÙÙÚ×ØÚ×Ê³~¬ÃÑÕ×ÙÙØ××ØÙÚÚÙÙØÚÙÚÛÜÙØÙÙÛÙÚÚÛÜÛÛÛÛÜÜÚÙÚÛÛØÛÜÖÂ©z¥ÁÑ××ÙÙÙÙÙÚÙÖ×ØÚÛÛÛÚÛÜÝÜÛÙÙÚÛÜÛÚÚÛÚÛÛÛÙÚÛÜÝÚÛÝÚÐ·¡}½Ñ×ÖÖÙÙÚÚÛÚÙÙÚÛÛØÙØÚÚÜÜÛÚÙÚÜÛÜÛÚÚÚÜÝÞÝÜÛÜÛÚØØÜ×È­z¯ÊÕ×Ô×ØÙÚÙÚÛÛÛÚÙÙÚÚÚÙÚÜÝÝÚÚÚÜÚÙÙÚÛÚÛÙÙÚÙÚÛÜÚÙÛÜÖÀ¦zz»ÒØ××ÚÛÛÚÙÚÚÙ××ÙÙØØØÚÛÛÚÚÚÜÚÙÙÚÜÛÛÛÜÜÝÜØÚÙÚØ×ÜÝÓ½¥ x§ÈÕØÕ×ØØ××ÚØØØØÚÚÙÙÚÛÛÛÛÙÙÙÙÙÙÙÛÚØÙÙÛÛÛÙÚÛÛÙØ×ÜÜÓ¼¦££x°ÍÙÙÕØÙÚÛÙÚÛÜÜÙÙÚÜÜÝÜÛÝÜÜÛÛÜÝÜÜÜÝÝÞÝÝÝÛÝÛÛÛÜÚÙÞÜÐ¹¢ v´ÐÛØÙÚÝÛÚÙÙÛÚÛÚÙÛÙÛÛÛÛÛÝÞßÜÛÛÝÜÝÛÛÜÛÙÚØÛÛÚÜÚÚÙÞÜÔº¢u´ÑÛØØØÚÛÜÚÚÙ×ÚÚÛÛÙÛÛÜÜÜÛÜÚÛÛÚÛÜÝÜÜÚÜÛÜÛÛÙÚÛÛØØÞÝÓº¢|u³ÏÚØØÚÛÚÙØÙØÙÚÚÚÙÛÚÚÚÚÛÛÙÙØÙÚÜÛÚÝÛÞÝÛÛÚÚÜÜÜÜÙÙÜßÕ¿¤s®ÍÚØØØÚÚÚÙØØØÚÙÚÚÚÛÛÛÛÚÙÚÜÞÞÝÜÜÜÜÜÜÜÛÛÛÝÜÙÚÙÙØÚÛÓ¿¤~r¨ÊÙ×ÔÕ×ØÙÙÙÚÙÙÛÛÜÛÚÛÜÞßÝÝÝÜÜÜÛÛÚÛÛÜÛÛÜÛÚÜÛÛÜÜÚÛÞÚÈ¬s| ÄÖ×ÓÖÚÛÛÚÛÚÚÛÛÜÚÚÛÛÚÜÛÜÛÚÚÛÛÝÝÜÞÜÛÛÚÚÛÜÚØÙÛÝÚØÛÛÏ³wv¹ÑÙØÙÚÛÚÚÚÛÚÚÛÚÚØÚÜÛÛÚÛÛÜÚÛÝÜÝÛÚÞÝÜÜÚÛÙÛÜÛÛÚÙ×ÜÞÕÀ¢}u­Ê×ØØÚÛÛÜÜÜÛÚÙÛÚÛÜÞßÞÞÛÜÛÜÛÚÜÜÜÚÜÛÝÝÝÛÛÚÚÛÚÚÚ×ÙÞØÉ® ¡}£Ä×ÚØÚÝÝÜÝÝÝÜÜÜÜÜÜÛÜÜÛÚÙÚÚÜÛÛÛÛÛÛÛÜÛÜÚÚÛÚÛÚÚØÖÖÜÛÐº¦¤¤ºÑÚÙØÛÛÙÚÚÚÛÚÛÙÚÛÝÛÛÜÝÝÞÛÜÛÙÚÜÝÜÛÛÝÝÜÛÛÚÚÚÚÛÛØÜÛÕÃ°©© °ÌÚÚÙÚÙÙÙÛÜÚÚÛÜÝÞÜÜÜÛÛÛÛÚÜÛÛÛÚÚÛÜÜÝÛÜÜÚÛÙÛÛÜÛÙÙÛÚÍ¹ª¨££ÅØÜ×ØÛÛÛÙÙÚÛÜÛÛÚÙÛÛÝÜÛÚÛÛÞÞÝÝÛÛÙÛÛÝÞÞÙØÚÛÙÚÛÚÚÜÛÕÃ°¨¡¿ÓÚØ×ÚÙÛÜÛÙÙÚÜÜÚÛÚÛÚÜÛÚÛÙÜÚÚØÚÜÜÜÙÙÚÙÙÛØÚÚÜÞÜØÚÛ×Ì¸­¨¸ÑÜÚØÛÛÜÛÜÝÜÛÚÙÙÙÛÛÛÛÜÝÞÝÛÛÛÜÜÛÜÛÚÚÙÛÛÙÚÙÛÜÝÜ×ÙÜÚÐ½²¬¡µÎØØØÛÜÜÛÛÛÚØØÙÜÛÜÛÜÜÜÛÚÛÛÛÚÚÝÜÝÛÚÚÙÜÛÛÝÝÝÞÜÛÚÚÝÜÒÃ´¯¥±ÌÚÙ×ÚÛÜÛÛÚÙÚÚÝÜÛÙÙÚÛÛÜÛÜÝÝÛÛÚÜÝÜÝÛÚÙÜÙÚÙÙÚÚÛÜÙÞÝÖÉµ¯¤²ÍÚÚ×ÚÛÛÚ×Ö×ÙÚÛØÛÚÝÜÛÚÙÝÝÝÛÚÚÞÜÜÚÚÛÜÜÝÜÚÙÙÙÜÞÜÚÜÝÖÇµ­£²ÍÚØ×ÚÛÚÙÙÚÜÚÛÙØÖ×ÚÚÚØÙÜÝÝÛÚÛÛÜÛÛÚÚÚÚÚÛÜÚÚØÛÝÛÙÜÛÕÊ¹°¢»ÑÛÙÙÜÛÚÚÙÛÚÛÜÛØÖ×ÙÛÛÛÜÛÝÜÜÜÚÙØØÙÜÜÜÚÜÚÙÛÚÛÛÚÛÚÝÜÔÈ»±¤¤ÀÔÛÙÙÜÜÜÜÝÝÜÚÚÛÛÝÝÞÝÞÝÞÜÝÝÝÝÝÝÞÞÞÞÝÝÜÙÚÛÚÜÛÚÜÚÚÜ×ÐÄ¹°£°ÈÖÙ×ØÚÛÚØÙÚÛÛÚÚÛÜÛÛÚÛÝÞÜÜÚÚÛÜÝÞÜÛÜÚÜÛÚÛÛÜÜÜÛÛÚÛ×ÒÆ¿¶­ §½ÒÜÛÚÙÛÜÛÛÚÚÙÙÜÛÝÛÜÞÝÞÜÜÛÝÝÞÜÛÛÝÜÝÛÛÛÜÛÜÚÛÛÜÛÚÛÙÕÉÀ¹²«¤ª¹Ê×ÚÚÜÛÜÝÛÜÚÛÚÜÜÛÝÚÚÙÚÛÜÜÚÝÛÝÜÛÞÜÝÜÜÛÛÜÛÚÝÜÜÜÜÜÜÔÉ»±¯««¯»ÊÓ×ÚÚÝÛÝÜÛÛØÚÙÙÚÚÝÞÝÝÜÜÛÛÜÜÝÜÛÝÝßÝÞÝÛÛÜÙÛÚÙÚÙÜÞÛÖÉ»²°³ºÄÍÖØØÙÛÜÜÛÚÙØÛÚÛÛÚÜÜÜÜÛÛÛÛÜÜÝÜÜÛÜÜÝÛÛÜÛÜÜÚÙÛÜÝÜÚÛÙÖÍÅ¿¾ÃÌÓØØÚÙÜÜÛÛÚÛÚÙØÙÛÝÜÛÜÛÝÛÜÜÝÝÝÝÞÝÜÜÜÞÜÞÜÜÜÜÙØÚÚÚÚÙÙÛÛÚ×ÔÕ×ØØØÙÚÚÚØÙÙÚÛÚÚÙÙÛÚÚÛÜÜÞÚÜÛÜÛÛÛÛÚÚÛÜÛÝÛÝÝÝÝÙÙÛÝÜÛØÙÛÝÞÜØØØÚÚÙÙÚÛÜÛÜÜÛÚØØÛÜÜÛÙÛÜÝÚÜÚÜÝÝÜÝÛÞÜÝÜÚÜÝÞßÞÝÚÙÚÚÚÚÙÙØÚÛÛÚÙØØÚÚÚÜÛÜÛÚÚÚÚÛÚÙÚÛÝÞÝÝÝÝÝÝÜÛÜÛÞÛÝÜÛÛÚÛÜÜÜÜÛÚÚÙÚÝÛÛÛÚÚÚÚÜÚÚÚÙÛÜÛÛÚÙÚÚÜÜÛÛÛÜÛÛÚÚÚÛÛÚÚÜÝßßàßÞÝÛÛÝÜÝßÞàÞÛÚÚÚÚÛÚÛÙÚÙÛÛÚÚÚÚÚÚÚÙÛÙÛÛÙÛÛÜÝÙÛÛÛÚÜÜßÞÝÜÝÞÞÞÜÜÜÜÚÛÚÝÞßÝÛÛÛÛÜÛÚÙÙÚÛÚÚÛÜÛÚÙÙÝÛÚÚØÛÜÝÞÛÛÜÛÞÚÛÝÜÝÛÜÜÛÛÝÞÞßÜÛÛÝÞßÜÜÚÝßÚÙÙØÙÚÚÛÚÙÚÙÚÛÜÝÜÛÛÜÚÛÚÚÚÙÙÚÚÜÛÝÝÝÜÛÝÝÞÜÛÛÛÞÝÞÞÜÜÛÜÝÞÞÞÝÜÙÚÚÛÚÚÛÜÜÜÛÚÛÛÜÛÚÚÛÚÜÚÜÜÛÜÚÛÛÜÜÝÝÞÞÝÛÚÚÛÝÜÝÛÜÜÞÞÝÛÜÝßÝÞßàÚÛÜÚÙÙÛÚÛÚÜÜÛÛÙÚÚÚÛÛÜÛÛÙÙØÚÛÜÜÛÜÚÛÙÙØÙÚÛÛÛÚÛÛÛÝÝÝÝÝÝÝÝÝÜÜ
Y:
F:00:00:21.15
G:
S:57,104
V:18481,41243
C:260,263
M:
ÛÝÙÛÛÛÛÛÙÙÚÜÝÝÜÚÛÜÚÛØÚÛÛÜÙÚÚÛÛÙÛÚÜÚÙ×Õ×ÙØØØØØØØÙÙØØ×ØÙØ××ÛÜÜÝÜÛÚÜÜÞÜÜÚÛÛÚÜÛÛÜÚÝÛÝÝÜÛÚÛÝÝÚÚÛÜÜÚÙØØØØØØØÙÕØÖ×Ø×Ù×Ö××ÝÝÜÛÛÛÛÛÛÝÛÚÚÛÜÜÙÚÙÜÜÛÚÚØÚÙÜÜÛÙÙÚÛÚÙÙÚÙØØØÙØØØØØØØÙÙØØÖØÛÜÛÚÜÜÞÝÜÜÜÝÛÚÛÝÜÚÙÚÝÜÝÛÜÛÛÛÛÜÝÝÜÜÚÜÚÛÚØÙØÙÙØÙØÚ×Ø×××ØÙÛÛÛÛÚÛÚÚÜÜÛÚÛÜÛÜÛÛÜÚÛØØÙÚÝÚÛÛÚÜÛÚÚÙÛÛÛÚ×ØØØÙØ×Ø×Ö×ØØ×ØÕÖ×ÙÚÙÝßßÝÜÜÛÝÝÞÝÝÜÛÛÝÞÞÜÛÛÜÝÝÞÞÝÝÚÛÚÜÛÙÙ×ÙÙØØØØÙÙÛÚÛÚÙÛÙØØØÚÚÚÝÚÜÛÛÛÜÜÜÜÛÛÚÛÝÝÜÜÜÝÜÝÛÜÚÜÜÜÛÙÙÙÚØØ×ÙØØ×Ö×ØØØ×ÕÖÖ××ÙØÚØØØÛÜÜÝÛÜÛÝÜÛÚÜÛÜÛÜÛÛÛÚÛÚÚÛÜÞßÛÚÚÚÛÙØØØÚÚÚÚÚÚØØ×ØÙÙÙÙØÙØØ××ÖÛÜÜÛÛÚÛÜÜÝÚÚÚÜÜÛÚÚÙÚÚÛÚÚÛÛÛÚÙÙØÚÙØØÖØ××Ø×ÖÕÔÔÕÓÒÒÕÖÖÕÕÔÖÖÛÚÙÚÝÛÝÜÝÞÞÜÛÛÚÚÚÚÛÛÜÜÜÜÝÛÜÚÙÚÙÙÙØ×ØØÙÚ×ØÖ×ÔÐÍÌÌÑÓÔÖ×Ù×ÙÖÜÛÜÝÜÚÚÚÜÚÜÜÜÜÛÛÚÙÚÚÚÚÚÚÛÚÛÜÜÛÚØ×Ø×ÙÙØ×ÔÕÕÒÊ¾´²ºÇÑ×ÔÕÔÖØ×ÛÛÚÙÛÛÜÜÛÚÚÛÚÚÛÛÜÚÛÙÛÜÜÜÚÚÙÚÙÚÙÚÚÙÚØ××ÕÕÕÓÇ´¤¢±ÄÑÖÕÕÖØÖØ×ßÛÛÙÚÚÚÚÚÚÚÛÜÝÜÛÚÛÚÛÛÛÜÚÜÜÛÚÙÙÛÚÙØØØÖÖÓÓÐÄ°¡¹ËÔÔÔÕÖÖÖ×ÖÛÜÝÜÜÛÚÛÛÚÙÚÙÛÚÚÚÚÝÛÛÛÛÝÜÛÚÛÛÝÛÙØ×ÙØØÕÓÑÆ´¯ÄÒÔ×ØØÙ×ÙØØÛÜÛÚÙÚÜÛÚÙÚÛÛÜÛÚÙØÛÜÛÛÛÝÛÜÛÛÚØÙØÙØØ×ÖÕÒÆ³´ÈÒÕÕÖ×ØØ×Ö×ÜÚÜÝÛÙÚÛÝÝÜÛÚÛÛÜÝÝÝÝÛÜÛÛÛÛÛÛÛÛÙÚÚÙØ×ØÖÍ»¤©ÁÐ×ÖÕ×ÙÙÙØØØØÜÛÞÞÛÛÚÛÛÛÚÙÙÚØÛÙÛÜÛÛÜÜÛÚÙÚÛÚÙÙÚÚØØÖÑÃ­¬ÁÐÕÔÕÕ×ØÖ×ÕÖÜÜÜÜÝÝÜÚÚÚÝÛÚÙÖÚÚÜÚÝÜÜÛÛÜÞÜÝÜÛÛÜÛØØØÖÌ¹¥¸ËÕ×××ØØØÙØØØÚÚÙÚÛÛÛÚÚÚÙÚÛÛÛÚÙØÚÛÜÛÚÚÝÞÞÝÜÚÙ×ÖÕØÙÓÆ²  »ÎØÙ×Ö××ÙØ××ÙÛÛÛÛÞÝÞÜÛÛÜÛÜÛÚÛÛÚÛÛÝÝÝÜÛÜÞÞÝÙÙÚÚØ××ÏÁ®§ÁÒØÔÕÖØÙÚÚÙÙÙÛÛÚÛÛÛÜÛÚÙÛÛÛÛÚÜÚÛÚÚÝÛÛÚÙÚÜÚÛÚÜÛÕ×ØÚÏ¼¦¨ÂÓÖÕÖØÙØ×ÖÖØÙÛÚÙÚÛÜÜÛÛÚÛÚÛÚÚÛÛÝÝÜÜÛÜÛÚÙÚÛÞÝÜÛÙÚÜ×Ê¶£®ÈØØ××ÙÙØ××ØØÚÛÛÜÛÜØØÚÜÝÝÚÝÝÝÛÛÚÛÝÚÛÛÛÛÙÙÚÚÚÚÙÙÙÛÕÆ´¥°ËØ×ÔØÚÚ×Ø×Ø××ÛÛÛÛÛÚÛÝÜÝÝÜÝÛÛÝÜÜÛÜÞßÞÛÛÛÜÝÛÛÛÛÙÛÛÓÆ³¦²ËØØÖØ××ØØØØØÙÛÙÚØÙÛÜÜÜÚÙÛÚÝÜÛÜÝÝÜÛÙÚÚÛÚÚÙÚÛÛÜÙÜÛÒÃ²¦®ÈÖÔÓÕÖÖ×ØØ×Ö×ÜÛÜÜÜÛÜÜÝÝÞÞÞÝÜÜÜÝÝÞÞÞÜÚÛÜÜÜÚÛÜÛÜÝÞÓÄ²§®É×ÖÓÕÖÖØÙØÙØØÚÛÛÙÚÚÚÛÚÝÚÚÚÚÜÛÛÚÜÛÝÜÜÙØÙÚÜÚÚÛÚÚÛÚÓÂ²¨}¦ÃÓÖÔØØØØ××ÕÕÖÜÚÚÚÜÛÛÚÚÛÜÜÝÜÜÜÝÜÛÚÚÛÜÜÜÜÛÚÚÛÝÝÚÜÛÖÇ¶©~ ÁÔØÕÖ×ØÖ×ÖÖØØÛÚÛÙÜÜÛÝÛÜÜÚÝÛÛÙÚÛÝÜÜÛÝÞÝÜÜÜÜÝÝÜÛÝßÖÄ°§~½ÑÕÓÔ×ÙØØØÕ×ÖÙÙÛÛÞÛÜÛÛÛÝÜÞÝÜÛÛÜÝÝÞÜÜÚÙÚÛÜÛÚÛÛÙÝÞØÈ±¥z²ÌÖÕÕÕ××ØØ×××ÛÚØØ×ÜÛÜÛÜÛÛÚÛÜÝÛÜÝÛÜÜÛÝÛÙÙÛÜÝÝÜÙÛÞÙÉ±¡x®Ë×ØÖØØ×ÖØ×Ø×ÛÚÚÛÛÚØÚÛÜÝÜÜÚÛÛÝÝÛÚÜÚÝÜÛÛÚÙÙÙÚÛÙÛÞÚÎ´£y§ÄÔÖÕØÚÙØ×ÙØÙØÙÚÝÝÛÛÚÚÛÚÚÙÙØÚÚÜÛÛÚÛÜÛÛÛÛÛÛÛÝÜØÙÝÙÌ°x}¿Ô×ÕÖØÚÚÙØØØÚÛÙÙÚÛÝÜÚÙÚÜÛÜÜÚÛÚÜÜÜÛÚÛÛÜÛÝÚÛÚÙ×ÙÞÞÏ´wy¿ÔÚÕÖÖØØØØÙÙØØÚÚÙÙÙÚÛÛÛÚÚÚÚØØØØÚÛÛÚØØØÚÛÛÚØÛØÙÝÚÎ´tv¹ÏÖÔÕÙÙÙÙ×Ø×ÙÚÙÛÛÚÛÙÛÜÛÚÚÛÛÚÛÛÜÝÜÚÛÙÙÚÜÝÛÜÛÚØØÜÜÍ´ut·ÒÚÙÖÙÛÛÚÙØÙÚÛÛÜÜÝÜÜÛÚÚÙÙÙÜÜÝÚÜÛÛÜÛÜÜÜÛÙÙÛÞÝÙ×ÛÚÍ´ws·ÐÛÙØÚÛÚÚÙÛÜÛÚÛÜÚÜÜÚÛÙÚÚÜÜÛÚÙÚÜÜÜØÚÚÚÚØÛÚÛÚÚ×ØÞÚÌ±us·ÐÙØÕÚÚÚÚÚÙÙÚÙØÙØÙÙÚÚÚÚØÛÚÜÜÛÜÚÚØÙØÙÚÚÚÛÙÛÚÚ×ØÛÙÉ®yx¹ÑÙØ×ÛÜÛÚÜÛÜØÚÚÚÛÛÛÛÚÚÙÙÚÚÙÚÚÙÙØÙÚÚÛÛÚÚÚÙÛÛÚØÚÞ×Ã¦ww¹Ð××ØÛÜÛÜÜÜÜÚÚÚÛÜÝÚÛÚÜÛÚÚÛÜÝÛÚÛÜÚÚÚÛÝÚÛÚÛÜÙ×ÓØØÓ¿¥y}ÀÖÚØÙÛÜÛÛÜÛÞÚÚÚÜÛÞÛÚÚÚÛÚÙÙØØØÚÚÛÚØØÚÛÚÚÛÛÛ×ÑÏÔÖÍµv¥ÆÖÙ×ÚÙØ××ØÙØÚÛÚÚÚÙÚÚÚÚÚÚÛÙØÙÛÛÚØÙÚÙÙÙÚÜÛÙÙ×ØØØÕÄ«{v®ÊØÛÛÚÜØ××ØÙÙÜÚÚÚÚÚÛÛÛÜÚÚÚÛÛÙÙÙÛÛÛÛÛÚÚÚÛÚÛÚØØØØÌ·t{ºÑØØØÛÛÚØ×ØÚÚÚÚÙÚÚÚÜÚÛÚÙÚØÚÙÚÜÛÚÙÙÚÙÙÙÚÚØÙ×Ø×ÔË¸¡so¤ÄÕØ×ØÚÚÙØÛÞÞÜÚÙØÙÚØÛÛÜÛÛÚÚÚÙÚÚÚÙÜÛÜÚÙÚÙÛÚØÙÖÓÈ²xnvµÍØÙØÛÚÝÜÝÜÛÝÛÚÛÚÚÙÚÚÛÙÙÚÛÜÚÛÚÚÛÜÝÜÚÛÚÚÙØØ×ÕÎÁªxr¥ÄÕØØÙÞÝßÞÜÛÙÚÜÜÙÛÛÛÚÛÛÛÜÚÛÛÜÛÚÙØØØÙÚÛÚØ×ÖÔÔË¹¡}x»ÑØØØÚÜÜÜÛÚÚÛÛÛÛÚÚÚÜÝÛÜÚÚÛÚÚÛÙÚÚÚÛÚÚÛØØØÖÖÎÄ°yyµÊÕ××ÚÛÜÛÛÜÜÜÜÛÜÛÜÜÜÜÛÚÜÛÚÛÛÜÝÛÚÚÛÜÛÛÜÚÙÔÒË»¢zz³ÉÕÙÚÚÛÙÚÙÛÜÜÜÜÛÜÚÚÚÛÚØÙÚÛÛÛÛÝÛÜÛÛÚÚÙÛÛØÖÐÇ²y±ÈÔÖ×ÖÙÚÛÛÙØÙÛÜÛÚÛÙÚÛÜÜÜÚÚÜÚÜÙÙÚÜÜÜÚÚÚÙØ×ÑÂ§zy¡¸ÊÓÕÖÚÚÜÛÚÚÙÛÛÝÝÜÛÛÚÜÜÜÜÚÛÛÜÛÙÙÚÛÛÚØØÙØØÖÎ½¡y|¥¼ÏÕÖÖÖÚÚÛÚÛÛÜÜÛÛÚÚÚÜÙÙÙÙ×ÙÚÜÛÙÙÙÚÛÜÛÚÙÙØ×Î¼ {|®ÃÒ×ØØÚÛÛÛÜÚÚÛÜÝÜÛÚÚÛÚÚÚÛÚÛÚÚÛÛÜÛÛÚØÙØ×Ø××Ï¾¤¥¹ËÓÔÖ×ÙÙÙÙÚÙÙÛÚÝÛÚÚÙÚÙÛÛØÚÚÜÛÙÛÛÜÜÛÚÚÚØÙØØÒÁ¨¯ÂÎÓÖÚÛÜÛÛÚÜÛÝÜÛÛÚÚÚÚÛÛÜÛ××ØÙÙÛÛÛÛÙÚØØÙØ××ØÕÈ®|µÉÓÔÕÖØÚÛÚÛØÛÚÛÛÚÚÚÚÚÛÚÛÙÚÚÙØØÙÛÜÚÚÙÜÞÝÜÚØÛÛÐº}£¼ÌÕÖ×ØØÛÛÚÚÙÛÚÙØÙÚÚÚÙÛÛÚÛÚÝÜÚÛÛÜÜÛÜÙÙØÙÛÙÙÚÚÕÅ¬z¡¼ÏÖ××ØØØØÙÚÚÛÛÜÜÛÙÚÙÛÜÛÜÛÜÜÚÚÙÚÛÛÛÛÛÜÛÚÙØØØÜÚÐ¹ x ½ÐÖØØÙÚÙÙÙÙÚÜÛÜÙÛÙÙØÙÚÚÙ×ØÚÜÛÛÛÚØ×ØÙÜÛÛÚÛÚÙØÚ×É±u|¸ÍÖÖ×××ÚÙÚÛÚÜÛÛÙÚÛÛÜÛÚÛÚÛÚÚÛÝÝÛÝÙÙÙÚÜÝÝÝÝÜÚØÚÛÕÁªtr­ÉÖÙ××ÙÛÞÝÛØØÙÚÛÚÛÚÛÚÜÛÚÚ×ÚÜÝÜÛÝÝÛÚÚ×ØØØÙÚÛÙØÚÖÉ³zo|ÀÒÖÔÖÙÙÚØÙÙÙÚÙØÙØÚÙØÚØÛÚÚÙÙÙÚÜÛÝÞÜÚÚÜÝÞÛÚÚÙÙÚÝ×Ç®sn®ÌÖ×ÕÚÚÛÚÙÚÙÚÙØÙØÛÛÛÝÛÛÛÛÛÛÛÝÜÜÛØÙÛÝÜÛ×ÙÚÜÜÛØÛÞÕÂ¨qt¼ÑØÕÕÙÙÚØØØØÙÙÚÚÛÙØØÙÙÙÙØØØ××ÙÙÚÝÛÚØÙÚÚÚØÙÛÚØÚÜ×Â¦nxÁÔØÖØÙÚÙØÙØÙÚÚÙÙØØÙÙÛÜÛÛÙÚÛÛÝÛÛÚÝÜÜÝÜÜÛÙÚÙÛÚÚÜÛÔÀ¦~q~¤ÈØÛÙÙÝÚÙÙÙÚÚÜÜÜÚÚÚÚÜÛÜÛÛÜÜÞÛÜÛÛÜÛÚÙÛÛÜÛÛÜÜÜÜÙÜÚÓÀ¦t¦ÇØÚØÚÝÜÛÚÙÙÚÛÜÚÙÚÛÜÜÛÛÚÜÜÞÚÙÚÛÜÛÚÜÚÛÜÛÚØÙÛÜÙØÛÞÔÁ¦t¥Ç×ÚØÙÜÙÙØ×Ø×ÚÚÚÚÚÚÛÚÚÚÜÝÜÝÚÛÚÛÛÛÛÙÝÜÛÚÛÛÙØÙÙÙÛÝÕÅ¨x£Å×ÚØØÙÚÙÚÙÙÙÙÙÚÛÜÜÛÚÙÚÜÜÛÛÙÛÛÛÛÛÚÙÚÚÚÚÚÚÝÛÛÙ×ÜÝ×Å©z|¿ÔÙ×ØÚÚÚÚÜÝÚÚÙÚÛÝÛÜÜÛÜÜÝÞÚÛÛÜÜÛÙÛÚÛÚÜÜÜÜÜÜÝÛØÚÞÛÏ²y´ÏÙÙÙÚÜÚÙÚÛÝÜÜÚÛÛÜÛÛÝÛÝÝÝÝÝÝÜÜÚÚÚÚÛÚÚÜÛÜÜÜÞÜÚÛÝÝÏ¸£¡¤y¯ÌØÙØÛÛÛÙÜÜÛÝÛÛÜÝÞÞÜÛÙÚÚÜÜÜÝÜÜÛÛÙÚÛÜÛÛÚÛÜÜÛÚÙÙÝßÖÂ©¡¤z¤ÆÙÝÚÛÜÛÚÙÛÜÝÝÜÜÜÜÜÜÝÛÚÛÛÜÚÛÛÜÜÝÚÛÛÛÝÜÜÛÙÚØÙÙ×ÚÞÛË°|¼ÔÚØØÚÚÚÛÛÛÚÚÚÛÛÜÝÝÞÛÙÙÚÛÛÚÜÝÞÝÝÛÜÜÛÛÚÚÛÚÛÚÚ×ÖÚÚÑ¹¡y°ÎÛÚØØÚÙÛÛÛÜÜÜÛÜÝÝÛÛÜÝÜÜÛÝÛÜÜÛÝÛÜÚÚÛÛÛÛÜÜÛÜÜÚØÙÜ×Á¥|¨ÈÙÚØÛÝÛÙÙÛÜÜÛÚÛÜÜÜÜÛÜÛÜÛÙÛÛÝÝÛØØØÛÜÜÚÙÙÛÛÛÜÝÛÛÝØÇª|}ÀÕÚÙØÛÛÚÛÛÚÙÚÚÛÛÜÛÜÜÜÛÛÛÛÞÞÞÝÝÚÚÚÚÜÛÛÚØÙÚÛÛÚØ×ÛÚÎ±}|¼ÔÞÚ×ØØÙÜÝÛÚÚÛÚÚÙÛÜÚÛÚÚÚÛÛÛÛÜÛÚÛÙÚØÙÚÛÛÚÚÙÛÛÚ×ÚÚÑ¼~z¶ÐÚ××ÚÝÚÙÚÛÚÚÙÛÝÛÛØÙÚÚÛÚÛÝÝÜÜÛÚØÙÚÙÚÙÚÚÚÚÙÙÚÙØÚÝÕ¿{²ÎÙØØÚÜÞÝÜÙØÚÛÛÚÙÛÜÛÙØÚÚÜÜÛÚÚÜÝÝÜÛÙÛÛÚÛÚÛÜÛÛÙ×ÙÜ×Ä§}¯ËÚÜØÛÚÙÙØÙÚÙÚÛÚÜÜÜÜÜÛÝÝÜÝÜÝÜÚÙÙØÛÜÜÚ×ØÚÛÛÚØÙ×ÚÜ×Ä«±ÍÚØ×ÙÚÚÙÙÙØÚÙÚÜÜÝÜÚÚÚÛÝÜÛÙØØÙÚÚÛÛÜÝÞÞÝÜÜÛÛÚÙÙÛÞØÆ¬ ¢³ÍÚÙ×ÚÛÙÙØÚÚÛÛÛÚØÖ×ÚÚßÝÞÝÜÛÛÛÜÙÚÙÛÛÛÜÚÛÜÛÛÛÚØÖÙÚÕÁ­¤¤·ÒÝØ×ØÚÜÛÜÛÚÚÚÙÙ×ØØØÛÛÛÛÙÚÛÝÞÝÛÛÛÛÛÙÙÙÙÚÛÚÛÚÚÚÜÙÑ½­¨£¾ÒÚÚÙÙÛÙÛÚÚÜÚÜÛÛÝÛÜÛÞÝÝÜÜÝÛÛÙÜÚÚÚÚÚÛÛÚÚÙÙÚÙØØØØÓÇ¸­¨¡¨ÆÖÚØÚÚÛÚÚÚÚÛÛÚÚÛÞÜÜÚÛÜÝÞÝÜÛÛÜßÚÛÜÚÚÙÛÚÛÛÚØÔÓÓÓÌ½¯¦¨¦¶Ë×Ø×ÙÛÚÙØÛÜÝÛÙÚÚÛÜÚÜÝÝÞÝÝÜÜÝÛÜÚÛÚØÚÙÙÙØØ×ÔÒÏÉ½¨¨©©ÆÔÙØØÛÛÚÚÙÚÛÙÚÚÚÙØØØÚÜÚØØÛÝÞÛÚÚÛÚÝÜÛÜÛÜØÓÌÄº¬¤¬¢¤¾ÑØØØÙØÜÛÞÝÛÛÜÚÛØÚÚÛÝÞÞÝÜÜÜÝÞßÞÝÚÚÚÙÚÙÙØÖÍº¦¦«¥¨¼ÌÖÙÙØÙÙØÚÙÚÚÚÚÜÚÙØÙÛÞÝÞÛÚÜÛÜÚÙÛÚÛÙÛÞÜÜÚØÏ¼©£¤¨ª¥¢£¯ÀÏ×ÚÛÝÝÜÚÜÝÞÜÛÛÛÜÜÛÜßàßßÛÛÝÝßßÞÞÜÞÙÙÜÜÛÙÙÚØÌ½²­¬«©¨©ª«°ºÈÓÙÙÚÚÚÜÜÜÛÙÙÛÛÜÚÛÙÛÛÞßÞÝÛÚÛÜÜÜÛÚÛÛÝÚÜÛÜÛÚÙÙÔÎÄ¼¶±¯°±·¾ÇÏÔÖØØÛÜÝÛÙÙÚÛÜÛÝÝÛÛÛÛÛÛÜÞÜÞÜßÞÝÛÛÛÝÛÚÚÙÚÚÜÜÜÛÚØÕÒÎËÉËÏÑÓÕÕ×ØÙÙØØÙÚÚÛÛÙÚÙÚÛÜÜÛÜÜßÞÝÝÜÝÞÝßÛÜÛÛÛÛÜÜÛÚÛÚÛÙÙÙÙÙØ×ÖÖÖÕ×ØÙÚÚÚÛÛÛÛÙÚÛÜÝÜÛÝÝÝÜÝÜÝÝÝÜÜÜÝßÞÝÝÝÞÝÞÚØÚÜÜÜÚÚÚÛÝÜÚÚÚÚÚÙÙÚÙÚÚÛÛÜÛÛÚÛÚÝÛÛÚÛÜÛÛÚÜÝÝÜÜÞÞÞÞÞÞÞÝÞÞÞÝÜÛÜÚÜÚÛÜÙÚÙÛÙÚÙØÚÙÙÛÛÛÛÛÛÛÛÝÛÜÛÜÞÜÜÚÜÜÜÝÜÜÛÛÝÞÞÞÞàßÝÛÜÝÝÝÛÛÙÙÚÚÚÙÙÙÚØÚÙÚÛÚÚÙÙÙÛÚÚØ×ÚÜÛÝÙÚÚÚÛÛÚÜÝÝÛÜÜÞÜÝÛÜÜÜÝÛÞÜÛÛÛÜÝÜÜÛÚÚÙÚÚÛÚØÙÚÛÜÚÛÚÜÛÚÜÝÜÜÚÛÜÛÛÛÚÚÛÜÝÞÝÞÞÝÝÝÞÝÞÜÛÛÝÞÝÝÜÝÛÜÛÛÚÚÚÙÛÛÛÙÚÚÚÜÚÚÙÚÚÚÚÛÜÜÚÚØÙÚÚÜÚÛÝÝÞÜÝÛÛÛÜÝÛÛÚÛÜÝÝÞÜÞÞÞÝßÜÝÛÛÙ×ØÜÜÜÚÙÛÜÛÛÛÛÛÛÚÛÛÜÙÛÛÝÝÜÝÜÞÝÝÝÝÞÞÞÞÝÜÜÛÚÜÜÝÝÝÜÝÜßÚÚÚÙÙÙÚÛÛÛÚÙÙÚÛÜÚÙÙÚÛÛÛÜÝÞÜÛÛÛÜÜÚÚÙÚÝÜÝÙØÚÛÜÜÜÛÜÞÞÞÛÜÝààÞÛÛÜÛÜÜÜÚÚÚÛÜÜÜÛÚÙÚÛÛÙÙÛÞßÞÝÝÝÛÛÛÜÜÜÚÚÛÝÞÞÞÝÜÜÝÜÜÝÜÜÜÝßààÞ
Y:
F:00:00:21.25
G:
S:63,99
V:18481,41243
C:252,271
M:
ÙÚÙÛÛÜÜÛÛÛÛÛÛÛÙÚÙÛÛÚÝÛÜÚÙÚÙÚÛÙÙÙÛÛÛÛÚÛÛÚÙÙÙØÖÖ××ØØØÙØØØØØÙ×ØØØØÜÜÝÛÝÜÞÞÝÝÜÛÛÜÝÚÜÝÝÝÚÛÜÝÛÚÙÚÜÜÛÚÛÝÜÝÚÛÚÙØ×ÙÛÛÙÖ×ØÙÙØØØØØÖÖØØÚØÙÝÜÝÚÜÜÚÛÙÚÜÜÞÜÜÜÝÞÝÛÙÚÚÚÙÙÚÚÛÚÛÛÛÚÚÚÙÚÙÚØÙ××××ØØÙÙÙ×ÙØØØ×ØØ×Ø×ØÛÚÜÜÛÜÛÜÜÜÜÚÛÛÜÝÛÛÙÚÚÛÛÜÜÝÝÞÝÛÛÚÚÙÚÚÛÜÚÙØØØÚÚÚØØØÚÛÚØÖÖ×ÛÚÚ×ØÙÙÜÜÝÛÚÝÛÜÛÚÝÚÜÙÙÚÙÚÚÚÜÛÝÜÜÝÜÚÚÚÚÜÚÛÚÜÛÜÚÛ×ØÖÖÕÖ×ØØØØØ×ÖÖÕ×ÖÖ×ØØ×ÛÛÚÚÚÛÙÚÛÛÜÛÜÜÛÝÛÝÜÛÛÛÝÛÛÛÛÛÝÝÝÞÝÝÝÜÛÜÚÙØØØÚÕ×ÖÖ×Ô×ÖÖ×ÕÙØÛ×ØØØØÛÚÙÙÚÚÜÚÛÜÜÜÙÙÙÚÚÛÛÛÚÙÚÜÛÚÙÚÛÛÛÚÚÚÚÛÚÙØÖØÖÖÓÕÖØ×ÔÔÔ××ÖÖÖØ×ÙÙØØØÜÛÜÛÜÜÜÝÝÜÜÛÛÜÜÜÝÛÛÙÚÜÛÛÜÞßÜÜÛÛÜÜÝÛÚÚÙÚÚÚÚÙØ××ÖÕÒÒÓÕ××ÚÚÚÚØÚÙØØÛÛÛÛÚÛÚÝÜÞÝÝÝÜÛÛÚÚÙÚÛÚÚÚÛÜÚÙÙÚÝÜÚØÙÚÜÜÚØ×ØØØÙ×ÒÌÅÆÎÓ×××ØØØ×××ØØÝÜÜÚÚÚÙÚÚÛÛÜÛÛÙÚÚÛÝÜÛÙ×ÛÛÞÞÝÜÛÜÚÚÛÛÜÝÛÜÚÚÙØ×ØÖÐÆ¾ÃÍÕÙ××ØÙØØØÙÚÙÜÜÛÛÙÙÚÜÜÜÚÚÚÛÛÚÛÚÚÚÙÚÚÙÚÙÚÛÚÚØ×ÙÚÛÝÝÝÛØ×ÖÕ×ØÓÆ¸°ºÊÓ×ÖØÛØØØØÙÖÖÜÜÛÚÛÛÚÚÚÚÜÛÜÜÜÝÜÛÚÛÚÜÚÜÛÚÛÜÞÜÜÛÚÛÝÝÞÛÚÚÚØ×ÖØÒÂ°¨µÇÓØ××Ø×ØØØÙÙÚÛÜÜÛÙÙÚÜÝÛÚÚÛÚÚÚÙÛÜÛÝÜÝÞÝÝÜÝÝÜÛÛÜÝÝÚÚÙØØØØØÙØÍ¸¤¨¿Î×××Ø××Ö×ØÙÙÛÜÜÛÝÞÞÜÙÙØÚÜÝÜÜÙÚÚÙÚÚÜÝÜÛÚÚÛÙÚÚÚÚÚÙÚÜÜÞÛÙØØÖÊ´ ¨ÀÑ×ÖÔÖ×ØØ××Ö×ÚÚÜÝÝÛØÙÙÙÛÚÜÜÛÝÞÞÝÛÜÛÛÚÛÛÜÜÜÜÛÚÚÙÛÛÛÛÚÚÚØÙÖÒÄ« ºËÔÖÕØÙÙØ××ØØÝÜÚØÚÛÜÛÚÛÚÚÙÚÜÝÜÚÚÚÛÜÝÜÛÛÚÜÜÝÜÛÚÚÛÛÛÛÛÚÙØØÖÎ¿¥µÈÓÕÕ×ØØ××ØÙØÚÜÛÚÙØÙÙÚÚÚÚÚÚÙÚÙÙÛÛÝÜÜÛÛÜÜÝÜÛÛÚÛÚÙÛÚÜÜÛÙÚÜ×Î»£ªÂÓØÖÔÖ×ØÚÙÙÚÝÜÝÜÝÛÜÛÛÛÛÛÛÚÛÜÛÜÜÜÜÜÜÜÛÛÙÜÜÞÝÜÜÜÜÝÛÛÛÙØØÛ×Î¼¤§¿ÏÖÕÕÖÕÖØÚØØÛÛÛÛÜÚØÛÚÜÛÛÜÛÛÛÜÜÛÚÙÚÙÙÚÛÜÛÙÚÜÝÞÜÛÛÙÚÚÚÙÙÛ×Î¼¥ºÍÕÔÔ×ÙÙÚÙÙÕÙÝÛÛÛÚÝÝÜÚÙÙÙÛÛÛÛÙÛÚÜÜÝÞÞÞÝÜÛÚÚÛÛÝÛÜÛÚÜÜÚÛÛÚÐ¿¨´Ë×ÖÕ×ØØØØÖÖÚÜÜÜÛÚØÚÛÛÛÙÛÚÛÜÛÜÜÚÝÛÜÜÛÛÞÛÝÚÜÜÜÛÚÚÛÛÜÚÙØÙÙÎ½¨¬ÆÓÖÓÕ×××ÖÖÕÛÛÝÞÝÝÛÜÚÜÚÛÝÜÝÚÚÛÛÞÜÚÙØÚÜÜÝÝÝÛÚØÚÜÛÛÚÜÝÛÛÝÜÓÀ¬ªÄÔÖÔÕØØ××ÖØÙÙÚÛÛÚÙÚÚØØ×ÚÚÚÚÚÛÛÚÚÙÜÝÜÚÚØÛÚÛÙØØÚÜÚÛÚÛÚÚÜÚÑÀ°¢¼Ñ×ÓÓÔ×Ö×Ö×ÛÜÜÝÞÜÛÙÙÚÚÛÛÚÛÜÜÜÜÛÜÜÜÝÝÛÚÙÚÛÝÜÜÜÙÚÛÛÝÛØÙÜÜÕÄ³§¶ÍØÖÕØØÚÚÚÚÞÜÜÚÛÛÚÚÙÙÚÙÚÚÙÚÚÙÚÚÛÛÚØÚÚÚÜÙÝÚÚÙÙÚÛÝÜÛÚØØÝÜÖÆ´¨±ÉÖ×××Ø×ØØÚÜÞÜÛÚÙÛÛÛÛÛÜÛÛÚÛÜÚÚÚÚÝÚÙÙÚÜÛÜÛÚÛÚÜÜÛÚÙÛÜÛÙÚÚÖÆµ§¬È××ÖÔØØØØØÜÛÚÙÚÚÙÙØØØÚÙÙÚÙÚÙÚÙÙÚÚÚÙØ×ÚÛÚÚÙÙÙÚØÙØÚÛÚÚÜÝÕÆ²¨¦ÃÕØÔ×ØÙÚÚÚÛÛÛÛÜÙÚÙÜÛÚÚÛÜÝÚÛÛÛÜÛÜÝÛÛÛÛÛÛÛÝÛÜÜÛÛÙÛÚÚÛÚÜÜÓÄ³« ¢ÂÖÙ×ØÛÛÜÛÛÛÛÛÛÝÜÜÚÚÚÛÚÛÛÛÛÚÚÚÙÜÛÞÜÚÛÛÚÙÚÙÚÛÛÛÚÙÙÚÜÚÙÛÞÕÃ¯¦¾ÕÛÚÛÜÜÛÚÜÚÚÙÚÚÛÛÜÚÛÛÜÝÜÜÛÜÜÛÚÙÚØÚÚÛÜÛÚÜÛÛÙÙÙÙØØÚÜÙÙÜÛÖ¿«¡ ÂÖÛÙØÙÚÛÚÚØÚÝÜÙØ×ØØØÙÙÚÚÙÚÙØÚØÙÙÚÜÛÙØÖØØÚÚÛÛÛÚÙÙÚÚ×ØÚÚÐ¹¤|¿ÔÙØ×ÚÚÛÚÛÚÛÜÛÜÛÚÚÝÛÝÙÙÛÜÝÝÛÛÙÙÚÛÜÛÚÛÜÜÜÙÙÙÚÛÛÛÙÚÙ××ÙÙÊ³{¢ÅÙÜØØÙÛÜÛÞÚÛÚÚÚÛÛÚÛØØÙÛÚÙØØÙÙØÙÙÛÙÙ×ÙÙÚÙÙÙÙÚØÙØÙØØÕÙÚÕÂ§{¨È×ØÕ×ÚÙØ×ÛÙÙÙÙÚÙÚÛÜÛÜÛÜÛÚÙ×ØÙÛÛÚÙØÙÚÛÛÛÛÚÛÛÛÛÚÚØ×ÓÑÕÕÎ·£z¯ÌÙÙØÙÚÙ××ØØÙÙÙÙÙÙÙÙÙÙÚÚÚÙÛÛÛÚÙÙÛÛÛÚØ×ÖØÙÚÙÙÙÙÙØ×××ØØÓÄ«xw·ÏØ×ØÙØÖÓÔÖÚØØØÙÜÜÜÚÛÛÜÛÚØØÙØÚÚÛÚÙ×ØÙÛÚÙØØÚÛÜÛÛÚÚÙ××ÓÈ´uÂÕÚØÙÚÚÙÖÙÙÜÝÝÚÙÙÚÜÙØ××ØÙÚÙÚÚÙÙÙÚÚÜÚÛÚÚÚÙÙÙÙÛÙÙÙÖ×ÖÓÈ²xu±Ì×Ø×ÙÚÙÙÙÛÛÚÜÛÚÛÙÚÛÚÛÚÛÛÜÜÛÚÙÛÚÚÙÙØÙÙÚÛÛÛÜÝÜÚÙÙØØÖÓÈ±u}¾ÓÙÙÚÛÛÛÛÚÛÛÙØØÚÛÚÚÙÛÜÚÙ××ÙØØØØÙØÙØÚÛÚÚÙÚÚÙÚÚÙØÕÒÑÍ¿¨}y®ÉÖ×Ö×ÛÛÜÙØÙÙÛÛÞÜÚÚÚÛÝÙÚÙÚÛÝÜÝÝÚÜÛÞÜÛÛÜÝÛÚÙÚÚÛÛÚØÔÊ·~}¥ÂÔÚÛÚÛÛÛÚÚÛÛÝØØ×ÚÛÛÚÛÙÛÚÙÚÚÜÜÜÚÚÙÜÛÚÚÚÜÝÛÙÙÚÛÙ×ÓÐÅ­zu}~½Ð××ØÚÛÚÚÛÜÝÜÜÚÚÙÚÙÚÚÚÛÚÛÜÛÛÚØÚØÚÚÙÙÚÛÛÛÙÙÙÙÚ×ÖÒËº¡vry~¹Ï×Ö×ÙÛÜÜÜÜÚØÙÛÜÜÛÛÚÛÚÙÙÙÙÚÚÛÜÜÜÜÛÛÚÛÙÛÛÛÛÜÛÙØÖÑÅ­}vz~~zzµÊÓÖØÙÛÛÛÛÚØÛÛÜÛÛÛÚÙÙÚÛÜÚÜÚÜÛÚÚÚÚÚÚÚÚÚÚÛÜÛÚÙ×Ø×ÑÁ¨{u{|xy¸ËÔØØÚÛÚÛÚÚÜÜÞÜÛÚØÚÛÛÜÛÜÛÛÜÚÛÚÛÚÚØÚÚÚÚÜÜÜÙÚØ××ÕÏ½¢}~~¦½ÍÔÖ××ØÛÛÛÚÙÜÛÛÚÚÜÚÚÜÛÛÚÙÚÚÝÚÜÙÛÜÜÚÙÙÛÝÜÜÚÚÚÙÚ×Ðº¡¯ÃÒÕ×ØÚÚÚÚÙÙÙÛÛÜÜÛÛÛØÙÚÚÙÙÙÛÛÚÚÙÚÚÛÚÚÚÙÙÚØÙÙØÚØÙÑ½¥¥½ÌÔÓÖ×ÙÚÙÙÙÙÚÚÙÛÙÙÙÚÛÛÜÛÝÛÚÜÞßßÜÚÚÙÚÚÙÜÜÜÚÙØØØÛÛ×È®²ÄÐÕ×ÚØÛÙÙÚÚÝÜÞÝÛÙÛÚÜÝÛÜÜÙØÙÚÚÚØÚÚÛÛÙÚÚÛÙÙÚÚÚÚØÚÚÙÌ´¥¼ÏÕÓÓÕ×Ù×ØØÙÜÚÚÙÙÛÛÞÜÞÜÚÝÛÚØØÙÛÝÜÜÚÛÜÜÜÚÙØÚÛÝÝÜÚÜÜÖÄ©~~¦¾ÍÔÕ×ÙÙØÙÚÜÚÚÚÜÛÙÙÙÙÜÛÛÛÚÚÙÙÙ×ØÚÜÜÙØÙÛÛÚÙÚÙÚÛÛÛÙØÛØË³vv¤ÁÐÖØØÚÜÚÛÚØØÚÚÚÛÚÛÚÚÚÙÚÚÚÚÛÛÝÛÙÜÛÜÚÙØÛÚØØØÜÛÚÛÙÚØÛÜÖÄ¨wo~¿ÓØ×ØÙÚÚÚÙÙÚÚÙÚÚÜÙÜÜÜÜÚÚÙÚÜÛÚÙÙÚÛÛÚÛÚÚÚÚÛÝÜÛÜÛÜÛÙÚÜÚÎµ|nt¶Ì××ÖÙÙÚØÚÙÚÙ×ØÙÚÚÚØÙØÛÚÛÚÚÚÛÚÙÜÜÛÙØÚÛÛÛÜÛÛØÚÚÛÚØÖÚÞÛÉ­xo~¢ÃÔØÕ×ÙÚÚÚÚØÙØÚÛÚÙÙÙÛÛÚÚÛÜÝÞÜØÚÛÛØØØÛÜÞÛÛÙÙÚÛÜÜÜÛÚÚÝÞÕÁ¦sq±ÍØØØØÙÙÙÛÛÚÙÚÚÛÚÚÙÙÜÝÞÝÜÜÛÛÚÛÛÛÜÛÛÚÛÛÚÚÙÛÜÝÜÛÜÜÜÚÙÛÛÒ¼¢rs»ÔÚØØØÛÚÚÛÚÚØØØÙÛÛÚÚÙÚÛÜÚÚÚÚÜÛÚÛÛÙØÙ×ÚØØØØÚÙÙÚÙÛÛÙÙÝÛÐ· {lw ÄÖØÖ×ÙÚÚÛÚÙØÙÚÙØ×ØÚÛÜÚÙÙÛÜÙÚÚÚÚÜÜÞÜÛÛÛÚÛÚÚÛÛÜÛÜÝÜØ×ÜÚÐ·}o§ÈÙÛØØØÚÚÝÞÜÛÙÚÚÛÜÛÜÜÛÜÛÜÜÜÚÜÛÙÚØÛÛÛÜÛÛÚÙÛÜÚÙØÙÚÛÚØÙÝÚÌ±xn­ÉØÙ×ÚÙÙÙÙÚÚÛÝÛÚÛÛÜÜÛÛÛÚÛÜÞÞÞÜÚÛÚÛÛÛÛÜÜÛÛÙÙÚÙÛÜÛÜÜÙÛÝÛÎµ¡xn¬ËÙÙ×ØÙØØÙÚÚÜÛÛÚÙÚÚÜÛÚÜÜÝÛÚÚÛÜÙÙÛÛÙÙÚÚÚÚØØÚÙÚÚÙÜÙÙØÚÞÚÐµ¡un«Ê×ØÖØÚÚÚÚÚÛÚÛÙÙØØÙÚÛÜÞÝÜÚØÚÛÛÜÜÚÛÚÛÜÛÜÚÚÛÛÜÛÚÚÙÙØÙÙÞÝÔ¾§xn}§Å×ØØ×ÚÙØÚÙÙÛÛÛÛÚÚÛÛÛÛÛÛÛÛÚÛÜÜÜÛÚÙÚÜÜÚØØØÚÚÚÚÛÚÚØÙ××ÙÙÒÀ«¢zmy¡ÃÖÙ××ÙÙÚÚÛÙØÚÛÜÜÚÜÝÞÝÙÚÛÛÛÙÚÛÚÜÜÜÛÛÚÚÙØØÙÝÜÝÛÚØÙÙÛÙÝÝÖÄ¬ os½ÔÙ××ÛÜÛÙØÙÚÜÜÛÚÚÙÚÚÛÛÜÛÛÚÛÝÜÚÜÛÚÚÙÙÚÚÙÛÜÜÜÚÚÚÚÛÜÙØÛÜØÈ­vt¹ÐÙÙ×ÙÚÛÛÚØÛÚÚÚÚÜÛÛÚÚÛÛÜÜÝÝÝÛÙÚÛÜÚÚ×ØÙÚÛÙÙØÛÜÜÜÚÛÙ×ØÜÚÏ´¡yr±ÌÙØ×ÙÝÛÙÛÛÜÝÚÛÚÙÛÚÚÞÛÜÛÛÜÝÞÞÚÚÚÛÚÜÛÚÙØØÚÙÙÙÙÙÙÚÚÙÖ×ÞÛÓº¡uªÈØÙÖÙÜÛÚÙÙÛÝÛÛÚÛÜÛÚÙÙÙÚÙÙÚÚÚÜÚÙÚÚÜÙØØÚÛÚÜÙÛÚÚÚÙÚÙ××Üß×Â¦w| Â×ÚØØÛÝÚÛÚÚÜÚÝÛÚÚÚÛÝÞÜÜÛÜÜÜÙÙÚÚÙÛÙÚÙÙÙÚÚÜÛÜÛÚÛÚÛÛÙ×ÙÝ×Åª|½ÓÛØÙÙØØÙÛÜÜÞÝÝÛÛÜÛÛÜÜÝÜÛÙÚÛÙÙÚÚÚÙ×ØØÚÙÚÚÙÙÙÚÚØØÚÜÙØÛ×Ê­{¸ÐÚÙÙÛÝÛÛÚÛÜÜÚÙÙÚÜÛÜÜÛÛÜÛÜÜÛÚØØØÙÚÛÛÙØØÙÚÚÚÚØÜÛÛÜÙÖÖÛÛÏ´zµÏÙØÖ×ÙÚÜÛÚØÙÚÚÚÚÚÛÙÚÚÛÝÛÚÚÚÜÛÛÙÙÙÚÛÛÛÜÛÜÙÙÙÙÚÚÙÚÚÚØÜÜÒ¹z°ÎÙÙØÚÝÛÚÚÛÛÛÛÛÛÙÙÚÛÜÛÜÝÝÝÝÛÙÚÚÛÛÚÚØÚÚÚÚÚÛÚÛØÚÙÛÝÚ××ÜÞÓº|°ËØØØÙÜÚÙÙÙÛÛÚÚ×ÚÚÛÝÙÜÜÜÛÛÛÛÝÚÚØÙÚÚÛÛÛÛÚÛÜÙÙÙÙÛÚÙÛÙØÜÛÓ¹~±ÎÛÚ×ÚÛÜÛÚÚÚÚÙÜÛÜÛÜÝÞÜÜÚÚÚÚÚØ×ÙÛÛÚÚÙÚÛÚÙÚØÙÙÚÚØÙÙÚØ×ÚÛÐ·´ÍÚÚÛÜÛØ××ÚÚÚÚÚÚÚÚÛÛÛÚÚÛÜÝÜÛÜÜÛÛÚÝÛÜÝÛÜÛÚÝÛÜÜÚÚÛÜÜÚØÜÚÍ°ºÓÚÚÚÜÜÛÜÝÝÝÜÛÛÚØØÙÛÜÜÝÝÝÝÜÜÚÚÙÚØØØÙÙÚÙÙÚÚÚÚÚÚÚÚÚÙÖ×ÙÕÃ¦ÁÕÛØØÚÛÚÛÙÙÚÙÛÚØ×ÖÙÛÜÝÜÜÛÚÛÚÙØØÚÚÚØÚÚÛÛÜÛÜÚÚÚÚÛÚÙ×Õ×ÕÈ¯ªÉÙÜÚÙÚÛÛÜÜÜÜÜÝÞÜÚÛÚÞßÞÜÚÛÝÛÚÜÙØØÙÚÚÙÚÙÙÛØÙØØØØ×ÕÓÑÏÉ¼¦¹ÐÙ×ÕÙØÚØÚÚÜÚÛÚÛÛÚÛÚÚÜÛÛÙÚÛÜÜÜÚØ×ÙØÜÛÚÛÜÛÚ×ØØØ×ÔÑÌÆº§}w|©Æ×ÙÙÚÜÛÛÙÙÛÛÛÛÙÚÚÚÛÛÚÜÛÝÝÜÜÜÛÙÙÙØÙØÚÙÙÚÚÚØÖ×ÕÓÌÆº­{t|½ÑÚØÙÙÚÛÚÛÚÙÛÛÜÜÚÛÚÛÛÝÛÜÚÚÜÛÝÜÛÙÙÙÚÜÜÛÚÚÚÛØ×ÔÍÀ±}tsz¸ÎØ×ØÚÛÝÚÜÛÛÛÚÚÛÜÞÞÝÜÜÝÞÝÜÝÜÝÜÝÚÙÙÚØÙÙÚÛÛÚÙÓÌ¼©}{}§¦µÊÔÖ××ÙÚÚØØØØÙÚÙÚÙÙÛÚÜÝÛÝÛÜÜÜÝÝÝÛÚÛÛÚÙÛÙÚÚØÕÉµ¡£¦¥¨»ËÕ×ÙÙÜÜÝÝÜÝÝÜÝÛÜÛÛÜÞÞßÝÝÝÝÞÞÝÞÜÜÚÛÚÛÛØØ×ØÙÕÆ²¡¥©«¨§¤¢¦´ÃÎÓ×ÛÛÜÙÙÚÜÚÜÛÛÚÙÙÜÛÜÛÛÚÙÙÛÝÝßÞÝÛÛÜÚÙÚÛÚÚØÛÕÇ²£¤©ª¦¥£¢¢ £¥­¸ÅÍÔÖÙØØÙÙÜÜÛÛÚÛÛÜÜÛÙÚÛÝÞÞÝÞÝÜÝÝÞÞÝÛÜÙØÙÚÙÚØÛ×Í¼±¬°¯«§¢£¤¦«±ºÁÊÏÔÕ×ØÚÛÛÛÜÛÚÙÙÜÚÚÚÛÛÜÚÛÚÛÜÝÝÛÛÛÝÛÜÚÜÚÙÚÚÚÛÛÞØÑÂµ±±±®«®³»ÁÅËÎÐÓÔ×ØÙÚÚÙÛÚÜÛÙÛÛÜÜÜÛÛÜÛÛÙÛÛÝÞÞßÞÞÞÞÜÜÜßßÙØÚÙØÙÜÙÑÂ·³¶¼ÂÈÍÐÑÓÔÖØØÙÖÖ××ÚÚÚÚØÙÚÚÛÚÛÚÜÛÛÛÚÚÛÛÜÛÜÞÜÝÝÛÝÛÜÜÝÞÚÛÛÛÚÜÛÕÍÀ»½ÄÍÓÔÖ×ØØÙØÚÙØØÙÜÝÞÜÚÛÛÜÛÙÚÚÛÜÛÜÛÛÛÜÝÞÞÝÜÝßßàßÞÞÜÜÝÝØØÚÚÛÛÙÙ×ÖÓÓÓÖØÙÚÙÚÚÙÙÙÙÚÚØØÙÛÜÚÚØØØÚÛÛÛÚÜÚÛÛÚÛÛÛÚÛÜÝÜÚÛÜÛÜÜÝÞÜÙÚÛÚÚÛÚÚÚØØ×Ö×ØÙÙÙÙÛÚÙÙÚÛÛÚÚÙÚÙÙÙÙÙÚÚÜÜÜÛÚÙÙÚÛÜÝÝÜÝÜÝÜÛÜÚÜÛÛÞÜÝÚÚÚÛÜÛÛÙÚÛÛÚÚÚÚÙÙÛÜÜÚÙÙÚÛÜÛÜÛÚÚÛÜÛÚÛÚÜÜÜÛÛÛÛÛÜÚÛÚÛÞÝÞÜÞÞÞÞÞÛÜÛÝÛÚÛÜÜÜÜÜÜÛÚÚÚÚÚ×ÙÛÜÛÚÙÛÛÚÙÙÙÙØÙÙÛÚÚÛÜÝÝÜÛÛÛÝÛÜÜÜÜÜÝÞÝÝÛÜÞÝÝÛÝÞßÝÛÛÛÜÜÞÜÛÛÚÜÚØØØÙÚÚÛÚÙÚÚÚÛÚÛÜÙÛÚÛÚÛÛÜÙØÙÙÛÙÚÜÜÜÛÜÜÞÝÜÛÚÛÝÜÝÚÛÛÜÙÛÚÛÚÚÙÚÚÛÛÚÚÙÚÚÛÝÜÝÛÚÛÛÛÝÚÝÚÛÛÛÛÚÛÚÛÙÙÚÚÜÜÞÜÝÝÝßÝÞÝÜÝÜÜÝÛÞÛÚÛÝÚÜÚÙÙØØØØÚÙÙÚØÚÙÙÚÙÚÚÙÙØÙÚÛÚÚÛÛÚÚÛØÚÛÛÜÛÚØÚÜÝÝÛÛÝÝÜÚÚÛÝÞÝÝÝÜÝÜÜÛÝÚÙØÙÙØÙÚÚÜÛÛÚÙÙÚÚÙÙÙÚÛÚÙÙÚÛÜÛÜÝÞÞÜÞÜÞÝÜÜÜÞÜÝÜÛÜÜÜÞÞÞÞÛÜÙÛÝÞÞÝÙØ×ØØÙØÚÚÚØØØÙÚÙÙÛÛÜÚÛÛÛÜÚÚÚÛÝÜÜÚÛÚÚÚÙÚÚÛÛÚÜÚÛÚÜÝÜÜÛÜÜÝÝÝÞÝÞÞÝß
Y:
F:00:00:22.05
G:
S:68,96
V:18481,41243
C:247,278
M:
ÜÜÝÛÜÚÚÙÚÜÝÞÞÝÞÜÜÛÛÜÝÞÝÝÚÛÛÜÛÛÜÜÝÝÜÜÜÛÝÜÚÛÜÛÙØ×ØÙ×ÙÖÙØ×Ø×ÙÙØØØÙØÙÙÙØÙÙÚÛÜÛÜÛÚÛÚÚÛÜÜÞÚÜÙÙÙÙÚÜÜÜÚÚØØÛÚÜÛÛÚÛÚÚÚÚÛÚÙØØØÚØØØØØØ××××ÙØÙØØ×Ø××ØÚÛÜÝÚÛÚÛÜÛÜÛÛÙÙÚÜÜÜÛÜÜÜÛÛÙÙ×ØÙÜÜÜÛÛÛÚÜÜÞÜÜÚÚÚØØØØØØØÖØØØÚ×ÖÖÔ×ÕÕÖØÚÚÝÝÛÜÚÛÛÚÚÚÚÛÛÙÙÙÙÚÚÛÛÙÙØÚÚÚÛÛÜÜÜÜÛÙÚÙÙÛÜÜÜÚÛÙØØÖÖ×ÕØØÙØØØØØØÙÚÙÚØØ××ÛÛÛÛÛÜÛÛÚÛÛÛÜÚÚÜÜÞÛÜÚÛÚÛÛÛÚÚÜÜÞÛÚÛÚÛÚÚÛßÝÝÙÙÙÙÙ×ÖÖ×ÙÙÙÛÙÙØØØØ×Ö×ÖØ×ØÙÙÚÛÝÞÝÝÙØÙÚÜÜÜÝÛÚÚÚÜÛÚÚÙÛÚÛÚÜÝÛÛÚÚÚÚÜÜÜÚÚÛÜÛÙØ×ÙØÕÓÑÓÖ×Ö××ÙØ×ÕÖØØ××ÞÜÝÙÛÛÛÛÛÜÝÞÜÛÛÜÞÝÝÝÜÜÜÛÜÛÜÞÞÞÝÚÛÚÚÚÚÚÛÛÛÛÛÛÛÚÙÙØØÔÔÐÓÕ×ØÙØØØ×ØØØ×ÖÕÜÝÝÞÞßÝÜÙÚÚÛÚÚÙÛÛÜÜÛÛÜÛÝÞÞÛ×ØÙÝÝÜÜÚÚÜÝÝÝÚÚÚÚÙÙÙÙÚ×ÓÍÊÎÔÖ××ØØØØØ×ÕÖØØÜÛÜÝÜÛÜÜÜÝÚÜÜÜÜÛÜÛÚÛÜÝÞÞÝÞÜÜÛÚÜÜÝÛÚÚÛÛÚÝÝÜÛÙÙÛÜÚÚÙÓÍÃÇÍÓÕÕÖØØØ×××ØÚ×ÛÞÝÜÚÚÚÛÚÛÙØØØÙÛÚÚÚÙÛÛÛÚÚÚÜÛÜÚÜÝÜÜÛÛÛÜÚÜÛÜÜÛÛÚØÙÛÚÑÂµ¶ÂÐÕ×ÔÔÖÕØÚÚØØØÞÝÛÛÞÞÞÜÛÜÜÜÛÚÚÜÜÜÝÛÝÜÜÛÜÜÝÜÜÛÜÜÝÝÜÚÚÛÝÞÜÛÚÚÜÛÙÙØÛÓÃ°«¸Ê×ÙÖÔÖÖ××ØØØÙÛÛÚÜÛÜÛÛÛÝÛÛÚÛÛÛÚÚÚÚÛÜÝÝÚØØÙÚÚÜÞÛÛÚÛÞÜÛÝÜÜÛÚÛÝÚÙØØÐ»§ ªÂÏÕÕÔØ×Ø×ØÛÙØÛÛÚÚÛÜÝßÞÞÞÝÝÛÛÛÛÜÚÛÛÛÛÝÜÜÜÛÜÛÜÜÞÛÝÜÜÜÙÙØÙÛÛÞÚÙØÙÙÒ½«£ºÊÕÖÔÖÖÖ××××ÖÚÛÛÛÛÚÚÛÜÙÛÚÛÜÚÛÚÙÙÙÚÛÚÚÙÚÛÜÛÚÙÙÚÚÜÜÛÜÛÙÙÚÛÛÚÜÚÜÛ×Ñ¾§«ÂÑÖÓÔÖØ×ØØÙØÚÛÛÛÛÜÜÝÚÚÚÛÛÛÝÞÝÜÛÚÛÛÜÜÛÝÛÛÛÛÜÛÛÛÛÛÚÙÚÙÚÝÛÛÜÙÙØÚÙÑ¼£¤»ÌÖÔÔÖÕØÖ×Ö×ÛÛÚÛØÙÛÜÜÜÜÚÚØÙÚÙÙÙÚÚÙÚÙÚÙÙÚÛÛÛÛÛÚÚÛÛÜÛÙÛÚÜÛÜÛÙÚÛØÎ» ®ÃÒÔÓÖ×ØØ×ØØÙÙÚÜÜÛÛÛÜÛÛÜÜÝÜÛÜÚÛÛÛÜÜÜÛÚÚÛÝÞÝÜÜÛÞÝÜÜÚÚÛÚÜÛÜÛÙÙÜÙÑ¾¦§ÁÒ×ÔÕØ×ÕÕ×ØÛÚÙÚÙÚÙÙÚÚÜÜÛÜÚÛÚÜÛÚÙØÙÙÙÛÝÞÞÜÚÚÚÚÝÝÜÜÚÜÛÛÛÛÝÛÚÚÜÜÐ¿¦¸ÎØ×ÖØÚØØÙÙÛÛÚÙÙÙÚÛÛÜÚÜÜÚÚØÙÚÝÝÞÜÜÜÝÛÝÛÛÚÚÛÝÜÜÚÛÙÚÚÜÛÛÚÜÜÚÚÝÛÓÀªµËØÖÖÖÚÙÙÙÙÜÛÚÚÛÜÙÙØÜÛÛÚÙÙÚÛÙÚÚÙÙÙÛÛÛÚÙØÚÚÛÚÛÛÜÚÜÙÛÛÚÛÚÜÚÙÙÜÙÑ½ª¯ÈÖØ×ÚÛÙÙØÚÜÜÝÜÞÝÝÛÚÚÙÚÚÙÙØÙÜÝÜÚÙÚÛÜÛÝÚÜÛÜÛÚÙÚÚÛÚÚÜÛÜÚÚÙÚÙÚÝÛÐ¾¬®ÇÖÚ×ÚÛÛÚÚÙØÛÚÝÜÚÚÙØÙÚÙÛÙÙÚÙØÚÙÚÛÚÚÚÚÙÙÚÚÚÙÙØØ×ØØÙÙÙÙØÙÙØ××ÚÙÏ½¬¦ÂÔØØØÙØÚÙÙÚÙÛÜÝÝÛÚÚÚÜÚÙÙÛÝÞÜÝÙÜÛÜÞÜÝÛÛÛÛÛÚÙÚÚÚÚÚÚÙÛÛÛÜÜÛÙØÛÚÎ»«©ÅÖÚØÙÚÛÜÛÚÛÛÝÚÛÜÛÞÛÛÛÚÚÙÙÙÚÜÛÜÛÚÛÚÚÚÛÛÜÛÜÙÙØÙÚÚÛÚÚÜÝÝÙÙØØÛÛØÉ¸ª¨Ä×ÛØÚÜÜÜÜÛÜÜÛÛÜÜÞÜÜÚÛÚÚÚÛÜÛÙÙÚÜÝÛÚÚÙÜÜÛÛÙÙÙÚÛÚÚÙÚÚÛÛÜÜÜÛÛÛÜÔÅµ¦¬ÈØÙ×ÙÛÜÜÜÜØÜÚÛÙØØØÙÜÞÜÛØÙ×ÙÛÚÛÙÙÚÚÛÚÛÜÛÛÚØØÙÚÛÛÚÙÙÙÙØ××ÔÖÙØÎ»«£¯ÌÙÚ×ÙÚØØÙÜÛÞÛÜÚÙÚÛÛÜÛÛÙÝÛÜÚÙÚÚÙÙØØØÚÙÛÚÚÚÚÝÚÚÙÛÝÜÜÛÜÚÙÔÒÓÖÒÃ±¥ ¸ÑÙÙ×ÜÜÚØ×Ú××ØÚÛÙÙÙÙÜÜÜÜÚÚÛÛÛÛÙÙØØÙÜÝÝÚÚÙÙØÚÚÚÙÙÚØÙØÙÚØÖÖ×ÒÆ²¦ ¾ÓÙØØÙØÖÖÖØÜÛÜÜÛÛÙÚÛÜÝÛØÙÚÛÜÛÚÚÙÙØÙÚÚÛÚÙØ×ÙÙÜÚÛÚÚÚÛÛÜÙÖÖÕÑÂ¬®ËØÚÙÛÜÜÚØÙÜÚÚÚÙÚÚÛÛÚÛÚÚÙÙØØÙÚÚÛÚÛÚÚÚÙÛÜÜÜÚÛÙÚÚÚÙÙØØØØØØØÐÀ¨¹ÑÚÚØÛÜÛÛÚÜÜÛÛÛÛÛÙÚÛÛÝÚÚÙÙÙÙÙÛÛÛÝÜÛÛÚÛÚÜÛÚÙØØÙÚÜÛÚØØØØØÔÌ¸~}ªÇÕÙÙÛÜÛÛÚÜÜÛÜÛÛÚÚÚÜÙØ×ØÙÚÛÙÙÙÙÛÛÚÚÙÙÙØØÙÚÚÚÚÚÚÙ×××ÚØØÕÑÆ²~ºÏØØØÚÛÜÜÚÛÚÛÜÚÛÛÝÛÚÛÚÛÛÛÙÛÛÛÛÛÚÛÛÛÛÚÙÙØÚÜÛÛÙÚÙÚÚÙ×ÖÖÔÑÁ¨{y}¶ÍÙÚØØÚÜÜÚÚØÚÜÙÛÚÚÙØØÙÙÛÚÚÛÛÝÚÛÚÙÛÛÜÛÙÙÙØÙØØÚÚÚÜØØØØØÔÍ»£xx{}®ÆÕ××ØÙÚÙÚÛÚÛÚÙÚÙÙÛÚÛÚØÚÙÚÛÙÚÚÙÙØÛÚÛÚÚÚÛÚÛÚÚÚÚÛÙÜÚÚÖÕÒÉ²{z~¯ÉÔØÙÚÛÛÛÛÝÚÛÚÛÛÚÚÛÙÜÚÛÚÚÚÙÛÙÚÚÛÚÚÙÙÚÚÚÛÚÜÛÚØÙÚÚÝÛÙÖÔÐÄ­~{¯ÈÔØ×ØØÚÚÛÛÚÙÙÚÛÜÚÜÛÛÚÚÚÜÞÞÝÛÚÙÙÙØØÙÚÙÜÛÛÚØØØÛÛÛÚÛÚÚØÒÁ¦z}²ÈÓÖØ×ÚÚÛÛÚÚÚÜÝÝÜÚÚÚÚÚÚÚÚÚÚÚÛÙÚÙÙÛÛÛÛÙÚØ×ØØÙÚÚÜÜÛÙÙ××ÒÀ¥{z¶ÊÕ×ØØÙØÙÙÛÛÝÛÛÙÚÛÜÜÛÛÚÙÛÜÜÛÛÚÛÚÚÛÚÛÚÚÙÙÙÚÛÚÛÝÝÜÚÚÙÚØÐÀ§|©ÀÐÖØØÚÙÜÚÚÚÚÚÜÚÛÛÚÛÚÚÚÚÚÛÝÚÛÛÜÛÙÚÚÛÛÚÚÙÜÜÜÜÚÛÚÙÙÙØØ×ÙÕÆ¬xw¬ÂÐÕÖØÙÚÚØØÚÛÝÛÚÚÙÙØÙÛÚÚÙÙÜÜÜÜÙÙÚÚÜÝÜÛÙÙÚÛÛÚÛÚÛÛÜÜÛÙÛÛÙË²yxµÉÓÖÖØÙØÙØÚÚÚÚÙÚÜÜÝÚÛÛÛÛÚÚÙÛÚÙÚÚÚÙØÙÚÚÚÛÚÜØÚÙÙØØØÜÛÚØÙØÏº¡z{ºÎÖ×ÕØÙÛÚØØØÚÛÙÚØÝÜÛÚÚÚÛÙÙÙÚÛÛÛÙÙÙÙÚÛÚÛÚÛÜÛÛÙØØÚÝÝÝÛØÛÝÚÉ­xw£½ÏÕÖÖØØØØØÙÚÜÛÜÙÙÙÚÜÙÙÙÙÛÚÚÙØØÚÚÚØÙÙÚÛÜÚÛÛÚÝÛÜÛÙØØÚÚÙØÚÙÒ¼¤{u¼ÏÖ×ÙÙÛÙÚÚÙÚØÛÚÛÛÚÛÚÚÛÛÜÛÛÚÚÚÚÚÚÚÚÚÚÚÜÛÜÛÛÜÚÚÙÚÛÜÛÚÙØ×ÙÜØÉ°{q|¹ÎÖÖÖ×ØØÙÙÙÚÛÜÛÚÚÚÚÚÙÙÙÙÙÚÛÜÛÙÙØÙÙÚÚÛÙÙÙÙÚÙÚÙÚÛÛÛÚÛÚÚØØÛÛÓ½§us«ÅÔÖÖ×ØØØÙÚÚÚÛÜÜÜÛÛÛÛÜÜÜÜÛÜÚØÚÚÛÚÜÜÛÚÚÛÜÝÜÜÙÚÚÛÚÛÚÛÛÜÛÙÛßÛÎµ¡{p{¾ÔÙ×ØÙÙÙÙÙÚÙÛÚÛÚÚÚÚÚÚÚÛÛÝÝÜÛÙÙÙ×ØØÙÚØØÙÚÛÚÚÚÚÙÙÙÛÛÚÙÚÙØÙÛÖÈ±ro©ÇÕÙ×ÙÙØØØØØ××ØÙÚÙÙÙÙÚÚÛÜÙÚÚÛÙÛÜÜÛÙÚÚÛÜÚÛÚÛÜÙÛÛÛÛÛÛÛÛÛÛÙÜÜÔÅ«{nq·ÐØØ×ÙÚÚÙÜÛÙÙØÙÚÚØÙÚÛÚÙÙÚÛÚÚÛÚÜÚ××ØÚÝÚÚ××ØÙØÙØÛÛÛÛÙÙÙÚ×ØÚÛÓ¿¤ujtÀÓØÔÓ×ØÚÚØ×ÖÙÚÛÚØÚÙÛÜÚÛÚÙÙ×ØÙÙÛÛÜÛÜÚÛÜÜÛÚÛÝÝÚÙØÙÙÚØÚÛÛÚÙßÝÒ¾ wlxÃÖÛØÙÚÚÚÙÚØÝÛÚÙÙÛÝÛÚÚÛÛÜÚÜÛÛÜ×ÚÚÙÙÚÛÜÙØØÚÜÜÛÚÚÜÝÜÛÚÚÛÚØÖÜÞÓ»¡wly¢ÃÕÚØÚÛÚØØØÚÙÙÙÙÙÙÚÛÛÛÛÚÛØÚÛÜÝÚÚÜÙÚÚÛÛÚÚÚÚÛÚÙÚÛÚÛØÚÛÛÞÜÛÚÞÞÒ¼ {m{¡ÅØÛØØÚÚÙÚØÛÙÚÛÙÙÙÙÛÛÛÛÝÜÛØÙ×ÚÙÙÚÚÚÙÙÛÛÜÙØ×ÚÚÚÛÚÛÚÙÚÚÚÙ××ÝÝÒ» ovÂÔÛ×ØÚØØ×ØÙÚÚÛÛÚØÙÛÝÛÛÛÛÝÜÚÚÙÛÛÛÛÛÚÙÚÚÜÛÝÜÛÛÙÛÛÛÚÛÚÛÚÛÚÙÜÞÕÁ£rv¿ÓÚ××ÙÚÛÛÛÙÚÜÛÛÚÛÛÚÛØÚÚÚÜÙÚÛÜÚÙÙÙÙÙÙÙÙÙÚØÙÚÛÛÛÚÙÙÙÙÚÚÛØÖÙÛÖÃ© stºÒÛØ×ØÙÚÚÚÙÙÙÛÜÝÚÙØÚÜÝÝÛÛÙÚÛÜÚÛÛÚÙÙÚØÚÚÜÛÛÚØÚÙÛÛÜÛÚÚÚÛÛÙÚÝ×È¯ vp³ÏÙØØÛÜÜÛÜÛÛÛÚÛÚÛÚÚÚÛÛÜÜÛÛÚÚÛÛÙØÙÙÜÙÛÛÛÙÙÚÚÜÛÛÚÛÛÚÚÛÚÛÚØÙàÛÌ°yp®ËØ×Õ×ÙÙÚÙÛÛÜÛÙÙÚÜÜÚÚÚÚÜÛÝÛÚÙÜÜØØ×Ù×ÙÚÛÜÚÛÚÙÚÙÙÙÚÜÛÛÙÙÛØØÜÝÐ¸ }o~¤ÇÖÙ×ØÚÚÙÙÙÙÙÚÛÛÚÛÜÛÜÛÛÛÛÚÝÜÝÜÝÜÛÚÛÚÚÛÚÛÚÙÙÚÛÚÚÚÚÛØÚÚÛÙ×ÖÜÞÕ¿¥qyÁÕÛ×ÜÝÞÞÜÚÚÙÙÚÙÛÝÝÝÜÛÛÚÙØÚÜÜÝÜÝÜÛÜÛÚÙÙÙÙÙÙÙÚÙÚØÙÚÙÙ×ØÚØÖÚÛÕÅ¬  su¼ÕÚÙØÚÚÛÛÜÛÚÚØÚÛÛÝÛÝÝÝÚÚÚÚÛÛÜÛÛÛÛÚÙ×ØÚØÙÙÚÝÜÙÙÚÛÜÛÚÚÚÚÙØÚÞÙÈ¯  vs·ÏÚÙØÚÚÛÚÛÚÛÚÚÚÚÛÚÝÛÚÙÜÝÝÝÛÚÜÛÜÚÙÙÙÛÙÙÙÙÙÙÙÙÛØ××ÙÚÛÚÚÛÛÚÚÞÙÊ¯xr³ÏÙÙÙÛÝÜÛÛÛÚÛÜÝÝÚÜÜÜÛÚÙÚÚÜÞÝÙÙÙÚÚÙÚÜÛÛÚÛÛÜÚÙÚÛÛÛÜÚÛÛÚÛÙ×ÖÝÚÌ²{t²ÍÚØØÙÚÛÜÜÝÜÜÛÜÜÜÛÛÜÜÛÜÜÜÛÛÜÛÙÙØÙÚÛÛÚØÚÙÛÚÙÛÚÜÜÚÚÙÙÛÚÛÛØØÜÙÎ´|t¯ÍÚÚ×ØÛÛÜÚÙØÙÛÛÚÚØÚÛÜÞÝÜÞÜÝÜÝÜÜÚÚÚÛÚÛÚÙÛØÙØÚÚÚÚÚÜÛÚÚÚÚÚØØÝÜÌ³~v²ÎØÙÖÙÚÚÚÛØØØÙÚÙÚÜÜÛÚÚÜÜÜÜÚÙÚÚÝÛÛÙÚÛÚÛÚØÚÚÛÜÙÛÛÛÚÙÚÚÜÜÛØÙÞÚË¯~y´ÏÙÚØÝÜÚØØÚÛÛÜÛÛÜÛÜÛÜÝÜÛÜÛÜÚÜÜÚÙØÙÚÛÛÚÚÚÙØØÙØÙÙÚÚÙØØÚÙÚ××Ý×È«}ºÑÙØ×ÚÚÚÚÚÚØØÙÚÛÜÛÜÚÛÚÚÝÛÛÙÙÙØÙÚÚÛÛÜÚÚÚÚÚÚÛÛÜÛÚÛÜÜÛÚÚÚÚØÚÛÓ¿£~ÀÔÚØÙÚÚÛÛÜÛÚÛÚÙØÖ×ÙÛÞÜÛÛÚÜÚÛÚÜÜÜÚÚ×ØØÙÛÚÛÚÚÚÙÚÙÚÚÙÛÜÜÚ××ØÕÊ²}©È×ÚÙÛÜÛÙÛÚÚÜÛÝÙØØÙÜÛÛÛÝÞÝÜÜÛÚÙÚÙÚÙÙØÛÙÚÛÚÛÚÛÛÛÜÚÚÚÚÛØ×ÕÖÔÉµ¶ÐÛÚÙÚÛÜÜÜÜÛÛÛÜÜÝÚÚÙÛÝÝÝÝÜÞÛÛÚÚÙÚÚÙÙ×ÙÙÚÙØØÙÚÚÙØÙØÙ××ÕÔÓÎÀ©¥ÁÓØÖÙÛÝÛØÙØÛÛÚÚØÙÚØÛÛÜÜÜÛÛÚÚÙÛÙÙØÙØØÙÛÜÛÚÚØØØØÚÙÙØ×ØÕÐËÀ¯y·ÎÙÛÛÜÜÙÚÙÚÛÚÛÚÜÝÞÜÝÝßÞÞÞÝÞÞÞÜÙÙØØÙÛÜÞÜÜØÚÚÚÛÙÚÙØ×ÕÑÏÈ¾¬}pr}°ÉÖØ×ØÙÙÙÚÛÛØØØÙÜÛÚÚÚÝÞÜÛÜÛÛÜÚÜÚÚÛÜÚØÚÙÜÜÛÜÛÚÚÛÚÙÖÒÐÈ¼§|onv«ÂÒ×ØØÚÚÚÚÛÝÞÝÛÙÛÚÛÜÜÜÞÝßÞÝÜÛÚÛÜÚÙÛÛÛÚØØÚÚÛÜÛÚÙ×ÖÕÐÈ¸¢{tv{«ÂÑ×ØØÙÚÛÚÚÚÚØÙÙÚÛÚÛÚÛÜÛÜÜÜÜÚÜÛÜÜÚÚÜÚÙÚØÛÚÚÛÛÛÙØ×ÕÎ»¦}y­ÂÐ×ØÙÚÛÛÛÛÚÛÜÝÝÝÚÛÚÛÜÜÝÝÝÜÛÜÚÜÛÛÛÙÚÚÚÛÚÚÙØÙ××××ØÓÆ¯~¤¦¥¸ÉÒ×ØÙÙÚÛÛÜÚÙÛÛÜÛÙÚÚÙÙÙÚÜÛÝÛÚÛÜÝÛÜÝÙÚØÜÛÛÚÚÜÜÜÙØØÒÁ¨¡¦¤¤µÄÎÓØÚÛÚÛÛÜÛÛÚÚÜÛÞÜÛÚÙÛÜÜÜÛÜÝÝÝÝÞÝÞÜÞÛÛÛÛÛÛÛÚÙÙÙÚØÎº¡¥©§¡¨¸ÅÏÒÕ×ØØÙÙÚÙØÙØÚÜÚÛÙÚÜÛÝÜÜÝÝÝÝÜÞÝÞÛÜÜÞÝÚÚÙÚØÚÙÚÙÛÛØÎ¸¢¡­®¨ £ªµÁÊÐÔ×ØÚÚÙÙØÛÛÜÜÜÝÛÚÚÛÝÝÞÜÜÛÛÝÜÛÚÚßÞÝÜÛÜÝÞÛÚØ×ÖØØØ×Ø×Íº§¢©¬©£¡£«·ÁÇÌÏÓ××Ø×ÙÚÚÛÛÜÜÚÚÚÙÚÚÚÙÙÙØÚÚÛÜÜÞÝÞÜÜÛÜÞÞÞÝÛØØÙÚÚÛÚØÙ×Î¼ª¤¨­¬§¤¦°»ÆÍÓÔ×ØÙØØÚÚÜÚÙØÙÜÝÞÜÛÛÛÛÛÙÚÜÝÝÛÛÛÛÜÚÛÚÝÞÞÝÛÜÜÜÙØÚÛÚÙÙÚÜÓÄµ¬¯±¬¨ª³ÁÊÐÓÕÖÙÙÚÛÙÙÙÙÚÚÚØÙØÛÛÛÛÚÚÚÚÛÛÚÛÛÝÞÝÜÚÜÜÝÜÝÝÞÛÞÞÞÛÛÝÛÙÙÙÙÓÄ¶®±²°¬±¼ÉÏÓÕ×ÙØÙÚÛÜÜÚÚÚÛÜÜÛÚØØÙÚÛÜÛÛÛÛÛÛÛÜÞÛÜÜÝÜÜÛÛÜÚÝÞÞÝÝÙÙØÙÚÜÝÙÐÄ·²°³¸ÀÉÐÔÕ×ØØÚÚÚÛÛÜÜÜÛÜÛÛÜÛÛÛÙÚÚÚÜÙÛÙÚÚÛÛÛÜÚÛÛÜÜÙÛÜÞÞÜÜÜÞßÜÜÞÛÛÜÚÔÈ»·µ»ÂÉÐÔ×××Ö×ØÚÚÚÛÛÛÛÛÝÛÜÚÙÙØÙÚÜÜÛÜÛÝÛÜÛÝÝÝßÜÞßÞÝÝÜÞÞÜÜÚÞßàÛÝÜÜÛÜÛØÔÌÉÊÍÒÕÖØÙÚÛÚÚÚÙÙÙÚÙÙØÙÛÛÜÛÛÜÚÛÜÝÜÚØØÚÛÝÝÜÝÞÞÜÝÝÝÜÜÛÜÞÞÝÛÜÝÝÚÛÜÜÝÛÚÚØÖÔÖØÛÚÚÚÛÛÚÚØÙÜÞÞÛÚÚÛÛÚÚÛÝÜÜÛÛÜÚÜÛÜÞÞÞÜÛÜÝÞÞÞÝÝÜÞßÞÞÝÞÞÞßÞâÜÚÚÛÛÛÚÙÚÙØØ×ÚÚÙØÙØÛÚÚÚØÛÜÜÚÚØÚÚØØØÚÚÚÙÙÙÚÜÜÚÚÚÛÝÞÝÝÝÝÞÝÜÝÝÝÚÚÛÞàßÞÜÚÙÙÙÙÛÜÛÙÖØØØÚÙÚÛÚÛÚÚÚÚÛÚÛÚÛÜÚÛÚÛÜÜÛÜÚÜÜÞßÞÝÜÝÝÝÜÜÜÜÝÛÝÚÛÜÝÞÜÛÜÛÜÜÝÞÙÚÜÜÛÙØÙÚÙ×ØØÙÙØØÙÛÛÛÚÙÙÙ×ØÙÚÛÙÙÚÚÚÚÙÙÛÛÛÛÛÛÛÛÛÛÛÚÙÛÝßÞÝÝÝÝÞÛÛÛÝÞÞÞÝÜÛÜÚÚÛÛÜÚÙÚØÛÚÛÝÛÚØÚÜÜÛÙÜÝÜÚØÙÜÞÞÛÚÙÛÝÜÝÜÞÜÝÛÚÛÛÞÞÞÜÜÝÝÝÛÛÛÜÞÞÝÞÞßßáÙÚÜÚÚÙÚÝÛÝÙÝÜÚØØÚÝÛÙØÙÙÛÙÚÛÛÛÛÛÛÛÜÜÛÛÛÛÛÛÛÛÛÛÛÛÛÜÝÝÝÜÛÜÜÜÜÛÜÜÝÞÞÞßÝÞÚØÚÙÛÛÛÛÚÚÛÞÝÞÜÛÜÛÛÙÙÙÙÙÚÙÜÚÛÜÝÜÚÝÚÝÞÞÞÜÜÛÝÜÝÛÛÝÝÞÜÚÛÚÝÝÞÞÞÞÞßßßßßÞÝÚÛÛÜÙÙØØÚÚÛÛÙÙÙÛÜÛÚÚÝÝÝÞÛÛÛÛÜÞÝÝÝÜÜÙÚÚÛÜÝÜÝÝÜÞÛÛÛÚÜÛÝÞÝÜÛÚÝÜÞÞßÞÞÝÞÞ
Y:
F:00:00:22.15
G:
S:69,97
V:18481,41243
C:245,286
M:
ÜÜÚÛÛÜÝÛÜÛÚÜÜÞÝÛÛÙÚÚÛÛÛÜÜÜÛÜÛÛÛÛÜÜÛÛÛÛÚÛÝÞÝÜÙØØÚÚÚÚØ×ÖÕ×ØØÙØÙØØØÚØØ×ØÜÝÜÛÛÛÚÛÚÛÛÛÚÜÛÛÜÜÛÛÚÜÜÛÛÛÜÝÝÛÛÙÚÛÜÞÜÛÙÙÙÛÜÜÛÛÚÙÚÙÚÚØØØØØØØÙÙØÕÖÖØÙØØÜÛÛÚÛÛÜÜÜÛÛÜÜÛÛÜÝÝÝÛÜÛÝÜÜÛÜÜÝÞÜÜÜÝÝÞÝÜÙÙÚÙÜÜÝÝÛÚÜÛÜÚÚÚÚÚØØØÙÚÙ×ÖØØÙØØÛÝÜÛÚÚÚÜÛÜÛÜÚÚØÚÛÜÛÚÙÙÙÙÚÚÛÙÛÝÝÜÛÛÛÜÜÝÜÚÜÛÝÝÛÜÜÜÛÙØØÙÚÚØ×××Ø×××ØØÙØÙÙàÞÛÛÚÚÛÚÝÝÝÝÛÜÝÛÛÚÛÜÝÜÛÚÛÛÜÛÛÝÛÛÜÝÞÞÜÜÚÚÛÛÜÛÙÙÚÛÛÜÛÚÙØØ×××Õ×ÖÖÖ×ØØØØØÚÛÛÛÚÛÛÜÜÛÝÚÚÚÛÛÚØ×ÚÚÛÜÚÛÛÛÝÝÜÜÛÛÜÝÜÛÛÜÝÛÛÚÜÝßÛÙØÚÚÛÚÙ×ÓÔÖ×Ø×ÖØÖÙ×ØØØÙÚÚÛÛÜÜÜÝÛÛÜÝÝÞÛÚÙÛÜÛÜÛÝÝÛÚÛÛÜÜÚÛÜÛÝÜÛÜÙÚÜÝÝÞÝÞÜÜÛÛÞÜÚÖÑÑÓÖ×××ØÙØØØ×ØÚÙÛÜÜÜÙÛÝÝÜÛÚÜÜÜÚÚØÙÚÙÚÚÛÝÜÙÚÚÚÚÙÙØÙÛÝÝÜÙÛÜÝÝÜÛÜÝÝÚÚÜÚÓÇÄÊÑØ××ÖÖ××ØÙ×ØØÚÛÚÛÚÚÛÜÝÛÜÚÙÙØÛÜÜÜÛÚÛÜÝÜÛÚÛÜÝÝÚÛÛÜÝÜÛÛÛÛÜÛÚÙÙÛÛÚÚÝÚÒÅ½ÄÎ×ÙØÙÙÛØÙØÙÚÝÝÛÙÚÛÜÜÛÚÙÙÙÚÙÙÙÙÚÙÛÛÛÛÜÛÜÚÚÚÚÚÙÚÙÚÙÛÜÛÜÚÚÜÜÜÜÛÚØÚÛÚÎ¼°¶ÅÔÙ×ÖØØÙ×ØØÞÜÝÜÜÝÛÜÞÛÛÚÛÝÛÚÙÚÜÝÜÜÝÝÞÞÝÝÚÜÛÛÛÛÛÜÜÛÛÚÛÝÛÜÚÜÜÛÛÛÛÚÛØÊ¹ª®ÁÏØ×ÙÙØØÖÙÙÜÛÛÚÛÛÜÛÚÙÙÜÜÜÝÚÚÙÙÛØÚÙÙÚÙÙÙØÚÙÚÚÛÜÝÜÚÙÙÙÝÚÛÚÚÛÜÜÚÙÙÙÖÇ±¢¡¶Ê×ÚÙÙÛÚÚ×ØÜÜÝÜÜÜÝÞÞÛÛÚÚÚÚÙÛÚÚÛÛÜÜÜÛÚÚÛÝÚÚÚÚÜÚÚÛÚÛÚÚÛÚØÙÙÛÜÛÛÚÙØÔÅ¯²ÉÖÚ×ØÙÜÜÜÚÚÝÛÜÝÛÝÙÚÙÙÜÛÜÛÛÛÜÚÚÙÛÜÛÙ×ØÚÙÜÙÛÛÜÝÜÙÚÙÙÙÙÚÚÚÚÚÚÙ××ØØÑ½¤ªÂÑ×ØÙÛÛÙÙÚÛÚÚÛÛÛÚÙÚÚÛÚÚÛÛÚÚÚÛÜÝÛÞÜÛÛÚÜÛÚÚÛÚÚÚÙÚÚÙÚÚÚÚÛÚÜÜÝÚÙÚÚ×É°ªÃÓÙÙÙÜÜÛÜÜÚÚÚÜÜÜÛÙÚÚÛÛÛÚÜÛÚÚØÙÙØÚÚÜÛÚÚÚÛÜØØ×ÚÛÜÚÚÚÚÚÙÚÚÙÚÚÚÚÜÛÒÂª¨ÂÔÜÚØÚÚÛÜÚÜÜÜÛÚÚÛÙÜÜÜÜÚØÛÙÜÛÙÙÚÛÝÜÜÛÛÚÙÜÙÛÙÙÜÜÞÜÚÚÙÛÛÛÚÚÜÜÚÚÚÕË·£ªÂÕÛÙÙØÛÚÛÛÛÜÚÛÚÛÜÛÝÜÛÚÚÙÚÚÛÙÚÙÙÙÙÙÛÜÛÜÚÛÚÙÙÚÚÜÛÛÙØØÙÚÚÙØ×ÖØØÙÑÃ±©ÃÕÛØØÛÜÜÙ×ÜÝÜÚÙÚÚÛÛÚÚÚÛÜÜÜÛÛÚÚÛÚÚØÙÙÛÛÛÜÜÛÝÝÜÛÚÚÚÜÜÝÜÜÛØ×ÒÕ×ÖÍ¸§²ÌÚÚÙÙÜÚØ×ØÜÛÜÛÛÛÚÛÜÛÜÚÛÚÙÜÙÛÙÚÚÙÙÚÚÚÚÚÜÚÜÙÚÚÙÚÚÜÞÝÜÙÙÚÜÛÙÖ×ÔÌ¼«¹ÏÙÚØÚÜÜØÖÖÜÛÜÙÙÙÙÚØÚÛÜÚÚÙÜÚÛÚÙÙÙÙÙÙÚÛÛÜÛÛÙÚÜÛÚÛÚÚÙÚÜÛÛ××××ÖÎ¼­¦ÁÒØØÙÚÜÙÙ××ÜÚØÙÚÙØÙÙÚÚÙÚÚÛÜÛÜÛÛÝÜÜÚÚÚÚÚÚÛÛÜÛÙØÚÛÛÚÙØÙØÙØ×ÖÒÈ¶£²ÊÙÛÙÙÚÛÚØØÙÜÜÛÛÛÚÚÚÚÛÛÛÚÛÚÝÜÜÜÚÚÙÚÚÙÚÚÛÝÛÚÚ×ØØÙÚÜÚÜÙÙ×××ÖÑÅ¯¤ÁÕÚÛÙÚÛÛÝÜÜÛÙÙÛÜÜÜÚÚÚÛÛÛÚÚÛÛÙÚÚÚÛÚÚÛÛÚÙØÙÚÜÚÛÚÚÛÙÚÚÚÙØÖÔÓÉ¹ ´ËØÙÙÙÚÛÚÞÜÚÚÛÚØÙÙÚÛÜÛÜÛÚÛÛÛÜÛÜÛÚÚÛÜÝÜÜÛÛÛÛÛÙÙÙÙÚÛÙÙØØØÕÎÂ¬}¯ÇÔØ×ØÜÜÞÜÚÛÜÝÚÙÚÙÙÚÜÜÛÛÚÚÚÙÛÛÚÚÙÛÜÝÜÚÚÙØØÙÚÚÚØØÚÚÚÙÙ×ÖÓÊº uv§ÁÓ×ÙÙÛÛÚØÚÙÛÝÜÚÙÜÜÛÜÛÛÚÚÛÛÚÙÙÛÝÚÜØÙÙÙÙÚÚÚÙÙÚÚÞÜÛÙÙÚÙØÖÒÆ±vz¥ÀÐ×ÙÛÝÝÛÚÜÝÞÛÚÚÚÚÚÛÛÛÚÙÚÛÚÙØØØØÚÛÜÛÛÛÛÜÛÛÙÚÚÙÚÚÛÛÙÙÙ×ÕÎ¿¨}y¤¾ÏÖØØÚÚØÚÛÛÙÚÚÜÛÚÛÚÙÙØÙÛÛÛÙÛÛÚÙØÚÛÞÜÚÙØÚÚÛÚÙÙÙÛÛÜÛÚ×ØÕÐ¾¡{~ªÁÐÔ××ÜÛÝÛÜÚÛÙÚÜÛÜÙÛÚÜÛÛÚÚÛÚÛÚÙØÙØÛØÚÙÛÛÚÚÚÚÚÛÛÝÛÚÚÙØØ×ÒÀ¤{|­ÃÑ××ØÚÙÚÚÙÚÛÛÞÛÚÛÜÛÜÜÜÙÙÛÜÛÛÚÚÛÚÛÛÛÚÙÙØÙØÙÙÚÚÛÚÛÛÝÛÙØØÓÁ¤}´ÈÓÖ××ÙÙÚÚÜÚÚÚÚÚÙÚÚÛØÛÚÚÙØÙØÙÙÚÚÛÙÚÚÚÚÚÙÚÚÚÙÜÛÜÜÚÛÙØ××ØÕÅ¬~~¢ºËÔÖØØÙØØØØØÚÛÛÛÛÛÛÙÙÚÛÚÛÜÚÛÛÚÛÙÚÛÜÜÚÙØÚÛÛÛÛÚÛÚÚÚÚÚÙØ×ÛÙÐ·}©ÀÏÔÖ×ØÙ×ÚÚÛÛÚÛÛÚÛÚÚÛÚÜÛÙÚÚÚÚÚÚÙÛÛÝÛÚØØÙÚÙÙÙÙÜÛÛÚÚÙÚÛÛÙÙÙÕÂ¨§ÀÏÖ×ØÙØÚÚÚÚØÙÚÚÛÛÚÚÙÚÚÚÚÙÚÛÚÙÙÙÚØÚÙÚÙÙÚÚÙÙÚÜÜÛÙÚÜÞÝÜÛÚÙÚÙÍµ|¥ÁÑÖ×ÙÛÚØÙØÚÚÚÚÚÙÛÛÛÚØÙÚÚÚÙÛÜÛÚÙØÙÚÙ×ÙÜÞÞÛÙØØÚÙØÙÚÛÛÛÚÚÚÛÚÓ¿¥vr}¸ÍÖØÙÛÚÙÙÚÛÛÚÛÚÝÛÜÚÚÙÙÛÚÛÛÝÙØØÚÜÛÚÙØÚÛÜÛÛÚÛÝÚÚÚÚÜÝÛÚÜÛÜÛÞÚÍµwnv³Ì×ÚÙÚÛÚÙÙÚÛÛÚÛÛÞÛÛÚÚÜÛÛÛÛÛÚÚÚÛÛÙØ×ØØÙÚÛÛÛÛÚÚÙÚØÛÚÜÜÙØÖ×ÚÝ×Å«|ol£ÂÓ×××ÚÚÙÚØÛÙÙÚÛÜÛÚÚÛÚÛÚÚÛÜÛÙØØÙÜÚÛÜÜÞÛÚÙÙÙÚÚÜÜÛÚÙÙÜÝÛÛÖØÜÝÕ¾£wiq¶Ï×ÖÖÙÚÝÜÛÚØÚÚÚÛÚÛÜÚÚÚØÙÚÙÜÙÛÛÛÙÙÖ×ØÚÛÙÙÙÚÝÛÛÙÙÚÚÚÚÝÛÜÙÙÙÚÙÎ¶rl|¡ÃÔØ××ÙÙØÛÚÛÚØ×ØÙÛÛÛÛÞÞÜÚØÛÚÙØÚÚÙÚÚÚÚÚÚÛÝÜÛÛÛÛÚÚÚÜÛÛÛÙÚÙÙÚÛÖÊ²|nm¯ÍÙ××ÙÛÝÛÛÚÙÙÚÚÛÚÚÚÛÝÜÜÚÚÚÚÛÚÚÙÚÛÚÚÙÚÚÚÛÚÚ×ØØÙÛÚÛÚÚÛÛÛÜÚÙÛÞ×Ç­zmq¹ÒÚØ×ÚÚÚÚÙÚÙÛÚÚÙØÚÜÞÜÚØÙÛÚÛÛÚÛÜÜÛÛÚÛÚÛÚÚÚÚÛÛÛÜÛÛÚÛÜÛÛÚÚÚØÛÜÕÆ©zkp»ÒÙÖ×ÚÜÜÜÛÛÛÜÚÛÙÚÛÜÜÝÛÜÝÞÞÞÛÙÙÚÚÙÙÙÛÛÜÚÙÚÙÚØÙÙÛÛÛÚÙÚÚÚÛØ×ÚÝ×Å¨xms¼ÔÚØ×ØÙ×ÙØØÙÙÛÚÚÚÙÛÙÚÛÛÚÚÚÝÜØØÚÚÙÙØÛÜÜÜÜÜÚÛØÙÛÜÛÛÚÜÛÜÛÜÚÙÜÝ×Å¨xlt¾ÓÙÖ×ÚÜÚÙÚÛÛÛØÚÙÛÛÜÜÜÛÛÜÝÜÜÜÛØØÛÛÜÙØØØÛÚÛÛÛÝÛÜÜÚÛÚÚÛÜÛÛØÖÚÞ×Ç©}nq¼ÔÛØÚÛÛØ×ØÙÙÙÚÛÛÛÛÛÛÚÛÚÛÚÙÚÛÙÙÙÚÚÛÚÙØÙÜÜÛÙÙÙÛÚÛÙÚÛÛÚØ×ØÙØÚÜ×É®qq¶ÏÙØ×ÙØÚÛÛÚØØØÚÚÛÚÛÚÛÚÛÛÝÝÜÜÛÛÛÙÙÙÙØØÙÚÛÚÚÚÚÛÚÛÛÛÚÙÙÙÚÛÛØÚÛØË³¡nl²ÍØØÖÙÙÚÛÛÚÙÚÜÝÜÛÛÙÛÛÚÚÛÚÛÛÛÛÚÙÙÙÚÛÛÝÜÛÚÛÚÚÙÙÚÙÙÙØØÙÚÛÜÜÙÚÝÙÏ¸¢rk­É×ØÙÛÝÝÜÛÚÙØØÙÚÚÛÚÚÛÜÜÜÜÜÞÛØÙØÙÚÙÚÚÙÛÚÛÚÚÙÚÚÙØÙÚÜÛÙÙ×ÚÙÚØÜÙÎ¹¢wl{¤ÄÕØÔÕØØØØÙØÚÙÛÛÛÜÜÝÛÛÛÛÜÛÙÚÚÚÚÚÛÚÛÙÙÚØØØÚÙÙÙÚØÙØÛÜÚÜÚÛÜ×ÙÜßÖÀ¥}ox¿ÓÙØØÙÚÚÜÜÜÛÛÛÛÜÜÜÛÜÝÜÛÚÙÜÜØÙÙÜÛÜÚÚÙÛÜÜÜÛÛÚÛÙÚÚÛÛÚÚÛÜÛÛØ×ÚÞ×Å§stºÓÛÙÚÛÛÚÚÚÙÛÚÜÜÜÝÛÜÚÜÛÛÛÚÚÜÚÛÜÝÜÛÙÚÛÝÜÚÙØÚÚØÚÚÚÛÚÚÚÙÙÚÚÚÖÙÝÙÊªwq²ÏÛÙ×ÙØÛÛÜÚÙÚÙÚÛÚÛÝÞÞÛÛÛÚÛÚÙÚÛÚÜÛÛÙØÙØÛÙÙÚÚÛÚÚÚÚÚÙÛÙÛÛÜÝÚÛÝÚË­~s¯ÍØÙ×ÛÛÛÚÛÚÛÜÛÛÙØÚÝÜÞÛÜÚÙÛÛÛÛÜÛÛÛÚÛÚÛÚÙÚÙÛÛÛÛÝÛÛÙÚÛÛÚÙÝÛ××ÙØÌ®s¬ÊÙÚÙÛÜÛÛÛÛÚÜÚÛÙØÙÛÞÞßÜÛÛÜÞÛÚÛØÚÚÜÜÙÙÚÛÜÚÛÚÙÙÙÚÛÛÛÛÛÙÚÚÙØ×ÝÚÍ²t©ÊØÙ×ØÚÛÛÛÙÛÛÛÚÛÛÜÛÚÛÜÛÜÛÜÝÛÜÜÚÛÚÙÚÚÛÛÚÛÚÚÙÙÛÚÙÙØÛÛÚÙÙÚÛ××ÛÚÌ±s«ÊÚÚØÙÝÝÛÚÙÙÙÙÚÛÛÜÚÜÚÜÝÝÝÜÝÙÛÛÛÛÙÙÙÚÚÚÙÚÙÙÙÚÚÚØØÙÛÚÙØÚÚÙÕÖÜÚÌ°}t¯ÌÚØØÚÛÚØÙÙÚÛÛÜÛØØÙÜÜÛÙÛÛÜÛÚÛÛÚÛÜÛÜÚÜÝÛÝÙÛÝÛÛÚÙÜÚÚÚÛÙÛÙÚÙÚÝØÇ«|u´ÏÙØØÜÜÚÙÚÛÛÛÛÛÛÜÜÜÛÛÛÚÛÛÚÛØØÚÚÙÚÙÙÚÚÚÜÚÛÚÚÚØÚØÙÙÚÛÙÙØØ×Ö×ÚÐÁ¦wu¹ÑÚÖØÚÜÛÛÙÙÙÙÚÚÙÙÙÙÙÚÛÜÝÜÙØÛÚÜÛÛÙÙÛÛÜÜÛÝÜÜÙÚÙÚÙÚÜÝÛÛÙÚÙÙ×ÛÚÏ¸ u|ÁÕÚÙÙÚÚÛÛÛÜÚÛÛÙÙ×Ö×ÙÛÝÛÝÜÜÜÚÙÙÚÛÛÚÛÙÚÚÙÚÚÛÛÜÚÛÚÙÜÛÜÚÚÚÚ×××ÒÃªw¨ÇØÜÚÜÝÜÜÚÚÛÛÜÜÙÖ×ØÙÜÚÜÜÞÜÛÛÚÛÜÛÛÜÚÛØÚÚÜÛÚÚÙÛÛÛÙØØÙÚÛÛ×ÖÕÖÒÃª{{¶ÑÙÚØÚÚÚÚÛÜÛÜÝÛÜÚÚÜÜÝÜÞßßÞÝÝÙÚÛÜÚÚÙÜÛÚÙØÙÚÚÚÚÙÙÙÙÚØØÖÔÓÒÑÊ·y¤ÂÔÙÙÚÙÚÚØÛÚÜÞÛÝÚÛÚÛÜÙÛÚÛÝÜÝÛÚÚÛÜÛÚÙÙØØØÙÙÙ×ØÙÙØ×ÖØØ×ÕÓÏÊ»¦}}|¸Î×Ø×ÚÜÛÛÙÚÜÜÛÚØÛÚÚÚÚÛÝÞÝÝÜÜÜØÚÙÛÙÚÙØØÙÙÛÙÙÙÙÚÚÙ××ÖÔÒËÃ¶¢zsy¬ÆÖÜÛÛÚÙÚÚÛÚÙÙÚÛÜÛÚÚÛÛÛÛÜÝÛÜÝÜÝÜÛÙÚÙÙØØÙÚÜÜÝÚØØØØ×ÖÑÊ¾¬vsv«ÄÓ×ØÙÜÝÛÛÛÛÛÛÛÚÚÚÜÞÝÜÛÜÝÜÜÛÛÝÞÙÚØÚÛÛÛÙÙÚÙÙ×ØÙÚØ×ÓÐÇ¶¢|ppuªÀÍÕÖÙÛÚÛÚÙÙÙÙÚÛÚÝÝÜÜÛÚÝÝÞÜÛÜÞÝÞÚÙÙÚÛÚÛÛÚÛÙÛÚÙØÕÓÎÃ²tnr{ ±ÄÐÖØÚÛÜÚÚÛÛÝÜÙÙØÛÜÜÜÜÝÞÞÝÛÛÞÝàßÞÛÙÙÙÚÜÚÚÙÚÙ×ÖÕÖÓÉ¶upsz §¹ÇÐÕÔØØÙÙÚÚÛÚÚÛÛÝÜÜÛÛÛÜÜÛÛÛÜÜÛÛÜÜÚÚÙÙÚÚÛÛÝÜÜÙØ×ÖÑÁ¨{w}¥¶ÆÎÒÕ×ØÙØÚÛÜÜÛÛÜÛÜÛÛÚÚÚÚÚÛÝÞÞÜÚÛÞÝÝÚÛÛÚÚÛÙÚÚØØÖØØÑ»¨¸ÄÏÖÙÚÛÚÙÚÚÛÛÚÛÚÝÛÚØÙÜßßÞÝÞÞàÝÞÜÜÝÛÛÛÝÙÚÚÚØÙÙÚØÙÚÚÑ½¡¦¤±¾ÆÎÒÖØØÚÙÚÛÛÝÛÛÜÛÝÛÛÚÛÜÛÛÛÛÛÛÜÛÛÜÝÞÝÝÜÜÝÚÙÚÚÙØÖÙØÜÚÓÃ¨¥§¢ ®¹ÂÊÑÖØØØÚÛÛÛÚÙÛÜÞÜÚÛÛÝÜÛÜÜÚÚÚÛÜÛÛÞÝßÜÝÜÞÝÝÞÙÚÚÙÛÚÚÚÛÜÖÆ­¥¥ª¸ÃÊÎÑÕÖØ××ÙÚÜÛÚØÙÙÜÛÛÚÛÛÛÚØÚÛÜÝÜÝÝÝÜÜÝÜÝÝÞÝÝÜÜÙØØØÙÙ×ØÚÙÏº«¤©«¥ ­½ÇÍÑÒÖØÚÙÙÚÜÛÜÚÚÚÙÙÙÚÛÜÛÜÙÙØÙÜÚÜÛÛÜÚÛÛÜÝÝÞÝÞÝÝÝÞÚÚÚÚÙÙÙÚÛÔÄ±©¬­£¡·ÉÐÕÕÖØÖÙØÚÛÚÚÚÛÛÜÛÛÙØÙÚÛÜÛÜÞÝÞÝÜÛÛÜÜÛÜÛÞÞÞÝÝÝÛÜÝÝÛÛÚÛÙÚÙÛÙÑÁ³­«£¤¼ÍÔÓÔ×ÙØØØØÙÙÙÙÙÙÙÙÚÛÛÛÚÚÚÚÚÚÝÜÝÜÛÜÛÝÛÚÛÛÛÛÝÝÞÜÜÛÛÞÜÜÝÝÜÛÜÝÖÊ¹±¬ ¡¼Ï×××ØØÚÛÚÛÙÛÜÙÚÙÙÛÚÜÚÙÙØÛÛÞÝÜÝÝÞÞßÝÜÚÛÜßàßÝÛÜÝÝÞÝÝÜÙÚÚÚÚÙÛÛÒÇ»µ¨´Ì××ÙÚÜÚÙÙÙÛÛÛÛÚÛÚÚÝÝÞÛÛÛÛÜÛÛÚÚÝÝÝÞÜÜÛÛÛÛÜÝÝÝÝÝÝÝÜÛÜÝÚÙÜÜÚÚÝØÒÄ¹¯ «Å×ÛØÙÙÛÛÛÚÛÜÞÛÚØÛÜÜÞÛÛÛÚÜÛÜÜÛÛÜÜÝÜÞÝÞßÞßßÞßÞÝÜÜÛÛÝÜÝÜÙÚÝÜÙÚÜÙÐÅ·¬ »ÑÛØ×ÙÜÜÜÙÚÛÜÜÚÙÙÙÙÚÙÚÙÙÚÛÜÝÝÝÝÝÛÝÛÛÝÞÞÞÝÝÜÛÛÛÛÛÜÜÞÝßÞÛÚÚ××ÚÛ×ÑÄ¶¥«Å×ÚØ×ÚÛÝÛÛÚÛÚÛÚÛÛÚÚÚÚÛÛÛÛÚÜÞÝÞÝÜÜÛÛÝÝÞÛÛÚÜÝÝàßÞÜÚÜÛÞÝÝÛÛÛÚÚÚÛ×ÒÄ³££ºÍØÙÙÚÛÚÙÙÛÛÜÙÚÚÛÛÚÚÚÜÜÛÚÙÛÛÛÛÛÚÜÝÜÜÛÛÚÛÞÞßÝÝÞÞÞÝÝÜÝÝßÞÛÝÛÚÙÚÙ×ÒÆ±¢«ÃÑÛÙ×ÚÚÚÚÙÙÙÚÚÛÛÛÜÜÝÜÚÛÚÜÜÝÛÛÙÛÛÚÚÛÝßßÜÜÚÜÜÞÞÝÛÚÚÜÝÞÞßÞÜÛÜÛÙÙÚÚÖÆ²¥¨½Ï×Ø×ØÛÙÚÚÚÛÛÙÚÛÜÜÚÚÛÚÜÛÜÜÜÛÝÜÜÛÜÜÜÞÞÞÝÛÜÜÝÞÞÝÝÜÜÛÝÞààáßÛÚÚÚÙÙÚÜ×Ç³¨°ÄÓÚÙØÙÚÚÙÙÛÜÛÙÚÚÚÜÛÜÛÚÙØÛÜÝÞÛÛÛÚÜÛÛÚÚÛÚÝÞÝÝÜÞÞÞÞÞÞßÞßÞÞÝÛÛÚÚÙÙÚÙÖÍÃ¿ÈÑØÚÙÙÚÙÛÝÜÛÛÜÝÜÚÛÛÜÝÜÜÛÛÚÚÛÛÜÜÞÝÜÛÙÚÙÛÜÜÝÜÞÛÜÜÝàßÞÛÝÞÝÜÛÜÜÛÚÛÚÚÛÙÖÏÍÏÕÙÚÚÜÜÝÝÝÞÝÛÛÚÛÝÜÚÙÚÛÞÜÜÛÜÞÜÝÚÜÛÝÞÞÞÞÝÝÜÛÛÜÞßÝÜÝÞÞßßßàÞßÞÙÚÚÜÛÛÙÚÙÙ××ØØÚÙÙÚÙÚØÙÚÚÛÚÛÛÜÚÙÛÚÜÛÜÝÜÛØÚÛÝÝÛÛÛÚÜÛÛÜÜÝÝÞÞÞÞÝÝÞÝÜÚÚÜÜÛÚÜÜÛÜÚÜÛÙÙÙÚÚÛÜÛÜÚÛÚÜÝÛÜÙÜÛÚÛÚÛÜÜÜÛÝÜÞÜÛÛÜÞÜÜÜÛÝÜÜÝÝÞÞßÞÞÜÝÝÞÝÝÞÞßßÞÚÜÞÝÚÚÚÚÜÛÛÜÚÚÛØÚÚÚÛÜÙÚÚÛÛÛÛÛÜÛÚÛÚÛÜÛÜÛÛÝÛÝÚÙÛÚÜÞÝßÝÝÝÛÛÛÚÝÛÛÜÞÞÞÜÝÜÞØÚ×ÚØØÙØÛÚÛÚÚÛÜÙÚÚÚÜÛÛÙÚÛÛÛÛÚÙÚÜÝÝÜÜÜÞÜÜÛÛÛÛÛÛÝßÞÛÚÛÜÝÝÝÝÝÝÞÞÞÝÛÜÝÞÞÝÛÛÚÚÚÜÜÝÛÙØ×ØÚÝÞÜÚÚÛÞÛÚÚÙÚÙÜÛÚÛÚÚÛÜÛÛÚÜÝÝÜÙÙÚÚÚÛÛÝÞÞÞÜÝÞÞÞÜÝÝÝÞÞÞÞÞÞÞÛÛÛÛÜÚÚÙÛÞÝÝÜÜÝÜÚÚÚÜÜÚÛÛÜÝÛÛÛÜÜÛÛÛÛÛÜÞÝÝÛÛÝÛÜÛÛÛÛÜÞÝÝÞßàßÝÝÞÝÝÞÞÞÞÞÝÜÚÚÛÝÝÛÙÚÚÛÜÛÚÛÙÚÚÙÙÚØÙÚÛÝÜÛÝÚÚÚÚÜÜÜÛÝÜÜÝÝÞÜÜÛÜÝßÝÞÞÝÝÝÞßÞÞÜÜÜÛÜÜÞÞßßÜÚÙÚÚÙÙÚÛÜÛÚÛÚÛÛÛÝÛÜÙÚÙÛÚÚÚÛÝÞÝÜÛÚÜÛÜÛÛÜÜÝÝÜÜÚÚÛÜÞßÝÝÛÞßßÞÝÞÛÞÝÝÝÝÝßÞÞ
Y:
F:00:00:22.25
G:
S:69,99
V:18481,41243
C:244,293
M:
ØÚÚÜÜÚÚÙØÚÙÛÚÙÚÙÛÙÙ×ÙÙÛÛÛÛÝÜÛÚÛÝÞÝÛÛÛÜÛÜÚÚÚÛÝÝÜÛÛÜÜÜÚÚÚÙÙÙÙØØÙÖÖÖ×ØÖÖÛÛÚÚÜÜÞÝÜÝÜÜÜÜÝÝÜÜÛÛÛÚÚÚÛÛÜÜÛÛÜÜÜÝÜÜÜÜÛÛÛÜÛÚÚÛÛÝÜÜÛÛÜÚÙÚÛÝÛÚØ×ØÚÛÛÚÙØÚÜÛÝÜÛÜÚÛÚÛÝÝÜÚÚÙÙÙÚÛÛÛÛÚÚÚÚÚÚÚÙÚÚÛÜÜÝÛÜÜÜÝÜÜÜÝÜÛÚÙÚÚÛÚÚÛÚÜÝÜÜÙÙØØØÖØÛÚÙÙÚÙÛÛÜÜÚØØÙÜÛÚØÙÚÛÜÝÞÝÛÚÚÛÛÚÚÛÛÜÛÛÚÚÙÚÛÛÛÚÛÜÜÛÛÚÛÚÙÝÜÜÜÚÚÛÚÚÚØØØÙÚÛÜÛÜÚÛÜÜÛÚÚØÚÛÝÛØØÚÜÜÜÛÙÚÚÜÜÚÚÙÚÚÙÛÚÜÛÚÛÚÜÝÜÝÙÚÛÝÝÛÛØÚÙÚÜÛÛÛÚÚÛÜÛÚÛÙÚÚÙÛÝÜÝÛÛÛÛÜÛÜÜÜÜÚÚØÛÛÛÛÚÛÜÜÜÜÜÛÜÙÛÛÛÛÛÛÛÚÛÚÛÛÜÛÜÛÚÛÝÜÝÛÜÚÛÚÛÜÛÜÛÛÛÚÙÛÜÚÚÙÚÛÚÛÚÛÛÜÜÚÛØØØØÛÚÚÚÛÝÜÛÚÚÙÜÛÛÚÚÚÚÙÙÛÜÜÛÙÚÚÛÛÚÚÙÛÜÚÛÙÚØ×ØØÜÜÜÛÚÜÛÛÜÝÞÝÛÛÛÞÜÝÝÝÞÜÚØÙÙÚÜÙÛÛÜÛÛÛÛÜÝÝÜÛÚÝÜÞÜÜÙØÚÛÚÛÚÙÛÛÛÛÜÜÜÜÙÙØ×ÙÙÛÛÛÛÛÚÝÝÚÚØÚÚÛÛÚÙÛÛÜÚÛÛÙÚÙÚÚÙØØÙÛÛÜÛÚÚÚÜÜÜÜÛÚÙÚÚÚÚÚÝÛÚÚØÛÜÛÜØÙÛÖÐÇÇÐÖØØØÚÝÛÚÛÜÜÛÚÜÜÜÜÜÚÜÚÛÚÚÚÝÝÜÜÛÛÚÙÛÛÛÚÙÛÚÛÙÚÛÝÝÛÚÙÚÛÜÛÛÜÝÝÝÜÛÙØØÖÒËÄÆÍ×ÜÝÜÛÛÜÛÛÛÜÛÛÛÙÙÙÛÛÙÛÛÛÜÛÛÛ×ØØÚÛÙÚÚÛÚÙÙÜÛÜÙÙØÙÙÚÛÚÙÙÙÛÙÚÙØÙ×ØÕÕÍ¾¯ª¶ÈÕÚ××ÚÛÝÙÙÝÜÜÝÛÜÛÞÜÜÛÚÝÜÜÛÝÜÞÜÜÜÚÚÙÚÚÛÛÜÛÛÙÚÛÝÜÛÛÜÝÞÝÜÜÛÚ×ÖÖ×ÖÖÑÂ¯¡¶ËÙÛÙÛÝÝÜÙØÜÙÚÚÛÛÚØÙØÙØÙÙÙÙÛÛÛÚÙÙÚÛÙÙÙÚÛÚÛÚÙÙÙÚÛÛÛÛÛÛÛÚÙÙÙÙÙ×ÕÐÊ»¦¡·ÊÖÚÙÙÚÚÛ××ÚÛÛÝÚÜÚÜÛÙÛÛÜÝÛÚÚÙÙÛÜÝÝÛÜÚÚÜÛÜÚÙØÚÜÝÛÚÛÚÛÙÚÛÛÚÙØØ×ÓÊ¹¤§ÁÓÚÚÙÚÝÝÛÙ×ÚÙÚÚÛÛÙØ×ÚÚÛÚÛÜÜÞØØØÙÛÝÛÜÚÚÛÚÚÙÚÙÚÚÚÛÛÚÚØØØØØÙÙ×ÕÎÀ«¯ÇÓÛÚÛÚÜÚÛÚ×ÚÝÚÚÚÚÞÜÜÚÚÚÛÜÜÜÛÛÜÚÛÚÚÚÜÛÝÚÙÛÜÞÞÜÛÚÚÚÜÜÝÚÜÚÚØ×ÕÍ»£¦»ÐÙÛÙÚÛÜÜÜÚÛÜÝÚÛÚÚÚÙØÙØÙÚÙØØÙÜÙÙÙÚÜÛÜÛÚÙÙÙÙÙÚÚÚÙÙØÙÚÚÛØÖÔÑÎ¿«±ÈÖÛÚÛÛÚÚÛÝÜÙÛÛÜÜÜÝÜÜÜÜÝÚÚÜÛÛÙØÙÚÛÜÛÜÜÜÙÙÙÛÚÚÚÛÛÚÛÛÜÛÙ×××ÓË¶ ¯ÅÔÙÚÛÛÛÜÝÞÝÜÜÙÚÛÚÛÛÛÛÙØØÙÚÚÚÛÜÛÜÚÛÚÚÚÚÛÚÛÛÚÛÚÚÛÚÛÚÚØÙØÕÒÌÀ«§¿ÎÖØØÙØÚÙÛÚÙÛÚÛÜÜÛÛÚÚÜÛÛÚÙÚÙÛÚÛÚÙÛÜÜÝÚÚÛÜÜÜÛÜÚÝÜÝÜÝÜÚØÕÓÌ½£©ÂÒØØÙÛÛÜÛÛÛÚÜÛÞÚÚÜÚÚÛÝÝÝÝÜÜÛÚÚÙØÙØÛÜÞÞÞÞÞÜÛÜÜÜÝÛÝÝÞÝÛÙÕÓÇ±­ÁÒ×ÛÜÜÜÜÜÝÜÛÛÚÚÚÙÚÚÜÛÚÚÚÛÜÛÚØÙÙÜÚÛÜÝÝÛÚÚÛÚÛÛÚÚÙÚÜÚÛØ×ÖÖÔÇ±±ÆÒÖÖØÙÚÙÚÛÛÜÛÛÝÝÝÙÛÛÛÛÚÛÛÛÙÚÛÛÛÛÚÙÙØÚÙÙÚÛÜÛÙ×ÙÛÜÚÙÚÙ××ØÕÅª²ÇÓ××ØÙÛÚÜÙÚÛÚÛÚÙØÚÚÛÜÛÜÚÛÛÛÛÛÛÛÚÜÛÛÚÚÙÚÛÛÛÛÚÜÛÜÛÝÜÝÜÙÚÙÖÊ¯ºÌÖØÙØÛÛÚÛÚÚÜØÛÛÜÜÛÚÛÛÝÛÙÙÙÛÛÚØÚÙÛÚÚØØÚÜÝÝÛÚÙÚÛÜÛÚÚÛÛÚÙÙ×Î´·ÊÓÖ××ØÚÙÛÚÛÝÚÛÚÚÜÛÛÙÙÚÛÜÛÛÛÙÛÛÛÛØØÚÚÛÚÛÚÚÚÚÛÝÜÛÚÙÙÛÚÚØØÙÓ¿¤ ºÐÖ××ÙÚÙÙÙÙÚÜÜÞÛÜÚÛÛÚÛÚÚÛÜÚÚÙÚÚÙØØÙÙÙØØÙÛÜÜÛÜÛÙØØØÚÚÚÚ×ÙÙÖÈ®}¶ÍÖÖÕ×ÙØÛÚÙÙØÙÛÚÚÙÙÚÚÙÙÙÚÚÚØÜÜÜÜÛÛÛÛÚÜÛÜÚÛÚÜÜÜÛÚÛÚÝÜÚÚÙÚÜÜÓ¿¤{{°ÌÖ×××ØØ×ØÙÚÚÚÙÛÚÛÛÛÚÙÙÚÙÚÚÚÙØØØÚÜÛÙ×ÚÛÝÜÚÙÛÚÚÚÜÛÛÙØÙÙÚÛÚÝØÉ±zu¥ÃÒÙØÙÚÙÙÛÚÜÚÛÛÛÝÜÜÚÚÛÛÜÛÙÙÛÛÜÚÜÚÚÚÚÜÚÚÚÚÚÚÜÜÞÛÚÚÛÛÚÙÙÚÚÚÛÜÓÀ¦|ot¶ÏÙ×ØÙÛÛØØÚÚÜÚÙÛÛÚØÙÚÛÜÚÚØØØØÚØÚÚÚÙÙÚÛÚÛÚÚÚÚÚÚÛÜÚÜÚÛÚÚÙ×ÚÜÚÍµvo¤ÅÔØÖ×ØØØØØ×ØØÚÛÛÜÛÞÝÜÛÛÛÜÛÛÚÙÙÛÝÛÛÚÚÚÚÚÜÛÜÚÛÜÞÜÛÚÚÜÛÝÜÚÙÜÞÛÈ¯rq´ÏÙØØÚÝÚÛÛÛÚÙÙÚÛÚÚÚÚÜÚÚÚÛÝÛÛÚÙÙÙÙÚÙÙÛÛÛÛÙÚÛÚÙÙÚÜÛÛÛÚÛÛÚ×ÕÙÝÖÁ¦rs»Ñ×ÕÕÚÚÙÙÙÛÛÚÙÙÙÚÙÙØÚÛÝÜÛÚØÚÛÛÚÙÙÚÜÜÜÚÜÛÜÝÛÛÛÛÜÛÚÚÜÛÜÛÜÜÚÝÜÐ½¢~pxÀÓÙ××ÙØÚÛÛÚÚØÚÚÚÚÚÜÛÝÛÛÚÚÜÚÙÚÚÙÚÚÛÛÚØÙØÙÙØÚÙÙÙÙÛÛÚÜÛÚÜÚÛÛßÝÑº¡wkz£Æ×ÙÖ×ØÙÚÙÙØØÚØÚÚÚÛÛÜÛÙÚÚÛÜÙÙÛÜÜÚÙØØØÚÜÛÛÚÚÚÚÚÜÜÚÜÚÛÛÜÜÚØØÝÜÒ¹wl|¥È×Ú××ÛÙÙÚÚÜÛÚÚÛÝÜÝÛÛÛÛÜÜÛÛÚÙÙÙÚÙÙÙÚÚÜÚÚÙØÙÚÚÚØÙÚÛÚÛÛÛÜÚ×ØÛÛÐ·~mhªÊØÚØØÚÙÙÚÛÚÙÙÚÚÚÛÚÛÚÚÚØÚÚÜÚÛÚÛÙÜÛÝÝÝÝÜÚÛÛÛÜÚÚÙÞÞÝÝÚÚÜÛÝÚÚÞÝÓ» ~mi~¨É×Û×ÚÛÚÛÚÛÛÜÚÙÙÚÜÛÜÝÞßßÜÛÚÚÚÚÚÚÜÛÚÙØÚÛÜÛÚÚÛÛÚÚÚÛÛÛÚÝÚÝÜÚÙÝÚÑ¸pj§ÆÕØÖÙÚØÙÚÚÛÚÚÚÚÛÚÛÚÚÙÙÚÛÙÙÛÛÜÛÜÜÜÝÙÙÙÛÝÞÞÝÛÛÛÚÜÜÛÜÚÚÚÛÞÚÙÝÜÓ½sjy¤ÃÖÛ×ÙÙÚÚÚÛÜÜÝÜÜÛÝÝÝÜÝÝÞÝÜÝÙÙÙÚÙÚÙÛÚÛÛÛÝÜÞÜÚÛÛÜÛÙÙÚÜÜÝÜÜÙ×ÚÛÒ¿¢sjz¢ÅÖÚ×ØÛÛÛÛÚÙØÚÛÛÚÜÝÞÝÚÚÚÜÜÛÝÜÙÚÛÝÝÜÜÜÜÜÛÛÜÛÜÛÛÛÛÝÛÚÙÙÜÜÝÛØÛÚÕÂ§wkwÁÕÙ×ÚÜÜÛÛÛÛÛÚÛÛÛÜÜÝÞÝÞÜÝÝÛÛÜÜÛÙØÙÚÜÜÛÝÛÛÚÙÛÛÛÛÙÙÙÙÙÜÛÚÜÚÙÜÛÔÃ¨xmuÀÔÚ××ÚÚÚÙÙÚÚÙÙÛÛÝÛÙÚÛÛÛÚÜÛÜÜÚÜÛÚÚØÙÚÚÛÜÚÛÚÚÚÙÙÙÙÛÜÛÜÙÜÜÝÚÚÛ×Ê®|mqºÔÜÛÚÛÚÚÜÝÝÛÙÚÛÛÝÛÜÛÛÛÛÜÛÜÚÚÚÚÜÜÛÜÜÛÚÚÛÙÛÚÚÚÙÚÚÜÛÜÛÙÙØÙØ×ÙÝÙÌ±~oq¹ÑÙ××ØÙÚÚÛÛÚÛÛÜÝÝÜÝÛÛÚÚÛÛÜÛÛÛÜÝÝÙÚÙÛÜÚÚÙÙÚÚÜÜÛÚØÚÛÛÜÜÛÜÙÙÙÞÙÎ³qo²ÎÚÚ×ØÜÝÞÞÜÜÚØÚÚÜÛÜÝÜÜÛÜÜÜØÛÙÙÙÚÝÜÚÙÙÚÚÙÙÚÚÚÚÜÛÝÜÜÚÚÚÚÜÛÚÚÜÛÌ²vp°ËØÙÙÛÛÚÙÚÛÜÞÜÝÛÚÛÚÜÛÛÜÜÛÜÛÜÝÝÝÜÚÚÚÚÜÛÚÚØÚÚÚÚÚÚÚÙÚÛÚÜÙÚÛ×ØÛÚÎ³yp®ÊÙÛÚÛÝÚÛÚÛÜÝÝÛÛÛÝÞÝÜÛÚÝÞÞÚÛÛÚÚÙÚÚÚØØÚÚÛÛÚÛÚÚ×ÙÙÚÛÚÚÚØÙÚØ×Û×Ë´{n­ËÙØ××ÙÚÚÛÛÛÛÛÛÛÛÛÙÚØÛÛÝÝÛÜÝÜÛÛÛÚØÙÚÚÚÙÙÚÛÛÜÛÝÛÛÙÙÚÙÙÚÛÛØØÜØÌ³xp±ÎÙÙ×ÙÝÜÜÙÚÙÜÚÛÛÚÛÛÜÞÞÝÞÜÜÜÚÜÛÜÛØÚÙÚÚÚÚØÚØÚÚÛÛÚØØØØÙÙÙÛÙ××ÚÖÈ®vr°Ê×Ø×ÙÚÜÛÝÜÚÙÙÙÚÚÛÛÛÛÛÛÜÚÛÜÛÛÜÛÜÛÝÜÚÜÚÚÚØÚÙÚÚÜÜÚÙÚÜÜÜÛÛÙ×ÙÛÖÅ¨vsµÐÜÚ×ÚÚÜÛÛÚÜÜÜÞÛÝÚÚÛÛÜÜÜÜÜØØØØÚÚÙÚØÚÙÙÚØÜÚÚÚÚÙÙØÚÚÚÙÙÙÚØÖØÚÒ½ uwºÑÙØ×ÛÜÜÚØ×ØÛÜÝÜÛÛÛÛÜÛÜÜÜÛÜÜÛÛÛÚÛÚÛÜÚÜÛÝÝÝÛÚÛÛÜÜÛÜÜÛÚÛÚØÚÚÙÊ¯u~¡Â×ÛÙÚÛÜÛÜÜÛÙÚÝÛÛ××ÚÜÜÝÛÞÞÝÙØØÙÙÛÙÚÛÙÚØÙÚÙÚØØØØØØÙÚÚÙÙØ×ÖÖÕË¶y¨Æ×ÙØØÙÚØÚÚÚÛÝÝÜØÖØÚÜÚÚÛÝÝÝÜÙÙÚÚÛÙÙÙÙÛÚÛÛÚÚÛÚÜÛÙÙØÚÙØ×Õ××ÓÆ¯|}¹ÑÚÚÚÚÚÛÚÜÛÜÛÛÚÚÚÛÜÞÝÞÞÝÞÞßÚÛÙÙ×ÙÙÙÙØØ×ÚÛÛÛÛÛÛÚÚØØØ××ÔÖÒË»¢~}¦ÅÔØØØÚÚÛÛÜÚÛÛÛÝÛÝÜÛÛÛÛÛÝÝÜÛÙÚÜÜÙ××ØÚØØ×ÙÛÚÛÛÚÛÛÚÛÙØÕÓÐÊ¼¨~x~}»Ð×Ø×ÛÛÛÜÛÛÜÛÛÜÜÛÛÚÜÝÜÛÜÜßÞßÜÚÛÚÙÙØÙÛÚÛÚÛÛÙÙØØØØ×ÖÕÓÎÅ·¡zrv°ÊÔÙØÙÚÛÛÚÙÙÚÛÛÜÛÜÝÜÙÚÛÛÞÜÛÜÛÜØØØÙÛÚØØØÚÚÚÚÙÙÙ××ÖÕÓÌÁ­rps{®ÇÖÚÚÙÚÚÙÙÚÜÛÙÙØÚÛÜÞÜÜÛÞÞÝÛÛÜÞÙÙÙÚÚÚÜÙÙÙÙÙÙÙÚÚ×ÖÕÑÌ½¨~sqt{¯ÄÐÕÖØÙÛÛÛÚØØÙÚÛÜÝÜÛÚÙÙÛÛÜÜÙÛÜÝÚÙÛÛÛÛÚÛÛÚÚÙÙÚÙÙÖÓÊ½©|rq{µÇÑÖÙÛÛÜÙÛÚÜÝÜÝÝÝÜÛÚÛÝÝÞÞàßÞÝÜÞÝØÙÚÚÚÚÚÚØÙØ×ÖÕÕÕÑÃ­ww}¬¿ÍÕØÙÚÚÛÙÛÛÛÜÛÚÛÙÙÚÛÛÝÜÝÝÜÝÜÛÚÚÜÝÛÚÚÚØÚÛÛÝÙØØØ×ÖÍºx{ ¢ ©»ÉÓÕÙÚÚÚÚÚÛÚÛÛÚÚÛÚÛÛÚÚÙÚÜÜÝÝÝÜÝÜÛÛÝØÚÙÙØØØØÙØØ×ÙÖÍ´y¡¢¡­¼ÉÐÓ×ÙÚÛÙÛÚÚÛÚÛÛÚÚÚÛÜÜÜÜÛÛÛÜÞÞßÜÝÜÚÝÝÚÚÙÚÚÙÚÚÚØ×Ø×Í´}¡¡ª·ÃÉÏÓÕ×ØÚÛÛÜÛÜÜÝÞÞÜÛÛÛÜÜÝÜÜÜÜÝÛÛÜÜßßÞßÞßÙÙÙÚÚÙÙ×Ø×ÙÙÐ¶¤²¾ÈÍÓÕ×ØØØØÚÚÚÚÚÚÚÚÚÚÛÛÛÛÛÛÛÛÜÝÝÞÜÝÝÛÛÛÜÜÝÛÙÙØÙÚÛÚÙÖØÛÕÀ ©¸ÃËÐÕ×ÙÚÙØØÙÚØÚ×ÙÚÛÛÛÛÛÚÜÛÜÝÝÝÜÛÜÜÞÞßÝÜÝÞßÞÝÝÚÚÙÚÛÚÚ×ÙÜ×Çª¥·ÆÍÒÓÖØÚÛÛÛÛÚÚÚÛÙÚÚÙÛÚÛÙ×ÙÛÛÚÛÚÜÝÝÛÛÚÛÜÝÝÚÞÛÞÝÜÛÛÚÛÛÛÙÙÜÚÐ¸ {z©ÀÌÐÔÖÙÛÚÙÙÚÛÙÚÙÛÛÝÛÛÚÚÚÙÛÛÝÜÛÛÜÛÜÝÞÜÜÚÛÜÜÞÝÞÛÝÝßÙÙÙÚÚÚ×ÙÜØÉ³£¡ ~w©ÄÑÓÔÖÙÚÚÜÛÛÚÛÛÜÜÚÙÙÛÛÜÜÚÝÛÜÝÜÜÜÜÛÛÚÜÜÜÝÝÞÛÛÜÝÝÜÜÞÚÛÜÛÛÙÙÞÞÓ¿«¥§w ÁÒÔÕ×ØÜÚÚÛÚÛÙÚÛÜÜÚÛÛÛÛÚÚÛÛÛÛÛÜÜÛÛÝÝÞÜÜÜÝßÞÝÜÝÝÜÜÜÝÜÛÛÜÛÙÚÜÛÍ¸§¦£}¸ÏØÖÖÙÚÛÛÚÚÛÝÜÛÙÚÛÛÚÜÛÜÝÛÜÜÛÜÚÛÛÝÞÝÝÜÜÛÝÜÞßÞÝÛÝÝÝÜÜÛÛÜÜÚÙÙÜØÊµ©¨|¥ÆÖÙ×ØÛÙÙÙÚÚÚÙÚÚÛÛÚÚÚÙÛÜÜÝÜÜÛÚÛÛÛÛÜÜßÞÞÝÜÜÝÝÛÚÚÝÞÝÛÚÚÙÚÛÙ×ÙÚÕÆ³ª¥{´ÎØØ×ÙÚÙÙÙÚÚÚÚØÙÙÚÙÚÜÜÝÚÙÚÙÝÝÞÞÝÛÛÛÜÝßÝÝÝÝÞÞÝÜÛØÜÛÜÜÙÚÛÚÙØÝÞ×Ç²«¥~½ÒÝØ×ØØÙÛÚÚÚÙÜÛÜÛÚÚÜÛÜÝÜÜÚÜÜÜÜÚÜÝÝÝÛÝÝÝÜÛÚÝÞßÞÛÚÜÜÞÞÝÛÞÜÙ×ÚÛÕÄ²®¥¡ÂÖØ××ÛÜÙÚÙÚÙÚÚÛÛÛÛÛÛÜÜÛÜÛÛÝÜÝÜÜÝÛÜÛÚÛÛÜÝÞÞÝßÞÞÝÜÝÝÞÞÛÚÛÝÛÚÛÜÖÈ¸²©¦ÅØÚØÙÛÙÙØÚÚÚÛÜÝÜÜÛÚÜÜÞÞÝÝÜÜÛÛÙÙÙÜÝÞÞÞÞÝÝÝÝÞÜÜÜÝÞÞÝÞßÙÙÚÛÛÚÜÜÕÉº³©¨ÆØØÔÕØÚÛÙÚØÙØÚÚÚÚÚÚÜÚÜÛÚÙÙÛÝÜÜÛÛÝÞÜÝÛÜÚÙÛÝÝÝÜÛÝÝÝÝÝÝÛÚÛÜÛÙÙÜ×Ë¼³­©ÇÙÚÕ×ÚÜÛÚÛÚÜÛÛÛÛÝÜÛÚÛÞÝÞÜÜÝÝÝÛÛÛÛÜÜÜÞÞÞÞÞßÞÞÜßÞßÞÞÞÞÛÙÙÙÙÙØÝ×ÎÁ´¬©Æ×ÙÖ×ÙÚÛÛÚÚØÛÛÝÝÚÛÛÜÛÚÙÙÜÝÝÜØÚÚÜÜÛÛÜÜÜÜÜÜÚÛÜßßßÝÝÞßÝÞÜÛÛÚ×ØÛÙÒÅ¸®ªÅÙÚ×ØÚÛÜÛÛÚÛÛÜÜÛÛÛÜÝÝÜÜÝÝÛÚÜÝÞÞÝÞÞÝÞÝÞÝÞÝÞßÞßÞÞßßßÞÝÚÜÝÝÜÚØÚÜÓÊ¿°¡¬ÅØÛØÙÛÛÚÛÛÛÛÚÚÚÛÜÛÚÚÚÛÚÚÙÚÜÜÝÜÝÝÜÜÛÛÜÛÛÜÞÞßÞÞÝÜÜÞÜÝÜÙÚØÚÙÙÙÜÜÔÍÁ³¥­ÅØØ×ØÛÚØÚÙÚÛÚÛÙÛÛÜÛÜÛÜÛÚÚÛÝÝÝÜÜÛÜÜÝÜÝÜÞßÝÜÛÛÞßÞÞÝÞßÜÙÙÚÛÛÛØØÚÖÓÈ·¦±ÉÚÚØ×ÛÙØØÙÚÜÛÚÛÚÛÛÜÛÜÚÛÚÜÛÛÛÚÜÛÝÜÛÜÛÛÛÛÛÛÛÝÝÛÛÜßÞÞÞÝÝÛÚØØÚÙÙÛ×ÕÊ¸©³ÇØÛØ×ÙÙÛÛÛÜÛÛÙÜÝÞÜÚÛÜÝÝÛÜÜÜÛÚÝÞÞÝÜÜÞÝÞÝÝÝÛÛÝÞßàßßÞÞÞÛÜÛÜÛÜÚÚÛÙ×Ð½¬¦½ÏÙÙÙÚÝÜÛÚÚÙÙÙÚÚÛÚÛÝÝÞÝÜÛÛÜÞÜÞÜÛÜÛÜÞÞÞÝÛÜÜÞÝÛÜÜÞÝÝÞÞßÛÛÚÚÚÛÛ×ØØØÕ¾®¡ªÂÒÚÚÚÛÝÛÚÚÙÚÜÝÞÛÚÛÜÝÝÜÜÝÝÝÛÚÚÚÝÞÝÝÜÛÛÛÛÝÝÜÞÝÝÞÝÞÞààáàÜÛÝÙÙØÚØØØÙÔÃ±¬ºËÙÚØØØÛÝÛÜÚÚÚÜÛÛÛÜÜÝÛÜÜÛÛÚÚÜÝÛÜÜÛÜÜÝÞÞÞÝÜÜÞÝÞÝÝÞÞÞÞÞÝÚÛÛÛÛÚÚØÙÚÚÓÄ··ÄÒÛÚÚØÙÙÚÚÙÚÙÛÛÚÛÚÛÜÜÝÞÞÝÚÚÛÞßÞÝÞÝÞÞÝÝÝÝÝÝÝÜÜÜÜßÞàßÞÞÞÙÙØÚÛÜÜÛÚÙØ×ÒÎÎÑ×ÚÚÚÛÛÛÛÚÙÙÚÜÝÚÚÛÜÝÛÙÚÚÜÜÜÛÚÙÙÚÛÜÜÞÞÝÜÚÛÜÜÝÝÝÝÝÜÞÝÝÜÛÛÚÚÜÛÚÛÚÛÙÛÙØØ×ÚÛÜÜÜÛÝÜÜÝÛÜÜÜÜÚÚÚÞÝÝÛÛÜÞÞÝÜÝÞÞÞÝÞÞÝÞÞÝÞÜÜÝÝÞÞÜÛÚÜßßßÞÚÙÚÚÚÙÙÙÚÚÛÙØÙÚÚÝÛÜÚÚÛÛÜÚÚÚÛÚÚÚÛÜÛÛÜÝÝÛÚÚÜÜÜÝÝÞÞÞÞÞÛÝÜÜÝÜÝÜÞßàßÞÝÝÝÞÞÚÛÛÝÝÛÛÙÙÚÚÜÚÛÚÙÚÚÛÙÚÙÚÛÛÛÛÝÜÜÜÜÝÜÜßÜÝÛÜÝÜÜÜÝÝÜÝÜÜÜÜÜÜàÞßÞÜÞÝÝÝÝÜÜÜÜßÚÛÙÙÙØÛÛÛÛÙØÚÛÜÚÛÚÜÚÛÙÚÛÚÜÜÜÛÛÙÛÛÛÛÚÚÛÙÛÛÜÜÜÜÜÜÞÞÝÜÜÜÜÜÜÞßáàßÞÝÝÞÞÞÞÞÙÙÚÛÛÚÚÛÛÜÛÝÜÜÝÛÛÙÚÚÝÛÜÜÝÛÜÛÜÜÜÜÛÛÜÜÞÞßàÞßÝÛÜÜÞßàßßÝÝÞÞÝÞÞßÞÞßßàÝÞÞÞÝÛØÙØÙÚÙÚÚÛÚÛÚÚÚÛÚÛÛÚÜÝÞÜÚÛÚÚØ×ÚÚÜÚÚÛÝÝÜÛÜÜÝÜÜÛÛÝÞÝÛÜÜÜÜÛÝÜÝßÛÝÛÜÝÜÚÝÝØÛÜÛÛÛÙÙÙÚÚÙÚÙÚÛÛÛÛÛÛÜÛÛÜÝÛÛÛÜÝÝÞÝÝÜÛÜÝÞÞßÞÞÝÝÝÞÝßßàßÞÝÝÞÞÞÞÞßÞàßßßÞÞÙ×ØÚÚÚÚÙÙÙÙÙÙÙÙÚÚÜÚÚÙ×ÙÚÝÜÚÙÚÛÜÛÚÛÜÝÝÝÜÝÜÜÛÚÝÞÞÞÝÝÝÛÝÛÝÜÞÞÛÞÛÞÜÜÜÜÜÜÜ
Y:
F:00:00:23.05
G:
S:64,98
V:18481,41243
C:243,300
M:
ÝÛÛÛÜÜÜÜÜÚÙÙÛÛÛÙØÙÜÜÞÜÜÜÛÚÚÚÚÚÚÚÜÛÜÙÚÚÛÜÚÚØÚÙÙÙÙÛÛÛÞÝÞÛÜÚÚÜÚÝÜÝÝÛÛÚÛÚÚÛÛÛÛÛÛÚÛÚÛÙÙÙÙÛÛÜÛÚÙÙÚÛÚÚÚÚÙÛÛÛÚÙÚÛÜÚÚÚÙÛÙÛÛÛÛÜÛÛÛÚÛÛÛÜÛÛÛÝÛÜÚÜÛÜÛÚÛÛÝÝÚÙØØÛÛÛÛÝÝÝÜÛÚÛÚÛÚÛÚÛÚÛÜÛÜÜÚÚÛÚÛÚÜÛÚÛÚÛÚÚÛÜÞÜÜÛÛÛÛÛÛÜÚÜÛÞÜÛÛÛÜÛÚÛÜÜÛÙÙÙØÚÚÛÛÛÝÛÛÚÚÛÜÝÜÛÛÚÚÚÚÛÚÚÚÛÛØØ×ØÙÙÚØÙØÚÛÛÛÛÛÛÛÝÛÝÚÚÛÛÜÚÙ×ÙÛÛÜÚÚÚÚÚÛÚÚÛÚÛÚÛÛÛÚÙØØÛÜÛÛÚÛÛÛÝÛÝÛÙÙÖØÚÚÜÜÛÜÙÚÙÚÛÜÝÚÛÛÜÜÝÛÚÙÚÚÜÛÛÚÛÝÞÝÛÚÚÚÜÜÚÙÙÚÜÜÜÛÚÜÚÚÚÚÜÚÚÙÙÚÙÙÙÚÚÛÜÚÚÙÙÚÜÝÜÜÜÜÜÛÚÛÚÚÙÙÚÛÜÚÛÚÛÚÛÚÛÚÛÙÛÚÛÙÙÙÚÛÚÛÛÚÚÚÛÜÜÜÛÚÛÛÛÛÛÛÚÙØÛÛÜÜÚÚØÙÚÛÜÜÝÚÙÚÚÙÛÛÝÚÙÙÙÛÛÛÛÛÛÜÚÜÛÚÚÚÙÛÚÚÛÛÛÚÛÚÛÚÙÙÚÛÛÙÙÙÚÚÚÚÙÙ××ÖÖ×ØÙÚÛÜÞÝÜÝÛÚÛÜÚÛÚÛÚÚÚÛÛÜÝÜÜÚÜÛÚÙØØØÙÛÛÙÙÙÚÛÛÚÙÙÚÛÛÚÚÚÚÚÛÜÛÚØÕÔÒÒÒÒÖ×ÚÛÝÞÞÜÙÙÚÛÜÛÙÙÙÚÚÙÚÙÚÚÛÚÛÚÚÜÚÙØØÚÚÛÛÛÛÚÙÛÛÛÚÙÙÙÙÚÙØÖÔÔÒÐËÂ·²´ÃÐ×ÚÙÚÚÚÚÛÜÛÛÚÛÚÛÛÛÛÛÜÛÜÛÛÜÙÚÙÙÚÛÛÛÚÚØÚÝßßÝÚÙÙÚÜÛÛÜÛÛØÕÑÎÉÀ±£¤·ËÕØØÙÛÛÜÝÛÚÜÛÚÚÙÚÛÝÜÚÚÙÛÜÛÛÚØÚÛÜÚÚØÚÚÛÜÛÜÛÙÙÛÜÛÛÚÚÙÙÔÒÍÄ³ª¿ÏÙÚÛÛÜÛÙÚÛÚÛÙÙÚÛÞÛÛÚÚÛÚØØÚÛÚØØØÙÚÛÛÛÛÛÛÛÚÚÜÜÜÞÜÜÛÙØ×ÔÌ¹£¨¼ÍÖÛÚÝÛÝÛÜÛÚÚÛÜÜÜÛÛÛÚÛÚÚÙÚÚÛÛÜÜÛÛÛÚÛÜÜÝÝÛÚÙÚÚÛÜÜÜÚÚÙ×ÒÀ¨¦¹ÉÓ×ÚÜÛÝÛÜÜÛÙÚÚÛÛÚÛÚÚÚÚÜÝÛÜÚÛÚÚÚÛÚÛÚÚÛÚÜÛÜÜÛÜÜÜÜÙÚÙÙÙÑ¾¢¦ºËÖÙØØÙÚÛÜÜÞÝØ××ÚÛÜÚÛÙÚÙÙÚØÚÙÙÙÙÚØØÙÚÜÛÛÚÚØØÙÚÛÙØØØÙ×Ï» ¶ÇÓÖÙØÚÚØÚØÙÚÙÛÙÙÛÜÛÙÚÙÛÛÚÜÛÛÚÛÛÛÛÜÛÚÚÚÛÜÜÛÞÞÝÜÚÚÙØØ×Ñ¿¤¥»ÍÕØØÛÜÜÜÛÛÚÚÚÛÛÝÝÝÛÛØÙÙÚÛÚÙÚÚÛÜÚÚÙØÚÛÙÚÚÚÜÛÜÙÙØÙÛØÙÛÕÄ«£ºÍÕ×ÙÚÚÚÙÚÛÛÚÚÛÝÝÝÜÚÚÚÜÜÝÝÛÜÛÛÝÜÜßÜÜÛÛÝÛÜÛÛÛÜÛÚÜÛÜÛÜÝÚÌ¶ ¡ºÐ×ÙØÚÚÛÝÛÜÚÛÝÝÜÚÜÜÛÚÛÙÝÙÚÚÚÛÛÜÜÜÛÚÚÚÛÚÚÛÜÜÜÚÝÛÜÛÚÙØÚÚÒ¿«´ÍÕØ×ØÚÛÚÛÛÜÜÛÛÚÛÙÚÝÚÜÜÛÛÚÚÝÚÜØÚÛÛÜÜÚÚÚÛÛÜÛÚÜÜÞÝÞÝÚÚÚÛØÉµ¤®ÆÕÙ×ØØÙÛÛÛÚÛÚÜÛÛÝÜØ×ØÛÚÛÚÚÚÚÙØØØØÛÜÜÜÛÝÝÝÝÜÞÚÜÚÚÜÛÚÙÙÙÑ¼«¡½ÐØØÙÜÛÛÙÛÚÛÚÛÝÝÝÚÛÙÚÜÚÙÚÙÚÙÙÚÙÙÚÚÛÛÛÛÛÜÜÛÙÚÚÜÜÚÚÙÙÙÛÜØÈ¶¨¡«É×ÚØÚÛÛØÙØØÙÙÚÛÛÜÚÚÜÚÙÚÚÛÚÜÛÝÛØØ×ÙÚÚÛÜÚÜÝÞÞÝÚÙÙÜÞÞÙØÚÜÖÂ­¢{´ÎÙ××ØØØØÙØÚÚÛÛÚÚÛÛÜÚÛÛÙÙÚÚÛØÙÚÚÛÛÚÜÚÜÙÙÛÜÞÛÛÛÜÝÛÜÛÙÛÞÝÐº¦y}ÁÕÛØØØÙÚÛÛÛÛÛÜÛÛÙÙÙÛØØÙÙÙÙÙÙØÚÚÛÜÛÛÛÛÜÜÚÙØÙÙÙÚÜÜÜÛÙ××ÛÙË±v¢Å×ÙÕÖØÚÙÚÚÚÛÚÚÚÚÛÜÚÛÛÛÜÙÚÚÛÛÛÚÛÜÛÝÜÛÞÛÞÜÜÜÜÝÜÛÛÙÛÚÝÚÜÞ×È¬vªÉØ×Ö×ÚÙÚÜÛÛÙÙÛÜÛÛÚÛÝØÚØØØÚÛÛÚÚÚÚÚØØ×ØÙÛÚÚØÚÛÜÛÚÜÙÜÚØÛÜÖÂ¦{q¨È×ØÕ×ÙÙÚÚÙÙØØ××ØÙÛÚÚÛÙÙÚÚÜÚÚÚØÚÛÛÚÚÙÙÛÚÝÜÜÛÛÛÜÜÜÛÜÚÙÛÛÓÀ¦{r¬ÊÛÙØØÙÚÚÛÛÛÛÚÚÛÝÞÜÜÜÚÙÙÚÚÚÚÙÚÛÚÛÚÚÛÚÛÙÚÛÛÛÙÛÚÛÜÞÛÜ×ÕÛÜÕÁ¦wl§ÇØÙÚØÛØÙÚÙÙÚÚÜÜÜÜÜÝÚÚÛÙÚÚÚÙÚÚÛÜÜÛÜÚÛØØÙÙÛÜÚÛÚÚÜÝÝÝÚ×ÛÝÕÂ£xl}¦ÆØØÖØÚÚÚÚÚÛÚÛÛÙÚÛÝÝÜÚÙÚÚÛÙÙØÙÙÙÛÛÛÚÚÝÜÞÛÙÛÙÛÛÜÛÙÛÛÚØÚÝÖÄ§ymx Ä×Ù×ÙÚÙØØÚÝÜÛÙÙÚÛÜÛÞÚÜÛÜÚÚÙÚÚÛÛÛÚÚØÚÙÚÚÛÝÜÝÛÚÚÙØÙÜÙ×ÙÝØÇ«}nu¾ÓÚÙØÚÛÚÛÛÙÛÛÜÜÛÝÜÜÛÛÛÙØØÙÛÛÛÛÛÚÚÛÚÛÚÚÚÙÛÚÙÙÙÚÚØÛÛÜÙÙÜØÊ®ts¹ÑÙÕÔ×ÙÛÛÚÙÛÛÛÛÛÛÛÛÜØÚÚÚÚÚÛÛÚÚÚÜÛÜÜÜÛØÚÚÜÛÚÛÛÛÝÜÛÜÛØÙÛÚË²tp³ÎØØ×ÙÜÚÛÚÛÜÜÝÙÚØÙÛÛÙÚÙÚÜÚÛÚÙÛÚÚÚÙÙÚÚÛÚÙÙÛÜÛÜÚÛÜÜÜÛØÙÞÛÐµxnªÉ×ØÖÚÞÝÜÚÚÜÛÚÚÛÝÛÜÚÙÚÛÚÙØØÙÙÙÚÛÛÛÚÚÚÚÚÚÚÚÚÚÙÛÜÚÛÚÚÙØÝÝÒº¡zn§Ç×ÚÙÚÚÚÛÜÜÛÜÚÜÚÙÚÚÛÛÛÚÛÜÙÛÛÝÝÚÚØÚÚÛÛÚÛÛÜÛÛÜÜÛÜÛÜÜÚÙØÜÝÕÂ¦yny¡ÅÖÚ×ÚÜÜÜÛÜÛÛÚÚÛÜÜÝÛÛÛÝÚÜÚÛÙÚÙÚÜÛÚÙÙÛÛÝÜÚÚÙÙÚÛÛÚÙÚÚÚØÝß×Å¦zlvÁÖÙÖØÜÜÝØÙÙÚÛÛÛÛÚÜÞÙÚÙÚÙÚÚÚÛÙÙÙÚÚÙØÚÛÜÛÚÚÜÛÛÙÚÛÜÙÛÙ×ÛÝ×Å¤tkr½ÔÛÙØØÛÙÚÚÜÛÜÛÛÛÜÛÜÙÙØÛÛÜÛÚÚÙÚÚÛÚÚÙÚÙÛÚÛÛÜÜÛÛÚÛÛÜÝÛØÛÛÖÅ¨wkt¾ÕÛÚÚÝÜÚÚÚÜÝÞÛÜÚÛÛÜÜÛÜÛÚÙÙÙÙÙÙÙÙÙÚÝÜÜÚØÙÚÛÜÛÚÚÚØØØ×ØÚÜØÄ¨ylu¿ÖÛÙÚÛÝÚÚÛÛÜÛÛÛÛÛÛÚÙÚÚÚÚÙÛÚÛÛÛÚÛÚÛÛÙÚÚÚÙØØØÙÚÚÚÙÙÚØÖÚÚÔÀ¥xnxÃÖÜØÙÜÜÝÛÚÙÙÜÜÞÜÛÜÛÛÛÚÜÜÜÚÚÙÛÛÚÙÙÙÚÙØØØÙÙØÛÛÜÛÙÙÙÙØÖÛÛÐºwn~¥Å×ÙØØÛÚÚÚÚÚÚÙÙÚÙÚÛÜÛÚÜÙÚÛÛÝÝÛÛÛÚÚÚÚÜÜÛÛÛÜÜÚÚØÙÚÚÚØÖØÛØÉ¯sp¬ÊÙÚØÙÚÙÙÙÚÚÛÜÛÜÛÜÛÛÛÚÚÙÚÚÚÚÙÚÚÛÛÜÚÛÛÛÛÚÙØÙØÚÜÛÛØÙØØÚÛÒ¿¤tu´ÍØØØÙÚØÙÙÙÙÙÛÜÜÛÚÛÛÚÛÝÛÙÚÚÜÜÝÜÝÛÛÛÛÜÜÚÛÜÝÜÝÜÜÝÜÛÙ×ØÙÕÇ°|r|¾ÓÛÙÙÙÚÛÚÚÚÛÛÜÚÙØÙÚÜÛÛÙÙÖÙÙÛÚØØ×ÙÚÚÚÚÚÚÙÙÚÙÚÙÚÚÚÚÖÔÕÒÅ¯vr«È×ÙØÙÚÚÚÛÛÙÙÚÛÜÙÙÚÚÛØØÙØÙÙÚÚÚØÙØÙÚÙÚÚÙÙÚÙÙØØØØØ×ÕÓÏÌ»¤rx¸ÐØÙ×ÚÚÚÚÚÙÚÜÝÛÙÚØÜÚÛÜÚÚØÙÛÜÜÛÙØØÛÜÝÛÙÜÜÜÚØØØØØÖÔÒÍÁ¬}|y©ÅÕÚÙÛÚÛÚÙÛÛÜÛÚÛÛÜÞÝÞÝÛÚÚÙÙÚÛÛÛÚÙØÚÙÛÙØÙ×Ø×ØÙØÖÓÑËÀ­~qtx¿ÑØÙØÛÛÚÙØÙÚÛÚØÙÙÛÜÝÝÝÛÛÚÙÛÚÛÙØØØÚÚÚÚØÚÙÚÙØØÖÕÐÇº¦{ppxy¸ÎÖÙÚÛÛÛÛÛÛÝÚÜÛÛÜÛÜÚÛÛÜÚÜÛÚØÚÛÛÚÚÙÚÚÛÚÛÚØØÖÖÓÏÅµwptz}z¶ÌÖÚÚÚÚÚÛÛÜÛÛÙÚÛÛÝÛÜÚÜÝÝÛÚÚÙÚÚÛÚÚÙÙÚÛÛÜÜÚÚ×ÔÏÄ³tor{¶ÊÓ×ÙÛÞÝÜÜÝÛØÙØÜÛÜÝÜÝÜÜÞÝÙØÙÚÙÙØØÚÛÛÚØÙØÙ×ÓÐÄ²rot}¥ºÌÓÙÙÙÙÚØÛÛÝÝÛÙÚÙÚÛÚÛÚÜÝÝÝÚÙÙÙÙÚÚÚÚØÚØØØÖÕÔÌ½¢xv{±ÃÏÖ×ÙÛÜÚØÚÛÜÚÙÚÛÜÛÚÙØÛÜÞÝÛÚÚÚÙØØÚÛÛÚÙÙÙØØØÔÈ¯~x|®½ÊÑÕØÖÙÙÚÛÚÙÛÛÛÛÚÛÜÛÚÚÛÜÞÝÜÝÜÛÜÜÚÚØÚÚÜÚÚØØÚÕÇ­~£±ÀËÒÕØ×ÙÙÚÚÚÚÛÝÜÜÝÜÜÚÛÛÜÜÛÛÜÞßàÞÙÚÙÛÛÚÜÛÛÙØØÙÖÆ«¥µÄÌÔÔÕÕ×ÙÛÛÚÙÙÚÜÚÛØÛÚÚÚÛÝÞÝÛÛÛÛÜÜÝÙÙÙÚÚÚÙÖ×ÔÖ×ÔÉ¯ ¯½ÈÐÓÕ×ÚÛÙØÙÛÛÛÚÚÚÛÙÙÙÙÛÚÝÝÜÚÚÜÜÝÚÛÜÝÙÙÙÙ×ÖÙÙÙÙÚÚÎ·£¶ÃËÑÔ×ØØ××ØÚÚÙØØÙÚÙÚÚÛÛÚÜÛÜÜÛÝÞÝÝÜÝÞÝÜÜÛÙÚÛÛÛÚÚ×ÙØÓÀ¥ ²ÃÍÑÕÕ×ØØÚÚÚÙØÙÛÞÝÜÛÛÜÜÛÛÚÜÛÜÜÚÛÛÝÝÜÞÛÛÝÜÛÚÙÜÚÚØ×ÙÜÚÍ³¤¤¼ÊÑÕÕØÖ×ØÚÚÚØØØÚÜÝÜÛÚÛÚÙÙÚÛÝÝÜÜÚÜÜÞÞÝÜÚÜÜÝÝÜÛØØØ×ØÚÚÑ» £¾ÎÓÖ×ÙÙÚÙÜÛÚÛÚÛÚÚÙØÙØÙÚÛÛÛÜÛÛØÙÜÛÞÜÚÜÝÞÝÜÛÜÚÙÙÙÚÙÙØÛ×Ê¯~ºÎÕÕÖØØÙÙÚÜÜÚÙÚÛÛÛÛÛÛÙÚÛÛÚÛÜÝÜÜÜÞÞàÝÛÛÛßßÞÝÝÛÜÚÜÛÙØÚÞÖÃ¥}y³ËÖÕØØÙÚÚÚÙÚÛÜÛÛÙÚØÚÜÛÛÚÛÝÞÛÚÚÜÝÛÛÜÝÝÛÛÝÝÞÝÝÞÙÙÙÚÙØÖÙÛÐ·w¥ÅÔØÔÖÚÛÞÛÚÛÚÛÚÚÚÛÚÚÙÛÛÝÛÛÜÛÛÚÛÞÞÞÜÝÝÝÞÝÞÞÝÜÜÛÚØÙÙÙØØÞÚÉªxs¶ÎØ××ÚÝÚÜÜÚÚØÙÛÛÛÚÙÚÜÜÛÛÛÜÝÞÝÜÛÚÛÛÝÝÞÞÞÞÞÞÜÜÝÝÛÜÛÜÚØÙÜÕÃ¤qwÀÕÛÖ×ÙÜÛÛÚÛÛÚÙÙÙÙÙÙÛÝÞÞÜÜÛÛÜÚÙÙÚÝÝÝÝÝÝÛÜÚÝÝßÞÜÜÝÛÚ×ÖÚÝÕÁ£{q©ÊÖ×ÕÙÚÚØÚÛÜÜÛÙÛÜÛÜÜÚÝÝßÞÝÛÛÜÜÛÛÜÜÜÛÛÛÞÝÞÝÝÝÜÜÝÚÙÛÛÚ×ÙÝÔ¾¡zp¯ÍÚ×ÖÙÚÚÚÙÙÙÚÛÜÛÛÛÛÝÝÛÚÛÝÞÝÜÚÛÚÛÛÜÝÛÚÛÛÝÝÝÝÝÞÝÞÚÙÙÛÙØÜÛÓ¾¨¥£u·ÐÙÖ×ØÙØÚÛÜÚÛÜÛÜÛÛÚÙÚØÝÜÜÛÙÚÙÚÛÜÜÜÚÜÜÝÞÜÛÚÚÜÜÜÞÛÛÛÜÛØÜÝÕÁ«¥¥x´ÏÛØ×ÙÚÛÜÝÞÛÛÙÙÚÙÚÛÙÚÛÜÞÝÝÜÜÜÝÞÜÜÚÛÝÝÞÝÝßßßÞÝÞÝÙÚÚÛÚ×ÜÝÖÃ¬¨§yµÐÙ×ÕÙÚÚÛÛÛÛÛÚÛÛÝÝÜÜÜÜÜÜÛÚÜÛÝÛÛÛÜÝÞÜÝÜÚÜÛÜÛØÜÜÞÜÞÞÛÚÔÚÝ×È²ª¬{®ÍÚØÖ×ÙÛÜÚ×ØÚÜÚÚÚÝÝÝÝÜÜÝÜÝÛÚÛÛÜÜÜÞßßÝÛÛÝÝÝÜÜÜÝÝÛÛÛÚØÖ×ÞÚÏ¼¬¬ ªÈ××ÕØÚÛÚÛÛÛÚÛÜÚÚÛÚÜÛÙÝÜßÝÚÛÛÝÜÜÝÞÞÞÜÝÝÝßßßßÞÞàÚÚÙÚÜÛÙÜÛÕÄ±­¦¿ÔÙÖ×ÙÚØÙÚÜÜÛÛÜÝÝÞÜÛÛÜÜÝÜÛÛÛÝÝÜÞÙÛÜÝßÝßßßÞÜÜÝÝÚÛÛÛÛÚØÜÜ×Ë·³°¡µÍØÕ×ÙÛÙÖØØÙÛÛÚÚÚÛÛÛÛÜÚÚÛÛÝÛÛÙÚÜÝÝÛÚÚÛÝÛÛÚÜÜÛÝÙÙÙÚÛÜÚÙÜÙÒÃ·¶®¤ÄÔÙ×ØÚÚÙÛÛÚÚÛÜÜÜÙÛÚÛÚÜÚÛÝÜÝÛÛÛÝÜÛÜÝÞÞÞÞÝÝÜÝÞÞÛÙÙÙÚÛÛÙÜÞ×Í¼¹·¨ºÒÜÚØÚÛÛÛÛÚÛÜÛÝÜÛÛÛÝÝÜÛÚÚÛÛÛÛÛÚÜÛÝÜÝÜÛÜÝÞÞÜÝÞÛÛÚÙØÚÙÙØÜÜÔÆºº®«ÈÚÙØÚÝÜÛÚÚÜÜÜÛÛÛÛÛÛÜÝÝÝÛÝÜÞßÝÝÛÜÜÜÜÜÞÞßßÞÞÞÞØÚÚÛÚÙÚÛÚÚÚÖÐÂº´£¢¿ÓÚÖ×ÜÚÚÙÚÚÛÛÚÜÛÛÜÜÜÞÜÝÜÜÛÛÚÜÝÞÜÝÛÜÜÛÝÜÝÛÜÜÜÜÙÛÜÜÜÚÚØØÚÛÕÍÁ½°³ÌÚÚØÙÛÙÜÜÜÜÛÚÚÜÜÝÝÜÝÜßÞßÝÜÛÛÜÜÝÞÞÝÜÞÞÞÜÛÜÞÞÜÚØØÙÜÚÚØÙÛÞÚÑÈÀ·¦ªÅ×ÛØÚÛÚÜÚÚÙÚÛÜÝÛÜÜÜÞÛÜÛÝÜÜÜÝÜÝÝÝÝÞÝßÞßÜÝÞÞßÙÚÚÚÚÛÚÚÙÙÚÚÚÒÍÆ½°¢¾ÒÜØ×ÚÜÛÚÛÜÝÛÚÚÛÜÜÛÛÜÞÝÝÝÝßÝÞÜÜÜÝÞÛÛÜÞßÝÜÝÞÝÛÚÛÚÜÚÚØØØÙÝÛ×ÑÆ·¨¤»ÏÛÚÙÜÜÜÚÛÛÜÝÞÝÜÝÜÜÜÝÝÞÝÜÝÝáÞßÝÝÝÝÞÞÞÞÜÝÝÞÜÙÙÚÚÙÚØÛÛÜÛÚÚÛØÔÏÀ¯´ÊÙÝÙÛÚÜÛÜÝÛÝÝÞÜÜÝÜÞÝÜÞÜàÞÞÞÞÝÜÛÝÞÞÞÜÜÝÞßÞÞÙÙØØØØÚÛÜÚÚØØØØÙØÊ¸ª§»ÍØÜÚÙÛÚÛÚÚÚÚÛÜÛÛÛÜÜÝÜÛÛÛÛÜÝÜÛÛÛÝÞÝÜÝÞßßßÜÝÜÛÚÚØÚÛÛÛÙÙÚÛÚÙÛÜÔÀ®¨¸ÌÙÜÛÙÜÜÜÚÛÚÜÛÛÞÜÝÝÜÞÝÝÛÛÝÞÞÞÞÝÜÝÞßßÞßÞÞÞßàÚÚÚØØÚÙÜÙØÚÚÚÙØÚÚØÐÊÈÎÖÚÛÚÚÛÛÛÚÜÜÞÛÝÛÛÛÜÝßÜÝÚÚÛÜÞÞÞÝÝÞÞÞÝÝÝÝÝÝÝÜÛ×ÙÙÚÜÚÚÙÙÛÜÜÚÙÚÛÙÖÒÑÕØÚÛÜÚÚÜÚÜÛÛÜÝÞÝÞÜÞÝÝÝÝßÞÞÞÞÞàÝàÝÞÜÞßÞßÝÝÞÞÚÛÚÛÚÛÚÙÙÙÙÚÛÛÜÙÙÚÜÝÜÚØØÙÜÜÞÛÜÛÛÜÛÛÛÝÝÝÛÛÚÛÜÜÝÝÝÝÞÝÞÛÝÛÞÞÜÜÜÝÝÝÝÛÜÞÜÛÛÛÝÛÙÙÚÜÛÙ×ÖÚÜÝÜÚÛÜÝÛÜÛÜÞÜÞÝÜÝÛÛÛÛÞßÞÞÞÝÞÝÞßßàßÞÞÝÝÝÝÞÝßÞàßÛÛÛÚÜÜÝÚØØÙÜÛÝÚÛÜÜÛÛÚÛÜÛÜÛÜÛÛÜÝßÝÜÚÛÝÝÞÝÝÜÜÞÞÞÞÝÞÞÝÝÜÝÞÝÞÝÞÞÝÞÞàÛÛÛÚÙÙÛÚÛÙÚÛÛÛÚÚÜÛÜÚÚÚÜÝÞÝÛÚÚÜÛÜÜÝÝÝÞßßÞÞÜÞÜÜÝÜÞÜÜÜÞÜÞÞÞÞßßßàÞÝÝÛÜÜÜÚÚÙÚÙÙÙÙÛÛÛÙÙÙÙÜÛÜÚÙÚÛÝÛÛÛÜÝÝÞÝÞÞÝÜÛÛÛÛÛÚÛÝÜÜÝÝÞßÞÞÜÝÝÝÝÝÞÞßÚÚÛÝÛÛÚÜÜÛÛÜÝÞÜÛÜÜÝÜÝÛÞÝÝÜÜÜÞÞÞÜÜÛÛÞÞÞÝÞÞßÞÜÜÝÞÞÝÝÝÞßÜÝÝßßÞÞÞßàßÜÛÛÙØØÚÛÜÛÜÜÝÜÜÙÛÙÚÛÚÞÛÛÝÝÞÜÜÝÝÝÝÜÞÞßÝÜÜÝÞÝÝÞÞÝÝÞßßàÝÜÛÛÜÜÜÝÝÞÝÞ
Y:
F:00:00:23.15
G:
S:56,103
V:18481,41243
C:243,305
M:
ÙÚÙÙÙÙÙÚÚÛÙÙÙØÙØÚÚÜÛÚÙÚÛÚÛÚØÙÚÚÛÙÙÚÙÚÛÚÚÚÚÜÚÚÙÙÙÛØÙÚÜÝÛÛÚØÚÙÛÚÚÜÚÜÛØÙÙÛÚÙÙÚÚÚÚÚÙÛÛØØØÙÛÙÙÙÚÛÜÝÚÛÛÛÛÛÛÝÛÛÛÛÛÚÚÛÜÛÛÙÚÚÚÚØÙÙÙÛÛÚÙÚØÙÙÙÚÙÙÚÚÙÙØØÚÛÜÛÚÚÛÛÚÛÚÛÚÛÜÛØÚÛÛÛØÙÙÚÛÙÙÛÝÚÚÛÛÚÛØØØØÛÜÛÛÚÚÛÚÜÛÙÛÚÜÛÛÚÚÝÝÜÛÚÛÜÚÚÚÛÜÚÚÙÚÜÜÞÝÞÝÞÝÛÛÛÜÛÚÛÙÜÛÚÙ×ØÙÚÙÚÚÜÜÚÚØÚÚÙÙØÚØÚÙÛÛÚÚØÚÚÙÙÙÚÚÚÚÙÙÚÛÛÛÙÙÙÚÜÙÛÝÜÛÙÛÚÜÚÛÜÜÝÛÜÜÜÛÛÚÚÙÙÙÛÜÛÜÛÛÜÜÛÜÛÛÜÚÝÛÛÚÚÚÛÙÚÚÜÛÚÚÚÛÛÙØÚÚÛÚ×ÙÙÛÛÙÚØÚÙÚÚÚÚÙÛÜÚÛÙÙÙØÙÚÚÙÙØÙÙÙØÙÙÙÙ×ØØÙØØ×ÙÙÙÛÜÚÛÛÚØØØÙÛÝÜÚÚÙÙÚÚÛÛÚÚÚÛÜÜÜÜÛÛÚÙÚÚÛÛÜÝÛÜÜÙÙÙÙÚØØØÙÚÙÙÙÚÙÙÛÛÝÛÚÙÛÛÛÛÛÛÛÜÚÚÙØÛÛÜÛÛÚÜÚÚÚÛÚÝÛÙÛÛÜÛÚÚÜÜÚÙÖÓÐÊËÍÑÖÖØØÚÙÚÛÚÚÚÛÜÛÚØÚÚÛÚÚÚÜÛÚÚÚÛÛÚÚÛÝÞÞÝÛÛÚÜÛÛÚÛÚÚÙØÕÑÈ½·¹ÆÐÖØÙÛÜÛÛÛÛÙÜÛÜÛÝÛÛÛÚÜÚÙÙÚÛÚÙÙÛÛÙÙÙÛÚÛÙÚÚÙÙÛØÛ××××ÐÁ­¡¦·ËÖÙØÙÚÜÜÜÛÛÛÝÛÚØÙÙÝÛÛÚÙÙÚÛÜÛÚÙÙØÛØÚÙÚÝÜÜÚÜÚÛÛÚØØÖÒÁ¬°ÅÔÙÙØÙÙÚÛÛÝÜÜÜÜÚÙÙØØÙÙÛÚÚÚÚÚÚÚÛÝÝÚÜÛÛÜÚÜÜÛÜÛÛÚØÙ×ÑÀª´ÊÕÙÚØÙÚÚÛÛØØÚÙÙÚÚÛÛÚÚÛÛÛÚÙÛÚÚÙØÙØÙÙÚÚÚØÙÙÚÜÛÚÙÙÚÔÆ°«ÂÒØÙØØÚÙÙÚÙÙÚÚÚÚÚÚÚÙÛÙÛÚÙÙÚÛÛÙØ×ØÙÙÛÛÛÚÙÚÛÚÙØÙØÚÖÊµ¯ÆÓÙÚÚÚÚÙÚÚÚÛÛÙÙÚÚÚÚÙÚÚÙÚÙÚÛÝÝÛÚÙÚÚÛÚÚÛÚÜÛÞÝÞÛÛÜÛÓ¿ª¡¼ÎØÙÙÛÜÛÙÙÚÚÙØÚÙÚÙÚÚÙÛÛÚÙØØÛÛÛÚÙÚÚÜÛÜÜÚÛÛÝÝÛÚÚÛÞÙË¸¡¦ÀÏØ×ÚÛÛÛÛÛÝÛÙÛÚÝÚÙÙÚÚØÙØÙÚÛÛÛØÚÛÜÝÚÙÛÛÛÙÙÙÛÜÛÚÜÛÕÄ¯¯ÇØÚÙÚÛÛÛÚÙÚÛÚÚÚÚÙÙÚØØÙÙÙÙÙÛÜÝÜÚÚÛÛÜÛÚÙÙÙÙÚÚÛÚÚÝÙÍ¼§±ÊÚÛØ×ØÙÜÛÛÙÙÜÜÛÙÙÙÛÚÚÚÚÛÝÝÜÛÛÜÜÜÛÜÛÛÙÚÚÜÜÜÛÙÙÛÞØÉµ¡¹ÐÜÙÚÚÛÛÜÜÝÛÚÛÙÙØÙØØÙÙÙÚÚÚÚÚÚÛÝÛÜÙÙÙÛÛÚÛÙÜÚÙÙ×ÛÜÕÄ±¹ÐÚÖÖØÛÚÚÚÚÙÙÙÙÚÚÙÜÛÜÜÚÜÛÛÛÚÛÜÞÝÜÚÚÛÝÝÝÜÜÜÜÜÚÙÛÚÓÃ° ¼ÓÛ××ÙÛÚÛÚÛÚØÚÛØÙÙÚÚÚÛÚÜÚÛÚÛÜÙÚÙÙÚÛÛÙÙÙÛÞÝÛÛÙØÜÚÒÀ¯¢ºÒØ×ÕÙÚÚÜÜÜÚÙÙØØØØÚÚÚÙØØÛÛÛÛÚÜÚÚÚÛÛÙÚØÚÛÚÚÛÚÙØÛÛÐÀ°£ºÓÚÙØÚÜÚÚÛÙÛÜØÚÙÚÛÚÛÙØÛÛÝÜÛÙÙÙÚÛÙÚÚØÚÚÛÜÜÜÜÜ×ÙÜÜÓ¿°¤µÏÛÚÙÙÙØØÚÚÝÜÚØØØÛÝÝÜÛÛÚÜÜÛÛÚÜÛÜÜÝßÝÜÛÚÜÛÛÜÝÜÙÜÚÐ¾®¤³ÏÚÙØÚÛÛÚÚØÚÛÙØÚÜÚÚØØÙØÚÙÛÛÛÜÛÜÜÛÚÛÚÚÚÚÙÙÙÚÛÙÚÝÝÒ¿®¨z©ÈØÚØÚÙØØÚÚÚÙÚÛÚÙÙÚÜÜÛÛÛÛÝÜÛÚÙÙÛÛÜÚÚÚÚÚÚÚÚÚÚÚÙÞÝÓ¿­§{£ÄÖØÖØÚÛÚÙÙÜÜÚÛÙÚØØÙÚÜÜÛÚÙÚÙÚÚÚÛÛÚÚÛÚÚÚÚÚÚÜÝÚ×ÚÛÔÁª£||¾ÔÚ××ÙÙÛÛÚÚÙÚÚÜÚÛÙÚÛÛÛÛÛÜÚÚÚÚÛÙÛÚÜÛÙØØÚÛÛÜÜÚÙÙÛÔÃ­¤}xºÒÜØØÛÜÜÛÚÚÚÛÚÛÚÙØØÙØÛÙÚÚÚÛÜÝÜÚÙÚÜÜÛÜÜÝÜÚÙÚØ×ÙÛÖÃ©}w²ÍÛØÖÙÚÛØØÙÜÜÜÚÚÙÚÛÚÙÙÙÙÛÛÚÙÙÚÛÜÙØØÛÜÜÛÙÛÜÞÛØÛßØÄ©v­ÍÛÚÙÙÛÛÜÜÜÜÙÙÛÛÙÙÚÜÝÛÛØÙÙÚÙØ×ÖØÚÜÛÚÙÙÛÚØÕÖÕ×ÛÞØÄ§~s¨ÇÙÚ×ÚÛÝÚÚÚÜÚÚÙÛÛÝÞÛÚÚÛÛÛÚÚÙÚÛÚÛÚÛÚÚÚÙÛÚÚÙÛÚÜÜß×Å«~q{¡ÇÙÛØÙÚÜÚÛÜÚ×ÙÙØØØØÚÛÙÚØØÙÙÙØØÙÚÚÚÚØØÚÚØØØÛÛØÚÝ×Ã¦|nz ÄÕØ××ÚÚÚÛÙÙÛÙÙÚÛÜÛÚÚÛÜÜÛÚÚÚÛÛÚÚÚÚÛÜÜÝÜÛÜÛÝÝØÝÜØÅ©|ozÃÖÛØÚÜÜÛÛÛÛÙÚÜÜÛÛÛÚÛÙØØÙÛÛÜÚÜÛÚÚÚÛÜÜÙÚÚÙÚÙØÖÚÞØÄ§}p|¢Æ×ÙØÚÚÜÜÜÛÙÛÛÚÙÙØÚÙÙÙÙÙÚÛÚÚÙØÛÚÝÜÛÚÛÝÜÛØÙÚØØÙÛÔ¾¤|q}¤ÇÙÚØÙÛÜÝÛÜÛÙÙÚÛÜÛÛÙØØÙÚÚÚÛÚÛÚÚÛÚÛÚØÙÚÛÚÚÚÚØÙÛÜÏ¶ }r«ÈÙÙÙÙÚÛÛÛÚÚÚÚÝÜÙÚÙÛÛÚÚÙØØØØÚÚÙØÙÚÜÛÚÚÙÚÚÙØÖ×Û×Ê¯ys¯ÌÙÚ×ÙÛÛÝÚÚÚØÚÚÙÚÚÚÛÚÚØØØÚÛÛÙØÛÛÚÙ×ØØØÙÚÙÚÙØÙÚÒÀ§vv¸ÐÚÙÙÛÚÚÙÚÛØÛÜÛÚÚÙÛÚÚÚÙÛÛÚÛÚÛÛÛÙÙÙÚÛÚÙÙÚÚØÖÕÖÓÄ­sÂÓÚØ×ÛÚÛÛÛÛÛÚÚÛÛÙÙÙÙÛÙÙÙÙØØØØÙÚÙÚÙÙÚÙÚÛÚÙÖÔÓÐÁªss¯ËÙÙØØÙÙÙÚÙÚÙÚÚÚÙÙÙÖÙÚÜÝÚØÙÚÛÙÙÚÛÛÚØÙÚÙ×ÖÕÔÒÉ¸~un{½ÑØÚÚÜÜÛÜÛÛÚÚÚÚÙØÚÛÛÜÚÚ××ÙÚÜÛÙÙØØÚÚÛÚØØ×ÔÑË½§|zznq­ÊÖØØÛÜÛÙÙÙÚÜÛÛÛÛÛÚØØØÙØÖ×ÖÙÛÛÜÙØØØØØ×ÕÒÏÇ»¦zqu}tr£ÁÑ××ÚÛÜÛÚÚÛÛÜÛÙÚÛÙÙØÙÚÚÙÙÙÚÛÛÚÙÙ××ÔÓÒÑÌÅ´¡xqryz{ »ÍÖÙÙÜÜÙØØØÚÚÛÚÛÜÜÙÚÛÛÛØ×ÙÛÜÚÛÚÙØ×ÖÖÑÌ¿®spt{~} ºÎ×ÛÚÛÜÛÛÚÚÛÜÜÜÚÛÚ×ØÙÚÜÛÚØ×ØÙÚÚ××ÕÔÐÊ½ª|okq|¤½ÌÓÖ×ØÙÙÚÚÚÚÚÚÛÙÚÚÛÛÙØØÙÚÛÜÛÚØØÙÖÕÒÏÃ«|qpt{®ÁÏ×ÙÙÛÛÜÛÝÚÛÛÚÚÚÙÜÙÚÚÚÙÙÚØÙÚÙÚÙØ×ÖÔÉµusx§»ÊÑÓÕØÚÛÚÚØÙÙÙÛÙÛÛÛÜÚÚÚÙÚÚÚÛÛÜÚÙ×Ö×ÒÃª{y}¤·ÆÐÕÖÙØÚÙÜÜÚÙØÙÙÙÙÚÛÞÝÚØØÖØÙÙÙÙÚØ×××ÒÀ£{}¥µÂÌÑÔÕÖØÙÚÛÚÛÛÚÚÙÚÚÚÚÚÛÚÚÚÙÚÙÙÙØØØØÙÚÔÃ¨­½ÇÏÓÕ×ØÙÚÚÚÜÛÛÜÛÜÚÚÛÚÛÜÞÜÜÙÙÛÛÝÚØØÕ××ØÖÆª¡±ÁÊÑÔØ×Ø×ØØØÙÚÛÚÚÛÚÛÚÛÙÚØÙÛÙÛØÙÚÙÙØØÙ××ÙØÌ´£´ÃÌÐÓÖØ×Ø×ÙÚÛÛÙÚÚÚÛÚÙÜÝÞÝÛÚÜÞÞÞÚÚÚÚØÙÙØ×ÙÚÓ¿¢|z³ÃÌÒÕÖ×ÙÚÛÜÙÙØØÚÚÚÛÚÛÙÛÛÚÚÚÚÛÚÛÛÝÙÚÙÙØØØØØÛÖÉ°}w¶ÈÐÓÔØÖØ×ØØÙØØÙÙÛÜÜÛÙØÙÚÜÜÜÚÚÙÚÚÛÛÛÛÛÙÙÙØÖØÙÓ½¥zr»ÍÕÔ××ÙØ×ÙÛÝßÝÛØØØØÙÙÚÚØØÚÛÝÜÛÜÜÜÝÛÛÚÚÙÙÚÙØÛÙÎµrw´ÍÖÖÖØÚÚÙØØÙÛÚÛÚÙÙ×ÙÙÚÙÙÛÚÜÛÜÝÞÝÝÜÜÝÚÚÚÛÚÚØÛÝÖÄ«yr¬ÇÖÖÖ×ÙÜÚÛÚÛÜÚØÚÙÚØÙÚÜÜÜÛÛÚÚÙÚÛÛÜÜÜÜÜÙÙÙÚÚÚÙÛÜÑ½¤rw»ÒØÖØÚÛÚÙÛÛÛÚÚÛÜÜÚÚÚÛÛÛÛÛÛÛÚÛÝÞßÜÜÚÚÝÚÙÙÚÚØØÜÚÏ¶ q¦ÆÖØÕ×ÛÜÛÚØÙÙÙÙÙÚÛÚÙÛÛÛÙÙÛÚÛÚÙÙÚÚÚÛÚÛÜØÙÙÚÚ×ØÜÙÌ°~r±ÌÚÖÖÙÙÚÙÚÛÚÛÛÛÜÛÝÜÝÞÛÜÚÛÚÛÜÜÛÜÝÛÝÛÜÝÜØÛÙÜÚ×ÙÝÚË®ys¸ÐÚ×ÖÚÚÛÚÚÛÚÚÙÙÚÚÛÛÜÝÝÞÜÛÚÛÛÛÜÚÜÝÜÝÜÜÞÚÛÜÚÙÖØÞÚÌ²xt»ÑØÔÖÛÜÛÜÛÜÛÛÛÛÜÝÜÛÚÛÝßÞÝÛÛÚÚÛÛÝÜÝÜÜÝÞÛÚÚÜÛÛÛÞÛÍ´¢¢zs¸ÑØÖÕÙÛÚÚÙÙÙÙÚÛÛÙÙÙÚÚÚÚÜÚÛÙÛÝÜÝÜÝÝÜÛÚÛØÛÛÛÚ×ÙÝÛÏµ¢£¢~s¶ÏØÔÔØÚÛÚÜÚÚÙÚÛÛÚÚÚÛÛÜÛÜÞÞÜÛÛÛÜÛÛÜÜÝÜÜÜÛÜÛÙØÕÚÙÏ¸¡s¯ËÚ×ØÙÚÚÜÝÝÝÝÝÜÞÜÝÝÝÛÜÚÝÝÛÚÚØÜÛÝÜÜÜÜÝÜÜÚÙÚÛÚ×ÚÚÕÂ§t¦ÇØØÖØÚÛÛÚÛÛÚÜÛÛÛÚÛÜÛÜÞÞÞÝÛÝÝßÞÞÝÝÜÝÜÜØØÚÚÙÚÖÛÝÙÇªvzÀÓØÖÖØØÙÛÛÛÚÚÛÜÛÜÜÜÛÚÜÛÚÛÛÝÜÜÚÚÚÛÜÜÛÜÙÚÜÛÝÛØØÜÛÎ´{w¹ÒÙ×ÖÚÚÚÛÝÚÚØÛÜÜÝÛÜÛÝÜÝÚÜÛÛÜÚÚÚÛÞÜÝÝÞÛÙÙÛÛÚ×ÖÛÝÕ½¡{q­ÊÙ×ÖÖ×ØÙÝÛÜÜÜÝÛÛÛÛÚÛÚÛÜÛÜÛÛÜÝÞÝÛÚØÚÜÝÜÚÚÛÜÚØØÜØÇªu}¡ÃÕØ×ØÛÙÚÚÚÜÛÞÝÜÚÝÝÜÝÝÝÝÜÞÝÜÚÛÝÞßÛÝÜÛÛÜÚÛÙÚØ×ØÝÜÐ³{zºÐÙ××ÙÙÚÚÚÛÛÛÜÛÜÛÜÛÚÛÛÝÜÝÜÝÜÜÞÜÜÜÝÞßÙÚÝÜÜÛÚ×ÔØÜÓ½¡x°ÎÙÚÖÙÚÚÚÚÚÜÜÜÜÙÚÜÛÝÛÚÜÝÞÞÝÝÝÝÝÝÝÞßÞÜÛÜÜÜÜÛÚ×ÛÞØÇ­¢¦ ~¨É×ÚÖØÚÙÚÛÛÛÛÚÜÜÞÝÜÜÜÝÜÜÛÜÛÝÚÝÜÜßßßÞÛÚÙÚÛÜÛÛØÖÜÚÐ¸§§¥ÂÖÙØÙÛÚÚÙÚÛÚÛÛÜÝÜÞÞßÜÛÛÚÝÜÝÝÝÝÞÝÝÝÞÚÚÚÚÚÚÚÚØ×ÙÛÓÂ®¨¦~¹ÏÙÖ×ÙØÚÚÛÙØØÚÛÛÛÚÚÛÛÜÜÛÜÛÛÜÝÝÝÛÜÜÜÚÙÚÚÛÚÛÝÚ×ÙÜ×Ê¶«ªµÑÝÛØÙÛÜÜÚÚÚÜÜÜÝÜÜÚÛÛÜÜÞÜÚÛÛÞÞÞÞßßÞÚÙÙØÙÛÚÜÚ×ØÜÚÏ½¬©°ÌÛÝÛÜÚÚÚÚÚÚÚÛÛÛÛÜÝßÝÞÝÜÜÜÝàÝÞÛÜÛÛÝÚÜÝÛÚÚÜÜÜ××ÛÛÒÀ¯«®ÉÙÙÖÙÛÜÛÜÜÝÝÝÜÝÜÜÜÝÝÜÞÞàÝÞÞÝÞÜÝÝÞÞØÙØØÙÙÚÚÜÛÚÛÚÓÆµ°¤®ÈÚÙ×ÚÚÜÚÙÙÚÛÝÝÜÛÜÜÞÜÛÜÜÝÞßÝÝÜÝÜÜÛÝÚÚÙÛÚÚÛÜßÚØÙÚÔÅ³±¦­ÈÙÚØÚÚÜÛÜÜØÙÙÚÛÞÝßÝÜÛÚÛÝÝÝÝÞÞÝÜÛÚÛÚÚÙØÙÚÛÛÛÙÙÛÜÒÅ³­¤±ËÙÙ×ØÙØÙÚÚÚÚÚÛÜÚÛÚÝÝÛÜÚÛÛÝÛÞÜÞÝÝÛÝÚÛÛÛÚÛÚÜÜÚÚÜÜÓÂ²¬¡¶ÑÝÛÛÜÜÝÛÜÞÝÝÜÜÛÞÝÜÜÛÝÞÞÞÞÝÝÝÞÞÝÝÜÜÚÚÚÚÙØÙØÚØÙÜÙÏÃ·¯¡¤ÃÖÜ××ÙÚÚÙÙÙÙÚÜÝÝÜÝÛÝÛÞÞÝÝÝÝÝÝÛÞÜßÞßÚÝÙÚÚÛÛÙ×ÖÙÛ×Í¿·ª­ÈØÚÙÚÛÜÜÜÝÝÝÜÛÛÜÞÞÝÜÛÜÝÛÝÝÝÞÞÞÞÞÞÞÞÛÛÚÛÚÜÚÛÜÙÜÛÕÊ½±¥¢½ÕÚÚ×ÜÛÛÚÚÜÝÝÜÜÞÞÝÝÝÝÝÞÝÞÜÜÝÝÜÝÝÝÞÝÝÙØØØØÚÜÜÜÛÛØÍÄ¹®³ËØÛØÚÛÜÜÜÜÜÚÜÛÜÝÜÞÞÞÝÜÝÛÛÜÙÛÛÜÞÝÛÛÙÚÜÜÜÜÛÚÚØÙÚÙÖÏÃ·ª  °ÅÔÙ×ØÚÛÛÛÜÛÜÝÛÜÛÜÝÞÞßÞÝÝÞÜÞÜÛÛÜÞÞÝÝÝÝÛÚÚÜÚÜÚÙÙÚÙÓÊ½®¥¢°ÃÓÙÚÙÜÝÞÝÚÚÚÝÝÞÝßÞÝÜÝÝÝÜÜÝÞÝÝÛÝÛÜÝÝßÞÞÜÛÜÚÚÛØØÚÚÛÓÇ¸¯°»ÊÓØÛØÚÙÛÛÛÜÝÝÞÝÜÜÛÛÚÛÜÛÞÜÞÝÜÜÝÞßßÝÞÜßàáÚÚÙÛÚÙÙØÙÛØÏÀ·¶¿ÌÓÚÛÛÜÜÛÛÛÜÛÜÜÜÜÛÛÜÜÝÞÞÞÞÞÞÞßÞÞÞÝÝÜÞÜÝÜÞÚÛÛÚÚÚÚÛÚÛÙÖÑÑÒÖØØÚÛÜÜÛÙÛÜÝÝÜÜÛÞÝÞÝÞÞÞÝßÞÞÜÝÝÞÝÜÜÝÞÝÜÝÜÛÚÙÚÚÜÛÛÜÜÜÚÙØØØØØØÚÚÚÚÚÜÛÜÝÞÞÝÞÝÞÝÝÝÜÝÜÛÜÛÞÞÞÞÞÞÞÞÝÞÝÜßÞÛÚÛÛÛÛÙÚÛÚÛÚÜÛÚÙÚÚÛÚÚÚÝßÞÛÚÜÝÞÝÜÜÜÜÜÝÜßÝÝÝÜàÞßÝÜÜÜÝÜÝÞÞÞÚÜÛÛÜÚÛÚÛÝÝÚÜÛÜÜÚÛÝÜÞÝÝÝÞÞÝÜÛÝßÞÝÜÝÝÝÜÛÝÞßàßÞÜÝÝÝÝÜÝÞÝÞÞÚÙÚÛÚÙÙÙÚÚÛÚÚÛÚÝÜÛÜÛÛÛÛÝÝÝÛÛÚÜÛÜÜÝÜÜÝÜÝÜÜÜÛÚÜÜÞÝÝÜààßÞÜÝÜÛÚÚÚÜÚÛÚÛÚÛÜÛÜÚÚÛÝÝÝÜÛÝÜÞÝÝÝÝÝÛÛÝÜÜÜÝÝÞÝÝÝÝÝÝÝÝÝÝÝÜÞÞßàÛÛÝÛÚÙÙÙÛÚÛÜÛÛÛÜÛÜÜÝÝÜÜÚÛÚÚÚÛÛÚÚÚÜÝÚÖÐÕÙÜÝÛÛÛÚÝÝÞÜÚÚÜÜÞÝÚÜÛÚÜÜÝÝÜÚÚÚÚÚÚÜÝÜÝÜÞßÞÞÜÞÜÜÜÝÛÛÛÝÜÜÛÛÞÞßÞÞÝÜÞÜÞßßßÞÝÞÝÝÚÚÚÛÛÜÜÛÛÚÚÛÜÛÜÚÛÝÜÜÚÚÚÙÚÛÜÜÝÞÞÞÜÙÙÙÞÞÞÝÛÜÜÛÛÜÜÞÞÜÜÝÝÝÜÜ
Y:
F:00:00:23.25
G:
S:60,101
V:18481,41243
C:238,314
M:
ÙÙÚÜÛÛØÙÚÙÛÚÚÜÜÜÜÙÚÚÚÚØØÙØÚÛÛÚÜÛÜÜÛÜÛÚÜÛÛÚÚÜÝÞÝÛÛÚÚÚÛÜÛÛÚÛÛÛÚÚÛÛÛÚÙÙÚÛÜÜÜÚÚÚÚÚÛÛÚÚÚÚÛÚÛÚÛÜÛÚÙÛÛÞÝÜÛÛÝÛÜÛÚÜÚÛÚÚÛÚÙÙÛÚÛÚÜÚØØÙÛÜÚÚÙÚÙÛÛÛÜÛÙØÙÛÛÚÜÛÝÚÚÚÚÚÚÚÚÛÜÜÝÝÚÚÛÜÜÛÛÚÚÛÚÜÜÛÚØÚÙÚÚÚÛÛÜÚÛÚÛÝÚÜÙÚÚÙÚÚÛÛÛÚÙØÙÙØØØÚÞÝÜÚÙÚÛÚÚÙØÚÛÝÜÜÛÛÜÛÜÚÚÚÙÛÙÙÚÛÚÚÙÙÛÛÚÚÙÛÛÚÙØÙÛÜÜÜÚÙØÚÜÝÝÝÙÛÚÚÚÛÜÛÜÚÙÛÛÛÛÙØÛÛÞÜÛÙØØ×ÙÚÛßÜÜÙÙÙÝÛÛÛÚÙÚÚÛÚÚÛÚÛÚÙÚÚÙÙÙÚÜÜÝÛÚÛÜÝÜÙÜÛÜÚØÙÚÚÚÚÚÚÜÙÙ××ÙÙÝÚÝÜÜÝÜÜØÚÙÙÛÛÝÝÝÜÚÛÙÚÙØÚÚÝÛÛÚÚÛÙÚÙÚÜÜÜÛÚÙÙÚÚÛÝÛÝÛÛÜÚÚØÖÔ××ÚÙÚÚÛÚÚÚÚÙÙØÚÛÚÚØ×ØÖÚÙÙÚÚÚÙØØÙØÙØÛÙÚÚÛÛÛÛÚÚÙÙÚÚÚÚÚÛÙÜÚØÒÊÊÐÖÛÙØØÚÚÜÛÛÜÚÛÜÛÚÛÙÙÙÚÛÙÙÙÚÛÛÜÚÚÛÜÛÛÚÚÜÜÛÚÛÜÛÚ×ØÚÛÜÞÜÜÛÙÖÎÇÊÐÙÜÛÚÚÛÚÛÚÙÙÙÙØØØØØÙÚÚÜÚÚÚÙØØÙÚÛÛÚÜÛÚÚÙÚÛÜÛÜÙÛÙÚÚÙÚÜÚÚÙÙÒÄººÈÓÙÚØÛÚÜÛÚÚØÙÙÙÙÙÛÚÚÛØÙÙÚÛÜÚÛÚÛÜÚÛÛÚÚØÚÛÝÚÛÚÜÝÜÛÛÚÛÞÛÜÜÙÍ»¯µÆÔÛÚÙÛÜÛÚÛÜÝÜØÜÛÛÛÛÜÚØÙÙÛÚÙÙÙÛÛÛÛÚÙÙÛÚÛØ×ÙÙÛÚÚÚÚÚÙØØ×ÙÚÖÇ°¢¥¸Î×ÛÙÚÛÚÚÚÚÛÜÜÛÙØØÚÛÛÚÚÚÜÛÝÜÜÝÛÛÛÜÛÜÚÜÜÛÛÚÚÜÜÜÜÛÛÚÚÙÚÛÚ×Å°¡µÌÙÛÚÙÜÜÛÛÛÚÚÙÙØØØÚÚÚÙÚÛÜÝÜÛÚÚÛÜÛÚÚÙÚÚÚÛÙÛÛÚÜÙÛÜÛÛÚÙÚÚÙÓÂ©«ÄÔÙÙØÙÛØÚÚÙÛÙÛÜÞÝÛÙÙÙÛÛÛÛÛÚÚÛÛÛÛÛÛÚÙÙØÙÙÛÛÚÛÚÛÜÜÝÜÚÚÜÚÓÀ§¥ÁÐÚÚÙÛÚÛÛÛÛÚØ×ÙÚÚÙÙØÙÚÚÜÚÚÙØÙØÚÛÚÚÙØÛÚÜÛÛÚÛÚÛÜÛÚÛØÚÚÝØÎº¡µÊ×ÚØÙÚÛÛÜÛÛÛÙÙÙÛÛÛÙÚÛÛÛÙÙØØØÚÛÛÝÝÝÛÚÙÚÛÚÚÛÜÛÜÛÜÛÚÚÚÝÙÏ»£¯ÆÖÚØÙÚÚ××ØÛÝÙÚÙØØÙÚÙÚÙÛÛÛÛÙÙÙÚÚÙÛÛÜÚØÙÚÛÚÚÚÛÛÙÙÚÛØÙÛØÎ»¤£¾ÒÛØØØÙØÚÛÚÛÛÛÛÜÛÚÙÚÚÞÛÛÚÛÛÚÛÛÞÝÛÛÚÜÛÛÚÚÙÚÚÙÙÚÜÝÜÚÛÞÛÏ¾¦¸ÏÛÚ×ØÚÛÜÜÛÛÙÚÛÛÙØÙÙÙÚÚÛÚÚÛÜÚÜÛÝÛÜÛÛÜÜÛÚÚÚÞÝÝÛÚÚÚ×ØÛÛÐ½¨°ÉØØÙÛÝÛÚÚÜÛÚÜÚØÙÙÜÛÛÛÙÛÜÛÜÚÛÜÝÞÛÚÙÙÚÝÛÜÚÜÛÝÛÛÚÚÚ××ÚÚÒ¿¬ªÅ×ÚØÙÚÚÛÚÙÙÚÙÙØÚÛÚÚÙØØÙÙÚÚÛÙÛÙÛÚÚÚÙÚÚÙÛÛÛÛØÙØÚÜÛÚØÜÛÒ¿®¢¾ÔÚØØÚÛÚÚÛÛÚÛÙÙÙÙÚÚÙÛÚÛÛÛÚÚÚÚÙÙÙÙÙÚØÙÙØÚÜÜÜØÙÚÛÝØÙÛÝÕÄ²¤»ÓÛÙØÛÜÚÛÚÛÙÙÚÙÙØØÙÙÛÙÙÚÚÚÚØÚÙØÚÙÛÛÚÛÚÚÚÛÚÛÛÙÚØÚØØÝÛÒÁ±¨¸ÏÙ×ØÛÝÜÜÛÚÚÚÙØØÛÜÜÛÜÚÝÚÚÚÚÙÚÙÛÛÛÚÛÛÛÝÚÛÙÙÚÛÚÙÙÚØ×ÛÜÖÅ²§³ÏÙØØÚÝÛÚÚÚÛÛÙØØÙÚÛÚÙÙÛÜÜÛÚÜÚÚØØÚÚÛÚÙÙÚÚÛÙÙÙÙÙÛÜÙÚÝÝÔÀ¯¥²ÍÛÙØÙØØØÚÚÚÚÚÙÛÚÚÛÜÛÛÚÚÛÚÚÛÚÚÚÙÚÚÚÛÚÚÛÛÜÛÚÚÙÚÜÛÛÙÜÜÑ¾­¥®ËØÛ×ÚÝÜÛÛÜÛÚÚÛÛÜÛÛÚØÙÚÚÚØØØÚÛÚÛÚÚÛÛÜÜÝÜÜÝÛÜÛÛÝÜÙÚÜÚÎ¸¨¡¯ËÚÛÙÚÛÚÛÛÙÛÚÛÚÛÜÚÛÚÛÛÛÙÙÛÛÜÚØÚÚÛÛÚÛÜÛÜÛÜÜÛÛÛÛÛÚØÚÜÙÊ³¥¡}±ÎÚÚØÚÜÝÜÜÛÚÚÙÚÙØÚÙÚÚÙÙØÙÚÙØØÙÚÛÚÚØÚÚÙØÙÚÚÚÙÙÜÛÚ×ÚÛÔÁª|´ÏÚÙÖÙÙÚØÚØÛÛÜÝÛÜÙÚÝÝÞÝÜÚÙÙÙÚÛÚÙØÙÛÛÜÛÜÛÚÛÛÝÚØ××ØÛØÌµ¡½ÔÜÛØÝÜÛÜÚÛÝÚÙ×ÙÙÚØØ××ÙØÙØÚØØÚÚÛÚÙÚÚÚÚÚÙÚÚÙÙØÙ××ØØÒ¾§{£ÃÔØÖÙÚÛÛÚÛÛÝÛÜÜÝÝÚÚÙÛÚÚÛÚÜÜÚÙØÚÛÚÙØÛÝÝÜÜÜÝÛÚÚÙÙÚØÐ½¦y¯ÌÙÙØÙÜÝÜÜÛÜÚÚÜÚÛÙØØÖÙÙÚÙØÚÛÛØØØÚÚØØ××ØØÚÚÙÚÙ×ÖÖÔÍµvy»Ð×ØØÚÛÙ×ØØÙÚÚÚÛÞÝÜÚÚÚÛÚÚÛÛÛÚÙÙÛØÚÙÚÛÚÙØØÚÚØÖÔÓÐÅ¯yt¨É×ÙØÙÛÛÚÛÝÝÝÚÛÚÙÚÚÚØÙØØÙÙÚÛÚÚØØÚÚÙÙÛÙÛØØ××ÔÕÓÏÇµx{|s~½ÒØÖÙÙÛÚØØØÚÚÚÙÙÚÚØÚÙÙÚÙÛÛÛÙ×ÖØÙÜÛÚÙÙÚÚÙ××ÔÔÍÄ³wu}x{²ÊÖÙÚÚÚÙÚÙÚÛÚÜÜÙÜÛÛÛÙÚÙÚÙÚÚÛÛÚÚÙÙÚÙÚÙÙÖÖÕÔÒË¿®qmu~¯ÉÕØØÚÛÞÜÜÜÛÜÛÚÝÜÚØÙÚÛÞÜÛÚÛØÚÙÙÚÚÚÛÚÙÙØ×ÖÑÉ»§{ojnw®ÅÓØØÙÚÚÚÚÜÝÜÜÛÜ××ØÙÛÙÙØØÙÛÛÛÙ×ÙÙÙÙØØ×ÖÓÏÇ¸¢xmnrwz|±ÈÔÙÙÙÛÛÛÚÛÛÛÚÛÚÛÜÛÛÛØØÙÙÚÙÙØÙÚÚÚÙÙÙØ×ÕÕÎÁ§{qsuz~ ·ÉÓ×ØÙÛÛÛÚÙÚÛÜÜÚÛÛÚÚÙÛØÙÚÙÚØÙÚÛÛÚÙÛÙ×ÖÕÔÉµww®ÁÍÕØÙÚÜÚÛÚÛÝÛÜÛÜÜÜÜÚÚÚÚÙÚÚÛÚ××ÙÚÛÚ×ÖÖØØÓÄ«{©¼ÌÔÖØØÛÚÚÚÛÞÜÛÚÛÛÛÚÚÛÙØØÙÙØÙÙÚÚÙØÚÚÛÙØØÙÕÅ¨}¬»ÉÐÔÕÖØÚÜÚÚÚØÙÙÙÚÚÚÚÛÚÛÚÚÙÙÚÛÚÛÚÛÛÜÚÙÙÙÛÛÙÇ¬~¤´ÀËÑÓÔÖØÚÛÜÛÛÛÚÜÚÜÛÛÛÛÜàÞÞÙÛÝÚÜØÙÙÚÛÚÚÚ×Ø×ÚØÊ°¬»ÇÍÒÕØÙ××ÙÚÛÚÙØÚØÚÚÚÛÛÚÛÛÛÜÛÜÛÛÙÛÚÜÛÛÚÚÚÚÙÚÜÜÒ»~}ª¼ÉÑÓÕÔ×ØÙÙÚÜÝÛÙÙÚÜÜÝÛÚÚÜÜÜÛÛÜÜØÙÙÙÚÛÛÚÙØÖÙØÙÚÛÖÃ©xt²ÆÐÔÕ×ØÚÙÛÚÛÜÙÙÚÚÛØÚÚÜÝÝÛÛÛÛÛÛÜÝÙÙÙÜÝÜÜÚÚÚÚÛÚ×ÙÚÎ¹{q{´ÉÔÔÖØÚÛÛÚÚÛÛÚÚÛÝÜÜÜÜÞÜÚÚÛÝÝÜÜÛÞßÙÙÙÛÛÛÜÛÚØÚØØÚÚÖÄªst²ËÖ×ØÙÚÙÙÙÛÜÛÛÛÚÚÙÚÛÛÝÛÜÜÝÜÚÛÙÜÛÜÛÙÛÚÚÚÚÙÛÚÛÜÚÚÜÚÑ½¥vq§ÅÒÕÔØÛÛÚØÙÚÛÜÜÝÛÜÚÛÛÙØÙÚÜÜÜÜÞÞÞÝÝÞÛÚÛÙÜÙÛÛÜÛÚ×ÚßÛÊ¬nw¿ÒÙØØÚÙÚØÚÜÝÝÛÚÚÚÛÛÜÜÝÞÜÝÝÝÛÛÚÝÞÝÝÜÚÚÚÚÚÚÚÚÚÙØÖÚÞÖÅ©um¬ÉÖÔÔØÙÚÙÚÝÚÚÙÙÛÚÛÛÜÜÜÚÛÜÜÜÚÚÚÜÝÝÜÞÜÙÙ×Ø×ØØÙÛÜÚØÜÜÓ½¡mq¹ÐØÕÖÚÚÜÙÚØÚÛÚÛÚÛÚÙÙÚÚÚÛÚÚÛÛÜÛÜÛÜÜÝÞÚÛÚÜÛÚÚÚÜÛÙÖÛÜÑ¼¢yisÂØÛÙØÚÜÛÜÜÜÜÛÛÜÜÝÜÝÞÞÞÝÜÛÜÝÜÜÜÝÞÞÞÝÝÚÛÛÛÙÛÛÜÛÚ××ÜÙÎ¸£uj|¤Æ×ÛØØÚÚÛÛÛÛÙÙ×ÙÙÝÛÜÜÛÜÛÜÛÛÜÚÜÚÚÚÜÝÜÜÚÛÚÚÚÙÛÚÚÚØÙÝÙÎ¹¤¢uk¨È×ØØÖÙØÙÜÜÜÝÛÜÝÜÜÜÛÝÜÜÜÝÜÞÛÜÛÚÚÜÝÞÝÝÙÙÙÙÙÙÙÚÛÚØØÛÙÍ¸£tk­ÉØ×Õ×ÙÚÙÚÙÚÚÚÚÚÙÚÙÜÛÝÛÝÛÚÛÜÝÞÝÜÚÛÜÞßÚÚÛÛÜÜÛÛÚÛÙÚÞÛÑº¢vk«ÉÖÖ×ÙÜÜÙÙÚÙÜÛÜÛÜÜÛÛÚÜÝÞÞÝÛÜÚÝÜÜÛÛÞÞÞÚÛÛÚÙØÚÚÜÛÖ×ÚÜÓ¼£zl|¤ÅÕ×××ÛÚÜÛÛÚÙÚÜÜÞÚÜÛÛÚÜÜÝÝÛÝÜÝÛÝÜÜÛÛÚÚÛÛÜÛÜÜÛÜÛÙØÜÝÕÂ¨oyÄÖÚØ×ÜÜÜÛÚÚÙÚÚÚÜÜÝÛÜÜÜÜÛÜÜÝÜÜÛÛÜÜÝÝÝÚÛÚÛÚÙÙÚÛÜÛÙÛÞØÇ­¡£xv¹ÑØ×ÖÙÚÛÚØÚÙÜÜÛÙÚØÚÚÛÛÛÛÝÝÝÝÛÛÚÚßÞßÜ×ÚÙØÙØØØÙÜÛÙÚßÚÎ´£¤¢v²Ì×ÖÖØÛÙÙÚÚÙÙÙÛÛÜÛÛÜÜÛÜÛÜÜÛÝÝÝÜÜÛÛÜÛÛÛÜÚÚÙÚÚÚÝÜÙØÛÛÒ¼¤  w¨ÆÕØÖ×ÛÚÜÜÛÝÝÜÜÚÚÛÛÛÚÚÙÛÙÜÛÜÝÜÞÜÝÝÝÝÙÚÚÛÛÜÛÚÙÙÚØÖØÛÔÅª ¢yz¿ÔØÔÔØÚÛÛÚÙÚÛÛÜÚÜÝßßÜÛÜÝÝÝÙÛÜÝÜÞÞÞÞÛÚÛÚÚÙÛÚÜÛÛÚÖØÞÛÎ±¡wµÏÚ×ØÙÛÛÚÚÛÛÜÜÞÝÝÜÚÜÜÞÝÜÜÛÛÜÛÜÜÜÝÞÞÙÙÛÜÚÚ×ØÚÙÚÚ×ØÛÜÒ¼¢¢y©ÈØØ×ØÚÙÚÚØØØÙÛÛÚÝÝÞÝÜÛÛÚÚÜÝÞÛÚÛÛÞÜÚÚÛÛÙÜÛÚÛÙÚÚÙÖÙÜÖÅª¤ {|ÀÕÙ×ÙÛÜÜÜÜÛÛÛÛÛÛÛÛÜÜÛÜÝÞÞÝÝÜÜÝÞÝÝÜÚÛÛÚÙÛÚÜÙØØÚÚØ×Ý×Ì±¡¢ z»ÑÚÖÖÙÛÜÛÛÛÛÛÛÛÚÛÛÛÝÝÝÝÞÝÝÜÛÝÝÞÝÞÝÛÚÙÚÙØØ×ÚÛÛÛÚ×ÖÚÛÑ»w²ÍØÕÖØÛÚÙÙÚÛÛÛÚØÙÙÚÛÜÝßÝÞÜÜÞÛÝÜÜÝÝÚÛÙÙÚÛÛÛÛÙÙÙÚÙØÚÝÓÀ¤y¬ÉÙÜÚÛÜÚÜÚÜÜÛÜÝÝÝÛÛÜÜÝÜÝÜÝÝÝÞÝÝÝÝÝÜÛÛÚÙÛÙÙÙÙÛÛÝÚ×ÙÜÖÇ©z¦ÅÖØÕ×ÙÜÜÝÝÝÛÛÚÙÚÚÜÝÜÞÛÚÛÜÞßÝÝÝÛÝÜÜÜÜÛÛÚÙÛÚÜÙÚÛÚØØÝÙÉªy¦ÇÙÚØÚÛÚÙÚÜÝÜÜÜÝÜÜÛÜÜÛÛÝàÞÞÛÚÜÜÝÞÝÚÚÛÛÙØØÚÛÛÚÚÚÚÖ×ÜÙË«w£ÃØÙÙÙÚÚÚÛÜÝÝÜÛÜÜÝÝÞÝÛÚÚÜÞÞÝÜÜÜÝÞÝÙÚØÙÚÛÛÚÙÙÙÙÚÜÚÜÝØÈ©{w§Æ×ÙØÚÜÝÝÞÞÝÝÝÝÝÝÝÝßÞÝÛÛÜÝßÞÝÜÛÝÝÜÜÛÚÚØØØÚÙÛÚÛÚÙ×ÚÝÙÇ©zªÈÚÛÙÚÛÜÛÚÜÚÜÛÛÜÛÜÜÝÞÝÞÝÜÛÜÛÞÝÞÞÝÝÜÜÙÙØØÚÚÚÚÛÛÛÙ×ÜÝÔ¾¢|´ÏÚØÚÜÜÜÛÛÜÜÝÝÛÛÛÜÞÝÝÝÞÞÞÞÞÞÜÝÞÞÞÝÙÙÙ×ØØÜÜÚØÙÚÜÚØÚÚÐº¦¡¡ºÒÚÚØÚÛÚÚÛÜÞÜÝÚÞÞÞÞÝÜÛÜÛÞÞÞÞÜÝÝÞßßÚØÙÚÛÛÛÛÝÛÛÚÙØÚÛÖÄ­¤¥¢¦ÆØÚØÙÛÛÜÛÛÝÞÞÝÛÛÝÞÝÝÜÛÜÝÞÞÝÝÝÝÝÞÞÞØØØÙÚÜÝÝÛÛÚÚÙØÛÕÈ²¢ ¥²ÎÜÚÖÖØÙÛÛÛÜÜÜÜÜÞÝÝÛÚÛÛÜÝÝÜÝÛÜÛÚÛÜÜÚÜÝÜÚÙÙÛÙÙØ×ÙÙÓÅª ¢ªÆÙÛÚÚÛÛÜÜÜÜÜÜÜÜÜÜÝÞÞÞÜÝÝÜÜÛÝßÞàßÞÝÝÚÚÙÚÚÚØØ×Ù×Ø×ÑÀ§ ¦¹ÎÚÚØÚÚÜÜÜÛÛÝÝÞÜÜÝÞÞÜÝÞÝÝÛÝÞÜÞÝààÞÞÝÝÜÛÜÛÙØØØØÙØÐ¾¤ «¢¸ÏÙÙÙÚÜÞÜÜÛÝÝÞÞÞÞÞÝÝßÞßßÞßÝÝÞÞÞÞÝÝÝÜÝÛÚÚÚÚÛÜÙÙÙÚÓ¿¥¢­¨³ÉÕÙÙÚÛÝÜÜÝÝÛÜÚÛÜÜÝÜÜÝßÞÞÜÜÜÝÞÝÞÝÞÞÞÞÝÚÙÚÙÚÚÚÙÙÛÓÂª¦«¦¥»ÍÖ×ÙÛÜÚÚÚÝÝÝÝÛÜÝÜÞÞÞÝÞÝÞÞßßßÝÜÝÜÝÞÞßÝÝÛÚÚÙÚÙØÙÛ×Æ°¡¢ª«¤ ¯¿ÎÖØÚÚÛÛÜÜÝÜÜÛÛÜÜÝÜÜÛÜÜÜÝÜÛÛÛÜÞÝÜÜÜÝÛÞÞÞÚØÙÙÛÚÚÛØÎ½¯­¯®§ ¦µÇÒÖ×ØÚÙÚÙÚÛÞÝÜÜÜÜÜÛÜÛÜÝÝÝÝÝßÞÝÜÜÞÜÝÜÝÝÜÞÞÛÞÜÜÚÚÜÜÔÉ»³²­¬¬·ÅÐ×ÙÚÚÙÙÛÞÞÞÜÝÜÜÜÞÞÝÜÛÞÞßÝÜÜÛÝÞßÛÜÞÝÞÝÝÞÞÝßÚØÚÙÙÚÚØÏÅ·²­¬²¼ÈÑ×ÙÛÚÜÝÞÝÛÛÛÝÝÞÞÜÜÜÜÝÚÜÜÝÞÝÝÝÞÞÝÛÜÞÞßÞÜÜÝÞÞÚÜÛÚÙÙÛÚÏ¿´°¶ÁÊÒÖÖØØÚÚÙÚÚÛÜÛÜÝÞÝÝÛÚÜÛÜÛÛÜÚÜÝÞÞÝÜÜÞÝÞßßÞÜÞÞßÞÙÜÚÝÛÛÙÖÌÀµµ¾ÉÔ×ÛÙÚÚÚÚÛÜÜÜÛÝÝÜÞÜÝÞÝÞÛÜÛÝÝÝÝÜÜÛÜÜÜÚÝÞÞßÝÞßÞàßÚÚÛØÙÚÜÜÖÑÏÒ×ÛÚØÙÙÚÚÙÙÜÜÝÜÛÜÜÞÞÞÝÞÝÜÛÛßàÞØÑÖØÝÝÛÚÜÛÞÝÜÝÜÜÞÝÞÛÙØØÚÚÜÛÙÔÒÒÖ×ØÙÚÝÚÛÚÛÛÛÛÛÛÛÛÜÝÛÜÛÚÜÛÝÝÝÛÚÚÛÜÝÝÝÝÝÜÜÞÞÞÞÝÜÜÜÜÜÜÚÙÚØÚÜÜÜÙÙÚÚÚÚÚÛÜÝÞÝÝÚÚÚÚÝÞßÞÜÛÛÜÝÜÜÜÞßÞÝÜÛÝÜÞÞÞÞÜÜÞÝÞÝÝÝÙÚÛÚÜÛÛÜÚÚÚÚÛÛÙÛÛÜÝÜÜÝÝÜÜÛÛÜÝÝÝÞÜÝßÞÞÝÝÜÝÛÝÝÞÛÛÛÝàßÞÞÛÜÛÝÞÞÞÙÙÚÜÜÜÝÛÜÚÚÛÝÜÛÚÙÜÚÚÙÙÙÚÚÚÛÚÜÝÜÜÛÛÜÞÞÞÜÝÝÝÞÝÞÞÞÜÜÜÝÝÛÛÜÜÞÜÛÛÜÛÜÙØ×ÙÛÛÛÙØØØØØØÙÚÛÛÛÛÛÛÙÛÝÝÝÛÛÜÜÝÝÞßÝÛÚÛÞÝÝÛÜÝÜÜÚÜÝÝÜÛÝÛÝÝÙÚÚÛÝÛÚÙÚÚÛÛÚÚÙÞÛÝÛÛÛÛÚÚÚÛÛÜÜÛÛÚÚÛÚÛÝÛÜÚÚÜÛÜÛÜÝÜÝÜÝÞÜÜÚÜÝÞÞÝÚÚÙÚÚÛÛÛÚÚÙÚÛÜÛÜÚÜÝÛÚÙÙÚÜÛÝÛÛÚÚÜÛÝÝÛÜÛÜÝÝÝÜÜÛÛØÚÜÝÝÜÝÝÞÞÞÝÞÜÙØÙÙÙÚÚÜÚÛÜÜÞÜÛÚÚÜÜÚÛÚÚÙØØÙÚÜÛÜÜÛÛÜÜÝÜÜÛÚÛÝÝÜÜÛÜÝÞÝÜÞÜÞÞÞÞÝÞÜÛÛÝÚÜÚÚÚÚÙÚÚÚÚØÛÝÝßÛÛÚÚÚØÙØÚÛÛÜÜÜÜÛÜÛÝÛÛÚÙÜÝÞÞÜÞÝÞÝÞÝÚÚÚÜÜÝ
Y:
F:00:00:24.05
G:
S:63,101
V:18481,41243
C:234,322
M:
ÚÚÛÛÚÙÛÛÜÚØÙÚÛÜÜÛÚÙÙÚÚÚÚÙÛÙÛÚÜÛÙÙØÚÝÜÛÛÙÛÚÛÞÝÞÜÚÚÚÛÜÛÝÝÝÜÙÜÛÜÚÚÜÛÛÚÙØØÚÚÚÙØØØÛÚÚØØÙÚÙÙÙÙÛÙÙØÚÛÛÛÛÛÛÛÛÛÚÙÛÛÛÜÚÚÝÝÞÝÜÛÚÙÛÝÜÚÙÚÜÝÙÛÜÚÙÙÚÜØÙØÙÚÙÚÚÙÙÚÜÞÝÚØÚÚÛÚÚÜÜÛÛÚÜÞÜÛÛÛÜÛÛÜÚÛÛÚÚÛÛÝÜÛÜÜÛÙ×ØÚÚÛÙØÙÙÚÚÙÙØ×ØÙÛÜÚÛÚÙÚÙÛÛÚÛÚÛÛÛÜÚÚÚÚÙÛÜÛÛÚÚÚÙÚÚÝÜÜÛÙÝÜÞÜÚÙÙÙÚÚÚÛÜÛÙÙÜÝÛÚÙÛÜÝÜÚÚÛÚÙÚÛÜÛÙÚÚÛÜÚÛÛÙÚÚÜÛÜÜÜÞÜÛÚÚÛÝÞÝÜÛÜÜÝÜÛÜÛÚÙÛÙÝÜÜÛÙÚÛÛÚ×Ö×ÙÙØØ×ÚØÚÚÛÚÚÚÙØ×××ØÙÙÚÚÚÚÛÚÜÛÛÛÚÚÚÛÛÚÚØØÖØÙÚÜÚÛÛÛÙÚÚÚÚÚØÛÚÛÜÛÜÜÜÜÚÚÚÚÜÛÝÛÝÜÚÚÛÛÚÙÙÛÜÛÝÙÛÛÛÜÛÜÛÚÚÛÛÛÛÜÛÜÙØØØÚÛÜÛÛÚÛÛÛÛÜÜÛÜÚÛÛÜÛÛØØÙÙÛÚÚÚÙÚÙÛÛÛÚÙÚÛÚÜÚÝÛÚÜÜÝÜÚÛÜÛÚÜÜÜÛÚ×ÔÏÑÔÙÛÛÛÛÛÚÜÚÚÙÙÚÚÙØÙÛÛÜÚÙÙØÙÛÛÜÜÝÜÚÚÙÜÜÜÞÜÝÚÛÜÜÜÛÛÝÛÜÜÜÝÛÚØÝÝÛÓËÌÐØÛÛÛÛÛÚÚÚÙÚÚ××ÖØÙØØØÙÙÙ×ØØÙÙÙÚÙØØÙÙÛÜÛÚÚÙÛÚÛÛÜÜÛØØÖØØÚ×ÖØÚÖÊ¼ºÅÎÖØÙÙÙØÙÙÚÚÚÚÚÙÛÚÚÚÙÙØØÚÙÙÙÙÚÛÚÚÙÚÛÜÛÚÙÚÛÛÝÜÜÜÚÙØÙÛÛÜÛÜÚÝÞÚÌº³ºÊ×ÚÚÚÙÙØØÛÛÜØØØÙÚÛÚÙÚÙÙÙÙÙÛÙØ×ØÙÛÛÚÛÛÜÚÚØÚÙÙÚÚÛÙØÚÛÛÙ×ØØÛÝØÇ³¤ª½ÏØÚÙØÙØÙÚÛÚÚÜÚÛÛÛÛÚÜÜÜÜÚÛÜÜÚØØÙÜÞÝÝÛÚÜÛÝÜÜÜÚÚÙÛÛÛÜÛÜÜÛÙÙÙ×È³¢¢¶ËØÚÙÚÜÝÛÜÛÝÙÙÚÚÚÚÙÛÙÛÚÚÚÙÙÛÙÛÚÛÛÛÚÛÚÜÜÝÜÚÚÛÜÝÜÛÜÙÚÚÛÚØØÙÜÙÊ²©¿ÑÙÙØØÚÚÛÜÚÚÛÛÛÜÚÙÙÙÝÝÝÞÛÛÛÛÛÛÚÚÜÜÛÜÚÛÛÜÛÙÙÙÚÚÛÛÚÛØÚÚØÚÚÚØÈ± ºÐØÚ×ÚÛÜÜÛÛÚÙÚÜÜÚÙÚÛÚÙØØÛÚÛÚÙÜÛÛØÙÚÙÙÖØÙÙÙÙÙÚÛÚÙÚÙÙÚÛÙÜÜÚÓÂ©­ÇÕÛØÙÜÛÚÙØÛÛÛÛÜÚÚÚÛÛÛÛÛÝÝÝÝÜÛÛØÚÚÙÛÚÛÜÜÚÙÚÜÜÙÙÚÛÜÚÚÚÛÛÞÛÑÀ§¬Ä×ÜÙØÚÚÛÛÛÛÛÚÚÛÛÚÚÚÚÛÙÚÚÜÛÛÛÚÚØ×ØØÛÛÛÜÚÛÛÜÛÜÞÞÞÝÝÛÜÛØÚÛÛÐ¾¥¢¿ÓÛÙØÚÛÛÛÛÛÚÚÛÛÚÚÛÛÜÛÚÛÛÚÛÝÜÛÚÙÜÛÚÚÚÛÜÛÜÜÛÝÜÝÜÚÛÛÜÜÚØÙÞÛÐ½¤¢¾ÔÝÚÙÚÜÜÜÜØÚÙÚÚÚÚÙÙÛÚÛÚÙØÙÚÛÜÚÚÙØÚÙÛÛÙÛÙÛÚÙÙÙÛÛÙÙÙÚÙØØÜÕÈ´¼ÑÚ×ØÚÚÚÜÛßÝÜÚÚÙÝÛÜÚÛÛÜÛÛÙÛÚÛÚÙÚÚÝÛÚÚÛÜÝÚÚÙÚÛÛÛÛÛÚÛØØÚÝ×Å°£ÀÔÝÚÚÜÞÜÜÚÙØÚÚÛÚÙÙÙÚÛÙÚÚÚÚÙÚÚÚÚØÙÙÚØ××ØØÚÙÙ×ØØÙÚÛÚÚØØÛÙÏ½¬£ÁÕÜÙÙÛÛÛÚÜÜÜÚÝÜÜÜÚÚÙÚÛÛÚÚÚÛÛÛÛÛÛÚÙØÚÛÛÛÚÙÙÙÚÚÜÛÚÙÛØØÙÚÖÈ¶ªªÅÖÚØÙÛÛÝÚÛÛÙÙÚÙÚÚÚÙÙÙÛÚÚÚÚÛÛÚÚÛÛÜÜÜÜÛÚÚÙÚÚÙÛÚÚÙÚÚÚÙÚÚÖÊ¸­¥±Ë×ÚØÛÝÜÜÚÚÛÜÚÛÜÜÝÛÛÙÜÜÜÜÛÜÛÛÜÚÛÚÛÙÜÙÚÛÜÜÚÛÜÜÜÙØØØÙØØÓÅ³¤½ÓÙÚÙÚÞÛÜÜÜÛÜÜÚÚØÚÙÚÚÙÚØÙÙÙÚÚÚÚØØØØØÚØÙØÙÚÙÛÚÙÚØØÕÕÔÌ½¥¨ÄÖÙØØÜÛÝÜÛÚÚÙØØØÙÙ×ØÙÙÚÙÚÚÚÙØØØÙÚØÚØÚÙÙÙÙÚØØ×××ÖÔÓÍÃ­»ÏÙØÙÙÚÙÚÛÛÜÜÚÚÜÚÝÛÜÛÛÜÜÛÚÚÜÛÚÙØÙÚÚÝÛÜÛÚÙÙØÙÙØ×ÖÒÎÃ°tvªÇÕÙÙØÙØÙÚÚÛÚÙÙÜÜÜÛÚÜÝÞÜÜÙÙØÙÛÜÜÛÙÙØÙÛÚÚØØÙÖØÕÔÒÉ¿«~spx¦ÂÔØÙÚÚÜÙÙÝÜÞÜÚÙÚØÚÙØØØÚÚÚÙÙØÙÖØØÙÚÚÙÚÙÙØ××ÖÖÕÑË¼¨xmluºÍÖØ×ØÚÜÝÞÜÛÙÙÛÛÚÚÚÚÚÚÚÛÛÚÚÛÜÜÜÛÛÚÚØØØÙÛÙÙØ×ÒÈ¸¢wnnt|¤½Î×ØÚÚÜÝÝÜÝÛÝÜÚÛÚÛÚÙÙÙÚÙÚØØØÙÛÚÙÙÙÚÛÚÙØØØØÕÒÉ¹¢wpsv¨¾ÎÕÕ×ÖÚÛÛÚ×Ø×ÚÛÚÛÚÚÙÛÛÚØ×ÙÙÚÛÙÙÙÚÜÚÚÙÚÚØØÖÕÏ¿§xqt}±ÂÐ×ÙÚÛÛÛÛÜÛÜÚÜÚÜÛÙØØÙÙÙ××ÖØØØÙØÙÙØØ×ØÙÚ×ÕÔÓÊµspv¨½ÌÒÔ×ØÛÙÚÚÚÛÜÜÛÛÛÛÜÚÙÜÜÝÚÚÚÚÜÚÙÙÚÚÚÚÙØØÙÙØØÔÆ®|svz©¼ÌÑÕÖØÚÙØÚÛÞÞÝÝÛÛÜÛÜÜÛÙØØØØ××ØÚÚØÙ××Ø×ÙÚÙ×ØØÕÅ©|z§¹ÇÏÔÔØØØØÙÛÝÛÚÙÙÚÛÛÚÙÙÚÚÛÛÜÚØØÙÚÛÜÚÚØØØÙØÚÖ×ØÔÄª~~}~«¼ÈÒÓÕÕ×ØÙØÚÚÜÛÚØÚÛÜÚÚÚÚÛÜÚÚÙØÚÚÛÛÚÙØÚÙÚØÙÖ×ÕÕ×ÖÉ²~¨¹ÆÐÓÖ×ÙÚÙØÚÚÜÛÜÚÛÜÛÜÛÛÛÛÝÜÞØ××ØÙÚÙÙÚÙÛÛÙÙÚÚÙ×ÖÙÜÓ¼}|§¹ÇÐÓÖ×ØÙÚÙÚÙÙÜÜÛÛÚÛÛÛÚÛÜÝÛÚÛÜ×ØØÛØØØÙÙÙÛÙÚÚØÚØÖ×ÙÖÆª{w±ÄÏÓÕ×ÚÚÚÚÛÚÛÜÛÜÛÚÙØÙØÚÙÙÙÛÛÛÛÛÛÚØÚÙÙÚØÛÛÛÜÚØÚØØØØØÍ·zr|¶ÊÑÓÔØØÚÚÛÛÜÛÚÚÙÚÜÛÛÙÙÙÚÚÜÝÝÜÝÛÛÙÙÜÜÜÜÚÚÙÛÛÙÚÛÜÛØÚÚØÈ°sw³ÊÕÖ×ÚÜÜÛÛÛÚÜÚÜÚÚÚÚÜÚÚÚÙÚÚÚÜÚÛÛÛÜÙØÚÚÛÛÚÚÚÚÙÛÜÛÛÙØÜÚÕ¿§srªÈÓÖÓÖÙØÚÙÚÙØØÙÙÙØØÙÚÚÚÛÛÜÜÜÚÛÛÜÜÞÙÚÛÛÙÚÚÚÚ×ÙÚÛÜÚØØÜÛÎµwkw½ÒØ×ÖÙÛÚÛØÚÚÚÚÚÚÙÛÙÛÜÜÝÝÝÚÙÙÙÛÛÝÞÞÚÙÜÚÛÛÚÛÚÚÚÙÙØØ×ÛÝØÉ®|mi«È×ÖÖÙÚÝÜÜÜÚÚÛÚÝÝÛÚÚÚÜÛÚÚÚÙÙÚÚÜÜÜÝÝÛÛØ×ØÙÙØØØØÚÙÛØØÛÞÖÄ¦zklµÏØÕÕÙÚÛÚÚÚØØÙÙÚÚÚÛÜÛÚØÛÙÛÛÚÜÛÛÜÛÛÝÚÚÚÚÚÚÝÝÛØÙÛÝÝÙÖÚÜÕÀ£vgrÀÒÖÖÖÛÛØÚÙÛÛÛÛÛÛÛÚÛÛÛÜÜÛÛÛÜÝÜÛÜÞÞàÜØÚÚÛÚÙÙÚÜÜÜØÙÚØÙÜÛÒ»{krÀÕÚÖÕØÙÙÙØØÚÜÚÛÙÚÚÚÚÚÛÛÚÛÛÛÜÛÚÛÚÛÝÝØÙÙÜÚÚÚÚÜÝÜÜÞÜÚ×ÛÞÒ¹zjtÅÖÚÕ×ØÛÛÝÛÛÚÜÛÚÛÛÜÛÙÙÛÞÞÜÜÚÝÜÜÚÚÜÝÞÚØÙÙÙÙØÚÙÙÙÙÚÛØØÜÝÔ½¢muÁÕ×ÔÕØÙ×ØÚØÛØÛÜÚÛÙÙÙÚÛÚÚÚÛÞÝÞÝÝÝÝÝÝÚÙ×ØØÙÚÚÛÛÛÚÚÚÙ×ÜÜÕ¿¤mtÂÕÚÖ×ÛÞÞßÝÜÚÚÜÜÞÝÜÛÚÛÝÝÞÝÜÝÞÝÜÛÛÜÝÝØÚÚÙÚØÙÚÚÚÚÛÛÛ×ÖÚÝÕÃ¨poºÒÙØÖÚÙÚÚÛÚÛÙÜÝÞÜÚÛÜÛÚÚÜÞÞßÜÜÚÜÞÝÜÛÙÙÙÛÛÛÛÛÛÛÜÛÛÜÛÙÛÝ×Ç¬un¶ÎØÕÕÙÝÛÚÚÛÜÛÛÚÜÝÞÝÜÛÜÝÞÝÜÜÝÝÝÜÛÜÝÛÚÚÛÛØÛÛÚÛÙÚÛÚÚÙÖÙÞÛÍ±vl«ÊÖÖÕ×ØØØØÜÛÝÜÚÛÚÛÛÚÜÜÝÛÜÛÝÝÛÚÛÛÝÝÛÚÚÝÜÝÛÚÜÛÚÙÙÙÝÛ×ÖÛÜÑ¹¡{nz£ÄÕ×ÖØÛÛÚÛÚÙÙÚÜÝÝÜÝÛÜÜÛÜÜÝÝÜÞÝÝÝÜÛÝÚÙÛÚÚÛÛÛÜÚÙØÚÜÝÚÚÜÜÔÁ¨ pu¾ÒÚÙØÚÚÚÛÚÚÚØÚÚÛÛÜÚÛÚÜÝÜÝÚÚÜÜÛÜÚÝÝØÚÛÚÚÙÚÚÚÛÚÚÙÚÚÛÙÚÞ×É²¤¥sn´Í×ÖÖÚÚÙØÙÛÛÜÚÛÚÚÜÜÞÜÚÛÜÜÝÚÛÝÛÝÛÝÞÛÙÚØÛÛÚÛÚÛÜÛÚÚØÙ×ØÜÙÍ¶¥¢xo¬ÉÙØØÙÚÚÚÚÚÜÛÝÛÚÚØÛÛÜÛÛÜÜÛÜÚÚÚÜÝÝÞÜÛÚÙÚÚÙÙÙÙÚÚÚÛÛÜØ×ÛÚÒ½¦  |my¢Å×ÚØ×ÛÛÚÛÛÛÛÛÚÛÜÝÞÜÞÜÞÞÝÜÛÝÝÝÜÛÝÞÙØÙÚÛÚÙÚÚÛÛÛÛÙØÙØ×ÙÜÖÃ¨tu¾ÒÚÕÕÙÚÚØÙÚÝÛÛÛÝÝÞÜÛÛÛÜÞÞÝÝÛÜÝÞÜÝÛÚÝÞàÜÚÙÛÜÝÛÜÚÚÛÚØÛÞØÊ¬ytºÒÚÙØÚÛÚÜÛÜÜÜÜÛÛÜÞÞßÝÞÝÝÜÛÝÛÞßßàÞÛÚÙÙÚÚÚÜÜÛØ××ØÙÙØ×ØÝØÊ¯wµÏØØÔÙÙÛÛÚÛÚÛÛÛÛÚÚÛÛÜÝÛÚÚÛÝÞÚÚÙÛÞÛÛÝÛÜÛÛÛÛÛÚÚÛÝÛÚØ××ÞÜÐ¸w²ÎÙÚÙÜÜÚÛÞÞÝÚÙÜÝÝÛÚÜÞÞÞÜÜÝÞÞÝÜÛÝÞÚÛÜÚÚØÙÛÙÚØÙÚÚÚÚÛØØÚÛÎ¸x­ÉØ××ÚÚÚÚÙÛÛÛÚÚÚÜÞÜÜÜÞßÞÜÜÚÝÜÝÜÜÞÙÚÛÜÜÚÚÛÚÛÚÙÙÚÚÛÚÙØÜÚÑ¹{­ÌÙÙ×ØÚÛÞßÞÞÜÜÛÜÜÜÝÝÜÜÜÜÞÜÝÜÛÜÜÜÞÚÚÚÚÙÙÜÚÛÚÙÙÙÙÚÚÚØÕÛÚÒ¹y°ËÚÙ×ÚÚÚÚÙÚÙÛÜÜÜÝÜÝÜÜÝÛÛÛÛÝÝÝÛÜÝÝÛÛÜÛÛÜØÚÙÙÛÚÚÙØÙÙÖÖÚÚÐ¹z±ÎÛÝÙÚÛÛÝÝÝÜÜÝÜÜÜÝÜÜÛÛÛÜÜÝÞÞÞÝÜÝÞÚÚÙÚØÚÚÙÙ×ÚÛÚÚ×ÚÛÚÙÛÚÎ´}¸ÔÞÜÙØÚÛÚÛÙÚÛÛÜÛÙÚÛÞÞÝÜÜÝÜÜÜÝÜÜÝÝÛÚÚÙÛÛÛØØÙÚÛÛÛÛÚÚØÚÞØÉ¬¿ÔÛÙÙÛÝÜÞÞÝÝÜÝÜÜÞßßÞÜÜÝÝÝÜÝÝÞßßßÝÚÚÛÚÛØØØØÙÙÚÚØÙÚÚØÙÚÑ¼¤ÄÖÚØÙÚÚÚÛÛØÜÛÜÛÜÜÞÝÞÝÜÞÜÞÞÞÝÝÝßÞÞÙÚÚÛÛÜÛÚÛÚÛÛÛÚÙÙ×ÙÚÙÊ¯²ÌÙÚØÙÜÛÝÝÝÝÝÚÞÜÜÛÚÜÝßÞÛÚÚÝÞáÞàßßßÛÛÙÙØÚÙÚØØÙÙØØ××××ÖÉ²¿ÔÚÖØÚÝÝÛÛÚÜÜÛÛÚÛÛÛÜÛÜÞÝÝÜÚÛÛÜÞÞÞÜÙÙØØ×ÙÙÛÙÙÚÛÚÙÔÖØÚÏ¶~}¯ÉØÙØÜÛÛÜÚÝÜÝÜÜÞßàáÞÞÝÜÛÛÜÝÛÝÝÞÞÝÝÝÛÚÚØÙÙÙÙÙÙÚØØ×ÖÙÖÎ¸}£ÂÓÙØ×ÙÙÚÜÜÜÜÜÚÛÜÞÞÞÜÜÜÝÝÝÝÝÝÝÝßÞÝÜÝÜÛÚÚÚÚÜÚÛÜÚÚØÙÛÙÐ»~·ÎÙÚÚÜÝÞÜÛÝÜßÜÝÝÝÜÜÝßßÞÞÞÞÞÝÞÝÞÞÝÝÜÝÙÚÚÙÙÙÙØØÙÚØÖØ×Ñ» {®ÊØÚÚÛÛÛÛÚÜÛÙÛÙÛÜÛÜÜÜÜÝÞÝÝÛÜÛÚÛÝßßÝÛÜÜÛÚÚÙÚÚÛÛÙÚÚÚÛÔÁ¥§ªÆÖÙØÙÚÚÜÚÜÝÞÝÝÞÞßàÞßÝÞÞÞÞÜßßßßÛÜÜÝÝÝÜÙØØØØÙÚÛÚØ×ØÙÓÂ©£ ©ÅÕÚÚÛÛÛÝÝÞÛÛÙÛÜÝÝÜÛÜÜÝÜÝÛÛÝÞÞÞÞÞÝÛÛÛÞÞØÙÙÜÚÛÜÛÚÙØÜÙÌµ£¢¦ÂÔÙÚØÛÛÜÜÛÜÛÝÞßÝÝÝßÝÜÜÛÝÞÞÞßßÞßßßÝÝÜÜÝÝÚÚÚÛÚÚÜØØØÚÚÎ»¥¡§¡­ÄÔÙÚØÚÙÚÜÝÝÛÛÛÝÝÜÝÚÝÜÝÝÜÛÛÝÝÜÛÚÜÜÝÛÜÝÝÞÝÙÙÛÚÚÙÚÚÙÛÝÕÅ­ ¤©¦«ÆÔØØÚÙÜÛÚÛÛÜÚÛÚÝÛÛÛÜÞÝÞÝÞÝÝÝÛÛÛÝÞÞÞÛÝÛÞÞÞÛÚÚÙÙÚÚØÙÚ×Ë·¨§ª§¯ÇÔØÙÚÚÚÚÚÛÜÜÝÜÞÝÝÛÚÛÛÜÜÛÛÜÝÝÞÞßÞÞÜÜÝÝÞÝÞÞÞÚÚÚÛÚÛÚÙÚÙÑÁ°©©§¬ÆÕØ×ØÙÛÜÜÛÛÜÝßßÞÝÛÜÜÝÜÝÞßàÝÜÜÜÞÛÜÜÞàÞÞÜÞÞÝÜÛÚÛÛÜÜØÚÜØÌ»°¬¥°ÈÕÙØØÚÜÞÝÜÜÛÜÜÝÜÜÛÚÙÚÙÜÞÞÚÖÐÕØÝÞÝÜÜÜÝÝÜÝÞÞÞÞÚØÙÚÚÚÙÜÜÓÇ¸²¬ ­ÅÕØØÛÝÝÝÝÜÜÛÝÝÛÜÚÛØÛÚÝÝÞÞÞÜÛÙÛÛÜÞÞÝÝÞÞÞÞÞßÞÞÝÙÙÚÙÙÙÚÛ×ÍÂ¸­ ®ÅÕÚ××ÙÙÚÜÜÜÙÚÚÛÜÚÜÛÛÛÛÜÛÜÜÛÝÞÝÛÚÜÝÝÜÚÛÝÞÝÛÛÛÝÞÛÚÛÛÚÛÚÜÖË¿²¦¤½ÑÙÚÚÛÜÚÚÛÛÚÙÛÜÛÛÛÝÝÞÜÜÝÜÝÝÛÜÜÝßÝÜÛÜÞßßÞÝÜÞÜÝÜÝØÚÚÙÙÖÙ×ÔÌ»«£ºÍÙÚÙÛÚÛÚÚÙÚÙÚÜÛÜÚÛÜÛÚÛÜÝÜÞÜÞÛÛÛÜÝÝÛÛÛÜÞÝÜÝÜÝÜÜÜÚÚÚÚØÙÛÙÕÇ¶§£µÈÕÙØÛÚÜÚØÚÚÚÚÚÙÜÜÛÛÜÝßÝÜÜÝÝÝÚÜÛÝÞÝÝÜÞÝÝÝÜÝÜÜÜÜÝÜØØ×ØÙØÙÖÖÈ¶§¦·É×Ø×ØÚÛÛØÙØÚÚÜÚÚÙÙÚÙÚØÙÚÚÚÛÛÞÜÜÚÛÛÚÛÚÜÜÝÝÝÜÝÚÜÝÜÝÜÜÜÛÚÚÛÛÕÆµ®¶ÆÓØÚÙÙÚÛÝßÝÛØÛÛÝÝÚÜÙÛÛÚÜÜÝÞÝÜÜÝÝÞÞÜÛÚÙÚÚÝÝÝÞÜÞÝÜÜÙØÙÚÚÛÚÛÜÖÐÇÅÊÑØÙÙÚÛÜÜÛÛÛÜÛÙÚÛÛÞÛÚÙÚÜÝÛÚÛÜÜÜÛÜÛÜÝÞßÝÛÚÜÞÞÜÝÜÝÛÛÚÚÜÝÛÜÙÚÚÙ×ÕÔ×ØÚÛÛÞÜÝÜÛÜÝÝÜÛÛÜÚÛÛÜÛÛÚÚÛÚÜÛÛÜÞÝÞÜÜÜÜÜÜÝÝÝÜÝÝÜÝÝÞßÜÝÚÚÙÚÛÙÚØÙÚÚÛÚÛÛÚÚÚÚÙÜÛÝÝÙÙØÚÜÛÛÚÛÛÚÚÙÙÚÜÜÝÛÚÛÝÞÜÛÛÜÜÛÚÝÜÞÛÛÜÜÚÙÜÚÚÚ×ÙÚÚÛÙÙÚÙØØÚÛÛÙÚÛÜÛÙØÙÛÚÜÝÜÚÚÙÛÛÛÜÛÝÜÝÛÜÜÜÛÛÛÞÞÞÜÜÛÜÝÝÝÜÝÚÛÜÚÚ××ØØØÙÚÚØØØÚÙÙÙÙÛÛÛÜÙÚÚØÙÙÚÚÜÛÛÛÙÚÛÛÛÚÛÜÛÛÛÛÜÜÜÛÛÛÜÚÜÜÜÝÛÛÚÙÜÜÛÛÚÚÙØØØÚÚÚÚÙÛÚÚÚÙØØÚÛÜÚÛÛÛÙÚÚÛÜÛÛÜÜÝÝÝÜÜÛÝÜÞÜÜÛÞÜÞÝßßßßÞÝÛÛÙÙØÙÚÛÚÜÚÜÛÝÜÜÛÜÜÛÚÚÜÞÜÜÚÙÚÙÜÙÚÙÙÛÛÛÛÚÜÚÛÛÝÝÜÛÛÜÝÜÛÜÜÞÜÝÞÜßÝÝÙÚÚÚÙÚÚÙØÙÚÜÛÙØÙÛÚÛÛÛÛÛÚÚØØØÙÙÚÚÛÙÚÚÜÛÜÜÛÜÚÛÛÜÞÜÛÛÛÛÜÜÜÛÛÛÝÞÞÞÜÜÚÚÚÛÚÚÙÜÚÛÛÙÙÚÛÛÜÚÚÙÙÚÚÛÙØÙÛÚÚÙÙÛÜÛÜÚÛÛÛÜÜÛÛÛÚÜÚÜÛÜÜÛÜÝÝÝÜÛÜÝÞÜÚÜÝÝÛÚÚÚÛÜÝÜÚØÛÚÝÜÚÛÛÜÜÚÛÚÛÚÚÚÚÜÜÛÛÚÜÛÞÛÞÜÜÜÜÜÞÜÝÜÝÞÞÞÝÝÜÛÚÛÜÜÝ
Y:
F:00:00:24.15
G:
S:63,102
V:18481,41243
C:233,331
M:
[truncated: 8,379,510 more chars]
