# Supplementary material for: Evaluation of Head Movement Periodicity and Irregularity during Locomotion of Caenorhabditis elegans
Source: Front Behav Neurosci. 2013 Mar 21;7:20. doi: 10.3389/fnbeh.2013.00020 (PMC3604732; doi:10.3389/fnbeh.2013.00020)
Supplement: Supplementary Software S3 — Computer programs for Type-1 segment-lengths. [file 42064_Shingai_DataSheet3.ZIP]

Archive with 64 entries (53 files):
- type1/WindowsApplication1.sln
- type1/WindowsApplication1.suo
- type1/WindowsApplication2/
- type1/WindowsApplication2/bin/
- type1/WindowsApplication2/bin/Debug/
- type1/WindowsApplication2/bin/Debug/WindowsApplication1.vshost.exe
- type1/WindowsApplication2/bin/Debug/WindowsApplication2.exe
- type1/WindowsApplication2/bin/Debug/WindowsApplication2.pdb
- type1/WindowsApplication2/bin/Debug/WindowsApplication2.vshost.exe
- type1/WindowsApplication2/bin/Debug/WindowsApplication2.vshost.exe.manifest
- type1/WindowsApplication2/bin/Debug/WindowsApplication2.xml
- type1/WindowsApplication2/bin/Release/
- type1/WindowsApplication2/bin/Release/WindowsApplication2.exe
- type1/WindowsApplication2/bin/Release/WindowsApplication2.pdb
- type1/WindowsApplication2/bin/Release/WindowsApplication2.vshost.exe
- type1/WindowsApplication2/bin/Release/WindowsApplication2.xml
- type1/WindowsApplication2/Form1.Designer.vb
- type1/WindowsApplication2/Form1.resx
- type1/WindowsApplication2/Form1.vb
- type1/WindowsApplication2/Module1.vb
- type1/WindowsApplication2/Module2.vb
- type1/WindowsApplication2/My Project/
- type1/WindowsApplication2/My Project/Application.Designer.vb
- type1/WindowsApplication2/My Project/Application.myapp
- type1/WindowsApplication2/My Project/AssemblyInfo.vb
- type1/WindowsApplication2/My Project/Resources.Designer.vb
- type1/WindowsApplication2/My Project/Resources.resx
- type1/WindowsApplication2/My Project/Settings.Designer.vb
- type1/WindowsApplication2/My Project/Settings.settings
- type1/WindowsApplication2/obj/
- type1/WindowsApplication2/obj/Debug/
- type1/WindowsApplication2/obj/Debug/DesignTimeResolveAssemblyReferencesInput.cache
- type1/WindowsApplication2/obj/Debug/GenerateResource.read.1.tlog
- type1/WindowsApplication2/obj/Debug/GenerateResource.write.1.tlog
- type1/WindowsApplication2/obj/Debug/ResolveAssemblyReference.cache
- type1/WindowsApplication2/obj/Debug/TempPE/
- type1/WindowsApplication2/obj/Debug/TempPE/My Project.Resources.Designer.vb.dll
- type1/WindowsApplication2/obj/Debug/WindowsApplication1.Form1.resources
- type1/WindowsApplication2/obj/Debug/WindowsApplication1.Resources.resources
- type1/WindowsApplication2/obj/Debug/WindowsApplication2.exe
- type1/WindowsApplication2/obj/Debug/WindowsApplication2.pdb
- type1/WindowsApplication2/obj/Debug/WindowsApplication2.vbproj.FileListAbsolute.txt
- type1/WindowsApplication2/obj/Debug/WindowsApplication2.vbproj.GenerateResource.Cache
- type1/WindowsApplication2/obj/Debug/WindowsApplication2.xml
- type1/WindowsApplication2/obj/Release/
- type1/WindowsApplication2/obj/Release/ResolveAssemblyReference.cache
- type1/WindowsApplication2/obj/Release/TempPE/
- type1/WindowsApplication2/obj/Release/TempPE/My Project.Resources.Designer.vb.dll
- type1/WindowsApplication2/obj/Release/WindowsApplication1.Form1.resources
- type1/WindowsApplication2/obj/Release/WindowsApplication1.Form2.resources
- type1/WindowsApplication2/obj/Release/WindowsApplication1.Resources.resources
- type1/WindowsApplication2/obj/Release/WindowsApplication2.exe
- type1/WindowsApplication2/obj/Release/WindowsApplication2.pdb
- type1/WindowsApplication2/obj/Release/WindowsApplication2.vbproj.GenerateResource.Cache
- type1/WindowsApplication2/obj/Release/WindowsApplication2.xml
- type1/WindowsApplication2/obj/WindowsApplication2.vbproj.FileList.txt
- type1/WindowsApplication2/obj/WindowsApplication2.vbproj.FileListAbsolute.txt
- type1/WindowsApplication2/WindowsApplication2.vbproj
- type1/WindowsApplication2/WindowsApplication2.vbproj.user
- type1/_UpgradeReport_Files/
- type1/_UpgradeReport_Files/UpgradeReport.css
- type1/_UpgradeReport_Files/UpgradeReport.xslt
- type1/_UpgradeReport_Files/UpgradeReport_Minus.gif
- type1/_UpgradeReport_Files/UpgradeReport_Plus.gif
