# Supplementary material for: Evaluation of Head Movement Periodicity and Irregularity during Locomotion of Caenorhabditis elegans
Source: Front Behav Neurosci. 2013 Mar 21;7:20. doi: 10.3389/fnbeh.2013.00020 (PMC3604732; doi:10.3389/fnbeh.2013.00020)
Supplement: Supplementary Software S3 — Computer programs for Type-1 segment-lengths. [file 42064_Shingai_DataSheet3.ZIP › type1/WindowsApplication1.sln]

Microsoft Visual Studio Solution File, Format Version 11.00
# Visual Basic Express 2010
Project("{F184B08F-C81C-45F6-A57F-5ABD9991F28F}") = "WindowsApplication2", "WindowsApplication2\WindowsApplication2.vbproj", "{2672884E-6C8E-4A49-903A-6AD4117EE60D}"
EndProject
Global
	GlobalSection(SolutionConfigurationPlatforms) = preSolution
		Debug|Any CPU = Debug|Any CPU
		Release|Any CPU = Release|Any CPU
	EndGlobalSection
	GlobalSection(ProjectConfigurationPlatforms) = postSolution
		{2672884E-6C8E-4A49-903A-6AD4117EE60D}.Debug|Any CPU.ActiveCfg = Debug|Any CPU
		{2672884E-6C8E-4A49-903A-6AD4117EE60D}.Debug|Any CPU.Build.0 = Debug|Any CPU
		{2672884E-6C8E-4A49-903A-6AD4117EE60D}.Release|Any CPU.ActiveCfg = Release|Any CPU
		{2672884E-6C8E-4A49-903A-6AD4117EE60D}.Release|Any CPU.Build.0 = Release|Any CPU
	EndGlobalSection
	GlobalSection(SolutionProperties) = preSolution
		HideSolutionNode = FALSE
	EndGlobalSection
EndGlobal
