# Supplementary material for: Evaluation of Head Movement Periodicity and Irregularity during Locomotion of Caenorhabditis elegans
Source: Front Behav Neurosci. 2013 Mar 21;7:20. doi: 10.3389/fnbeh.2013.00020 (PMC3604732; doi:10.3389/fnbeh.2013.00020)
Supplement: Supplementary Software S3 — Computer programs for Type-1 segment-lengths. [file 42064_Shingai_DataSheet3.ZIP › type1/WindowsApplication2/bin/Debug/WindowsApplication2.xml]

<?xml version="1.0"?>
<doc>
<assembly>
<name>
WindowsApplication2
</name>
</assembly>
<members>
<member name="P:WindowsApplication1.My.Resources.Resources.ResourceManager">
	<summary>
  このクラスで使用されているキャッシュされた ResourceManager インスタンスを返します。
</summary>
</member><member name="P:WindowsApplication1.My.Resources.Resources.Culture">
	<summary>
  厳密に型指定されたこのリソース クラスを使用して、すべての検索リソースに対し、
  現在のスレッドの CurrentUICulture プロパティをオーバーライドします。
</summary>
</member><member name="T:WindowsApplication1.My.Resources.Resources">
	<summary>
  ローカライズされた文字列などを検索するための、厳密に型指定されたリソース クラスです。
</summary>
</member>
</members>
</doc>
