# Supplementary material for: Evaluation of Head Movement Periodicity and Irregularity during Locomotion of Caenorhabditis elegans
Source: Front Behav Neurosci. 2013 Mar 21;7:20. doi: 10.3389/fnbeh.2013.00020 (PMC3604732; doi:10.3389/fnbeh.2013.00020)
Supplement: Supplementary Software S3 — Computer programs for Type-1 segment-lengths. [file 42064_Shingai_DataSheet3.ZIP › type1/WindowsApplication2/Form1.Designer.vb]

<Global.Microsoft.VisualBasic.CompilerServices.DesignerGenerated()> _
Partial Class Form1
    Inherits System.Windows.Forms.Form

    'フォームがコンポーネントの一覧をクリーンアップするために dispose をオーバーライドします。
    <System.Diagnostics.DebuggerNonUserCode()> _
    Protected Overrides Sub Dispose(ByVal disposing As Boolean)
        If disposing AndAlso components IsNot Nothing Then
            components.Dispose()
        End If
        MyBase.Dispose(disposing)
    End Sub

    'Windows フォーム デザイナで必要です。
    Private components As System.ComponentModel.IContainer

    'メモ: 以下のプロシージャは Windows フォーム デザイナで必要です。
    'Windows フォーム デザイナを使用して変更できます。  
    'コード エディタを使って変更しないでください。
    <System.Diagnostics.DebuggerStepThrough()> _
    Private Sub InitializeComponent()
        Me.calc_one_file = New System.Windows.Forms.Button()
        Me.FolderBrowserDialog1 = New System.Windows.Forms.FolderBrowserDialog()
        Me.DirListBox1 = New Microsoft.VisualBasic.Compatibility.VB6.DirListBox()
        Me.DriveListBox1 = New Microsoft.VisualBasic.Compatibility.VB6.DriveListBox()
        Me.Add_selected_file = New System.Windows.Forms.Button()
        Me.TextBox1 = New System.Windows.Forms.TextBox()
        Me.calc_files = New System.Windows.Forms.Button()
        Me.TextBox2 = New System.Windows.Forms.TextBox()
        Me.FileListBox1 = New Microsoft.VisualBasic.Compatibility.VB6.FileListBox()
        Me.select_subfolder = New System.Windows.Forms.Button()
        Me.SuspendLayout()
        '
        'calc_one_file
        '
        Me.calc_one_file.Location = New System.Drawing.Point(12, 12)
        Me.calc_one_file.Margin = New System.Windows.Forms.Padding(0)
        Me.calc_one_file.Name = "calc_one_file"
        Me.calc_one_file.Size = New System.Drawing.Size(100, 20)
        Me.calc_one_file.TabIndex = 0
        Me.calc_one_file.Text = "Calc one file"
        Me.calc_one_file.UseVisualStyleBackColor = True
        '
        'DirListBox1
        '
        Me.DirListBox1.FormattingEnabled = True
        Me.DirListBox1.HorizontalScrollbar = True
        Me.DirListBox1.IntegralHeight = False
        Me.DirListBox1.Location = New System.Drawing.Point(12, 62)
        Me.DirListBox1.Name = "DirListBox1"
        Me.DirListBox1.ScrollAlwaysVisible = True
        Me.DirListBox1.Size = New System.Drawing.Size(343, 280)
        Me.DirListBox1.TabIndex = 5
        '
        'DriveListBox1
        '
        Me.DriveListBox1.FormattingEnabled = True
        Me.DriveListBox1.Location = New System.Drawing.Point(12, 36)
        Me.DriveListBox1.Name = "DriveListBox1"
        Me.DriveListBox1.Size = New System.Drawing.Size(343, 20)
        Me.DriveListBox1.TabIndex = 6
        '
        'Add_selected_file
        '
        Me.Add_selected_file.Enabled = False
        Me.Add_selected_file.Location = New System.Drawing.Point(115, 12)
        Me.Add_selected_file.Name = "Add_selected_file"
        Me.Add_selected_file.Size = New System.Drawing.Size(106, 20)
        Me.Add_selected_file.TabIndex = 7
        Me.Add_selected_file.Text = "Add selected file"
        Me.Add_selected_file.UseVisualStyleBackColor = True
        '
        'TextBox1
        '
        Me.TextBox1.AcceptsReturn = True
        Me.TextBox1.Location = New System.Drawing.Point(361, 36)
        Me.TextBox1.Multiline = True
        Me.TextBox1.Name = "TextBox1"
        Me.TextBox1.ReadOnly = True
        Me.TextBox1.ScrollBars = System.Windows.Forms.ScrollBars.Both
        Me.TextBox1.Size = New System.Drawing.Size(419, 472)
        Me.TextBox1.TabIndex = 8
        Me.TextBox1.WordWrap = False
        '
        'calc_files
        '
        Me.calc_files.Location = New System.Drawing.Point(352, 13)
        Me.calc_files.Name = "calc_files"
        Me.calc_files.Size = New System.Drawing.Size(69, 19)
        Me.calc_files.TabIndex = 9
        Me.calc_files.Text = "Calc files"
        Me.calc_files.UseVisualStyleBackColor = True
        '
        'TextBox2
        '
        Me.TextBox2.Location = New System.Drawing.Point(12, 512)
        Me.TextBox2.Name = "TextBox2"
        Me.TextBox2.Size = New System.Drawing.Size(768, 19)
        Me.TextBox2.TabIndex = 10
        '
        'FileListBox1
        '
        Me.FileListBox1.FormattingEnabled = True
        Me.FileListBox1.Location = New System.Drawing.Point(12, 348)
        Me.FileListBox1.Name = "FileListBox1"
        Me.FileListBox1.Pattern = "*.*"
        Me.FileListBox1.ScrollAlwaysVisible = True
        Me.FileListBox1.Size = New System.Drawing.Size(343, 160)
        Me.FileListBox1.TabIndex = 11
        '
        'select_subfolder
        '
        Me.select_subfolder.Location = New System.Drawing.Point(227, 12)
        Me.select_subfolder.Name = "select_subfolder"
        Me.select_subfolder.Size = New System.Drawing.Size(119, 20)
        Me.select_subfolder.TabIndex = 12
        Me.select_subfolder.Text = "Select subfolder"
        Me.select_subfolder.UseVisualStyleBackColor = True
        '
        'Form2
        '
        Me.AutoScaleDimensions = New System.Drawing.SizeF(6.0!, 12.0!)
        Me.AutoScaleMode = System.Windows.Forms.AutoScaleMode.Font
        Me.ClientSize = New System.Drawing.Size(792, 529)
        Me.Controls.Add(Me.select_subfolder)
        Me.Controls.Add(Me.FileListBox1)
        Me.Controls.Add(Me.TextBox2)
        Me.Controls.Add(Me.calc_files)
        Me.Controls.Add(Me.TextBox1)
        Me.Controls.Add(Me.Add_selected_file)
        Me.Controls.Add(Me.DriveListBox1)
        Me.Controls.Add(Me.DirListBox1)
        Me.Controls.Add(Me.calc_one_file)
        Me.MaximumSize = New System.Drawing.Size(808, 567)
        Me.MinimumSize = New System.Drawing.Size(808, 267)
        Me.Name = "Form2"
        Me.Text = "Calc distance between the intersection"
        Me.ResumeLayout(False)
        Me.PerformLayout()

    End Sub
    Friend WithEvents calc_one_file As System.Windows.Forms.Button
    Friend WithEvents FolderBrowserDialog1 As System.Windows.Forms.FolderBrowserDialog
    Friend WithEvents DirListBox1 As Microsoft.VisualBasic.Compatibility.VB6.DirListBox
    Friend WithEvents DriveListBox1 As Microsoft.VisualBasic.Compatibility.VB6.DriveListBox
    Friend WithEvents Add_selected_file As System.Windows.Forms.Button
    Friend WithEvents TextBox1 As System.Windows.Forms.TextBox
    Friend WithEvents calc_files As System.Windows.Forms.Button
    Friend WithEvents TextBox2 As System.Windows.Forms.TextBox
    Friend WithEvents FileListBox1 As Microsoft.VisualBasic.Compatibility.VB6.FileListBox
    Friend WithEvents select_subfolder As System.Windows.Forms.Button
End Class
