# Supplementary material for: Evaluation of Head Movement Periodicity and Irregularity during Locomotion of Caenorhabditis elegans
Source: Front Behav Neurosci. 2013 Mar 21;7:20. doi: 10.3389/fnbeh.2013.00020 (PMC3604732; doi:10.3389/fnbeh.2013.00020)
Supplement: Supplementary Software S3 — Computer programs for Type-1 segment-lengths. [file 42064_Shingai_DataSheet3.ZIP › type1/WindowsApplication2/Form1.vb]

Public Class Form1
    Private Declare Sub mouse_event Lib "user32.dll" _
                       (ByVal dwFlags As Integer, ByVal dx As Integer, ByVal dy As Integer, _
                        ByVal dwData As Integer, ByVal dwExtraInfo As Integer)
    Public Const MOUSE_MOVED = &H1
    Public Const MOUSEEVENTF_ABSOLUTE = &H8000
    Public Const MOUSEEVENTF_LEFTDOWN = &H2
    Public Const MOUSEEVENTF_LEFTUP = &H4
    Public Const MOUSEEVENTF_MIDDLEDOWN = &H20
    Public Const MOUSEEVENTF_MIDDLEUP = &H40
    Public Const MOUSEEVENTF_MOVE = &H1
    Public Const MOUSEEVENTF_RIGHTDOWN = &H8
    Public Const MOUSEEVENTF_RIGHTUP = &H10

    Dim Paths(255) As String
    Dim DataFileName(255) As String
    Dim DataFileType(255) As String

    Function Doevents() As Boolean
        System.Windows.Forms.Application.DoEvents()
        Doevents = True
    End Function

    Function GetTimer() As Double
        Return (Now.Hour * 3600) + (Now.Minute * 60) + Now.Second + (Now.Millisecond / 1000)
    End Function

    Private Sub calc_one_file_Click(ByVal sender As System.Object, ByVal e As System.EventArgs) Handles calc_one_file.Click
        Dim Path As String
        If FolderBrowserDialog1.ShowDialog = Windows.Forms.DialogResult.OK Then
            Path = FolderBrowserDialog1.SelectedPath
            Call Module1.Main(Path, Me.FileListBox1.FileName, Mid(Me.FileListBox1.FileName, Len(Me.FileListBox1.FileName) - 2))
        End If
    End Sub

    Private Sub Add_selected_file_Click(ByVal sender As System.Object, ByVal e As System.EventArgs) Handles Add_selected_file.Click
        Dim i As Short
        TextBox1.Text += "☐" & Me.DirListBox1.Path
        TextBox1.Text += vbCrLf
        For i = 0 To 255
            If Paths(i) = "" Then
                Paths(i) += Me.DirListBox1.Path
                DataFileName(i) = Me.FileListBox1.FileName
                DataFileType(i) = Mid(Me.FileListBox1.FileName, Len(Me.FileListBox1.FileName) - 2)
                Exit Sub
            End If
        Next
    End Sub

    Private Sub calc_files_Click(ByVal sender As System.Object, ByVal e As System.EventArgs) Handles calc_files.Click
        Dim i As Short = 0
        Do While Paths(i) <> ""
            Doevents()
            Dim StrBu As System.Text.StringBuilder
            StrBu = New System.Text.StringBuilder(Me.TextBox1.Text)
            Dim Str As String
            Dim No As Integer
            Str = Me.TextBox1.Text
            No = Str.IndexOf("☐")
            Str = Str.Remove(No, 1)
            Str = Str.Insert(No, "☒")
            Me.TextBox1.Text = Str

            Me.TextBox2.Text = Paths(i)
            Me.Text = "[" & DataFileName(i) & "] processing"
            Doevents()
            Call Module1.Main(Paths(i), DataFileName(i), DataFileType(i))
            Call Module2.Main(Paths(i))
            i += 1
            Dim time As Single = GetTimer()
            time = GetTimer()
            Do
                Doevents()
            Loop While time + 1 > GetTimer()
            Str = Str.Replace("☒", "☑")
            Me.TextBox1.Text = Str
            Doevents()
        Loop

        For i = 0 To 255
            Paths(i) = ""
            DataFileName(i) = ""
            DataFileType(i) = ""
        Next
        Me.Text = "Calc distance between the intersection"
        Me.TextBox1.Text = ""
        TextBox2.Text = ""
    End Sub

    Private Sub select_subfolder_Click(ByVal sender As System.Object, ByVal e As System.EventArgs) Handles select_subfolder.Click
        Dim i As Short
        Dim j As Short
        Dim SartIndex = Me.DirListBox1.SelectedIndex
        Dim Last As Short = Me.DirListBox1.DirListCount
        Dim FilePath As String
        Dim SelectStr As String
        Dim No As Integer
        For j = 1 To Last
            Me.DirListBox1.SelectedIndex += 1
            FilePath = DirListBox1.Path
            SelectStr = DirListBox1.SelectedItem
            No = FilePath.IndexOf(SelectStr)

            Add_selected_file.Enabled = False
            If No > 0 Then
                Me.FileListBox1.Path = FilePath.Substring(0, No + Len(SelectStr))

                No = FileListBox1.Items.Count
                If No > 0 Then
                    FileListBox1.SelectedIndex = 0
                    Me.Add_selected_file.Enabled = True
                Else
                    Me.Add_selected_file.Enabled = False
                End If
            Else
                Me.FileListBox1.Path = FilePath & "\" & SelectStr

                No = FileListBox1.Items.Count
                If No > 0 Then
                    FileListBox1.SelectedIndex = 0
                    Me.Add_selected_file.Enabled = True
                Else
                    Me.Add_selected_file.Enabled = False
                End If
            End If
            If Me.Add_selected_file.Enabled = True Then
                For i = 0 To 255
                    If Paths(i) = "" Then
                        Paths(i) += Me.FileListBox1.Path
                        DataFileName(i) = Me.FileListBox1.FileName
                        DataFileType(i) = Mid(Me.FileListBox1.FileName, Len(Me.FileListBox1.FileName) - 2)
                        TextBox1.Text += "☐" & Me.FileListBox1.Path
                        TextBox1.Text += vbCrLf
                        Exit For
                    End If
                Next
            End If
        Next
    End Sub

    Private Sub DriveListBox1_SelectedIndexChanged(ByVal sender As System.Object, ByVal e As System.EventArgs) Handles DriveListBox1.SelectedIndexChanged
        Me.DirListBox1.Path = Me.DriveListBox1.Drive
    End Sub

    Private Sub DirListBox1_Click(ByVal sender As Object, ByVal e As System.EventArgs) Handles DirListBox1.Click
        Call mouse_event(&H2, 0, 0, 0, 0)
        Call mouse_event(&H4, 0, 0, 0, 0)
        Doevents()
        Me.TextBox2.Text = Me.DirListBox1.Path
        Me.FileListBox1.Path = Me.DirListBox1.Path
    End Sub

    Private Sub FileListBox1_SelectedIndexChanged(ByVal sender As System.Object, ByVal e As System.EventArgs) Handles FileListBox1.SelectedIndexChanged

    End Sub

    Private Sub FileListBox1_PathChange(ByVal sender As Object, ByVal e As System.EventArgs) Handles FileListBox1.PathChange
        If Me.FileListBox1.Items.Count > 0 Then
            Me.FileListBox1.SelectedIndex = 0
            Me.Add_selected_file.Enabled = True
        Else
            Me.Add_selected_file.Enabled = False
        End If
    End Sub

    Private Sub Form2_Load(ByVal sender As System.Object, ByVal e As System.EventArgs) Handles MyBase.Load
        Me.FileListBox1.Pattern = "*.dat;*.DA2;*.DA3;*.DA4"

    End Sub

End Class
