# Supplementary material for: Evaluation of Head Movement Periodicity and Irregularity during Locomotion of Caenorhabditis elegans
Source: Front Behav Neurosci. 2013 Mar 21;7:20. doi: 10.3389/fnbeh.2013.00020 (PMC3604732; doi:10.3389/fnbeh.2013.00020)
Supplement: Supplementary Software S3 — Computer programs for Type-1 segment-lengths. [file 42064_Shingai_DataSheet3.ZIP › type1/WindowsApplication2/Module1.vb]

Imports System.IO

Module Module1
    Dim DataFolderPath As String
    Dim DataFileName As String
    Dim DataFileType As String

    Dim State() As String
    Dim FBCS() As Char
    Dim ChainCode() As String
    Dim FrameCoordinates(,) As Short
    Dim PicStep As Single = 1

    Dim OriginalLocus(,) As Single

    Dim LengthAverageLocus(,) As Single
    Dim LengthAverageIntersectionNo(,) As Single
    Dim LengthAverageLocusIntersection(,) As Single

    Dim ThinLocus(,) As Single
    Dim ThinLocusMadeNo(,) As Long
    Dim ThinLocusIntersectionNo(,) As Single
    Dim ThinLocusIntersection(,) As Single

    Dim ThinLengthAverageLocus(,) As Single
    Dim ThinLengthAverageLocusIntersectionNo(,) As Single
    Dim ThinLengthAverageLocusIntersection(,) As Single

    Function Main(ByVal Path As String, ByVal FileName As String, ByVal DataType As String) As Boolean
        DataFolderPath = Path
        DataFileName = FileName
        DataFileType = DataType

        Call Load(Path)
        Call EditLocus(OriginalLocus)
        Call ThinLocusMade()
        Call ThinLengthAverageLocusMade()
        Call IntersectionCalculation2(ThinLocus, ThinLocusIntersection, ThinLocusMadeNo, ThinLocusIntersectionNo)
        Call SaveThin()
        Call SaveThinIntersection()

        Call LengthAverageLocusMade()
        Call Loc5Average(LengthAverageLocus)
        Call IntersectionCalculation(LengthAverageLocus, LengthAverageLocusIntersection, LengthAverageIntersectionNo)
        Call Save(Path)
    End Function

    Function Loc5Average(ByRef Locus(,) As Single) As Boolean
        Dim i As Long, j As Long, Sw As Boolean
        Dim ValueX As Double, ValueY As Double
        Dim Last As Long = UBound(Locus, 2)
        Dim ReLocus(1, Last - 1) As Double
        For i = 2 To Last - 2
            ValueX = 0 : ValueY = 0
            Sw = True
            For j = i - 2 To i + 2
                If Locus(0, j) <= 0 AndAlso Locus(1, j) <= 0 Then
                    Sw = False
                    Exit For
                Else
                    ValueX += Locus(0, j) : ValueY += Locus(1, j)
                End If
            Next
            If Sw = True Then
                ReLocus(0, i) = ValueX / 5
                ReLocus(1, i) = ValueY / 5
            End If
        Next
        For i = 0 To Last - 1
            Locus(0, i) = ReLocus(0, i)
            Locus(1, i) = ReLocus(1, i)
        Next
        Return True
    End Function

    Function LengthAverageLocusMade() As Boolean
        Dim ChainPart(1, 256) As Short
        Dim ChainStr As String
        Dim Chain() As String
        Dim i As Integer, j As Short
        Dim Lasti As Integer = UBound(ChainCode, 1), Lastj As Short
        Dim WED As Single
        Dim WES As Single
        Dim Sw As Boolean, StartNo As Short, EndNo As Short
        Dim SumX As Long, SumY As Long
        For i = 2 To Lasti
            If OriginalLocus(0, i) <> 0 Then
                ChainStr = ChainCode(i)
                Chain = Split(ChainStr, ",")
                Lastj = ((UBound(Chain, 1) + 1) / 2) - 1
                For j = 0 To Lastj
                    ChainPart(0, j) = Chain(j * 2)
                    ChainPart(1, j) = Chain(j * 2 + 1)
                Next
                ChainPart(0, j) = -1 : ChainPart(1, j) = -1
                WED = WromEuclideanDistance(ChainPart)
                WED = WED / 4 : WES = 0 : j = i : Sw = True
                While WED > WES
                    If (OriginalLocus(0, j - 1) = 0 AndAlso OriginalLocus(1, j - 1) = 0) OrElse _
                       (OriginalLocus(0, j) = 0 AndAlso OriginalLocus(1, j) = 0) OrElse _
                       j = 1 Then Sw = False : Exit While
                    WES += Math.Sqrt((OriginalLocus(0, j - 1) - OriginalLocus(0, j)) ^ 2 + _
                                     (OriginalLocus(1, j - 1) - OriginalLocus(1, j)) ^ 2)
                    j -= 1
                End While
                If Sw = True Then
                    StartNo = j + 1
                    WES = 0 : j = i : Sw = True
                    While WED > WES
                        If (OriginalLocus(0, j + 1) = 0 AndAlso OriginalLocus(1, j + 1) = 0) OrElse _
                           (OriginalLocus(0, j) = 0 AndAlso OriginalLocus(1, j) = 0) _
                           Then Sw = False : Exit While
                        WES += Math.Sqrt((OriginalLocus(0, j + 1) - OriginalLocus(0, j)) ^ 2 + _
                                         (OriginalLocus(1, j + 1) - OriginalLocus(1, j)) ^ 2)
                        j += 1
                    End While
                    If Sw = True Then
                        EndNo = j : SumX = 0 : SumY = 0
                        For j = StartNo To EndNo
                            SumX += OriginalLocus(0, j)
                            SumY += OriginalLocus(1, j)
                        Next
                        LengthAverageLocus(0, i) = SumX / ((EndNo - StartNo) + 1)
                        LengthAverageLocus(1, i) = SumY / ((EndNo - StartNo) + 1)
                    End If
                End If
            End If
        Next
    End Function

    Function WromEuclideanDistance(ByVal ChainPart(,) As Short) As Single
        Dim i As Short = 0
        Dim x1 As Short, x2 As Short
        Dim y1 As Short, y2 As Short
        Dim Sum As Single = 0
        While ChainPart(0, i + 1) <> -1
            x1 = ChainPart(0, i)
            x2 = ChainPart(0, i + 1)
            y1 = ChainPart(1, i)
            y2 = ChainPart(1, i + 1)
            Sum += Math.Sqrt((x2 - x1) ^ 2 + (y2 - y1) ^ 2)
            i += 1
        End While
        WromEuclideanDistance = Sum
    End Function

    Function EditLocus(ByVal Locus(,) As Single) As Boolean
        Dim Cnt As Integer
        Dim Last = UBound(Locus, 2)
        For Cnt = 0 To Last
            If State(Cnt) = "m:" Then
                Locus(0, Cnt) = Locus(0, Cnt)
            End If
            If FBCS(Cnt) <> "F" OrElse State(Cnt) <> "m:" Then
                Locus(0, Cnt) = 0
                Locus(1, Cnt) = 0
            Else
                Locus(0, Cnt) = Locus(0, Cnt)
            End If
        Next

        Call aaa(OriginalLocus)
        Call bbb(OriginalLocus)

    End Function

    Function IntersectionCalculation(ByRef Locus(,) As Single, ByRef IntersectionLocus(,) As Single, ByRef IntersectionNo(,) As Single) As Boolean
        Dim IntersectionCnt As Integer
        Dim α1 As Single = 0
        Dim β1 As Single = 0
        Dim α2 As Single = 0
        Dim β2 As Single = 0
        Dim ABx1 As Single = 0, ABx2 As Single = 0
        Dim ABy1 As Single = 0, ABy2 As Single = 0
        Dim CDx1 As Single = 0, CDx2 As Single = 0
        Dim CDy1 As Single = 0, CDy2 As Single = 0
        Dim Rex As Single, Rey As Single

        Dim LocusLast As Integer = UBound(Locus, 2)
        Dim StartNo As Short, EndNo As Short, Cnt As Integer
        Dim i As Integer, j As Integer, k As Integer, l As Integer
        Dim E1 As Double, E2 As Double
        Cnt = 0
        While Cnt <> LocusLast
            If Locus(0, Cnt) <> 0 AndAlso Locus(1, Cnt) <> 0 AndAlso _
               Locus(0, Cnt + 1) <> 0 AndAlso Locus(1, Cnt + 1) <> 0 Then
                StartNo = Cnt : k = 0
                While Locus(0, Cnt) <> 0 AndAlso Locus(1, Cnt) <> 0 AndAlso Cnt < LocusLast
                    Cnt += 1
                End While
                EndNo = Cnt - 2
                For i = StartNo To EndNo
                    l = StartNo + k + (3 * 10)
                    If l > EndNo Then l = EndNo
                    For j = StartNo + k To l
                        ABx1 = OriginalLocus(0, i) : ABy1 = OriginalLocus(1, i)
                        ABx2 = OriginalLocus(0, i + 1) : ABy2 = OriginalLocus(1, i + 1)
                        CDx1 = Locus(0, j) : CDy1 = Locus(1, j)
                        CDx2 = Locus(0, j + 1) : CDy2 = Locus(1, j + 1)
                        If i = 2305 Then
                            i = i
                        End If
                        If ABx1 > 0 AndAlso ABy1 > 0 AndAlso _
                           ABx2 > 0 AndAlso ABy2 > 0 AndAlso _
                           CDx1 > 0 AndAlso CDy1 > 0 AndAlso _
                           CDx2 > 0 AndAlso CDy2 > 0 Then
                            If Euclidean_Distance(ABx1, ABy1, ABx2, ABy2) > 0 AndAlso _
                               Euclidean_Distance(CDx1, CDy1, CDx2, CDy2) > 0 Then
                                If IntersectionCalculation_Sub(ABx1, ABy1, ABx2, ABy2, _
                                                               CDx1, CDy1, CDx2, CDy2, _
                                                               Rex, Rey) = True Then
                                    IntersectionLocus(0, IntersectionCnt) = Rex
                                    IntersectionLocus(1, IntersectionCnt) = Rey
                                    E1 = Math.Sqrt((Rex - ABx1) * (Rex - ABx1) + (Rey - ABy1) * (Rey - ABy1))
                                    E2 = Math.Sqrt((ABx2 - ABx1) * (ABx2 - ABx1) + (ABy2 - ABy1) * (ABy2 - ABy1))
                                    IntersectionNo(0, IntersectionCnt) = i + (E1 / E2)
                                    If Math.Abs(E1 / E2) > 1 Then
                                        E1 = E1
                                    End If
                                    E1 = Math.Sqrt((Rex - CDx1) * (Rex - CDx1) + (Rey - CDy1) * (Rey - CDy1))
                                    E2 = Math.Sqrt((CDx2 - CDx1) * (CDx2 - CDx1) + (CDy2 - CDy1) * (CDy2 - CDy1))
                                    IntersectionNo(1, IntersectionCnt) = j + (E1 / E2)
                                    If Math.Abs(E1 / E2) > 1 Then
                                        E1 = E1
                                    End If
                                    IntersectionCnt += 1
                                    k = j - StartNo
                                End If
                            End If
                        End If
                    Next
                Next
                IntersectionNo(0, IntersectionCnt) = -1
                IntersectionNo(1, IntersectionCnt) = -1
                IntersectionCnt += 1
            End If
            Cnt += 1
        End While

        IntersectionNo(0, IntersectionCnt) = -2
        IntersectionNo(1, IntersectionCnt) = -2
    End Function

    Function IntersectionCalculation_Sub(ByVal ABx1 As Single, ByVal ABy1 As Single, _
                                         ByVal ABx2 As Single, ByVal ABy2 As Single, _
                                         ByVal CDx1 As Single, ByVal CDy1 As Single, _
                                         ByVal CDx2 As Single, ByVal CDy2 As Single, _
                                         ByRef IntersectionCalculationX As Single, _
                                         ByRef IntersectionCalculationY As Single) As Boolean
        Dim Inclination1 As Single
        Dim Inclination2 As Single
        Dim OffSet1 As Single
        Dim OffSet2 As Single

        If ABy1 = ABy2 And CDx1 = CDx2 Then
            IntersectionCalculationX = CDx1
            IntersectionCalculationY = ABy1
        ElseIf ABy1 = ABy2 And CDy1 = CDy2 Then
            IntersectionCalculation_Sub = False : Exit Function
        ElseIf ABx1 = ABx2 And CDx1 = CDx2 Then
            IntersectionCalculation_Sub = False : Exit Function
        ElseIf ABx1 = ABx2 And CDy1 = CDy2 Then
            IntersectionCalculationX = ABx1
            IntersectionCalculationY = CDy1
        ElseIf ABx1 = ABx2 Then
            Call IntersectionCalculation_Sub_Sub1(CDx1, CDy1, CDx2, CDy2, ABx1, IntersectionCalculationX, IntersectionCalculationY)
        ElseIf ABy1 = ABy2 Then
            Call IntersectionCalculation_Sub_Sub2(CDx1, CDy1, CDx2, CDy2, ABy1, IntersectionCalculationX, IntersectionCalculationY)
        ElseIf CDx1 = CDx2 Then
            Call IntersectionCalculation_Sub_Sub1(ABx1, ABy1, ABx2, ABy2, CDx1, IntersectionCalculationX, IntersectionCalculationY)
        ElseIf CDy1 = CDy2 Then
            Call IntersectionCalculation_Sub_Sub2(ABx1, ABy1, ABx2, ABy2, CDy1, IntersectionCalculationX, IntersectionCalculationY)
        Else
            Inclination1 = (ABy2 - ABy1) / (ABx2 - ABx1)
            Inclination2 = (CDy2 - CDy1) / (CDx2 - CDx1)
            If Inclination1 = Inclination2 Then
                IntersectionCalculation_Sub = False
                Exit Function
            End If
            OffSet1 = -Inclination1 * ABx1 + ABy1
            OffSet2 = -Inclination2 * CDx1 + CDy1
            IntersectionCalculationX = (OffSet2 - OffSet1) / (Inclination1 - Inclination2)
            IntersectionCalculationY = Inclination1 * IntersectionCalculationX + OffSet1
        End If
        If IntersectionCalculation_Sub_Sub3(ABx1, ABy1, ABx2, ABy2, CDx1, CDy1, CDx2, CDy2, _
                                            IntersectionCalculationX, IntersectionCalculationY) = True Then
            IntersectionCalculation_Sub = True
        Else
            IntersectionCalculation_Sub = False
        End If
    End Function

    Function IntersectionCalculation_Sub_Sub1(ByVal x1 As Single, ByVal y1 As Single, ByVal x2 As Single, ByVal y2 As Single, _
                                              ByVal DecisionValue As Single, _
                                              ByRef IntersectionCalculationX As Single, ByRef IntersectionCalculationY As Single) As Boolean
        Dim Inclination As Single
        Dim OffSet As Single
        Inclination = (y2 - y1) / (x2 - x1)
        OffSet = -Inclination * x1 + y1
        IntersectionCalculationX = DecisionValue
        IntersectionCalculationY = Inclination * DecisionValue + OffSet
    End Function

    Function IntersectionCalculation_Sub_Sub2(ByVal x1 As Single, ByVal y1 As Single, ByVal x2 As Single, ByVal y2 As Single, _
                                              ByVal DecisionValue As Single, _
                                              ByRef IntersectionCalculationX As Single, ByRef IntersectionCalculationY As Single) As Boolean
        Dim Inclination As Single
        Dim OffSet As Single
        Inclination = (y2 - y1) / (x2 - x1)
        OffSet = -Inclination * x1 + y1
        IntersectionCalculationY = DecisionValue
        IntersectionCalculationX = (DecisionValue - OffSet) / (Inclination)
    End Function

    Function IntersectionCalculation_Sub_Sub3(ByVal Line1x1 As Single, ByVal Line1y1 As Single, _
                                              ByVal Line1x2 As Single, ByVal Line1y2 As Single, _
                                              ByVal Line2x1 As Single, ByVal Line2y1 As Single, _
                                              ByVal Line2x2 As Single, ByVal Line2y2 As Single, _
                                              ByVal IntersectionCalculationX As Single, ByVal IntersectionCalculationY As Single) As Boolean
        If IntersectionCalculation_Sub_Sub3_Sub(Line1x1, Line1x2, IntersectionCalculationX) = False Then Exit Function
        If IntersectionCalculation_Sub_Sub3_Sub(Line1y1, Line1y2, IntersectionCalculationY) = False Then Exit Function
        If IntersectionCalculation_Sub_Sub3_Sub(Line2x1, Line2x2, IntersectionCalculationX) = False Then Exit Function
        If IntersectionCalculation_Sub_Sub3_Sub(Line2y1, Line2y2, IntersectionCalculationY) = False Then Exit Function
        IntersectionCalculation_Sub_Sub3 = True
    End Function

    Function IntersectionCalculation_Sub_Sub3_Sub(ByVal Value1 As Single, ByVal Value2 As Single, _
                                              ByVal IntersectionCalculation As Single) As Boolean
        If Value1 < Value2 Then
            If Value1 <= IntersectionCalculation AndAlso IntersectionCalculation <= Value2 Then
            Else
                IntersectionCalculation_Sub_Sub3_Sub = False
                Exit Function
            End If
        ElseIf Value1 = Value2 Then
            If Value1 <> IntersectionCalculation Then
                IntersectionCalculation_Sub_Sub3_Sub = False
                Exit Function
            End If
        Else
            If Value2 <= IntersectionCalculation AndAlso IntersectionCalculation <= Value1 Then
            Else
                IntersectionCalculation_Sub_Sub3_Sub = False
                Exit Function
            End If
        End If
        IntersectionCalculation_Sub_Sub3_Sub = True
    End Function

    Function IntersectionCalculation2(ByRef Locus(,) As Single, ByRef IntersectionLocus(,) As Single, ByVal MadeNo(,) As Long, ByRef IntersectionNo(,) As Single) As Boolean
        Dim IntersectionCnt As Integer
        Dim α1 As Single = 0
        Dim β1 As Single = 0
        Dim α2 As Single = 0
        Dim β2 As Single = 0
        Dim ABx1 As Single = 0, ABx2 As Single = 0
        Dim ABy1 As Single = 0, ABy2 As Single = 0
        Dim CDx1 As Single = 0, CDx2 As Single = 0
        Dim CDy1 As Single = 0, CDy2 As Single = 0
        Dim Rex As Single, Rey As Single

        Dim LocusLast As Integer = UBound(MadeNo, 2)
        Dim StartNo1 As Integer, EndNo1 As Integer, Cnt As Integer
        Dim StartNo2 As Integer, EndNo2 As Integer
        Dim i As Integer, j As Integer, k As Integer
        Dim E1 As Double, E2 As Double
        Cnt = 0
        While Cnt <> LocusLast
            StartNo1 = MadeNo(0, Cnt)
            EndNo1 = MadeNo(1, Cnt)
            StartNo2 = MadeNo(2, Cnt)
            EndNo2 = MadeNo(3, Cnt)
            If StartNo1 = 8388 Then
                Cnt = Cnt
            End If
            k = 0
            If StartNo1 = -1 AndAlso EndNo1 = -1 Then Exit While
            For i = StartNo1 To EndNo1
                For j = StartNo2 + k To EndNo2
                    ABx1 = OriginalLocus(0, i) : ABy1 = OriginalLocus(1, i)
                    ABx2 = OriginalLocus(0, i + 1) : ABy2 = OriginalLocus(1, i + 1)
                    CDx1 = Locus(0, j) : CDy1 = Locus(1, j)
                    CDx2 = Locus(0, j + 1) : CDy2 = Locus(1, j + 1)
                    If ABx1 > 0 AndAlso ABy1 > 0 AndAlso _
                       ABx2 > 0 AndAlso ABy2 > 0 AndAlso _
                       CDx1 > 0 AndAlso CDy1 > 0 AndAlso _
                       CDx2 > 0 AndAlso CDy2 > 0 Then
                        If Euclidean_Distance(ABx1, ABy1, ABx2, ABy2) > 0 AndAlso _
                           Euclidean_Distance(CDx1, CDy1, CDx2, CDy2) > 0 Then
                            If IntersectionCalculation_Sub(ABx1, ABy1, ABx2, ABy2, _
                                                           CDx1, CDy1, CDx2, CDy2, _
                                                           Rex, Rey) = True Then
                                IntersectionLocus(0, IntersectionCnt) = Rex
                                IntersectionLocus(1, IntersectionCnt) = Rey
                                E1 = Math.Sqrt((Rex - ABx1) * (Rex - ABx1) + (Rey - ABy1) * (Rey - ABy1))
                                E2 = Math.Sqrt((ABx2 - ABx1) * (ABx2 - ABx1) + (ABy2 - ABy1) * (ABy2 - ABy1))
                                IntersectionNo(0, IntersectionCnt) = i + (E1 / E2)
                                If Math.Abs(E1 / E2) > 1 OrElse E2 = 0 Then
                                    E1 = E1
                                End If
                                E1 = Math.Sqrt((Rex - CDx1) * (Rex - CDx1) + (Rey - CDy1) * (Rey - CDy1))
                                E2 = Math.Sqrt((CDx2 - CDx1) * (CDx2 - CDx1) + (CDy2 - CDy1) * (CDy2 - CDy1))
                                IntersectionNo(1, IntersectionCnt) = j + (E1 / E2)
                                If IntersectionCnt > 0 AndAlso _
                                   IntersectionNo(0, IntersectionCnt - 1) = IntersectionNo(0, IntersectionCnt) AndAlso _
                                   IntersectionNo(1, IntersectionCnt - 1) = IntersectionNo(1, IntersectionCnt) AndAlso _
                                   IntersectionLocus(0, IntersectionCnt - 1) = IntersectionLocus(0, IntersectionCnt) AndAlso _
                                   IntersectionLocus(1, IntersectionCnt - 1) = IntersectionLocus(1, IntersectionCnt) Then
                                    IntersectionNo(0, IntersectionCnt) = 0
                                    IntersectionNo(1, IntersectionCnt) = 0
                                    IntersectionLocus(0, IntersectionCnt) = 0
                                    IntersectionLocus(1, IntersectionCnt) = 0
                                Else
                                    IntersectionCnt += 1
                                End If
                                k = (j - StartNo2)
                            Else
                                j = j
                            End If
                        End If
                    Else
                        j = j
                    End If
                Next
            Next
            IntersectionNo(0, IntersectionCnt) = -1
            IntersectionNo(1, IntersectionCnt) = -1
            IntersectionCnt += 1
            Cnt += 1
        End While
        IntersectionNo(0, IntersectionCnt) = -2
        IntersectionNo(1, IntersectionCnt) = -2
    End Function

    Function Load(ByVal Path As String) As Boolean
        Dim LoadData As String, Data() As String
        Dim BaseData(50) As String
        Dim Cnt As Long = 0, i As Short, j As Short
        Dim Last As Long = 0
        FileOpen(1, Path & "\info\Base1.csv", OpenMode.Input)
        Do
            LoadData = LineInput(1) : Last += 1
        Loop While EOF(1) = False
        ReDim State(Last)
        Dim HT(Last) As Byte
        ReDim FBCS(Last)
        ReDim ChainCode(Last)
        ReDim FrameCoordinates(1, Last)
        ReDim OriginalLocus(1, Last)
        ReDim LengthAverageLocus(1, Last)
        ReDim LengthAverageIntersectionNo(1, Last)
        ReDim LengthAverageLocusIntersection(1, Last)

        FileClose(1)

        FileOpen(1, Path & "\info\FLAG.csv", OpenMode.Input)
        Cnt = 0
        Do
            LoadData = LineInput(1)
            LoadData = LoadData.TrimStart("""")
            Data = Split(LoadData, ",")
            HT(Cnt) = Val(Data(4))
            FBCS(Cnt) = CChar(Data(14).Trim(""""))
            Cnt += 1
        Loop While EOF(1) = False
        FileClose(1)

        FileOpen(1, Path & "\info\Base1.csv", OpenMode.Input)
        Cnt = 0
        Do
            LoadData = LineInput(1)
            ReDim Data(0)
            For i = 0 To 50 : BaseData(i) = "" : Next
            Data = Split(LoadData, ",")
            BaseData(0) = Data(0) : BaseData(1) = Data(1) : BaseData(2) = Data(2) : BaseData(3) = Data(3)
            If BaseData(3) > 0 Then
                For i = 1 To BaseData(3) * 2
                    BaseData(4) &= Data(3 + i) & ","
                Next
                BaseData(4) = BaseData(4).TrimEnd(",")
                BaseData(4) = BaseData(4).Trim("""")
                For j = i To UBound(Data, 1) - 3
                    BaseData(5 + (j - i)) = Data(3 + j)
                Next
            Else
                If Data(3) = -1 Then
                    For i = 0 To 3
                        BaseData(i) = Data(i).Trim("""")
                    Next
                    For i = 4 To UBound(BaseData, 1)
                        BaseData(i) = 0
                    Next
                Else
                    For i = 0 To UBound(Data, 1)
                        BaseData(i) = Data(i).Trim("""")
                    Next
                End If
            End If
            ReDim Data(0) : Data = BaseData
            State(Cnt) = Data(0).Trim("""")
            ChainCode(Cnt) = Data(4)
            FrameCoordinates(0, Cnt) = Val(Data(15))
            FrameCoordinates(1, Cnt) = Val(Data(16))

            Select Case HT(Cnt)
                Case 1
                    OriginalLocus(0, Cnt) = Val(Data(23))
                    OriginalLocus(1, Cnt) = Val(Data(24))
                Case 2
                    OriginalLocus(0, Cnt) = Val(Data(27))
                    OriginalLocus(1, Cnt) = Val(Data(28))
            End Select


            Cnt += 1
        Loop While EOF(1) = False
        FileClose(1)
    End Function

    Function Save(ByVal Path As String) As Boolean
        Dim dummy() = {0}
        Dim Cnt As Integer, Last As Integer = UBound(State, 1)
        FileOpen(1, Path & "\info\tmp5.csv", OpenMode.Output)
        For Cnt = 0 To Last
            WriteLine(1, OriginalLocus(0, Cnt), _
                         OriginalLocus(1, Cnt), _
                         dummy(0), _
                         dummy(0), _
                         dummy(0), _
                         dummy(0), _
                         dummy(0), _
                         dummy(0), _
                         dummy(0), _
                         dummy(0), _
                         dummy(0), _
                         dummy(0), _
                         dummy(0), _
                         dummy(0), _
                         dummy(0), _
                         dummy(0), _
                         dummy(0), _
                         dummy(0), _
                         LengthAverageLocus(0, Cnt), _
                         LengthAverageLocus(1, Cnt), _
                         LengthAverageIntersectionNo(0, Cnt), _
                         LengthAverageIntersectionNo(1, Cnt), _
                         LengthAverageLocusIntersection(0, Cnt), _
                         LengthAverageLocusIntersection(1, Cnt),
                         dummy(0), _
                         dummy(0), _
                         dummy(0), _
                         dummy(0), _
                         dummy(0), _
                         dummy(0), _
                         dummy(0), _
                         dummy(0), _
                         dummy(0), _
                         dummy(0), _
                         dummy(0), _
                         dummy(0) _
                         )
        Next
        FileClose(1)
    End Function

    Function aaa(ByRef Loc(,) As Single) As Boolean
        Dim i As Long
        For i = 0 To UBound(Loc, 2) - 1
            If Euclidean_Distance(Loc(0, i), Loc(1, i), Loc(0, i + 1), Loc(1, i + 1)) <= 1 Then
                Loc(0, i + 1) = Loc(0, i)
                Loc(1, i + 1) = Loc(1, i)
            End If
        Next
        Return True
    End Function

    Function Euclidean_Distance(ByVal x1 As Decimal, ByVal y1 As Decimal, _
                                ByVal x2 As Decimal, ByVal y2 As Decimal) As Decimal
        Return Math.Sqrt((x1 - x2) * (x1 - x2) + (y1 - y2) * (y1 - y2))
    End Function

    Function bbb(ByRef Loc(,) As Single) As Boolean
        Dim i As Long
        Dim A As Double, B As Double, C As Double
        For i = 0 To UBound(Loc, 2) - 2
            If Loc(0, i) > 0 AndAlso Loc(1, i) > 0 AndAlso _
               Loc(0, i + 1) > 0 AndAlso Loc(1, i + 1) > 0 AndAlso _
               Loc(0, i + 2) > 0 AndAlso Loc(1, i + 2) > 0 Then
                A = Euclidean_Distance(Loc(0, i + 1), Loc(1, i + 1), Loc(0, i + 2), Loc(1, i + 2))
                B = Euclidean_Distance(Loc(0, i), Loc(1, i), Loc(0, i + 2), Loc(1, i + 2))
                C = Euclidean_Distance(Loc(0, i), Loc(1, i), Loc(0, i + 1), Loc(1, i + 1))
                If A = C Then
                    If Math.Round(A + C, 3) = Math.Round(B, 3) Then
                    ElseIf B = 0 Then
                        Loc(0, i + 1) = Loc(0, i)
                        Loc(1, i + 1) = Loc(1, i)
                    Else
                        If Angle_B(A, B, C) <= 20 Then
                            Loc(0, i + 1) = Loc(0, i)
                            Loc(1, i + 1) = Loc(1, i)
                        End If
                    End If
                Else
                    If Angle_B(A, B, C) <= 20 Then
                        Loc(0, i + 1) = Loc(0, i)
                        Loc(1, i + 1) = Loc(1, i)
                    End If
                End If
            End If
        Next
        Return True
    End Function

    Function Angle_B(ByVal Ax As Decimal, ByVal Ay As Decimal, _
                     ByVal Bx As Decimal, ByVal By As Decimal, _
                     ByVal Cx As Decimal, ByVal Cy As Decimal) As Decimal
        Dim Acos As Decimal
        Dim A As Decimal, B As Decimal, C As Decimal
        On Error GoTo ErrLabel
        A = Euclidean_Distance(Bx, By, Cx, Cy)
        B = Euclidean_Distance(Ax, Ay, Cx, Cy)
        C = Euclidean_Distance(Ax, Ay, Bx, By)
        Acos = (A * A + C * C - B * B) / (2 * A * C)
        If Math.Abs(Acos) <> 1 Then
            Acos = Math.Atan(-Acos / Math.Sqrt(-Acos * Acos + 1)) + 2 * Math.Atan(1)
            Return Acos * CDec(180) / CDec(Math.PI)
        Else
            Return -1
        End If
ErrLabel:
        Return -1
    End Function

    Function Angle_B(ByVal A As Double, ByVal B As Double, ByVal C As Double)
        Dim Acos As Double
        Acos = (A * A + C * C - B * B) / (2 * A * C)
        If Math.Abs(Acos) <> 1 Then
            Acos = Math.Atan(-Acos / Math.Sqrt(-Acos * Acos + 1)) + 2 * Math.Atan(1)
            Angle_B = Acos * 180 / Math.PI
        Else
            Angle_B = -1
        End If
    End Function

    Function ThinLocusMade() As Boolean
        ReDim ThinLocus(1, 64000 * 2)
        ReDim ThinLocusMadeNo(3, 64000 * 2)
        ReDim ThinLocusIntersectionNo(1, 64000 * 2)
        ReDim ThinLocusIntersection(1, 64000 * 2)
        ReDim ThinLengthAverageLocus(1, 64000 * 2)
        Dim Image(640 - 1, 480 - 1) As Byte
        Dim fName(64000) As String
        Dim Cnt As Long = 0
        Dim i As Long, Last As Long = UBound(OriginalLocus, 2) - 1
        Dim j As Long
        Call ThinLocusMade_SubLoad(fName)
        For i = 0 To Last
            If OriginalLocus(0, i) > 0 AndAlso OriginalLocus(1, i) > 0 Then
                For j = i To Last
                    If OriginalLocus(0, j + 1) > 0 AndAlso OriginalLocus(1, j + 1) > 0 Then
                    Else
                        If j - i > 1 Then
                            ThinLocusMadeNo(0, Cnt) = i
                            ThinLocusMadeNo(1, Cnt) = j
                            Cnt += 1
                        End If
                        i = j
                        Exit For
                    End If
                Next
            End If
        Next
        ThinLocusMadeNo(0, Cnt) = -1
        ThinLocusMadeNo(1, Cnt) = -1
        Dim Images(640 - 1, 480 - 1) As Byte
        Dim LImage(,) As Byte = {}
        Dim ImageC(,) As Byte = {}
        Dim BValue As Short
        Dim HoleValue As Byte
        Dim zX(2000) As Short, zY(2000) As Short
        Dim Cnt2 As Long = 0
        Dim ErrNo(1, 1000) As Long, ErrCnt As Short = 0
        Select Case DataFileType
            Case "dat", "DA3" : BValue = -20
            Case "DA2" : BValue = -5
        End Select
        For i = 0 To 64000 * 2
            If ThinLocusMadeNo(0, i) = -1 AndAlso ThinLocusMadeNo(1, i) = -1 Then Exit For
            BValue = -20
            ReDim Images(640 - 1, 480 - 1)
            ReDim LImage(0, 0)
            ReDim ImageC(0, 0)

            Call LoadImages_BinaryImage(ThinLocusMadeNo(0, i), ThinLocusMadeNo(1, i), fName, Images)

            Call ExpAndShr(Images)

            Call CopyImage(Images, ImageC)
            HoleValue = HoleCount(ImageC)

            Call ImageFlmDelete(Images)
            Call Labeling(Images)
            Call NoMaxLabelDelete(Images)
            Call thin(Images)
            If HoleValue = 0 Then
                If cntEndP(Images) > 2 Then
                    While Shave(Images) > 2 : End While
                End If
                Call lineUpImg(Images, UBound(Images, 1), UBound(Images, 2), zX, zY)
                Call ThinLocusMade_Sub2(OriginalLocus(0, ThinLocusMadeNo(1, i)), _
                                        OriginalLocus(1, ThinLocusMadeNo(1, i)), zX, zY)
                ThinLocusMadeNo(2, i) = Cnt2
                For j = 0 To 2000
                    ThinLocus(0, Cnt2) = zX(j)
                    ThinLocus(1, Cnt2) = zY(j)
                    If zX(j) = -1 AndAlso zY(j) = -1 Then
                        Cnt2 += 1
                        Exit For
                    End If
                    Cnt2 += 1
                Next
                ThinLocusMadeNo(3, i) = Cnt2 - 2
            Else
                If ThinLocusMade_Sub(i, ThinLocusMadeNo, fName) = True Then
                    i -= 1
                Else
                    ThinLocus(0, Cnt2) = -2
                    ThinLocus(1, Cnt2) = -2
                    Cnt2 += 1
                    ErrNo(0, ErrCnt) = ThinLocusMadeNo(0, i)
                    ErrNo(1, ErrCnt) = ThinLocusMadeNo(1, i)
                    ErrCnt += 1
                End If
            End If
        Next
        ThinLocus(0, Cnt2) = -3
        ThinLocus(1, Cnt2) = -3
        Return True
    End Function

    Function ThinLocusMade_Sub(ByVal No As Long, ByRef ImagesNo(,) As Long, ByVal fName() As String) As Boolean
        Dim i As Long, j As Long
        Dim Sw As Boolean
        Dim SNo As Long, ENo As Long
        Dim Images(,) As Byte
        Dim LImage(,) As Byte = {}
        Dim BValue As Short = -20
        Dim ImagesNo2(,) As Long = {}, Divide As Short = 2
        Do
            ReDim ImagesNo2(1, Divide - 1)
            Sw = False
            j = ImagesNo(1, No) - ImagesNo(0, No)
            For i = 1 To Divide
                SNo = ImagesNo(0, No) + j * ((i - 1) / Divide)
                ENo = ImagesNo(0, No) + j * (i / Divide)

                ReDim Images(640 - 1, 480 - 1)
                Call LoadImages_BinaryImage(SNo, ENo, fName, Images)
                Call ExpAndShr(Images)
                If HoleCount(Images) > 0 Then
                    Sw = True
                End If
            Next
            If j < Divide Then Return False
            If Sw = True Then Divide += 1
            If 5 < Divide Then Return False
        Loop While Sw = True
        For j = 1 To Divide - 1
            For i = 64000 * 2 To No + 1 Step -1
                ImagesNo(0, i) = ImagesNo(0, i - 1)
                ImagesNo(1, i) = ImagesNo(1, i - 1)
            Next
        Next
        Dim ReNo As Long = ImagesNo(0, No)
        j = ImagesNo(1, No) - ImagesNo(0, No)
        For i = No To No + Divide - 1
            ImagesNo(0, i) = ReNo
            ReNo = ImagesNo(0, No) + j * ((i - No + 1) / Divide)
            ImagesNo(1, i) = ReNo
            ReNo += 1
        Next
        Return True
    End Function

    Function ThinLocusMade_Sub2(ByVal LastHedX As Single, ByVal LastHedY As Single, ByRef zX() As Short, ByRef zY() As Short) As Boolean
        Dim Re_zX(2000) As Short, Re_zY(2000) As Short
        Dim i As Short
        Dim Sx As Single = zX(0), Sy As Single = zY(0)
        Dim Ex As Single, Ey As Single
        Dim Last As Short
        Dim Len1 As Single, Len2 As Single
        For i = 0 To 2000 - 1
            If zX(i + 1) = -1 AndAlso zY(i + 1) = -1 Then
                Ex = zX(i) : Ey = zY(i)
                Last = i
                Exit For
            End If
        Next
        Len1 = Euclidean_Distance(LastHedX, LastHedY, Sx, Sy)
        Len2 = Euclidean_Distance(LastHedX, LastHedY, Ex, Ey)
        If Len1 < Len2 Then
            For i = 0 To Last
                Re_zX(i) = zX(Last - i) : Re_zY(i) = zY(Last - i)
            Next
            Re_zX(i) = -1 : Re_zY(i) = -1
            zX = Re_zX : zY = Re_zY
        End If
        Return True
    End Function

    Function ThinLocusMade_SubLoad(ByVal fName() As String) As Boolean
        Dim Cnt As Long
        Dim LoadData As String, LoadStr() As String
        FileOpen(1, DataFolderPath & "\info\Base1.csv", OpenMode.Input)
        Do
            LoadData = LineInput(1)
            LoadStr = LoadData.Trim("""").Split(",")
            fName(Cnt) = LoadStr(1)
            Cnt += 1
        Loop While EOF(1) = False
        FileClose(1)
        Return True
    End Function

    Function ThinLengthAverageLocusMade() As Boolean
        Dim i As Long, ii As Long, j As Long, Last As Long
        Dim WED As Single, WED_Sum As Double, WED_Cnt As Short
        Dim WES As Single
        Dim ChainPart(1, 256) As Short
        Dim ChainStr As String
        Dim Chain() As String
        Dim SNo As Long, SNo2 As Long, SNo3 As Long
        Dim ENo As Long, ENo2 As Long
        Dim StartNo As Long, EndNo As Long
        Dim ED As Double, ED_Sum As Double
        Dim Sw As Boolean
        Dim SumX As Single, SumY As Single
        For i = 0 To UBound(OriginalLocus, 2)
            If OriginalLocus(0, i) <> 0 AndAlso OriginalLocus(1, i) <> 0 Then
                ChainStr = ChainCode(i)
                Chain = Split(ChainStr, ",")
                Last = ((UBound(Chain, 1) + 1) / 2) - 1
                For j = 0 To Last
                    ChainPart(0, j) = Chain(j * 2)
                    ChainPart(1, j) = Chain(j * 2 + 1)
                Next
                ChainPart(0, j) = -1 : ChainPart(1, j) = -1
                WED = WromEuclideanDistance(ChainPart)
            End If
        Next
        For i = 0 To UBound(ThinLocusMadeNo, 2)
            SNo = ThinLocusMadeNo(0, i)
            ENo = ThinLocusMadeNo(1, i)
            WED_Sum = 0 : WED_Cnt = 0
            If SNo >= 0 AndAlso ENo > 0 Then
                For ii = SNo To ENo
                    ChainStr = ChainCode(ii)
                    Chain = Split(ChainStr, ",")
                    Last = ((UBound(Chain, 1) + 1) / 2) - 1
                    For j = 0 To Last
                        ChainPart(0, j) = Chain(j * 2)
                        ChainPart(1, j) = Chain(j * 2 + 1)
                    Next
                    ChainPart(0, j) = -1 : ChainPart(1, j) = -1
                    WED = WromEuclideanDistance(ChainPart)
                    If WED = 0 Then MsgBox("Err", MsgBoxStyle.OkOnly)
                    WED_Sum += WED : WED_Cnt += 1
                Next
                WED = WED_Sum / CDbl(WED_Cnt)
                WED = WED / 2
                SNo2 = ThinLocusMadeNo(2, i)
                ENo2 = ThinLocusMadeNo(3, i)
                For ii = SNo2 To ENo2 - 1
                    ED = Euclidean_Distance(ThinLocus(0, ii), ThinLocus(1, ii), _
                                            ThinLocus(0, ii + 1), ThinLocus(1, ii + 1))
                    ED_Sum += ED
                    If ED_Sum > WED / 2 Then Exit For
                Next
                SNo3 = ii
                For ii = SNo3 To ENo2
                    Sw = False
                    WES = 0
                    For j = ii To SNo2 + 1 Step -1
                        If ThinLocus(0, j) <= 0 AndAlso ThinLocus(0, j - 1) <= 0 Then Exit For
                        WES += Euclidean_Distance(ThinLocus(0, j), ThinLocus(1, j), _
                                                  ThinLocus(0, j - 1), ThinLocus(1, j - 1))
                        If WED / 2 < WES Then
                            StartNo = j : Sw = True : Exit For
                        End If
                    Next
                    If Sw = True Then
                        WES = 0 : Sw = False
                        For j = ii To ENo2 - 1
                            If ThinLocus(0, j) <= 0 AndAlso ThinLocus(0, j + 1) <= 0 Then Exit For
                            WES += Euclidean_Distance(ThinLocus(0, j), ThinLocus(1, j), _
                                                      ThinLocus(0, j + 1), ThinLocus(1, j + 1))
                            If WED / 2 < WES Then
                                EndNo = j : Sw = True : Exit For
                            End If
                        Next
                    End If
                    If Sw = True Then
                        SumX = 0 : SumY = 0
                        For j = StartNo To EndNo
                            SumX += ThinLocus(0, j)
                            SumY += ThinLocus(1, j)
                        Next
                        ThinLengthAverageLocus(0, ii) = SumX / ((EndNo - StartNo) + 1)
                        ThinLengthAverageLocus(1, ii) = SumY / ((EndNo - StartNo) + 1)
                    End If
                Next
            End If
        Next
        Return True
    End Function

    Function SaveThin() As Boolean
        Dim i As Long
        Dim Last As Long = UBound(ThinLocus, 2)
        FileOpen(2, DataFolderPath & "\info\tmp1.csv", OpenMode.Output)
        For i = 0 To Last
            Call WriteLine(2, ThinLocusMadeNo(0, i), ThinLocusMadeNo(1, i), _
                              ThinLocusMadeNo(2, i), ThinLocusMadeNo(3, i))
            If ThinLocusMadeNo(0, i) = -1 AndAlso ThinLocusMadeNo(1, i) = -1 Then
                Exit For
            End If
        Next
        FileClose(2)
        FileOpen(2, DataFolderPath & "\info\tmp2.csv", OpenMode.Output)
        For i = 0 To Last
            Call WriteLine(2, ThinLocus(0, i), ThinLocus(1, i), _
                              ThinLengthAverageLocus(0, i), ThinLengthAverageLocus(1, i))
            If ThinLocus(0, i) = -3 AndAlso ThinLocus(1, i) = -3 Then
                Exit For
            End If
        Next
        FileClose(2)
        Return True
    End Function

    Function SaveThinIntersection() As Boolean
        Dim i As Long
        Dim Last As Long = UBound(ThinLocusIntersectionNo, 2)
        FileOpen(2, DataFolderPath & "\info\tmp4.csv", OpenMode.Output)
        For i = 0 To Last
            Call WriteLine(2, ThinLocusIntersectionNo(0, i), ThinLocusIntersectionNo(1, i), _
                              ThinLocusIntersection(0, i), ThinLocusIntersection(1, i))
            If ThinLocusIntersectionNo(0, i) = -2 AndAlso ThinLocusIntersectionNo(1, i) = -2 Then Exit For
        Next
        FileClose(2)
        Return True
    End Function

    Function LoadImages(ByVal SNo As Long, ByVal ENo As Long, ByVal fName() As String, ByRef Image(,) As Byte) As Boolean
        Dim i As Long
        Dim x As Long, y As Long
        Dim LImage(,) As Byte = {}
        For i = SNo To ENo
            If LoadImage(LImage, fName(i)) = True Then
                For y = FrameCoordinates(1, i) To FrameCoordinates(1, i) + UBound(LImage, 2) - 1
                    For x = FrameCoordinates(0, i) To FrameCoordinates(0, i) + UBound(LImage, 1) - 1
                        Select Case DataFileType
                            Case "dat", "DA3"
                                If Image(x, y) < 255 - (LImage(x - FrameCoordinates(0, i), y - FrameCoordinates(1, i))) Then
                                    Image(x, y) = 255 - (LImage(x - FrameCoordinates(0, i), y - FrameCoordinates(1, i)))
                                End If
                            Case "DA2"
                                If Image(x, y) < (LImage(x - FrameCoordinates(0, i), y - FrameCoordinates(1, i))) Then
                                    Image(x, y) = (LImage(x - FrameCoordinates(0, i), y - FrameCoordinates(1, i)))
                                End If
                        End Select
                    Next
                Next
            End If
        Next
        Return True
    End Function

    Function LoadImages_BinaryImage(ByVal SNo As Long, ByVal ENo As Long, ByVal fName() As String, ByRef Image(,) As Byte) As Boolean
        Dim i As Long
        Dim x As Long, y As Long
        Dim LImage(,) As Byte = {}
        For i = SNo To ENo
            If LoadImage(LImage, fName(i)) = True Then
                Select Case DataFileType
                    Case "dat", "DA3"
                        Call BinaryImage(LImage, -20)
                    Case "DA2"
                        Call NotImage(LImage)
                        Call BinaryImage(LImage, -5)
                End Select
                For y = FrameCoordinates(1, i) To FrameCoordinates(1, i) + UBound(LImage, 2) - 1
                    For x = FrameCoordinates(0, i) To FrameCoordinates(0, i) + UBound(LImage, 1) - 1
                        If Image(x, y) < (LImage(x - FrameCoordinates(0, i), y - FrameCoordinates(1, i))) Then
                            Image(x, y) = (LImage(x - FrameCoordinates(0, i), y - FrameCoordinates(1, i)))
                        End If
                    Next
                Next
            End If
        Next
        Return True
    End Function

    Function LoadImage(ByRef Image(,) As Byte, ByRef s As String) As Boolean
        Dim x, y As Short
        Dim i As Long
        Dim h(1077) As Byte
        Dim LaodData() As Byte
        Dim GetNo As Integer
        Dim Pos As Integer
        Dim SizeX As Short
        Dim SizeY As Short
        Dim Sw As Boolean

        If s = "" OrElse s.Trim("""") = "MOVING.bmp" Or s.Trim("""") = "LOST.bmp" Or s.Trim("""") = "END.bmp" Then Return False
        GetNo = CDbl(Mid(s.Trim(""""), 5, 5)) - 1
        Dim BR As BinaryReader = New BinaryReader(New FileStream(DataFolderPath & "\Pos.da+", FileMode.Open))

        BR.BaseStream.Seek(GetNo * 6, SeekOrigin.Begin)
        Pos = BR.ReadInt32

        BR.BaseStream.Seek(GetNo * 6 + 4, SeekOrigin.Begin)
        SizeX = BR.ReadByte

        SizeY = BR.ReadByte
        BR.Close()
        If SizeX = 0 And SizeY = 0 Then
            SizeX = 640
            SizeY = 480
            Sw = True
        Else
            If SizeX = 0 Or SizeY = 0 Then Return False
        End If
        SizeX -= 1 : SizeY -= 1
        ReDim Image(SizeX, SizeY)
        ReDim LaodData(CInt(SizeX + 1) * CInt(SizeY + 1))

        BR = New BinaryReader(New FileStream(DataFolderPath & "\" & CStr(DataFileName), FileMode.Open))
        BR.BaseStream.Seek(Pos, SeekOrigin.Begin)
        BR.Read(LaodData, 0, CInt(SizeX + 1) * CInt(SizeY + 1))
        BR.Close()
        i = 0
        For y = 0 To SizeY
            For x = 0 To SizeX
                Image(x, y) = LaodData(i)
                i = i + 1
            Next
        Next
        If Sw = True Then
            Dim OutImage(640 - 1, 480 - 1) As Byte
            For y = 0 To 480 - 1
                For x = 0 To 640 - 1
                    OutImage(x, y) = Not Image(x, y)
                Next
            Next
        End If
        Return True
    End Function

    Function BinaryImage(ByRef Image(,) As Byte, ByRef Value As Short) As Boolean
        Dim x As Short, y As Short
        Dim Lastx As Short, Lasty As Short
        Dim Sampleing(255) As Long
        Dim Max As Long = 0, MaxNo As Long = 0
        Lastx = UBound(Image, 1)
        Lasty = UBound(Image, 2)
        If 0 < Value Then
            If 0 > Value Or Value > 255 Then Return False
        Else
            For x = 0 To 255 : Sampleing(x) = 0 : Next
            For y = 0 To Lasty
                For x = 0 To Lastx
                    Sampleing(Image(x, y)) += 1
                Next
            Next
            For x = 1 To 254
                If Max < Sampleing(x) Then
                    Max = Sampleing(x)
                    MaxNo = x
                End If
            Next
            For x = MaxNo To 254
                If Sampleing(x) = 0 Then Exit For
            Next
            Value = MaxNo - (x - MaxNo) + Value
            If Value < 0 Then Value = 0
            If Value > 255 Then Value = 255
        End If

        For y = 0 To Lasty
            For x = 0 To Lastx
                If Value <= Image(x, y) Then
                    Image(x, y) = 0
                Else
                    Image(x, y) = 255
                End If
            Next
        Next
        Return True
    End Function

    Function NotImage(ByRef Image(,) As Byte) As Boolean
        Dim x As Short, Lastx As Short = UBound(Image, 1)
        Dim y As Short, Lasty As Short = UBound(Image, 2)
        For y = 0 To Lasty
            For x = 0 To Lastx
                Image(x, y) = Not Image(x, y)
            Next
        Next
        Return True
    End Function
    Function Euclidean_Distance(ByVal x1 As Single, ByVal y1 As Single, _
                                ByVal x2 As Single, ByVal y2 As Single) As Single
        Return Math.Sqrt((x1 - x2) * (x1 - x2) + (y1 - y2) * (y1 - y2))
    End Function

    Public Sub thin(ByRef d(,) As Byte)
        Dim ex, x, y, ey As Short
        Dim jsw As Short

        ex = UBound(d, 1) - 1
        ey = UBound(d, 2) - 1

        Do
            For y = 1 To ey
                For x = 1 To ex
                    If d(x, y) = 255 Then
                        If d(x - 1, y) = 0 Then
                            d(x, y) = 21
                        ElseIf d(x, y - 1) = 0 Then
                            d(x, y) = 31
                        ElseIf d(x + 1, y) = 0 Then
                            d(x, y) = 21
                        ElseIf d(x, y + 1) = 0 Then
                            d(x, y) = 31
                        End If
                    End If
                Next x
            Next y

            jsw = 0

            For y = 1 To ey
                For x = 1 To ex
                    If d(x, y) = 21 Then
                        jsw = 1
                        d(x, y) = shavePix(d, x, y)
                    End If
                Next x
            Next y

            For y = ey To 1 Step -1
                For x = ex To 1 Step -1
                    If d(x, y) = 31 Then
                        jsw = 1
                        d(x, y) = shavePix(d, x, y)
                    End If
                Next x
            Next y

        Loop While jsw > 0

        For y = 0 To ey + 1
            For x = 0 To ex + 1
                If d(x, y) > 0 Then
                    d(x, y) = 255
                Else
                    d(x, y) = 0
                End If
            Next x
        Next y

    End Sub

    Public Function shavePix(ByRef d(,) As Byte, ByRef x As Short, ByRef y As Short) As Byte
        Dim A7, A5, A3, A1, A2, A4, A6, A8 As Short
        Dim k, ns As Short

        A1 = (Not d(x + 1, y)) And 1
        A2 = (Not d(x + 1, y - 1)) And 1
        A3 = (Not d(x, y - 1)) And 1
        A4 = (Not d(x - 1, y - 1)) And 1
        A5 = (Not d(x - 1, y)) And 1
        A6 = (Not d(x - 1, y + 1)) And 1
        A7 = (Not d(x, y + 1)) And 1
        A8 = (Not d(x + 1, y + 1)) And 1
        ns = A1 + A3 + A5 + A7

        If ns + A2 + A4 + A6 + A8 <= 6 Then
            k = CShort(CShort(CShort(ns - CShort(A1 And A2 And A3)) - CShort(A3 And A4 And A5)) - CShort(A5 And A6 And A7)) - CShort(A7 And A8 And A1)
            If k = 1 Then
                shavePix = 0
            Else
                shavePix = 41
            End If
        Else
            shavePix = 41
        End If

    End Function

    Function ImageFlmDelete(ByRef Image(,) As Byte) As Boolean
        Dim x As Long, y As Long
        Dim Lastx As Long = UBound(Image, 1), Lasty As Long = UBound(Image, 2)
        For x = 0 To Lastx
            Image(x, 0) = 0
            Image(x, 1) = 0
            Image(x, Lasty - 1) = 0
            Image(x, Lasty) = 0
        Next
        For y = 0 To Lasty
            Image(0, y) = 0
            Image(1, y) = 0
            Image(Lastx - 1, y) = 0
            Image(Lastx, y) = 0
        Next
        Return True
    End Function

    Function Labeling(ByRef d(,) As Byte) As Short
        Dim Endx, y, x, Label, Endy As Short
        Endx = UBound(d, 1)
        Endy = UBound(d, 2)
        Label = 1
        For y = 0 To Endy
            For x = 0 To Endx
                If d(x, y) = 255 Then
                    d(x, y) = Label
                    Label = Label + 1
                    If Label = 255 Then Label = 254
                    PropagateLabel(d, d(x, y), Endx, y, Endy)
                End If
            Next x
        Next y
        Return Label - 1
    End Function

    Sub PropagateLabel(ByRef d(,) As Byte, ByRef v As Byte, ByRef xw As Short, ByRef sy As Short, ByRef ey As Short)
        Dim x, y As Short
        Dim f As Boolean
        Dim lf As Boolean
        Dim Endy As Short
        Endy = ey
        Do
            f = False
            For y = sy To Endy
                lf = False
                For x = 0 To xw
                    If d(x, y) = 255 Then lf = True
                    If d(x, y) = v Then
                        lf = True
                        If LabelingRnd(d, v, x, y) = True Then f = True
                    End If
                Next x
                If lf = False Then
                    Endy = y - 1
                    Exit For
                End If
            Next y
            If f = False Then Exit Do
            f = False
            For y = Endy To sy Step -1
                For x = 1 To xw
                    If d(x, y) = v Then
                        If LabelingRnd(d, v, x, y) = True Then f = True
                    End If
                Next x
            Next y
        Loop While f = True
    End Sub

    Function LabelingRnd(ByRef d(,) As Byte, ByRef v As Byte, ByRef x As Short, ByRef y As Short) As Boolean
        Dim f As Boolean
        f = False
        Dim Lastx As Short = UBound(d, 1)
        Dim Lasty As Short = UBound(d, 2)
        If 0 < x AndAlso 0 < y AndAlso d(x - 1, y - 1) = 255 Then
            d(x - 1, y - 1) = v
            f = True
        End If
        If 0 < y AndAlso d(x, y - 1) = 255 Then
            d(x, y - 1) = v
            f = True
        End If
        If x < Lastx AndAlso 0 < y AndAlso d(x + 1, y - 1) = 255 Then
            d(x + 1, y - 1) = v
            f = True
        End If
        If 0 < x AndAlso d(x - 1, y) = 255 Then
            d(x - 1, y) = v
            f = True
        End If
        If x < Lastx AndAlso d(x + 1, y) = 255 Then
            d(x + 1, y) = v
            f = True
        End If
        If 0 < x AndAlso y < Lasty AndAlso d(x - 1, y + 1) = 255 Then
            d(x - 1, y + 1) = v
            f = True
        End If
        If y < Lasty AndAlso d(x, y + 1) = 255 Then
            d(x, y + 1) = v
            f = True
        End If
        If x < Lastx AndAlso y < Lasty AndAlso d(x + 1, y + 1) = 255 Then
            d(x + 1, y + 1) = v
            f = True
        End If
        LabelingRnd = f
    End Function

    Function NoMaxLabelDelete(ByRef Image(,) As Byte) As Long
        Dim x As Short, y As Short
        Dim Lastx As Short, Lasty As Short
        Dim Count(255) As Long
        Dim Max As Long = 0, MaxNo As Byte
        Lastx = UBound(Image, 1)
        Lasty = UBound(Image, 2)
        For x = 0 To 255 : Count(x) = 0 : Next
        For y = 0 To Lasty
            For x = 0 To Lastx
                Count(Image(x, y)) += 1
            Next
        Next
        MaxNo = 1 : Max = Count(1)
        For x = 2 To 255
            If Count(x) > Max Then
                MaxNo = x
                Max = Count(x)
            End If
        Next
        For y = 0 To Lasty
            For x = 0 To Lastx
                If Image(x, y) <> MaxNo Then
                    Image(x, y) = 0
                Else
                    Image(x, y) = 255
                End If
            Next
        Next
        Return Count(MaxNo)
    End Function

    Function Shave(ByRef d(,) As Byte) As Short
        Dim x As Short
        Dim y As Short
        Dim j As Integer
        Dim k As Short
        Dim eList(,) As Short
        Dim cList(,) As Short
        Dim e As Short
        Dim c As Short
        Dim length() As Double
        Dim l As Double
        Dim XX, YY As Short
        Dim SizeX As Short = UBound(d, 1)
        Dim SizeY As Short = UBound(d, 2)

        c = cntCrossP(d)

        ReDim eList(cntEndP(d) - 1, 2)
        ReDim cList(c, 4)
        ReDim length(c)
        For j = 0 To c
            length(j) = 1000000000
        Next j
        e = 0
        c = 0
        For y = 1 To SizeY - 1
            For x = 1 To SizeX - 1
                If d(x, y) = 255 Then
                    If endPoint(d, x, y) = True Then
                        eList(e, 0) = x
                        eList(e, 1) = y
                        e = e + 1
                    ElseIf crossPoint(d, x, y) = True Then
                        cList(c, 0) = x
                        cList(c, 1) = y
                        c = c + 1
                    End If
                End If
            Next x
        Next y
        e = e - 1
        c = c - 1
        For j = 0 To e
            x = eList(j, 0)
            y = eList(j, 1)
            l = 0
            Do
                d(x, y) = 128
                For k = 0 To c
                    For YY = y - 1 To y + 1
                        For XX = x - 1 To x + 1
                            If cList(k, 0) = XX And cList(k, 1) = YY Then
                                cList(k, 3) = cList(k, 3) + 1
                                l = l + System.Math.Sqrt((x - XX) ^ 2 + (y - YY) ^ 2)
                                If l < length(k) Then
                                    length(k) = l
                                    cList(k, 2) = j
                                End If
                                eList(j, 2) = k
                                Exit Do
                            End If
                            System.Windows.Forms.Application.DoEvents()
                        Next XX
                    Next YY
                Next k

                If d(x + 1, y) = 255 Then
                    x = x + 1
                    l = l + 1
                ElseIf d(x, y - 1) = 255 Then
                    y = y - 1
                    l = l + 1
                ElseIf d(x - 1, y) = 255 Then
                    x = x - 1
                    l = l + 1
                ElseIf d(x, y + 1) = 255 Then
                    y = y + 1
                    l = l + 1
                ElseIf d(x + 1, y - 1) = 255 Then
                    x = x + 1
                    y = y - 1
                    l = l + System.Math.Sqrt(2)
                ElseIf d(x - 1, y - 1) = 255 Then
                    x = x - 1
                    y = y - 1
                    l = l + System.Math.Sqrt(2)
                ElseIf d(x - 1, y + 1) = 255 Then
                    x = x - 1
                    y = y + 1
                    l = l + System.Math.Sqrt(2)
                ElseIf d(x + 1, y + 1) = 255 Then
                    x = x + 1
                    y = y + 1
                    l = l + System.Math.Sqrt(2)
                End If
            Loop
        Next j
        For y = 1 To UBound(d, 2)
            For x = 1 To UBound(d, 1)
                If d(x, y) <> 0 Then d(x, y) = 255
            Next x
        Next y

        For j = 0 To c
            If cList(j, 3) > 1 Then _
                delBranch(d, eList(cList(j, 2), 0), eList(cList(j, 2), 1), cList(j, 0), cList(j, 1))
        Next j

        For j = 0 To c
            If cList(j, 3) = 3 Then smoothLine(d, cList(j, 0), cList(j, 1))
        Next j

        Shave = cntEndP(d)

    End Function

    Function CopyImage(ByVal Image(,) As Byte, ByRef CImage(,) As Byte) As Boolean
        Dim x As Short, Lastx As Short = UBound(Image, 1)
        Dim y As Short, Lasty As Short = UBound(Image, 2)
        ReDim CImage(Lastx, Lasty)
        For y = 0 To Lasty
            For x = 0 To Lastx
                CImage(x, y) = Image(x, y)
            Next
        Next
        Return True
    End Function


    Function ExpAndShr(ByRef Image(,) As Byte) As Boolean
        Call Expand(Image)
        Call Shrink(Image)
    End Function

    Function Expand(ByRef Image(,) As Byte) As Boolean
        Dim x As Short, y As Short
        Dim Lastx As Short, Lasty As Short
        Dim Image2(,) As Byte
        Lastx = UBound(Image, 1)
        Lasty = UBound(Image, 2)
        ReDim Image2(Lastx, Lasty)
        For y = 0 To Lasty
            For x = 0 To Lastx
                If (y > 0 AndAlso ((x > 0 AndAlso Image(x - 1, y - 1) = 255) OrElse Image(x, y - 1) = 255 OrElse (x < Lastx AndAlso Image(x + 1, y - 1) = 255))) OrElse _
                   (x > 0 AndAlso Image(x - 1, y) = 255) OrElse Image(x, y) = 255 OrElse (x < Lastx AndAlso Image(x + 1, y) = 255) OrElse _
                   (y < Lasty AndAlso ((x > 0 AndAlso Image(x - 1, y + 1) = 255) OrElse Image(x, y + 1) = 255 OrElse (x < Lastx AndAlso Image(x + 1, y + 1) = 255))) Then
                    Image2(x, y) = 255
                Else
                    Image2(x, y) = 0
                End If
            Next
        Next
        Image = Image2
        Return True
    End Function

    Function Shrink(ByRef Image(,) As Byte) As Boolean
        Dim x As Short, y As Short
        Dim Lastx As Short, Lasty As Short
        Lastx = UBound(Image, 1)
        Lasty = UBound(Image, 2)
        Dim Image2(Lastx, Lasty) As Byte
        For y = 1 To Lasty - 1
            For x = 1 To Lastx - 1
                If (y > 0 AndAlso ((x > 0 AndAlso Image(x - 1, y - 1) = 0) OrElse Image(x, y - 1) = 0 OrElse (x < Lastx AndAlso Image(x + 1, y - 1) = 0))) OrElse _
                   (x > 0 AndAlso Image(x - 1, y) = 0) OrElse Image(x, y) = 0 OrElse (x < Lastx AndAlso Image(x + 1, y) = 0) OrElse _
                   (y < Lasty AndAlso ((x > 0 AndAlso Image(x - 1, y + 1) = 0) OrElse Image(x, y + 1) = 0 OrElse (x < Lastx AndAlso Image(x + 1, y + 1) = 0))) Then
                    Image2(x, y) = 0
                Else
                    Image2(x, y) = 255
                End If
            Next
        Next
        Image = Image2
        Return True
    End Function

    Function cntEndP(ByRef d(,) As Byte) As Short
        Dim Endy, y, x, Endx, n As Short
        Dim SizeX As Short = UBound(d, 1)
        Dim SizeY As Short = UBound(d, 2)
        n = 0

        Endx = SizeX - 1
        Endy = SizeY - 1

        For y = 1 To Endy
            For x = 1 To Endx
                If d(x, y) = 255 Then
                    If endPoint(d, x, y) = True Then n = n + 1
                End If
            Next x
        Next y

        Return n
    End Function

    Function cntCrossP(ByRef d(,) As Byte) As Short
        Dim Endy, y, x, Endx, n As Short
        Endx = UBound(d, 1) - 1
        Endy = UBound(d, 2) - 1
        n = 0
        For y = 1 To Endy
            For x = 1 To Endx
                If d(x, y) = 255 Then
                    If crossPoint(d, x, y) = True Then n = n + 1
                End If
            Next x
        Next y
        cntCrossP = n
    End Function

    Function endPoint(ByVal dd(,) As Byte, ByRef x As Short, ByRef y As Short) As Boolean
        Dim g, e, c, a, s, v, b, d, f, h As Short

        a = dd(x - 1, y)
        b = dd(x - 1, y - 1)
        c = dd(x, y - 1)
        d = dd(x + 1, y - 1)
        e = dd(x + 1, y)
        f = dd(x + 1, y + 1)
        g = dd(x, y + 1)
        h = dd(x - 1, y + 1)
        v = dd(x, y)

        s = 0
        If v = a Then s = s + 1
        If v = b Then s = s + 1
        If v = c Then s = s + 1
        If v = d Then s = s + 1
        If v = e Then s = s + 1
        If v = f Then s = s + 1
        If v = g Then s = s + 1
        If v = h Then s = s + 1

        Select Case s
            Case 0
                endPoint = False
            Case 1
                endPoint = True
            Case 2
                If v = a And v = b Then
                    endPoint = True
                ElseIf v = b And v = c Then
                    endPoint = True
                ElseIf v = c And v = d Then
                    endPoint = True
                ElseIf v = d And v = e Then
                    endPoint = True
                ElseIf v = e And v = f Then
                    endPoint = True
                ElseIf v = f And v = g Then
                    endPoint = True
                ElseIf v = g And v = h Then
                    endPoint = True
                ElseIf v = h And v = a Then
                    endPoint = True
                Else
                    endPoint = False
                End If
            Case 3
                If v = a And v = b And v = c Then
                    endPoint = True
                ElseIf v = b And v = c And v = d Then
                    endPoint = True
                ElseIf v = c And v = d And v = e Then
                    endPoint = True
                ElseIf v = d And v = e And v = f Then
                    endPoint = True
                ElseIf v = e And v = f And v = g Then
                    endPoint = True
                ElseIf v = f And v = g And v = h Then
                    endPoint = True
                ElseIf v = g And v = h And v = a Then
                    endPoint = True
                ElseIf v = h And v = a And v = b Then
                    endPoint = True
                Else
                    endPoint = False
                End If
        End Select

    End Function

    Function crossPoint(ByRef d(,) As Byte, ByRef x As Short, ByRef y As Short) As Boolean
        Dim A7, A5, A3, A1, A2, A4, A6, A8 As Short
        Dim k As Short

        If d(x, y) <> 255 Then
            crossPoint = False
            Exit Function
        End If

        A1 = Not (d(x + 1, y)) And 1
        A2 = Not (d(x + 1, y - 1)) And 1
        A3 = Not (d(x, y - 1)) And 1
        A4 = Not (d(x - 1, y - 1)) And 1
        A5 = Not (d(x - 1, y)) And 1
        A6 = Not (d(x - 1, y + 1)) And 1
        A7 = Not (d(x, y + 1)) And 1
        A8 = Not (d(x + 1, y + 1)) And 1

        k = CShort(CShort(A1 And (Not A2) And A3) + CShort(A2 And (Not A3) And A4)) + CShort(A3 And (Not A4) And A5)
        k = CShort(CShort(k + CShort(A4 And (Not A5) And A6)) + CShort(A5 And (Not A6) And A7)) + CShort(A6 And (Not A7) And A8)
        k = CShort(k + CShort(A7 And (Not A8) And A1)) + CShort(A8 And (Not A1) And A2)
        k = CShort(k + CShort(A1 And (Not A2) And (Not A3) And A4)) + CShort(A2 And (Not A3) And (Not A4) And A5)
        k = CShort(k + CShort(A3 And (Not A4) And (Not A5) And A6)) + CShort(A4 And (Not A5) And (Not A6) And A7)
        k = CShort(k + CShort(A5 And (Not A6) And (Not A7) And A8)) + CShort(A6 And (Not A7) And (Not A8) And A1)
        k = CShort(k + CShort(A7 And (Not A8) And (Not A1) And A2)) + CShort(A8 And (Not A1) And (Not A2) And A3)

        k += (Not A1) And A2 And (Not A3) And (Not A5) And A6 And (Not A7)
        k += (Not A3) And A4 And (Not A5) And (Not A7) And A8 And (Not A1)

        If k >= 3 Then
            crossPoint = True
        Else
            crossPoint = False
        End If

    End Function

    Sub delBranch(ByRef d(,) As Byte, ByRef x1 As Short, ByRef y1 As Short, ByRef x2 As Short, ByRef y2 As Short)
        Dim x, y As Short

        x = x1
        y = y1
        Do
            d(x, y) = 0
            If x + 1 = x2 And y = y2 Then Exit Do
            If x + 1 = x2 And y - 1 = y2 Then Exit Do
            If x = x2 And y - 1 = y2 Then Exit Do
            If x - 1 = x2 And y - 1 = y2 Then Exit Do
            If x - 1 = x2 And y = y2 Then Exit Do
            If x - 1 = x2 And y + 1 = y2 Then Exit Do
            If x = x2 And y + 1 = y2 Then Exit Do
            If x + 1 = x2 And y + 1 = y2 Then Exit Do

            If d(x + 1, y) = 255 Then
                x = x + 1
            ElseIf d(x + 1, y - 1) = 255 Then
                x = x + 1
                y = y - 1
            ElseIf d(x, y - 1) = 255 Then
                y = y - 1
            ElseIf d(x - 1, y - 1) = 255 Then
                x = x - 1
                y = y - 1
            ElseIf d(x - 1, y) = 255 Then
                x = x - 1
            ElseIf d(x - 1, y + 1) = 255 Then
                x = x - 1
                y = y + 1
            ElseIf d(x, y + 1) = 255 Then
                y = y + 1
            ElseIf d(x + 1, y + 1) = 255 Then
                x = x + 1
                y = y + 1
            End If
            System.Windows.Forms.Application.DoEvents()
            If d(x - 1, y - 1) = 0 And d(x + 0, y - 1) = 0 And d(x + 1, y - 1) = 0 And _
               d(x - 1, y + 0) = 0 And d(x + 0, y + 0) = 0 And d(x + 1, y + 0) = 0 And _
               d(x - 1, y + 1) = 0 And d(x + 0, y + 1) = 0 And d(x + 1, y + 1) = 0 Then
                Exit Do
            End If
        Loop

    End Sub

    Sub smoothLine(ByRef d(,) As Byte, ByRef x As Short, ByRef y As Short)
        Dim A7, A5, A3, A1, A2, A4, A6, A8 As Short

        If d(x, y) <> 255 Then Exit Sub

        A1 = Not d(x + 1, y)
        A2 = Not d(x + 1, y - 1)
        A3 = Not d(x, y - 1)
        A4 = Not d(x - 1, y - 1)
        A5 = Not d(x - 1, y)
        A6 = Not d(x - 1, y + 1)
        A7 = Not d(x, y + 1)
        A8 = Not d(x + 1, y + 1)
        If A1 + A3 + A5 + A7 = 1020 Then
            If A2 + A4 + A6 + A8 = 510 Then
                If A4 + A6 = 0 Then d(x, y) = 0 : d(x - 1, y) = 255 : Exit Sub
                If A2 + A4 = 0 Then d(x, y) = 0 : d(x, y - 1) = 255 : Exit Sub
                If A2 + A8 = 0 Then d(x, y) = 0 : d(x + 1, y) = 255 : Exit Sub
                If A6 + A8 = 0 Then d(x, y) = 0 : d(x, y + 1) = 255 : Exit Sub
            End If
        End If

        If A2 + A4 + A6 + A8 = 1020 Then
            If A1 + A3 + A5 + A7 = 510 Then
                If A3 + A5 = 0 Then d(x, y) = 0 : Exit Sub
                If A1 + A3 = 0 Then d(x, y) = 0 : Exit Sub
                If A7 + A1 = 0 Then d(x, y) = 0 : Exit Sub
                If A5 + A7 = 0 Then d(x, y) = 0 : Exit Sub
            End If
        End If
    End Sub

    Public Function lineUpImg(ByVal d(,) As Byte, ByRef SizeX As Short, ByRef SizeY As Short, ByRef zX() As Short, ByRef zY() As Short) As Short
        Dim x, y As Short
        Dim i As Integer

        For y = 1 To SizeY - 1
            For x = 1 To SizeX - 1
                If d(x, y) = 255 Then
                    If endPoint(d, x, y) = True Then
                        zX(0) = x
                        zY(0) = y
                        y = SizeY
                        Exit For
                    End If
                End If
            Next x
        Next y

        i = 1
        x = zX(0)
        y = zY(0)
        d(x, y) = 128
        Do
            If d(x + 1, y) = 255 Then
                x = x + 1
            ElseIf d(x + 1, y - 1) = 255 Then
                x = x + 1
                y = y - 1
            ElseIf d(x, y - 1) = 255 Then
                y = y - 1
            ElseIf d(x - 1, y - 1) = 255 Then
                x = x - 1
                y = y - 1
            ElseIf d(x - 1, y) = 255 Then
                x = x - 1
            ElseIf d(x - 1, y + 1) = 255 Then
                x = x - 1
                y = y + 1
            ElseIf d(x, y + 1) = 255 Then
                y = y + 1
            ElseIf d(x + 1, y + 1) = 255 Then
                x = x + 1
                y = y + 1
            Else
                Exit Do
            End If
            zX(i) = x
            zY(i) = y
            i = i + 1
            d(x, y) = 128
        Loop

        zX(i) = -1
        zY(i) = -1
        lineUpImg = i

        For y = 1 To SizeY
            For x = 1 To SizeX
                If d(x, y) = 255 Then
                    lineUpImg = -1
                    Exit Function
                End If
            Next x
        Next y

    End Function

    Function HoleCount(ByRef Image(,) As Byte) As Byte
        Call NotImage(Image)
        If labeling4Img(Image) = 0 Then Return 0
        Call GirthDelete(Image)
        Return LabelingCount(Image)
    End Function

    Public Function labeling4Img(ByRef d(,) As Byte) As Short
        Dim Endx, y, x, Label, Endy As Short

        Endx = UBound(d, 1) - 1
        Endy = UBound(d, 2) - 1
        Label = 1
        For y = 1 To Endy
            For x = 1 To Endx
                If d(x, y) = 255 Then
                    d(x, y) = Label
                    Label = Label + 1
                    propagateLabel4(d, d(x, y), Endx + 1, y, Endy)
                End If
            Next x
        Next y

        labeling4Img = Label - 1

    End Function

    Public Sub propagateLabel4(ByRef d(,) As Byte, ByRef v As Byte, ByRef xw As Short, ByRef sy As Short, ByRef ey As Short)
        Dim x, y As Short
        Dim f, lf As Boolean
        Dim Endy As Short

        Endy = ey
        xw = xw - 1
        Do
            f = False
            For y = sy To Endy
                lf = False
                For x = 1 To xw
                    lf = True
                    If d(x, y) = v Then
                        If labeling4Rnd(d, v, x, y) = True Then f = True
                    End If
                Next x
                If lf = False Then
                    Endy = y
                    Exit For
                End If
            Next y

            For y = Endy To sy Step -1
                For x = 1 To xw
                    If d(x, y) = v Then
                        If labeling4Rnd(d, v, x, y) = True Then f = True
                    End If
                Next x
            Next y
        Loop While f = True

    End Sub

    Public Function labeling4Rnd(ByRef d(,) As Byte, ByRef v As Byte, ByRef x As Short, ByRef y As Short) As Boolean
        Dim f As Boolean

        If d(x, y) = v Then
            If d(x, y - 1) = 255 Then
                d(x, y - 1) = v
                f = True
            End If
            If d(x - 1, y) = 255 Then
                d(x - 1, y) = v
                f = True
            End If
            If d(x + 1, y) = 255 Then
                d(x + 1, y) = v
                f = True
            End If
            If d(x, y + 1) = 255 Then
                d(x, y + 1) = v
                f = True
            End If
        End If
        labeling4Rnd = f

    End Function

    Function GirthDelete(ByRef Image(,) As Byte) As Boolean
        Dim x As Short, y As Short
        Dim xy As Size
        xy.Width = UBound(Image, 1)
        xy.Height = UBound(Image, 2)
        For y = 0 To xy.Height
            If Image(0, y) <> 0 Then Call GirthDelete_Sub(Image, xy, Image(0, y))
            If Image(xy.Width, y) <> 0 Then Call GirthDelete_Sub(Image, xy, Image(xy.Width, y))
        Next
        For x = 0 To xy.Width
            If Image(x, 0) <> 0 Then Call GirthDelete_Sub(Image, xy, Image(x, 0))
            If Image(x, xy.Height) <> 0 Then Call GirthDelete_Sub(Image, xy, Image(x, xy.Height))
        Next
        Return True
    End Function

    Function GirthDelete_Sub(ByRef Image(,) As Byte, ByVal xy As Size, ByVal Value As Byte) As Boolean
        Dim x As Short, y As Short
        For y = 0 To xy.Height
            For x = 0 To xy.Width
                If Image(x, y) = Value Then Image(x, y) = 0
            Next
        Next
        Return True
    End Function

    Function LabelingCount(ByVal Image(,) As Byte) As Byte
        Dim x As Short, y As Short
        Dim Lastx As Short = UBound(Image, 1)
        Dim Lasty As Short = UBound(Image, 2)
        Dim Check(255) As Boolean
        Dim Count As Byte = 0
        For x = 0 To 255 : Check(x) = False : Next
        For y = 0 To Lasty
            For x = 0 To Lastx
                Check(Image(x, y)) = True
            Next
        Next
        For x = 1 To 255
            If Check(x) = True Then
                Count += 1
            End If
        Next
        Return Count
    End Function

End Module
