# Supplementary material for: Evaluation of Head Movement Periodicity and Irregularity during Locomotion of Caenorhabditis elegans
Source: Front Behav Neurosci. 2013 Mar 21;7:20. doi: 10.3389/fnbeh.2013.00020 (PMC3604732; doi:10.3389/fnbeh.2013.00020)
Supplement: Supplementary Software S3 — Computer programs for Type-1 segment-lengths. [file 42064_Shingai_DataSheet3.ZIP › type1/WindowsApplication2/Module2.vb]

Module Module2
    Dim Data_xy(,) As Single
    Dim Data_xy_3Ave(,) As Single
    Dim IntersectionNo() As Single
    Dim Intersection_x() As Single
    Dim Intersection_y() As Single
    Dim IntersectionLength() As Single
    Dim IntersectionLength_Step() As Single
    Dim IntersectionLength_mm() As Single

    Dim IntersectionNo2() As Single
    Dim Intersection_x2() As Single
    Dim Intersection_y2() As Single
    Dim IntersectionLength2() As Single
    Dim IntersectionLength_Step2() As Single
    Dim IntersectionLength_mm2() As Single

    Dim Hist() As Long
    Dim HistCount As Long

    Dim Hist2() As Long
    Dim HistCount2 As Long

    Function Main(ByVal Path As String) As Boolean
        Call Load(Path)
        Call Load_Ex(Path)
        Call LengthCalculation()
        Call LengthCalculation2(IntersectionNo2, Intersection_x2, Intersection_y2, IntersectionLength2)
        Call MakeHistogram(Path)
        Call Save(Path)
        Call CheckTime()
        Call Save2(Path)
    End Function

    Function MakeHistogram(ByVal Path As String) As Boolean
        Dim i As Long, Last As Long, Last2 As Long
        Dim OpenNo As Integer = FreeFile()
        Dim StepPix As Decimal = 0
        Dim LData As String, LD() As String

        Last = UBound(Data_xy, 2)
        ReDim IntersectionLength_Step(Last)
        ReDim IntersectionLength_mm(Last)
        ReDim Hist(100)

        Last2 = UBound(IntersectionNo2, 1)
        ReDim IntersectionLength_Step2(Last2)
        ReDim IntersectionLength_mm2(Last2)
        ReDim Hist2(100)

        For i = 0 To 100
            Hist(i) = 0
        Next
        Last = UBound(IntersectionLength, 1)
        FileOpen(OpenNo, Path & "\info\INFO.txt", OpenMode.Input)
        Do
            LData = LineInput(OpenNo).Trim("""")
            LD = LData.Split(":")
            If LD(0) = "p" Then Exit Do
        Loop While EOF(OpenNo) = False
        StepPix = Val(LD(1))
        FileClose(OpenNo)

        For i = 0 To Last
            IntersectionLength_Step(i) = IntersectionLength(i) * StepPix
            IntersectionLength_mm(i) = IntersectionLength_Step(i) / 500
        Next
        For i = 0 To Last2
            IntersectionLength_Step2(i) = IntersectionLength2(i) * StepPix
            IntersectionLength_mm2(i) = IntersectionLength_Step2(i) / 500
        Next

        Dim Value As Single
        HistCount = 0
        For i = 0 To Last
            If IntersectionLength_mm(i) > 0 Then
                Value = Fix((IntersectionLength_mm(i) * 100) / 2)
                If Value < 100 Then
                    Hist(Value) += 1
                    HistCount += 1
                Else
                    Hist(100) += 1
                    HistCount += 1
                End If
            End If
        Next
        For i = 0 To Last2
            If IntersectionLength_mm2(i) > 0 Then
                Value = Fix((IntersectionLength_mm2(i) * 100) / 2)
                If Value < 100 Then
                    Hist2(Value) += 1
                    HistCount2 += 1
                Else
                    Hist2(100) += 1
                    HistCount2 += 1
                End If
            End If
        Next
        Return True
    End Function

    Function Save(ByVal Path As String) As Boolean
        Dim Str As String = 0
        Dim i As Long
        FileOpen(1, Path & "\info\histogram.csv", OpenMode.Output)
        For i = 0 To 100
            Str = CStr(0.02 * i)
            WriteLine(1, Str, Hist(i), Hist(i) / HistCount)
        Next
        WriteLine(1, "Sum", HistCount, "")
        WriteLine(1, -1, -1)
        For i = 0 To 100
            Str = CStr(0.02 * i)
            WriteLine(1, Str, Hist2(i), Hist2(i) / HistCount2)
        Next
        WriteLine(1, "Sum", HistCount, "")
        WriteLine(1, -1, -1)
        FileClose(1)
        Return True
    End Function

    Function Save2(ByVal Path As String) As Boolean
        Dim Cnt As Integer, Last As Integer = UBound(Data_xy, 2)
        FileOpen(1, Path & "\info\tmp7.csv", OpenMode.Output)
        For Cnt = 0 To Last
            WriteLine(1, IntersectionNo(Cnt), IntersectionLength(Cnt), IntersectionLength_Step(Cnt), IntersectionLength_mm(Cnt))
            If IntersectionNo(Cnt) = -2 Then Exit For
        Next
        Last = UBound(IntersectionNo2, 1)
        For Cnt = 0 To Last
            WriteLine(1, IntersectionNo2(Cnt), IntersectionLength2(Cnt), IntersectionLength_Step2(Cnt), IntersectionLength_mm2(Cnt))
            If IntersectionNo2(Cnt) = -2 Then Exit For
        Next
        FileClose(1)
    End Function

    Function Load(ByVal Path As String) As Boolean
        Dim LoadData As String, Data() As String
        Dim BaseData(34) As String
        Dim Cnt As Long = 0, i As Short, j As Short
        Dim Last As Long = 0
        FileOpen(1, Path & "\info\Base1.csv", OpenMode.Input)
        Do
            LoadData = LineInput(1) : Last += 1
        Loop While EOF(1) = False
        Dim State(Last)
        Dim HT(Last) As Byte
        Dim FBCS(Last)
        ReDim Data_xy(1, Last)
        ReDim Data_xy_3Ave(1, Last)
        ReDim IntersectionNo(Last)
        ReDim Intersection_x(Last)
        ReDim Intersection_y(Last)
        ReDim IntersectionLength(Last)
        FileClose(1)

        FileOpen(1, Path & "\info\FLAG.csv", OpenMode.Input)
        Cnt = 0
        Do
            LoadData = LineInput(1)
            LoadData = LoadData.TrimStart("""")
            Data = Split(LoadData, ",")
            HT(Cnt) = Val(Data(4))
            FBCS(Cnt) = CChar(Data(14).Trim(""""))
            Cnt += 1
        Loop While EOF(1) = False
        FileClose(1)

        FileOpen(1, Path & "\info\Base1.csv", OpenMode.Input)
        Cnt = 0
        Do
            LoadData = LineInput(1)
            ReDim Data(0)
            For i = 0 To 34 : BaseData(i) = "" : Next
            Data = Split(LoadData, ",")
            BaseData(0) = Data(0) : BaseData(1) = Data(1) : BaseData(2) = Data(2) : BaseData(3) = Data(3)
            If BaseData(3) > 0 Then
                For i = 1 To BaseData(3) * 2
                    BaseData(4) &= Data(3 + i) & ","
                Next
                BaseData(4) = BaseData(4).TrimEnd(",")
                BaseData(4) = BaseData(4).Trim("""")
                For j = i To UBound(Data, 1) - 3
                    BaseData(5 + (j - i)) = Data(3 + j)
                Next
            Else
                If Data(3) = -1 Then
                    For i = 0 To 3
                        BaseData(i) = Data(i).Trim("""")
                    Next
                    For i = 4 To UBound(BaseData, 1)
                        BaseData(i) = 0
                    Next
                Else
                    For i = 0 To UBound(Data, 1)
                        BaseData(i) = Data(i).Trim("""")
                    Next
                End If
            End If
            ReDim Data(0) : Data = BaseData
            State(Cnt) = Data(0)
            Cnt += 1
        Loop While EOF(1) = False
        FileClose(1)
        FileOpen(1, Path & "\info\tmp5.csv", OpenMode.Input)
        Cnt = 0
        Do
            LoadData = LineInput(1)
            ReDim Data(0)
            Data = Split(LoadData, ",")
            Data_xy(0, Cnt) = Val(Data(0))
            Data_xy(1, Cnt) = Val(Data(1))
            IntersectionNo(Cnt) = Val(Data(20))
            Intersection_x(Cnt) = Data(22)
            Intersection_y(Cnt) = Data(23)
            Cnt += 1
        Loop While EOF(1) = False
        FileClose(1)
    End Function

    Function Load_Ex(ByVal Path As String) As Boolean
        Dim LoadStr As String, LoadData() As String
        Dim Cnt As Long, Last As Long

        FileOpen(1, Path & "\info\tmp4.csv", OpenMode.Input)
        Do
            LoadStr = LineInput(1) : Last += 1
        Loop While EOF(1) = False
        FileClose(1)
        ReDim IntersectionNo2(Last)
        ReDim Intersection_x2(Last)
        ReDim Intersection_y2(Last)
        ReDim IntersectionLength2(Last)

        FileOpen(1, Path & "\info\tmp4.csv", OpenMode.Input)
        Cnt = 0
        Do
            LoadStr = LineInput(1)
            ReDim LoadData(0)
            LoadData = Split(LoadStr, ",")
            IntersectionNo2(Cnt) = Val(LoadData(0))
            Intersection_x2(Cnt) = LoadData(2)
            Intersection_y2(Cnt) = LoadData(3)
            Cnt += 1
        Loop While EOF(1) = False
        FileClose(1)
    End Function

    Function LengthCalculation() As Boolean
        Dim MainLoopCnt As Short = 0
        Dim LengthSam As Single = 0
        Dim LengthOutputCnt As Short = 0
        Dim Last As Short = UBound(Data_xy, 2)
        Dim x1 As Single, x2 As Single, y1 As Single, y2 As Single
        Dim i As Short
        Do While IntersectionNo(MainLoopCnt) <> -2 AndAlso IntersectionNo(MainLoopCnt + 1) <> -2
            If IntersectionNo(MainLoopCnt) <> -1 AndAlso IntersectionNo(MainLoopCnt + 1) <> -1 Then
                For i = Fix(IntersectionNo(MainLoopCnt)) To Fix(IntersectionNo(MainLoopCnt + 1))
                    If i = Fix(IntersectionNo(MainLoopCnt)) Then
                        x1 = (Intersection_x(MainLoopCnt))
                        y1 = (Intersection_y(MainLoopCnt))
                    Else
                        x1 = Math.Round(Data_xy(0, i))
                        y1 = Math.Round(Data_xy(1, i))
                    End If
                    If i = Fix(IntersectionNo(MainLoopCnt + 1)) Then
                        x2 = (Intersection_x(MainLoopCnt + 1))
                        y2 = (Intersection_y(MainLoopCnt + 1))
                    Else
                        x2 = Math.Round(Data_xy(0, i + 1))
                        y2 = Math.Round(Data_xy(1, i + 1))
                    End If
                    LengthSam += LengthCalculation_sub(x1, y1, x2, y2)
                Next
                IntersectionLength(LengthOutputCnt) = LengthSam
                LengthSam = 0
                LengthOutputCnt += 1
            Else
                IntersectionLength(LengthOutputCnt) = LengthSam
                LengthSam = 0
                LengthOutputCnt += 1
            End If
            MainLoopCnt += 1
        Loop
    End Function

    Function LengthCalculation_sub(ByVal x1 As Single, ByVal y1 As Single, ByVal x2 As Single, ByVal y2 As Single) As Single
        LengthCalculation_sub = Math.Sqrt((x2 - x1) ^ 2 + (y2 - y1) ^ 2)
    End Function

    Function LengthCalculation2(ByRef InterNo() As Single, _
                                ByRef Inter_x() As Single, ByRef Inter_y() As Single, ByRef InterLen() As Single) As Boolean
        Dim MainLoopCnt As Short = 0
        Dim LengthSam As Single = 0
        Dim LengthOutputCnt As Short = 0
        Dim Last As Short = UBound(InterNo, 1)
        Dim x1 As Single, x2 As Single, y1 As Single, y2 As Single
        Dim i As Short
        Do While InterNo(MainLoopCnt) <> -2 AndAlso InterNo(MainLoopCnt + 1) <> -2
            If InterNo(MainLoopCnt) <> -1 AndAlso InterNo(MainLoopCnt + 1) <> -1 Then
                For i = Fix(InterNo(MainLoopCnt)) To Fix(InterNo(MainLoopCnt + 1))
                    If i = Fix(InterNo(MainLoopCnt)) Then
                        x1 = (Inter_x(MainLoopCnt))
                        y1 = (Inter_y(MainLoopCnt))
                    Else
                        x1 = Math.Round(Data_xy(0, i))
                        y1 = Math.Round(Data_xy(1, i))
                    End If
                    If i = Fix(InterNo(MainLoopCnt + 1)) Then
                        x2 = (Inter_x(MainLoopCnt + 1))
                        y2 = (Inter_y(MainLoopCnt + 1))
                    Else
                        x2 = Math.Round(Data_xy(0, i + 1))
                        y2 = Math.Round(Data_xy(1, i + 1))
                    End If
                    LengthSam += LengthCalculation_sub(x1, y1, x2, y2)
                Next
                InterLen(LengthOutputCnt) = LengthSam
                LengthSam = 0
                LengthOutputCnt += 1
            Else
                InterLen(LengthOutputCnt) = LengthSam
                LengthSam = 0
                LengthOutputCnt += 1
            End If
            MainLoopCnt += 1
        Loop
        Return True
    End Function

    Function CheckTime() As Boolean
        Dim i As Long, j As Long
        Dim Last As Long = UBound(IntersectionNo, 1) - 1
        For i = 0 To Last - 1
            If IntersectionNo(i) > 0 AndAlso IntersectionNo(i + 1) > 0 Then
                If IntersectionNo(i) > IntersectionNo(i + 1) Then
                    For j = i To Last - 1
                        IntersectionNo(j) = IntersectionNo(j + 1)
                        Intersection_x(j) = Intersection_x(j + 1)
                        Intersection_y(j) = Intersection_y(j + 1)
                    Next
                End If
            End If
        Next

        Last = UBound(IntersectionNo2, 1) - 1
        For i = 0 To Last - 1
            If IntersectionNo2(i) > 0 AndAlso IntersectionNo2(i + 1) > 0 Then
                If IntersectionNo2(i) > IntersectionNo2(i + 1) Then
                    For j = i To Last - 1
                        IntersectionNo2(j) = IntersectionNo2(j + 1)
                        Intersection_x2(j) = Intersection_x2(j + 1)
                        Intersection_y2(j) = Intersection_y2(j + 1)
                    Next
                End If
            End If
        Next
        Return True
    End Function
End Module
