# Supplementary material for: Evaluation of Head Movement Periodicity and Irregularity during Locomotion of Caenorhabditis elegans
Source: Front Behav Neurosci. 2013 Mar 21;7:20. doi: 10.3389/fnbeh.2013.00020 (PMC3604732; doi:10.3389/fnbeh.2013.00020)
Supplement: Supplementary Software S3 — Computer programs for Type-1 segment-lengths. [file 42064_Shingai_DataSheet3.ZIP › type1/WindowsApplication2/My Project/Application.Designer.vb]

'------------------------------------------------------------------------------
' <auto-generated>
'     このコードはツールによって生成されました。
'     ランタイム バージョン:4.0.30319.296
'
'     このファイルへの変更は、以下の状況下で不正な動作の原因になったり、
'     コードが再生成されるときに損失したりします。
' </auto-generated>
'------------------------------------------------------------------------------

Option Strict On
Option Explicit On


Namespace My
    
    'メモ: このファイルは自動生成されました。直接変更しないでください。変更したり、
    ' ビルド エラーが発生した場合は、プロジェクト デザイナー へ移動し (プロジェクト
    ' プロパティに移動するか、またはソリューション エクスプローラーのマイ プロジェクト
    ' ノード上でダブルクリック)、アプリケーション タブ上で変更を行います。
    '
    Partial Friend Class MyApplication
        
        <Global.System.Diagnostics.DebuggerStepThroughAttribute()>  _
        Public Sub New()
            MyBase.New(Global.Microsoft.VisualBasic.ApplicationServices.AuthenticationMode.Windows)
            Me.IsSingleInstance = false
            Me.EnableVisualStyles = true
            Me.SaveMySettingsOnExit = true
            Me.ShutDownStyle = Global.Microsoft.VisualBasic.ApplicationServices.ShutdownMode.AfterMainFormCloses
        End Sub
        
        <Global.System.Diagnostics.DebuggerStepThroughAttribute()>  _
        Protected Overrides Sub OnCreateMainForm()
            Me.MainForm = Global.WindowsApplication1.Form1
        End Sub
    End Class
End Namespace
