# Supplementary material for: Evaluation of Head Movement Periodicity and Irregularity during Locomotion of Caenorhabditis elegans
Source: Front Behav Neurosci. 2013 Mar 21;7:20. doi: 10.3389/fnbeh.2013.00020 (PMC3604732; doi:10.3389/fnbeh.2013.00020)
Supplement: Supplementary Software S3 — Computer programs for Type-1 segment-lengths. [file 42064_Shingai_DataSheet3.ZIP › type1/WindowsApplication2/My Project/Application.myapp]

<?xml version="1.0" encoding="utf-16"?>
<MyApplicationData xmlns:xsi="http://www.w3.org/2001/XMLSchema-instance" xmlns:xsd="http://www.w3.org/2001/XMLSchema">
  <MySubMain>true</MySubMain>
  <MainForm>Form1</MainForm>
  <SingleInstance>false</SingleInstance>
  <ShutdownMode>0</ShutdownMode>
  <EnableVisualStyles>true</EnableVisualStyles>
  <AuthenticationMode>0</AuthenticationMode>
  <SaveMySettingsOnExit>true</SaveMySettingsOnExit>
</MyApplicationData>
