# Supplementary material for: Evaluation of Head Movement Periodicity and Irregularity during Locomotion of Caenorhabditis elegans
Source: Front Behav Neurosci. 2013 Mar 21;7:20. doi: 10.3389/fnbeh.2013.00020 (PMC3604732; doi:10.3389/fnbeh.2013.00020)
Supplement: Supplementary Software S3 — Computer programs for Type-1 segment-lengths. [file 42064_Shingai_DataSheet3.ZIP › type1/WindowsApplication2/obj/Debug/WindowsApplication2.vbproj.FileListAbsolute.txt]

C:\Users\furu\Documents\2013_01_31_4状態での頭部とその中心新線の交点計算(平滑化なし)(こちらを統計に採用)-2012.05.29\4状態での頭部とその中心新線の交点計算(平滑化なし)(こちらを統計に採用)-2010.12\WindowsApplication2\obj\Debug\WindowsApplication2.xml
C:\Users\furu\Documents\2013_01_31_4状態での頭部とその中心新線の交点計算(平滑化なし)(こちらを統計に採用)-2012.05.29\4状態での頭部とその中心新線の交点計算(平滑化なし)(こちらを統計に採用)-2010.12\WindowsApplication2\obj\Debug\WindowsApplication2.pdb
C:\Users\furu\Documents\2013_01_31_4状態での頭部とその中心新線の交点計算(平滑化なし)(こちらを統計に採用)-2012.05.29\4状態での頭部とその中心新線の交点計算(平滑化なし)(こちらを統計に採用)-2010.12\WindowsApplication2\bin\Debug\WindowsApplication2.exe
C:\Users\furu\Documents\2013_01_31_4状態での頭部とその中心新線の交点計算(平滑化なし)(こちらを統計に採用)-2012.05.29\4状態での頭部とその中心新線の交点計算(平滑化なし)(こちらを統計に採用)-2010.12\WindowsApplication2\bin\Debug\WindowsApplication2.pdb
C:\Users\furu\Documents\2013_01_31_4状態での頭部とその中心新線の交点計算(平滑化なし)(こちらを統計に採用)-2012.05.29\4状態での頭部とその中心新線の交点計算(平滑化なし)(こちらを統計に採用)-2010.12\WindowsApplication2\bin\Debug\WindowsApplication2.xml
C:\Users\furu\Documents\2013_01_31_4状態での頭部とその中心新線の交点計算(平滑化なし)(こちらを統計に採用)-2012.05.29\4状態での頭部とその中心新線の交点計算(平滑化なし)(こちらを統計に採用)-2010.12\WindowsApplication2\obj\Debug\ResolveAssemblyReference.cache
C:\Users\furu\Documents\2013_01_31_4状態での頭部とその中心新線の交点計算(平滑化なし)(こちらを統計に採用)-2012.05.29\4状態での頭部とその中心新線の交点計算(平滑化なし)(こちらを統計に採用)-2010.12\WindowsApplication2\obj\Debug\WindowsApplication1.Resources.resources
C:\Users\furu\Documents\2013_01_31_4状態での頭部とその中心新線の交点計算(平滑化なし)(こちらを統計に採用)-2012.05.29\4状態での頭部とその中心新線の交点計算(平滑化なし)(こちらを統計に採用)-2010.12\WindowsApplication2\obj\Debug\GenerateResource.read.1.tlog
C:\Users\furu\Documents\2013_01_31_4状態での頭部とその中心新線の交点計算(平滑化なし)(こちらを統計に採用)-2012.05.29\4状態での頭部とその中心新線の交点計算(平滑化なし)(こちらを統計に採用)-2010.12\WindowsApplication2\obj\Debug\GenerateResource.write.1.tlog
C:\Users\furu\Documents\2013_01_31_4状態での頭部とその中心新線の交点計算(平滑化なし)(こちらを統計に採用)-2012.05.29\4状態での頭部とその中心新線の交点計算(平滑化なし)(こちらを統計に採用)-2010.12\WindowsApplication2\obj\Debug\WindowsApplication2.exe
C:\Users\furu\Documents\2013_01_31_4状態での頭部とその中心新線の交点計算(平滑化なし)(こちらを統計に採用)-2012.05.29\4状態での頭部とその中心新線の交点計算(平滑化なし)(こちらを統計に採用)-2010.12\WindowsApplication2\obj\Debug\WindowsApplication1.Form1.resources
C:\Users\furu\Documents\2013_01_31_4状態での頭部とその中心新線の交点計算(平滑化なし)(こちらを統計に採用)-2012.05.29\type1\WindowsApplication2\obj\Debug\WindowsApplication2.exe
C:\Users\furu\Documents\2013_01_31_4状態での頭部とその中心新線の交点計算(平滑化なし)(こちらを統計に採用)-2012.05.29\type1\WindowsApplication2\obj\Debug\WindowsApplication2.xml
C:\Users\furu\Documents\2013_01_31_4状態での頭部とその中心新線の交点計算(平滑化なし)(こちらを統計に採用)-2012.05.29\type1\WindowsApplication2\obj\Debug\WindowsApplication2.pdb
C:\Users\furu\Documents\2013_01_31_4状態での頭部とその中心新線の交点計算(平滑化なし)(こちらを統計に採用)-2012.05.29\type1\WindowsApplication2\bin\Debug\WindowsApplication2.exe
C:\Users\furu\Documents\2013_01_31_4状態での頭部とその中心新線の交点計算(平滑化なし)(こちらを統計に採用)-2012.05.29\type1\WindowsApplication2\bin\Debug\WindowsApplication2.pdb
C:\Users\furu\Documents\2013_01_31_4状態での頭部とその中心新線の交点計算(平滑化なし)(こちらを統計に採用)-2012.05.29\type1\WindowsApplication2\bin\Debug\WindowsApplication2.xml
C:\Users\furu\Documents\2013_01_31_4状態での頭部とその中心新線の交点計算(平滑化なし)(こちらを統計に採用)-2012.05.29\type1\WindowsApplication2\obj\Debug\ResolveAssemblyReference.cache
C:\Users\furu\Documents\2013_01_31_4状態での頭部とその中心新線の交点計算(平滑化なし)(こちらを統計に採用)-2012.05.29\type1\WindowsApplication2\obj\Debug\WindowsApplication1.Form1.resources
C:\Users\furu\Documents\2013_01_31_4状態での頭部とその中心新線の交点計算(平滑化なし)(こちらを統計に採用)-2012.05.29\type1\WindowsApplication2\obj\Debug\WindowsApplication1.Resources.resources
C:\Users\furu\Documents\2013_01_31_4状態での頭部とその中心新線の交点計算(平滑化なし)(こちらを統計に採用)-2012.05.29\type1\WindowsApplication2\obj\Debug\GenerateResource.read.1.tlog
C:\Users\furu\Documents\2013_01_31_4状態での頭部とその中心新線の交点計算(平滑化なし)(こちらを統計に採用)-2012.05.29\type1\WindowsApplication2\obj\Debug\GenerateResource.write.1.tlog
