# Supplementary material for: Evaluation of Head Movement Periodicity and Irregularity during Locomotion of Caenorhabditis elegans
Source: Front Behav Neurosci. 2013 Mar 21;7:20. doi: 10.3389/fnbeh.2013.00020 (PMC3604732; doi:10.3389/fnbeh.2013.00020)
Supplement: Supplementary Software S3 — Computer programs for Type-1 segment-lengths. [file 42064_Shingai_DataSheet3.ZIP › type1/WindowsApplication2/obj/WindowsApplication2.vbproj.FileList.txt]

obj\Debug\ResolveAssemblyReference.cache
obj\Debug\WindowsApplication1.Form1.resources
obj\Debug\WindowsApplication1.Resources.resources
bin\Debug\WindowsApplication2.exe
bin\Debug\WindowsApplication2.pdb
bin\Debug\WindowsApplication2.xml
obj\Debug\WindowsApplication1.Form2.resources
obj\Debug\WindowsApplication2.vbproj.GenerateResource.Cache
obj\Debug\WindowsApplication2.exe
obj\Debug\WindowsApplication2.xml
obj\Debug\WindowsApplication2.pdb
bin\Release\WindowsApplication2.exe
bin\Release\WindowsApplication2.pdb
bin\Release\WindowsApplication2.xml
obj\Release\ResolveAssemblyReference.cache
obj\Release\WindowsApplication1.Form1.resources
obj\Release\WindowsApplication1.Form2.resources
obj\Release\WindowsApplication1.Resources.resources
obj\Release\WindowsApplication2.vbproj.GenerateResource.Cache
obj\Release\WindowsApplication2.exe
obj\Release\WindowsApplication2.xml
obj\Release\WindowsApplication2.pdb
