# Supplementary material for: Evaluation of Head Movement Periodicity and Irregularity during Locomotion of Caenorhabditis elegans
Source: Front Behav Neurosci. 2013 Mar 21;7:20. doi: 10.3389/fnbeh.2013.00020 (PMC3604732; doi:10.3389/fnbeh.2013.00020)
Supplement: Supplementary Software S3 — Computer programs for Type-1 segment-lengths. [file 42064_Shingai_DataSheet3.ZIP › type1/WindowsApplication2/obj/WindowsApplication2.vbproj.FileListAbsolute.txt]

C:\Documents and Settings\山月\デスクトップ\区間の頭部とその中心線の交点計算\4状態での頭部とその中心新線の交点計算(平滑化なし)\WindowsApplication2\obj\Debug\WindowsApplication2.exe
C:\Documents and Settings\山月\デスクトップ\区間の頭部とその中心線の交点計算\4状態での頭部とその中心新線の交点計算(平滑化なし)\WindowsApplication2\obj\Debug\WindowsApplication2.xml
C:\Documents and Settings\山月\デスクトップ\区間の頭部とその中心線の交点計算\4状態での頭部とその中心新線の交点計算(平滑化なし)\WindowsApplication2\obj\Debug\WindowsApplication2.pdb
C:\Documents and Settings\山月\デスクトップ\区間の頭部とその中心線の交点計算\4状態での頭部とその中心新線の交点計算(平滑化なし)\WindowsApplication2\bin\Debug\WindowsApplication2.exe
C:\Documents and Settings\山月\デスクトップ\区間の頭部とその中心線の交点計算\4状態での頭部とその中心新線の交点計算(平滑化なし)\WindowsApplication2\bin\Debug\WindowsApplication2.pdb
C:\Documents and Settings\山月\デスクトップ\区間の頭部とその中心線の交点計算\4状態での頭部とその中心新線の交点計算(平滑化なし)\WindowsApplication2\bin\Debug\WindowsApplication2.xml
C:\Documents and Settings\山月\デスクトップ\区間の頭部とその中心線の交点計算\4状態での頭部とその中心新線の交点計算(平滑化なし)\WindowsApplication2\obj\Debug\ResolveAssemblyReference.cache
C:\Documents and Settings\山月\デスクトップ\区間の頭部とその中心線の交点計算\4状態での頭部とその中心新線の交点計算(平滑化なし)\WindowsApplication2\obj\Debug\WindowsApplication1.Form1.resources
C:\Documents and Settings\山月\デスクトップ\区間の頭部とその中心線の交点計算\4状態での頭部とその中心新線の交点計算(平滑化なし)\WindowsApplication2\obj\Debug\WindowsApplication1.Form2.resources
C:\Documents and Settings\山月\デスクトップ\区間の頭部とその中心線の交点計算\4状態での頭部とその中心新線の交点計算(平滑化なし)\WindowsApplication2\obj\Debug\WindowsApplication1.Resources.resources
C:\Documents and Settings\山月\デスクトップ\区間の頭部とその中心線の交点計算\4状態での頭部とその中心新線の交点計算(平滑化なし)\WindowsApplication2\obj\Debug\WindowsApplication2.vbproj.GenerateResource.Cache
C:\Documents and Settings\山月\デスクトップ\区間の頭部とその中心線の交点計算\4状態での頭部とその中心新線の交点計算(平滑化なし)(こちらを統計に採用)\WindowsApplication2\obj\Debug\WindowsApplication2.xml
C:\Documents and Settings\山月\デスクトップ\区間の頭部とその中心線の交点計算\4状態での頭部とその中心新線の交点計算(平滑化なし)(こちらを統計に採用)\WindowsApplication2\obj\Debug\WindowsApplication2.pdb
C:\Documents and Settings\山月\デスクトップ\区間の頭部とその中心線の交点計算\4状態での頭部とその中心新線の交点計算(平滑化なし)(こちらを統計に採用)\WindowsApplication2\bin\Debug\WindowsApplication2.exe
C:\Documents and Settings\山月\デスクトップ\区間の頭部とその中心線の交点計算\4状態での頭部とその中心新線の交点計算(平滑化なし)(こちらを統計に採用)\WindowsApplication2\bin\Debug\WindowsApplication2.pdb
C:\Documents and Settings\山月\デスクトップ\区間の頭部とその中心線の交点計算\4状態での頭部とその中心新線の交点計算(平滑化なし)(こちらを統計に採用)\WindowsApplication2\bin\Debug\WindowsApplication2.xml
C:\Documents and Settings\山月\デスクトップ\区間の頭部とその中心線の交点計算\4状態での頭部とその中心新線の交点計算(平滑化なし)(こちらを統計に採用)\WindowsApplication2\obj\Debug\ResolveAssemblyReference.cache
C:\Documents and Settings\山月\デスクトップ\区間の頭部とその中心線の交点計算\4状態での頭部とその中心新線の交点計算(平滑化なし)(こちらを統計に採用)\WindowsApplication2\obj\Debug\WindowsApplication1.Form1.resources
C:\Documents and Settings\山月\デスクトップ\区間の頭部とその中心線の交点計算\4状態での頭部とその中心新線の交点計算(平滑化なし)(こちらを統計に採用)\WindowsApplication2\obj\Debug\WindowsApplication1.Form2.resources
C:\Documents and Settings\山月\デスクトップ\区間の頭部とその中心線の交点計算\4状態での頭部とその中心新線の交点計算(平滑化なし)(こちらを統計に採用)\WindowsApplication2\obj\Debug\WindowsApplication1.Resources.resources
C:\Documents and Settings\山月\デスクトップ\区間の頭部とその中心線の交点計算\4状態での頭部とその中心新線の交点計算(平滑化なし)(こちらを統計に採用)\WindowsApplication2\obj\Debug\WindowsApplication2.vbproj.GenerateResource.Cache
C:\Documents and Settings\山月\デスクトップ\区間の頭部とその中心線の交点計算\4状態での頭部とその中心新線の交点計算(平滑化なし)(こちらを統計に採用)\WindowsApplication2\obj\Debug\WindowsApplication2.exe
G:\4状態での頭部とその中心新線の交点計算(平滑化なし)(こちらを統計に採用)\WindowsApplication2\obj\Debug\WindowsApplication2.exe
G:\4状態での頭部とその中心新線の交点計算(平滑化なし)(こちらを統計に採用)\WindowsApplication2\obj\Debug\WindowsApplication2.xml
G:\4状態での頭部とその中心新線の交点計算(平滑化なし)(こちらを統計に採用)\WindowsApplication2\obj\Debug\WindowsApplication2.pdb
G:\4状態での頭部とその中心新線の交点計算(平滑化なし)(こちらを統計に採用)\WindowsApplication2\bin\Release\WindowsApplication2.exe
G:\4状態での頭部とその中心新線の交点計算(平滑化なし)(こちらを統計に採用)\WindowsApplication2\bin\Release\WindowsApplication2.pdb
G:\4状態での頭部とその中心新線の交点計算(平滑化なし)(こちらを統計に採用)\WindowsApplication2\bin\Release\WindowsApplication2.xml
G:\4状態での頭部とその中心新線の交点計算(平滑化なし)(こちらを統計に採用)\WindowsApplication2\obj\Release\ResolveAssemblyReference.cache
G:\4状態での頭部とその中心新線の交点計算(平滑化なし)(こちらを統計に採用)\WindowsApplication2\obj\Release\WindowsApplication1.Form1.resources
G:\4状態での頭部とその中心新線の交点計算(平滑化なし)(こちらを統計に採用)\WindowsApplication2\obj\Release\WindowsApplication1.Form2.resources
G:\4状態での頭部とその中心新線の交点計算(平滑化なし)(こちらを統計に採用)\WindowsApplication2\obj\Release\WindowsApplication1.Resources.resources
G:\4状態での頭部とその中心新線の交点計算(平滑化なし)(こちらを統計に採用)\WindowsApplication2\obj\Release\WindowsApplication2.vbproj.GenerateResource.Cache
G:\4状態での頭部とその中心新線の交点計算(平滑化なし)(こちらを統計に採用)\WindowsApplication2\obj\Release\WindowsApplication2.exe
G:\4状態での頭部とその中心新線の交点計算(平滑化なし)(こちらを統計に採用)\WindowsApplication2\obj\Release\WindowsApplication2.xml
G:\4状態での頭部とその中心新線の交点計算(平滑化なし)(こちらを統計に採用)\WindowsApplication2\obj\Release\WindowsApplication2.pdb
C:\Users\hoshi\Desktop\プログラム\2009.6.26 山月から引き継いだプログラム等\4状態での頭部とその中心新線の交点計算(平滑化なし)(こちらを統計に採用)\WindowsApplication2\obj\Release\WindowsApplication2.exe
C:\Users\hoshi\Desktop\プログラム\2009.6.26 山月から引き継いだプログラム等\4状態での頭部とその中心新線の交点計算(平滑化なし)(こちらを統計に採用)\WindowsApplication2\obj\Release\WindowsApplication2.xml
C:\Users\hoshi\Desktop\プログラム\2009.6.26 山月から引き継いだプログラム等\4状態での頭部とその中心新線の交点計算(平滑化なし)(こちらを統計に採用)\WindowsApplication2\obj\Release\WindowsApplication2.pdb
C:\Users\hoshi\Desktop\プログラム\2009.6.26 山月から引き継いだプログラム等\4状態での頭部とその中心新線の交点計算(平滑化なし)(こちらを統計に採用)\WindowsApplication2\obj\Debug\WindowsApplication2.exe
C:\Users\hoshi\Desktop\プログラム\2009.6.26 山月から引き継いだプログラム等\4状態での頭部とその中心新線の交点計算(平滑化なし)(こちらを統計に採用)\WindowsApplication2\obj\Debug\WindowsApplication2.xml
C:\Users\hoshi\Desktop\プログラム\2009.6.26 山月から引き継いだプログラム等\4状態での頭部とその中心新線の交点計算(平滑化なし)(こちらを統計に採用)\WindowsApplication2\obj\Debug\WindowsApplication2.pdb
C:\Users\hoshi\Desktop\プログラム\2009.6.26 山月から引き継いだプログラム等\4状態での頭部とその中心新線の交点計算(平滑化なし)(こちらを統計に採用)\WindowsApplication2\bin\Debug\WindowsApplication2.exe
C:\Users\hoshi\Desktop\プログラム\2009.6.26 山月から引き継いだプログラム等\4状態での頭部とその中心新線の交点計算(平滑化なし)(こちらを統計に採用)\WindowsApplication2\bin\Debug\WindowsApplication2.pdb
C:\Users\hoshi\Desktop\プログラム\2009.6.26 山月から引き継いだプログラム等\4状態での頭部とその中心新線の交点計算(平滑化なし)(こちらを統計に採用)\WindowsApplication2\bin\Debug\WindowsApplication2.xml
C:\Users\hoshi\Desktop\プログラム\2009.6.26 山月から引き継いだプログラム等\4状態での頭部とその中心新線の交点計算(平滑化なし)(こちらを統計に採用)\WindowsApplication2\obj\Debug\ResolveAssemblyReference.cache
C:\Users\hoshi\Desktop\プログラム\2009.6.26 山月から引き継いだプログラム等\4状態での頭部とその中心新線の交点計算(平滑化なし)(こちらを統計に採用)\WindowsApplication2\obj\Debug\WindowsApplication1.Form1.resources
C:\Users\hoshi\Desktop\プログラム\2009.6.26 山月から引き継いだプログラム等\4状態での頭部とその中心新線の交点計算(平滑化なし)(こちらを統計に採用)\WindowsApplication2\obj\Debug\WindowsApplication1.Form2.resources
C:\Users\hoshi\Desktop\プログラム\2009.6.26 山月から引き継いだプログラム等\4状態での頭部とその中心新線の交点計算(平滑化なし)(こちらを統計に採用)\WindowsApplication2\obj\Debug\WindowsApplication1.Resources.resources
C:\Users\hoshi\Desktop\プログラム\2009.6.26 山月から引き継いだプログラム等\4状態での頭部とその中心新線の交点計算(平滑化なし)(こちらを統計に採用)\WindowsApplication2\obj\Debug\WindowsApplication2.vbproj.GenerateResource.Cache
C:\Users\ShingaiLaboratory\Desktop\4状態での頭部とその中心新線の交点計算(平滑化なし)(こちらを統計に採用)\WindowsApplication2\obj\Debug\WindowsApplication2.exe
C:\Users\ShingaiLaboratory\Desktop\4状態での頭部とその中心新線の交点計算(平滑化なし)(こちらを統計に採用)\WindowsApplication2\obj\Debug\WindowsApplication2.xml
C:\Users\ShingaiLaboratory\Desktop\4状態での頭部とその中心新線の交点計算(平滑化なし)(こちらを統計に採用)\WindowsApplication2\obj\Debug\WindowsApplication2.pdb
C:\Users\ShingaiLaboratory\Desktop\4状態での頭部とその中心新線の交点計算(平滑化なし)(こちらを統計に採用)\WindowsApplication2\bin\Debug\WindowsApplication2.exe
C:\Users\ShingaiLaboratory\Desktop\4状態での頭部とその中心新線の交点計算(平滑化なし)(こちらを統計に採用)\WindowsApplication2\bin\Debug\WindowsApplication2.pdb
C:\Users\ShingaiLaboratory\Desktop\4状態での頭部とその中心新線の交点計算(平滑化なし)(こちらを統計に採用)\WindowsApplication2\bin\Debug\WindowsApplication2.xml
C:\Users\ShingaiLaboratory\Desktop\4状態での頭部とその中心新線の交点計算(平滑化なし)(こちらを統計に採用)\WindowsApplication2\obj\Debug\ResolveAssemblyReference.cache
C:\Users\ShingaiLaboratory\Desktop\4状態での頭部とその中心新線の交点計算(平滑化なし)(こちらを統計に採用)\WindowsApplication2\obj\Debug\WindowsApplication1.Form1.resources
C:\Users\ShingaiLaboratory\Desktop\4状態での頭部とその中心新線の交点計算(平滑化なし)(こちらを統計に採用)\WindowsApplication2\obj\Debug\WindowsApplication1.Form2.resources
C:\Users\ShingaiLaboratory\Desktop\4状態での頭部とその中心新線の交点計算(平滑化なし)(こちらを統計に採用)\WindowsApplication2\obj\Debug\WindowsApplication1.Resources.resources
C:\Users\ShingaiLaboratory\Desktop\4状態での頭部とその中心新線の交点計算(平滑化なし)(こちらを統計に採用)\WindowsApplication2\obj\Debug\WindowsApplication2.vbproj.GenerateResource.Cache
C:\Users\ShingaiLaboratory\Desktop\4状態での頭部とその中心新線の交点計算(平滑化なし)(こちらを統計に採用)\WindowsApplication2\bin\Release\WindowsApplication2.exe
C:\Users\ShingaiLaboratory\Desktop\4状態での頭部とその中心新線の交点計算(平滑化なし)(こちらを統計に採用)\WindowsApplication2\bin\Release\WindowsApplication2.pdb
C:\Users\ShingaiLaboratory\Desktop\4状態での頭部とその中心新線の交点計算(平滑化なし)(こちらを統計に採用)\WindowsApplication2\bin\Release\WindowsApplication2.xml
C:\Users\ShingaiLaboratory\Desktop\4状態での頭部とその中心新線の交点計算(平滑化なし)(こちらを統計に採用)\WindowsApplication2\obj\Release\ResolveAssemblyReference.cache
C:\Users\ShingaiLaboratory\Desktop\4状態での頭部とその中心新線の交点計算(平滑化なし)(こちらを統計に採用)\WindowsApplication2\obj\Release\WindowsApplication1.Form1.resources
C:\Users\ShingaiLaboratory\Desktop\4状態での頭部とその中心新線の交点計算(平滑化なし)(こちらを統計に採用)\WindowsApplication2\obj\Release\WindowsApplication1.Form2.resources
C:\Users\ShingaiLaboratory\Desktop\4状態での頭部とその中心新線の交点計算(平滑化なし)(こちらを統計に採用)\WindowsApplication2\obj\Release\WindowsApplication1.Resources.resources
C:\Users\ShingaiLaboratory\Desktop\4状態での頭部とその中心新線の交点計算(平滑化なし)(こちらを統計に採用)\WindowsApplication2\obj\Release\WindowsApplication2.vbproj.GenerateResource.Cache
C:\Users\ShingaiLaboratory\Desktop\4状態での頭部とその中心新線の交点計算(平滑化なし)(こちらを統計に採用)\WindowsApplication2\obj\Release\WindowsApplication2.exe
C:\Users\ShingaiLaboratory\Desktop\4状態での頭部とその中心新線の交点計算(平滑化なし)(こちらを統計に採用)\WindowsApplication2\obj\Release\WindowsApplication2.xml
C:\Users\ShingaiLaboratory\Desktop\4状態での頭部とその中心新線の交点計算(平滑化なし)(こちらを統計に採用)\WindowsApplication2\obj\Release\WindowsApplication2.pdb
E:\10.12.17\4状態での頭部とその中心新線の交点計算(平滑化なし)(こちらを統計に採用)\WindowsApplication2\obj\Debug\WindowsApplication2.exe
E:\10.12.17\4状態での頭部とその中心新線の交点計算(平滑化なし)(こちらを統計に採用)\WindowsApplication2\obj\Debug\WindowsApplication2.xml
E:\10.12.17\4状態での頭部とその中心新線の交点計算(平滑化なし)(こちらを統計に採用)\WindowsApplication2\obj\Debug\WindowsApplication2.pdb
C:\Users\hoshi\Desktop\プログラム\2009.6.26 山月から引き継いだプログラム等\4状態での頭部とその中心新線の交点計算(平滑化なし)(こちらを統計に採用)-2010.12\WindowsApplication2\obj\Debug\WindowsApplication2.exe
C:\Users\hoshi\Desktop\プログラム\2009.6.26 山月から引き継いだプログラム等\4状態での頭部とその中心新線の交点計算(平滑化なし)(こちらを統計に採用)-2010.12\WindowsApplication2\obj\Debug\WindowsApplication2.xml
C:\Users\hoshi\Desktop\プログラム\2009.6.26 山月から引き継いだプログラム等\4状態での頭部とその中心新線の交点計算(平滑化なし)(こちらを統計に採用)-2010.12\WindowsApplication2\obj\Debug\WindowsApplication2.pdb
C:\Users\ShingaiLaboratory\Desktop\新しいフォルダー\4状態での頭部とその中心新線の交点計算(平滑化なし)(こちらを統計に採用)-2010.12\4状態での頭部とその中心新線の交点計算(平滑化なし)(こちらを統計に採用)-2010.12\WindowsApplication2\obj\Debug\WindowsApplication2.exe
C:\Users\ShingaiLaboratory\Desktop\新しいフォルダー\4状態での頭部とその中心新線の交点計算(平滑化なし)(こちらを統計に採用)-2010.12\4状態での頭部とその中心新線の交点計算(平滑化なし)(こちらを統計に採用)-2010.12\WindowsApplication2\obj\Debug\WindowsApplication2.xml
C:\Users\ShingaiLaboratory\Desktop\新しいフォルダー\4状態での頭部とその中心新線の交点計算(平滑化なし)(こちらを統計に採用)-2010.12\4状態での頭部とその中心新線の交点計算(平滑化なし)(こちらを統計に採用)-2010.12\WindowsApplication2\obj\Debug\WindowsApplication2.pdb
C:\Users\ShingaiLaboratory\Desktop\新しいフォルダー\4状態での頭部とその中心新線の交点計算(平滑化なし)(こちらを統計に採用)-2010.12\4状態での頭部とその中心新線の交点計算(平滑化なし)(こちらを統計に採用)-2010.12\WindowsApplication2\bin\Debug\WindowsApplication2.exe
C:\Users\ShingaiLaboratory\Desktop\新しいフォルダー\4状態での頭部とその中心新線の交点計算(平滑化なし)(こちらを統計に採用)-2010.12\4状態での頭部とその中心新線の交点計算(平滑化なし)(こちらを統計に採用)-2010.12\WindowsApplication2\bin\Debug\WindowsApplication2.pdb
C:\Users\ShingaiLaboratory\Desktop\新しいフォルダー\4状態での頭部とその中心新線の交点計算(平滑化なし)(こちらを統計に採用)-2010.12\4状態での頭部とその中心新線の交点計算(平滑化なし)(こちらを統計に採用)-2010.12\WindowsApplication2\bin\Debug\WindowsApplication2.xml
C:\Users\ShingaiLaboratory\Desktop\新しいフォルダー\4状態での頭部とその中心新線の交点計算(平滑化なし)(こちらを統計に採用)-2010.12\4状態での頭部とその中心新線の交点計算(平滑化なし)(こちらを統計に採用)-2010.12\WindowsApplication2\obj\Debug\ResolveAssemblyReference.cache
C:\Users\ShingaiLaboratory\Desktop\新しいフォルダー\4状態での頭部とその中心新線の交点計算(平滑化なし)(こちらを統計に採用)-2010.12\4状態での頭部とその中心新線の交点計算(平滑化なし)(こちらを統計に採用)-2010.12\WindowsApplication2\obj\Debug\WindowsApplication1.Form1.resources
C:\Users\ShingaiLaboratory\Desktop\新しいフォルダー\4状態での頭部とその中心新線の交点計算(平滑化なし)(こちらを統計に採用)-2010.12\4状態での頭部とその中心新線の交点計算(平滑化なし)(こちらを統計に採用)-2010.12\WindowsApplication2\obj\Debug\WindowsApplication1.Form2.resources
C:\Users\ShingaiLaboratory\Desktop\新しいフォルダー\4状態での頭部とその中心新線の交点計算(平滑化なし)(こちらを統計に採用)-2010.12\4状態での頭部とその中心新線の交点計算(平滑化なし)(こちらを統計に採用)-2010.12\WindowsApplication2\obj\Debug\WindowsApplication1.Resources.resources
C:\Users\ShingaiLaboratory\Desktop\新しいフォルダー\4状態での頭部とその中心新線の交点計算(平滑化なし)(こちらを統計に採用)-2010.12\4状態での頭部とその中心新線の交点計算(平滑化なし)(こちらを統計に採用)-2010.12\WindowsApplication2\obj\Debug\WindowsApplication2.vbproj.GenerateResource.Cache
C:\Users\ShingaiLaboratory\Desktop\新しいフォルダー\4状態での頭部とその中心新線の交点計算(平滑化なし)(こちらを統計に採用)-2012.05.14\4状態での頭部とその中心新線の交点計算(平滑化なし)(こちらを統計に採用)-2010.12\WindowsApplication2\obj\Debug\WindowsApplication2.xml
C:\Users\ShingaiLaboratory\Desktop\新しいフォルダー\4状態での頭部とその中心新線の交点計算(平滑化なし)(こちらを統計に採用)-2012.05.14\4状態での頭部とその中心新線の交点計算(平滑化なし)(こちらを統計に採用)-2010.12\WindowsApplication2\obj\Debug\WindowsApplication2.pdb
C:\Users\ShingaiLaboratory\Desktop\新しいフォルダー\4状態での頭部とその中心新線の交点計算(平滑化なし)(こちらを統計に採用)-2012.05.14\4状態での頭部とその中心新線の交点計算(平滑化なし)(こちらを統計に採用)-2010.12\WindowsApplication2\bin\Debug\WindowsApplication2.exe
C:\Users\ShingaiLaboratory\Desktop\新しいフォルダー\4状態での頭部とその中心新線の交点計算(平滑化なし)(こちらを統計に採用)-2012.05.14\4状態での頭部とその中心新線の交点計算(平滑化なし)(こちらを統計に採用)-2010.12\WindowsApplication2\bin\Debug\WindowsApplication2.pdb
C:\Users\ShingaiLaboratory\Desktop\新しいフォルダー\4状態での頭部とその中心新線の交点計算(平滑化なし)(こちらを統計に採用)-2012.05.14\4状態での頭部とその中心新線の交点計算(平滑化なし)(こちらを統計に採用)-2010.12\WindowsApplication2\bin\Debug\WindowsApplication2.xml
C:\Users\ShingaiLaboratory\Desktop\新しいフォルダー\4状態での頭部とその中心新線の交点計算(平滑化なし)(こちらを統計に採用)-2012.05.14\4状態での頭部とその中心新線の交点計算(平滑化なし)(こちらを統計に採用)-2010.12\WindowsApplication2\obj\Debug\ResolveAssemblyReference.cache
C:\Users\ShingaiLaboratory\Desktop\新しいフォルダー\4状態での頭部とその中心新線の交点計算(平滑化なし)(こちらを統計に採用)-2012.05.14\4状態での頭部とその中心新線の交点計算(平滑化なし)(こちらを統計に採用)-2010.12\WindowsApplication2\obj\Debug\WindowsApplication1.Form1.resources
C:\Users\ShingaiLaboratory\Desktop\新しいフォルダー\4状態での頭部とその中心新線の交点計算(平滑化なし)(こちらを統計に採用)-2012.05.14\4状態での頭部とその中心新線の交点計算(平滑化なし)(こちらを統計に採用)-2010.12\WindowsApplication2\obj\Debug\WindowsApplication1.Form2.resources
C:\Users\ShingaiLaboratory\Desktop\新しいフォルダー\4状態での頭部とその中心新線の交点計算(平滑化なし)(こちらを統計に採用)-2012.05.14\4状態での頭部とその中心新線の交点計算(平滑化なし)(こちらを統計に採用)-2010.12\WindowsApplication2\obj\Debug\WindowsApplication1.Resources.resources
C:\Users\ShingaiLaboratory\Desktop\新しいフォルダー\4状態での頭部とその中心新線の交点計算(平滑化なし)(こちらを統計に採用)-2012.05.14\4状態での頭部とその中心新線の交点計算(平滑化なし)(こちらを統計に採用)-2010.12\WindowsApplication2\obj\Debug\WindowsApplication2.vbproj.GenerateResource.Cache
C:\Users\ShingaiLaboratory\Desktop\新しいフォルダー\4状態での頭部とその中心新線の交点計算(平滑化なし)(こちらを統計に採用)-2012.05.14\4状態での頭部とその中心新線の交点計算(平滑化なし)(こちらを統計に採用)-2010.12\WindowsApplication2\obj\Debug\WindowsApplication2.exe
C:\Users\ShingaiLaboratory\Desktop\新しいフォルダー\4状態での頭部とその中心新線の交点計算(平滑化なし)(こちらを統計に採用)-2012.05.14-2\4状態での頭部とその中心新線の交点計算(平滑化なし)(こちらを統計に採用)-2010.12\WindowsApplication2\obj\Debug\WindowsApplication2.xml
C:\Users\ShingaiLaboratory\Desktop\新しいフォルダー\4状態での頭部とその中心新線の交点計算(平滑化なし)(こちらを統計に採用)-2012.05.14-2\4状態での頭部とその中心新線の交点計算(平滑化なし)(こちらを統計に採用)-2010.12\WindowsApplication2\obj\Debug\WindowsApplication2.pdb
C:\Users\ShingaiLaboratory\Desktop\新しいフォルダー\4状態での頭部とその中心新線の交点計算(平滑化なし)(こちらを統計に採用)-2012.05.14-2\4状態での頭部とその中心新線の交点計算(平滑化なし)(こちらを統計に採用)-2010.12\WindowsApplication2\bin\Debug\WindowsApplication2.exe
C:\Users\ShingaiLaboratory\Desktop\新しいフォルダー\4状態での頭部とその中心新線の交点計算(平滑化なし)(こちらを統計に採用)-2012.05.14-2\4状態での頭部とその中心新線の交点計算(平滑化なし)(こちらを統計に採用)-2010.12\WindowsApplication2\bin\Debug\WindowsApplication2.pdb
C:\Users\ShingaiLaboratory\Desktop\新しいフォルダー\4状態での頭部とその中心新線の交点計算(平滑化なし)(こちらを統計に採用)-2012.05.14-2\4状態での頭部とその中心新線の交点計算(平滑化なし)(こちらを統計に採用)-2010.12\WindowsApplication2\bin\Debug\WindowsApplication2.xml
C:\Users\ShingaiLaboratory\Desktop\新しいフォルダー\4状態での頭部とその中心新線の交点計算(平滑化なし)(こちらを統計に採用)-2012.05.14-2\4状態での頭部とその中心新線の交点計算(平滑化なし)(こちらを統計に採用)-2010.12\WindowsApplication2\obj\Debug\ResolveAssemblyReference.cache
C:\Users\ShingaiLaboratory\Desktop\新しいフォルダー\4状態での頭部とその中心新線の交点計算(平滑化なし)(こちらを統計に採用)-2012.05.14-2\4状態での頭部とその中心新線の交点計算(平滑化なし)(こちらを統計に採用)-2010.12\WindowsApplication2\obj\Debug\WindowsApplication1.Form1.resources
C:\Users\ShingaiLaboratory\Desktop\新しいフォルダー\4状態での頭部とその中心新線の交点計算(平滑化なし)(こちらを統計に採用)-2012.05.14-2\4状態での頭部とその中心新線の交点計算(平滑化なし)(こちらを統計に採用)-2010.12\WindowsApplication2\obj\Debug\WindowsApplication1.Form2.resources
C:\Users\ShingaiLaboratory\Desktop\新しいフォルダー\4状態での頭部とその中心新線の交点計算(平滑化なし)(こちらを統計に採用)-2012.05.14-2\4状態での頭部とその中心新線の交点計算(平滑化なし)(こちらを統計に採用)-2010.12\WindowsApplication2\obj\Debug\WindowsApplication1.Resources.resources
C:\Users\ShingaiLaboratory\Desktop\新しいフォルダー\4状態での頭部とその中心新線の交点計算(平滑化なし)(こちらを統計に採用)-2012.05.14-2\4状態での頭部とその中心新線の交点計算(平滑化なし)(こちらを統計に採用)-2010.12\WindowsApplication2\obj\Debug\WindowsApplication2.vbproj.GenerateResource.Cache
C:\Users\ShingaiLaboratory\Desktop\新しいフォルダー\4状態での頭部とその中心新線の交点計算(平滑化なし)(こちらを統計に採用)-2012.05.14-2\4状態での頭部とその中心新線の交点計算(平滑化なし)(こちらを統計に採用)-2010.12\WindowsApplication2\obj\Debug\WindowsApplication2.exe
C:\Users\ShingaiLaboratory\Desktop\新しいフォルダー\4状態での頭部とその中心新線の交点計算(平滑化なし)(こちらを統計に採用)-2012.05.23\4状態での頭部とその中心新線の交点計算(平滑化なし)(こちらを統計に採用)-2010.12\WindowsApplication2\obj\Debug\WindowsApplication2.exe
C:\Users\ShingaiLaboratory\Desktop\新しいフォルダー\4状態での頭部とその中心新線の交点計算(平滑化なし)(こちらを統計に採用)-2012.05.23\4状態での頭部とその中心新線の交点計算(平滑化なし)(こちらを統計に採用)-2010.12\WindowsApplication2\obj\Debug\WindowsApplication2.xml
C:\Users\ShingaiLaboratory\Desktop\新しいフォルダー\4状態での頭部とその中心新線の交点計算(平滑化なし)(こちらを統計に採用)-2012.05.23\4状態での頭部とその中心新線の交点計算(平滑化なし)(こちらを統計に採用)-2010.12\WindowsApplication2\obj\Debug\WindowsApplication2.pdb
C:\Users\ShingaiLaboratory\Desktop\新しいフォルダー\4状態での頭部とその中心新線の交点計算(平滑化なし)(こちらを統計に採用)-2012.05.23\4状態での頭部とその中心新線の交点計算(平滑化なし)(こちらを統計に採用)-2010.12\WindowsApplication2\bin\Debug\WindowsApplication2.exe
C:\Users\ShingaiLaboratory\Desktop\新しいフォルダー\4状態での頭部とその中心新線の交点計算(平滑化なし)(こちらを統計に採用)-2012.05.23\4状態での頭部とその中心新線の交点計算(平滑化なし)(こちらを統計に採用)-2010.12\WindowsApplication2\bin\Debug\WindowsApplication2.pdb
C:\Users\ShingaiLaboratory\Desktop\新しいフォルダー\4状態での頭部とその中心新線の交点計算(平滑化なし)(こちらを統計に採用)-2012.05.23\4状態での頭部とその中心新線の交点計算(平滑化なし)(こちらを統計に採用)-2010.12\WindowsApplication2\bin\Debug\WindowsApplication2.xml
C:\Users\ShingaiLaboratory\Desktop\新しいフォルダー\4状態での頭部とその中心新線の交点計算(平滑化なし)(こちらを統計に採用)-2012.05.23\4状態での頭部とその中心新線の交点計算(平滑化なし)(こちらを統計に採用)-2010.12\WindowsApplication2\obj\Debug\ResolveAssemblyReference.cache
C:\Users\ShingaiLaboratory\Desktop\新しいフォルダー\4状態での頭部とその中心新線の交点計算(平滑化なし)(こちらを統計に採用)-2012.05.23\4状態での頭部とその中心新線の交点計算(平滑化なし)(こちらを統計に採用)-2010.12\WindowsApplication2\obj\Debug\WindowsApplication1.Form1.resources
C:\Users\ShingaiLaboratory\Desktop\新しいフォルダー\4状態での頭部とその中心新線の交点計算(平滑化なし)(こちらを統計に採用)-2012.05.23\4状態での頭部とその中心新線の交点計算(平滑化なし)(こちらを統計に採用)-2010.12\WindowsApplication2\obj\Debug\WindowsApplication1.Form2.resources
C:\Users\ShingaiLaboratory\Desktop\新しいフォルダー\4状態での頭部とその中心新線の交点計算(平滑化なし)(こちらを統計に採用)-2012.05.23\4状態での頭部とその中心新線の交点計算(平滑化なし)(こちらを統計に採用)-2010.12\WindowsApplication2\obj\Debug\WindowsApplication1.Resources.resources
C:\Users\ShingaiLaboratory\Desktop\新しいフォルダー\4状態での頭部とその中心新線の交点計算(平滑化なし)(こちらを統計に採用)-2012.05.23\4状態での頭部とその中心新線の交点計算(平滑化なし)(こちらを統計に採用)-2010.12\WindowsApplication2\obj\Debug\WindowsApplication2.vbproj.GenerateResource.Cache
C:\Users\ShingaiLaboratory\Desktop\新しいフォルダー\4状態での頭部とその中心新線の交点計算(平滑化なし)(こちらを統計に採用)-2012.05.24\4状態での頭部とその中心新線の交点計算(平滑化なし)(こちらを統計に採用)-2010.12\WindowsApplication2\obj\Debug\WindowsApplication2.xml
C:\Users\ShingaiLaboratory\Desktop\新しいフォルダー\4状態での頭部とその中心新線の交点計算(平滑化なし)(こちらを統計に採用)-2012.05.24\4状態での頭部とその中心新線の交点計算(平滑化なし)(こちらを統計に採用)-2010.12\WindowsApplication2\obj\Debug\WindowsApplication2.pdb
C:\Users\ShingaiLaboratory\Desktop\新しいフォルダー\4状態での頭部とその中心新線の交点計算(平滑化なし)(こちらを統計に採用)-2012.05.24\4状態での頭部とその中心新線の交点計算(平滑化なし)(こちらを統計に採用)-2010.12\WindowsApplication2\bin\Debug\WindowsApplication2.exe
C:\Users\ShingaiLaboratory\Desktop\新しいフォルダー\4状態での頭部とその中心新線の交点計算(平滑化なし)(こちらを統計に採用)-2012.05.24\4状態での頭部とその中心新線の交点計算(平滑化なし)(こちらを統計に採用)-2010.12\WindowsApplication2\bin\Debug\WindowsApplication2.pdb
C:\Users\ShingaiLaboratory\Desktop\新しいフォルダー\4状態での頭部とその中心新線の交点計算(平滑化なし)(こちらを統計に採用)-2012.05.24\4状態での頭部とその中心新線の交点計算(平滑化なし)(こちらを統計に採用)-2010.12\WindowsApplication2\bin\Debug\WindowsApplication2.xml
C:\Users\ShingaiLaboratory\Desktop\新しいフォルダー\4状態での頭部とその中心新線の交点計算(平滑化なし)(こちらを統計に採用)-2012.05.24\4状態での頭部とその中心新線の交点計算(平滑化なし)(こちらを統計に採用)-2010.12\WindowsApplication2\obj\Debug\ResolveAssemblyReference.cache
C:\Users\ShingaiLaboratory\Desktop\新しいフォルダー\4状態での頭部とその中心新線の交点計算(平滑化なし)(こちらを統計に採用)-2012.05.24\4状態での頭部とその中心新線の交点計算(平滑化なし)(こちらを統計に採用)-2010.12\WindowsApplication2\obj\Debug\WindowsApplication1.Form1.resources
C:\Users\ShingaiLaboratory\Desktop\新しいフォルダー\4状態での頭部とその中心新線の交点計算(平滑化なし)(こちらを統計に採用)-2012.05.24\4状態での頭部とその中心新線の交点計算(平滑化なし)(こちらを統計に採用)-2010.12\WindowsApplication2\obj\Debug\WindowsApplication1.Form2.resources
C:\Users\ShingaiLaboratory\Desktop\新しいフォルダー\4状態での頭部とその中心新線の交点計算(平滑化なし)(こちらを統計に採用)-2012.05.24\4状態での頭部とその中心新線の交点計算(平滑化なし)(こちらを統計に採用)-2010.12\WindowsApplication2\obj\Debug\WindowsApplication1.Resources.resources
C:\Users\ShingaiLaboratory\Desktop\新しいフォルダー\4状態での頭部とその中心新線の交点計算(平滑化なし)(こちらを統計に採用)-2012.05.24\4状態での頭部とその中心新線の交点計算(平滑化なし)(こちらを統計に採用)-2010.12\WindowsApplication2\obj\Debug\WindowsApplication2.vbproj.GenerateResource.Cache
C:\Users\ShingaiLaboratory\Desktop\新しいフォルダー\4状態での頭部とその中心新線の交点計算(平滑化なし)(こちらを統計に採用)-2012.05.24\4状態での頭部とその中心新線の交点計算(平滑化なし)(こちらを統計に採用)-2010.12\WindowsApplication2\obj\Debug\WindowsApplication2.exe
C:\Users\ShingaiLaboratory\Desktop\新しいフォルダー\4状態での頭部とその中心新線の交点計算(平滑化なし)(こちらを統計に採用)-2012.05.25\4状態での頭部とその中心新線の交点計算(平滑化なし)(こちらを統計に採用)-2010.12\WindowsApplication2\obj\Debug\WindowsApplication2.exe
C:\Users\ShingaiLaboratory\Desktop\新しいフォルダー\4状態での頭部とその中心新線の交点計算(平滑化なし)(こちらを統計に採用)-2012.05.25\4状態での頭部とその中心新線の交点計算(平滑化なし)(こちらを統計に採用)-2010.12\WindowsApplication2\obj\Debug\WindowsApplication2.xml
C:\Users\ShingaiLaboratory\Desktop\新しいフォルダー\4状態での頭部とその中心新線の交点計算(平滑化なし)(こちらを統計に採用)-2012.05.25\4状態での頭部とその中心新線の交点計算(平滑化なし)(こちらを統計に採用)-2010.12\WindowsApplication2\obj\Debug\WindowsApplication2.pdb
C:\Users\ShingaiLaboratory\Desktop\新しいフォルダー\4状態での頭部とその中心新線の交点計算(平滑化なし)(こちらを統計に採用)-2012.05.25\4状態での頭部とその中心新線の交点計算(平滑化なし)(こちらを統計に採用)-2010.12\WindowsApplication2\bin\Debug\WindowsApplication2.exe
C:\Users\ShingaiLaboratory\Desktop\新しいフォルダー\4状態での頭部とその中心新線の交点計算(平滑化なし)(こちらを統計に採用)-2012.05.25\4状態での頭部とその中心新線の交点計算(平滑化なし)(こちらを統計に採用)-2010.12\WindowsApplication2\bin\Debug\WindowsApplication2.pdb
C:\Users\ShingaiLaboratory\Desktop\新しいフォルダー\4状態での頭部とその中心新線の交点計算(平滑化なし)(こちらを統計に採用)-2012.05.25\4状態での頭部とその中心新線の交点計算(平滑化なし)(こちらを統計に採用)-2010.12\WindowsApplication2\bin\Debug\WindowsApplication2.xml
C:\Users\ShingaiLaboratory\Desktop\新しいフォルダー\4状態での頭部とその中心新線の交点計算(平滑化なし)(こちらを統計に採用)-2012.05.25\4状態での頭部とその中心新線の交点計算(平滑化なし)(こちらを統計に採用)-2010.12\WindowsApplication2\obj\Debug\ResolveAssemblyReference.cache
C:\Users\ShingaiLaboratory\Desktop\新しいフォルダー\4状態での頭部とその中心新線の交点計算(平滑化なし)(こちらを統計に採用)-2012.05.25\4状態での頭部とその中心新線の交点計算(平滑化なし)(こちらを統計に採用)-2010.12\WindowsApplication2\obj\Debug\WindowsApplication1.Form1.resources
C:\Users\ShingaiLaboratory\Desktop\新しいフォルダー\4状態での頭部とその中心新線の交点計算(平滑化なし)(こちらを統計に採用)-2012.05.25\4状態での頭部とその中心新線の交点計算(平滑化なし)(こちらを統計に採用)-2010.12\WindowsApplication2\obj\Debug\WindowsApplication1.Form2.resources
C:\Users\ShingaiLaboratory\Desktop\新しいフォルダー\4状態での頭部とその中心新線の交点計算(平滑化なし)(こちらを統計に採用)-2012.05.25\4状態での頭部とその中心新線の交点計算(平滑化なし)(こちらを統計に採用)-2010.12\WindowsApplication2\obj\Debug\WindowsApplication1.Resources.resources
C:\Users\ShingaiLaboratory\Desktop\新しいフォルダー\4状態での頭部とその中心新線の交点計算(平滑化なし)(こちらを統計に採用)-2012.05.25\4状態での頭部とその中心新線の交点計算(平滑化なし)(こちらを統計に採用)-2010.12\WindowsApplication2\obj\Debug\WindowsApplication2.vbproj.GenerateResource.Cache
C:\Users\ShingaiLaboratory\Desktop\新しいフォルダー\4状態での頭部とその中心新線の交点計算(平滑化なし)(こちらを統計に採用)-2012.05.28\4状態での頭部とその中心新線の交点計算(平滑化なし)(こちらを統計に採用)-2010.12\WindowsApplication2\obj\Debug\WindowsApplication2.exe
C:\Users\ShingaiLaboratory\Desktop\新しいフォルダー\4状態での頭部とその中心新線の交点計算(平滑化なし)(こちらを統計に採用)-2012.05.28\4状態での頭部とその中心新線の交点計算(平滑化なし)(こちらを統計に採用)-2010.12\WindowsApplication2\obj\Debug\WindowsApplication2.xml
C:\Users\ShingaiLaboratory\Desktop\新しいフォルダー\4状態での頭部とその中心新線の交点計算(平滑化なし)(こちらを統計に採用)-2012.05.28\4状態での頭部とその中心新線の交点計算(平滑化なし)(こちらを統計に採用)-2010.12\WindowsApplication2\obj\Debug\WindowsApplication2.pdb
C:\Users\ShingaiLaboratory\Desktop\新しいフォルダー\4状態での頭部とその中心新線の交点計算(平滑化なし)(こちらを統計に採用)-2012.05.28\4状態での頭部とその中心新線の交点計算(平滑化なし)(こちらを統計に採用)-2010.12\WindowsApplication2\bin\Debug\WindowsApplication2.exe
C:\Users\ShingaiLaboratory\Desktop\新しいフォルダー\4状態での頭部とその中心新線の交点計算(平滑化なし)(こちらを統計に採用)-2012.05.28\4状態での頭部とその中心新線の交点計算(平滑化なし)(こちらを統計に採用)-2010.12\WindowsApplication2\bin\Debug\WindowsApplication2.pdb
C:\Users\ShingaiLaboratory\Desktop\新しいフォルダー\4状態での頭部とその中心新線の交点計算(平滑化なし)(こちらを統計に採用)-2012.05.28\4状態での頭部とその中心新線の交点計算(平滑化なし)(こちらを統計に採用)-2010.12\WindowsApplication2\bin\Debug\WindowsApplication2.xml
C:\Users\ShingaiLaboratory\Desktop\新しいフォルダー\4状態での頭部とその中心新線の交点計算(平滑化なし)(こちらを統計に採用)-2012.05.28\4状態での頭部とその中心新線の交点計算(平滑化なし)(こちらを統計に採用)-2010.12\WindowsApplication2\obj\Debug\ResolveAssemblyReference.cache
C:\Users\ShingaiLaboratory\Desktop\新しいフォルダー\4状態での頭部とその中心新線の交点計算(平滑化なし)(こちらを統計に採用)-2012.05.28\4状態での頭部とその中心新線の交点計算(平滑化なし)(こちらを統計に採用)-2010.12\WindowsApplication2\obj\Debug\WindowsApplication1.Form1.resources
C:\Users\ShingaiLaboratory\Desktop\新しいフォルダー\4状態での頭部とその中心新線の交点計算(平滑化なし)(こちらを統計に採用)-2012.05.28\4状態での頭部とその中心新線の交点計算(平滑化なし)(こちらを統計に採用)-2010.12\WindowsApplication2\obj\Debug\WindowsApplication1.Form2.resources
C:\Users\ShingaiLaboratory\Desktop\新しいフォルダー\4状態での頭部とその中心新線の交点計算(平滑化なし)(こちらを統計に採用)-2012.05.28\4状態での頭部とその中心新線の交点計算(平滑化なし)(こちらを統計に採用)-2010.12\WindowsApplication2\obj\Debug\WindowsApplication1.Resources.resources
C:\Users\ShingaiLaboratory\Desktop\新しいフォルダー\4状態での頭部とその中心新線の交点計算(平滑化なし)(こちらを統計に採用)-2012.05.28\4状態での頭部とその中心新線の交点計算(平滑化なし)(こちらを統計に採用)-2010.12\WindowsApplication2\obj\Debug\WindowsApplication2.vbproj.GenerateResource.Cache
