# Supplementary material for: Evaluation of Head Movement Periodicity and Irregularity during Locomotion of Caenorhabditis elegans
Source: Front Behav Neurosci. 2013 Mar 21;7:20. doi: 10.3389/fnbeh.2013.00020 (PMC3604732; doi:10.3389/fnbeh.2013.00020)
Supplement: Supplementary Software S3 — Computer programs for Type-1 segment-lengths. [file 42064_Shingai_DataSheet3.ZIP › type1/WindowsApplication2/WindowsApplication2.vbproj.user]

<?xml version="1.0" encoding="utf-8"?>
<Project xmlns="http://schemas.microsoft.com/developer/msbuild/2003">
  <PropertyGroup>
    <ProjectView>ProjectFiles</ProjectView>
    <PublishUrlHistory />
    <InstallUrlHistory />
    <SupportUrlHistory />
    <UpdateUrlHistory />
    <BootstrapperUrlHistory />
    <ErrorReportUrlHistory />
    <FallbackCulture>ja-JP</FallbackCulture>
    <VerifyUploadedFiles>false</VerifyUploadedFiles>
  </PropertyGroup>
</Project>
