# Supplementary material for: Evaluation of Head Movement Periodicity and Irregularity during Locomotion of Caenorhabditis elegans
Source: Front Behav Neurosci. 2013 Mar 21;7:20. doi: 10.3389/fnbeh.2013.00020 (PMC3604732; doi:10.3389/fnbeh.2013.00020)
Supplement: Supplementary Software S4 — Computer programs for Type-2 segment-lengths. [file 42064_Shingai_DataSheet4.ZIP]

Archive with 43 entries (32 files):
- dist_calc/dist_calc/
- dist_calc/dist_calc.sln
- dist_calc/dist_calc.suo
- dist_calc/dist_calc/bin/
- dist_calc/dist_calc/bin/Debug/
- dist_calc/dist_calc/bin/Debug/dist_calc.exe
- dist_calc/dist_calc/bin/Debug/dist_calc.pdb
- dist_calc/dist_calc/bin/Debug/dist_calc.vshost.exe
- dist_calc/dist_calc/bin/Debug/dist_calc.xml
- dist_calc/dist_calc/bin/Release/
- dist_calc/dist_calc/Common.vb
- dist_calc/dist_calc/dist_calc.vbproj
- dist_calc/dist_calc/ElegansData.vb
- dist_calc/dist_calc/Form1.Designer.vb
- dist_calc/dist_calc/Form1.resx
- dist_calc/dist_calc/Form1.vb
- dist_calc/dist_calc/My Project/
- dist_calc/dist_calc/My Project/Application.Designer.vb
- dist_calc/dist_calc/My Project/Application.myapp
- dist_calc/dist_calc/My Project/AssemblyInfo.vb
- dist_calc/dist_calc/My Project/Resources.Designer.vb
- dist_calc/dist_calc/My Project/Resources.resx
- dist_calc/dist_calc/My Project/Settings.Designer.vb
- dist_calc/dist_calc/My Project/Settings.settings
- dist_calc/dist_calc/obj/
- dist_calc/dist_calc/obj/x86/
- dist_calc/dist_calc/obj/x86/Debug/
- dist_calc/dist_calc/obj/x86/Debug/DesignTimeResolveAssemblyReferencesInput.cache
- dist_calc/dist_calc/obj/x86/Debug/dist_calc.exe
- dist_calc/dist_calc/obj/x86/Debug/dist_calc.Form1.resources
- dist_calc/dist_calc/obj/x86/Debug/dist_calc.pdb
- dist_calc/dist_calc/obj/x86/Debug/dist_calc.Resources.resources
- dist_calc/dist_calc/obj/x86/Debug/dist_calc.vbproj.FileListAbsolute.txt
- dist_calc/dist_calc/obj/x86/Debug/dist_calc.xml
- dist_calc/dist_calc/obj/x86/Debug/GenerateResource.read.1.tlog
- dist_calc/dist_calc/obj/x86/Debug/GenerateResource.write.1.tlog
- dist_calc/dist_calc/obj/x86/Debug/TempPE/
- dist_calc/dist_calc/obj/x86/Release/
- dist_calc/dist_calc/obj/x86/Release/DesignTimeResolveAssemblyReferencesInput.cache
- dist_calc/dist_calc/obj/x86/Release/GenerateResource.read.1.tlog
- dist_calc/dist_calc/obj/x86/Release/GenerateResource.write.1.tlog
- dist_calc/dist_calc/obj/x86/Release/TempPE/
- dist_calc/dist_calc/obj/x86/Release/TempPE/My Project.Resources.Designer.vb.dll
