# Supplementary material for: Evaluation of Head Movement Periodicity and Irregularity during Locomotion of Caenorhabditis elegans
Source: Front Behav Neurosci. 2013 Mar 21;7:20. doi: 10.3389/fnbeh.2013.00020 (PMC3604732; doi:10.3389/fnbeh.2013.00020)
Supplement: Supplementary Software S4 — Computer programs for Type-2 segment-lengths. [file 42064_Shingai_DataSheet4.ZIP › dist_calc/dist_calc.sln]

Microsoft Visual Studio Solution File, Format Version 11.00
# Visual Basic Express 2010
Project("{F184B08F-C81C-45F6-A57F-5ABD9991F28F}") = "dist_calc", "dist_calc\dist_calc.vbproj", "{FC59EC77-D0C3-477A-90EB-088E3DBF8A9B}"
EndProject
Global
	GlobalSection(SolutionConfigurationPlatforms) = preSolution
		Debug|x86 = Debug|x86
		Release|x86 = Release|x86
	EndGlobalSection
	GlobalSection(ProjectConfigurationPlatforms) = postSolution
		{FC59EC77-D0C3-477A-90EB-088E3DBF8A9B}.Debug|x86.ActiveCfg = Debug|x86
		{FC59EC77-D0C3-477A-90EB-088E3DBF8A9B}.Debug|x86.Build.0 = Debug|x86
		{FC59EC77-D0C3-477A-90EB-088E3DBF8A9B}.Release|x86.ActiveCfg = Release|x86
		{FC59EC77-D0C3-477A-90EB-088E3DBF8A9B}.Release|x86.Build.0 = Release|x86
	EndGlobalSection
	GlobalSection(SolutionProperties) = preSolution
		HideSolutionNode = FALSE
	EndGlobalSection
EndGlobal
