# Supplementary material for: Evaluation of Head Movement Periodicity and Irregularity during Locomotion of Caenorhabditis elegans
Source: Front Behav Neurosci. 2013 Mar 21;7:20. doi: 10.3389/fnbeh.2013.00020 (PMC3604732; doi:10.3389/fnbeh.2013.00020)
Supplement: Supplementary Software S4 — Computer programs for Type-2 segment-lengths. [file 42064_Shingai_DataSheet4.ZIP › dist_calc/dist_calc/Common.vb]

Imports System.IO

Public Structure DblPoint
    Dim x As Double
    Dim y As Double
End Structure

Public Structure FromToNo
    Dim from_no As Integer
    Dim to_no As Integer
End Structure

Module Common
    Public Function get_lines_of_text_file(ByVal FileName As String) As Long
        Dim sr As New System.IO.StreamReader(FileName)
        Dim LineCounter As Integer

        While (sr.Peek() >= 0)
            sr.ReadLine()
            LineCounter += 1
        End While

        Return LineCounter
    End Function

    Public Function distance(ByVal x1 As Double, ByVal y1 As Double, ByVal x2 As Double, ByVal y2 As Double) As Double
        Return Math.Sqrt((x2 - x1) ^ 2 + (y2 - y1) ^ 2)
    End Function

    Public Function distance(ByVal pt1 As DblPoint, ByVal pt2 As DblPoint) As Double
        Return Math.Sqrt((pt1.x - pt2.x) ^ 2 + (pt1.y - pt2.y) ^ 2)
    End Function

    Public Function my_round(ByVal d_value As Double, ByVal i_digits As Integer) As Double
        Dim d_coef As Double = Math.Pow(10, i_digits)

        If d_value > 0 Then
            Return Math.Floor((d_value * d_coef) + 0.5) / d_coef
        Else
            Return Math.Ceiling((d_value * d_coef) - 0.5) / d_coef
        End If
    End Function

End Module
