# Supplementary material for: Evaluation of Head Movement Periodicity and Irregularity during Locomotion of Caenorhabditis elegans
Source: Front Behav Neurosci. 2013 Mar 21;7:20. doi: 10.3389/fnbeh.2013.00020 (PMC3604732; doi:10.3389/fnbeh.2013.00020)
Supplement: Supplementary Software S4 — Computer programs for Type-2 segment-lengths. [file 42064_Shingai_DataSheet4.ZIP › dist_calc/dist_calc/ElegansData.vb]

Imports System.IO
Imports Microsoft.VisualBasic.FileIO

Public Structure EData
    Dim elm() As EDataElm
    Dim pix_per_mm As Double
    Dim step_per_pix As Double
    Dim norm_coef As Double
    Dim average_pixel As Double
    Dim average_step As Double
    Dim average_mm As Double
End Structure

Public Structure EDataElm
    Dim state As String
    Dim FBCS As Char
    Dim head_flag As Byte
    Dim img_fname As String
    Dim frame_coord As DblPoint
    Dim head_coord As DblPoint
    Dim coord_size As Integer
    Dim coord_str As String
    Dim coord() As DblPoint
    Dim length_mm As Double
    Dim length_pix As Double
End Structure

Public Module Elegans_Data


    Public Sub load_data(ByVal data_fname As String, ByRef e_data As EData)
        Dim base1_fname As String = Path.GetDirectoryName(data_fname) & "\info\Base1.csv"
        Dim flag_fname As String = Path.GetDirectoryName(data_fname) & "\info\FLAG.csv"
        Dim info_fname As String = Path.GetDirectoryName(data_fname) & "\info\INFO.txt"

        ' get data size
        Dim size As Long = get_lines_of_text_file(base1_fname)
        ReDim e_data.elm(size)

        Dim parser As New TextFieldParser(flag_fname)
        parser.SetDelimiters(",")
        Dim cnt As Long = 0
        While Not parser.EndOfData
            Dim row As String() = parser.ReadFields()
            e_data.elm(cnt).head_flag = CByte(row(4))
            e_data.elm(cnt).FBCS = row(14)
            cnt += 1
        End While
        parser.Close()

        ' load from Base1.csv
        parser = New TextFieldParser(base1_fname)
        parser.SetDelimiters(",")
        cnt = 0
        While Not parser.EndOfData
            Dim row As String() = parser.ReadFields()
            e_data.elm(cnt).state = row(0)
            e_data.elm(cnt).img_fname = row(1)
            e_data.elm(cnt).coord_size = CInt(row(3))
            e_data.elm(cnt).coord_str = row(4)
            If e_data.elm(cnt).coord_size <= 0 Then
                If e_data.elm(cnt).coord_str.Length > 0 Then
                    Dim buff() As String = Split(e_data.elm(cnt).coord_str)
                    e_data.elm(cnt).coord_size = buff.Length / 2
                Else
                    e_data.elm(cnt).coord_size = 0
                End If
            End If
            ReDim e_data.elm(cnt).coord(e_data.elm(cnt).coord_size - 1)
            For i As Integer = 0 To e_data.elm(cnt).coord_size - 1
                Dim buff() As String = Split(e_data.elm(cnt).coord_str, ",")
                e_data.elm(cnt).coord(i).x = CInt(buff(i * 2))
                e_data.elm(cnt).coord(i).y = CInt(buff(i * 2 + 1))
            Next
            e_data.elm(cnt).frame_coord.x = CInt(row(15))
            e_data.elm(cnt).frame_coord.y = CInt(row(16))
            Select Case e_data.elm(cnt).head_flag
                Case 1
                    e_data.elm(cnt).head_coord.x = CInt(row(23))
                    e_data.elm(cnt).head_coord.y = CInt(row(24))
                Case 2
                    e_data.elm(cnt).head_coord.x = CInt(row(27))
                    e_data.elm(cnt).head_coord.y = CInt(row(28))
            End Select
            cnt += 1
        End While
        parser.Close()

        parser = New TextFieldParser(info_fname)
        Dim delimiters() As String = {":", "("}
        parser.SetDelimiters(delimiters)
        While Not parser.EndOfData
            Dim row As String() = parser.ReadFields()
            If row(0) = "p" Then
                e_data.step_per_pix = CDbl(row(1))
            End If
            If row(0) = "r" Then
                e_data.pix_per_mm = CDbl(row(1))
            End If
        End While
        parser.Close()
    End Sub

    Public Sub calc_worm_data(ByRef e_data As EData)

        For i As Integer = 0 To e_data.elm.Length - 1
            If e_data.elm(i).head_coord.x <= 0 AndAlso e_data.elm(i).head_coord.y <= 0 Then
                Continue For
            End If
            e_data.elm(i).length_pix = worm_euclidean_distans(e_data.elm(i).coord)
            e_data.elm(i).length_mm = e_data.elm(i).length_pix / e_data.pix_per_mm
        Next

        calc_average(e_data)

        calc_normalize_coef(e_data)
    End Sub

    Private Function worm_euclidean_distans(ByVal elegans_coord() As DblPoint) As Double
        Dim sum As Double = 0

        For i As Integer = 0 To elegans_coord.Length - 1 - 1
            sum += distance(elegans_coord(i + 1), elegans_coord(i))
        Next
        Return sum
    End Function

    Private Sub calc_normalize_coef(ByRef e_data As EData)
        e_data.norm_coef = 1 / e_data.average_mm
    End Sub

    Private Sub calc_average(ByRef e_data As EData)
        Dim sum_pix As Double = 0
        Dim sum_mm As Double = 0
        Dim sum_step As Double = 0
        Dim count As Integer = 0

        For i As Integer = 0 To e_data.elm.Length - 1
            If e_data.elm(i).coord_size <> 0 Then
                sum_pix += worm_euclidean_distans(e_data.elm(i).coord)
                count += 1
            End If
        Next
        e_data.average_pixel = sum_pix / count
        e_data.average_step = e_data.average_pixel * e_data.step_per_pix
        e_data.average_mm = e_data.average_pixel / e_data.pix_per_mm
    End Sub

End Module
