# Supplementary material for: Evaluation of Head Movement Periodicity and Irregularity during Locomotion of Caenorhabditis elegans
Source: Front Behav Neurosci. 2013 Mar 21;7:20. doi: 10.3389/fnbeh.2013.00020 (PMC3604732; doi:10.3389/fnbeh.2013.00020)
Supplement: Supplementary Software S4 — Computer programs for Type-2 segment-lengths. [file 42064_Shingai_DataSheet4.ZIP › dist_calc/dist_calc/Form1.Designer.vb]

<Global.Microsoft.VisualBasic.CompilerServices.DesignerGenerated()> _
Partial Class Form1
    Inherits System.Windows.Forms.Form

    'フォームがコンポーネントの一覧をクリーンアップするために dispose をオーバーライドします。
    <System.Diagnostics.DebuggerNonUserCode()> _
    Protected Overrides Sub Dispose(ByVal disposing As Boolean)
        Try
            If disposing AndAlso components IsNot Nothing Then
                components.Dispose()
            End If
        Finally
            MyBase.Dispose(disposing)
        End Try
    End Sub

    'Windows フォーム デザイナーで必要です。
    Private components As System.ComponentModel.IContainer

    'メモ: 以下のプロシージャは Windows フォーム デザイナーで必要です。
    'Windows フォーム デザイナーを使用して変更できます。  
    'コード エディターを使って変更しないでください。
    <System.Diagnostics.DebuggerStepThrough()> _
    Private Sub InitializeComponent()
        Me.components = New System.ComponentModel.Container()
        Me.openBtn = New System.Windows.Forms.Button()
        Me.delBtn = New System.Windows.Forms.Button()
        Me.calcBtn = New System.Windows.Forms.Button()
        Me.loadListBtn = New System.Windows.Forms.Button()
        Me.saveListBtn = New System.Windows.Forms.Button()
        Me.Label1 = New System.Windows.Forms.Label()
        Me.ListBox1 = New System.Windows.Forms.ListBox()
        Me.NumericUpDown1 = New System.Windows.Forms.NumericUpDown()
        Me.ProgressBar1 = New System.Windows.Forms.ProgressBar()
        Me.ProgressBar2 = New System.Windows.Forms.ProgressBar()
        Me.OpenFileDialog1 = New System.Windows.Forms.OpenFileDialog()
        Me.SaveFileDialog1 = New System.Windows.Forms.SaveFileDialog()
        Me.BackgroundWorker1 = New System.ComponentModel.BackgroundWorker()
        Me.cancelBtn = New System.Windows.Forms.Button()
        Me.ToolTip1 = New System.Windows.Forms.ToolTip(Me.components)
        CType(Me.NumericUpDown1, System.ComponentModel.ISupportInitialize).BeginInit()
        Me.SuspendLayout()
        '
        'openBtn
        '
        Me.openBtn.Location = New System.Drawing.Point(13, 13)
        Me.openBtn.Name = "openBtn"
        Me.openBtn.Size = New System.Drawing.Size(75, 23)
        Me.openBtn.TabIndex = 0
        Me.openBtn.Text = "Open"
        Me.openBtn.UseVisualStyleBackColor = True
        '
        'delBtn
        '
        Me.delBtn.Location = New System.Drawing.Point(94, 13)
        Me.delBtn.Name = "delBtn"
        Me.delBtn.Size = New System.Drawing.Size(75, 23)
        Me.delBtn.TabIndex = 2
        Me.delBtn.Text = "Delete"
        Me.delBtn.UseVisualStyleBackColor = True
        '
        'calcBtn
        '
        Me.calcBtn.Location = New System.Drawing.Point(175, 13)
        Me.calcBtn.Name = "calcBtn"
        Me.calcBtn.Size = New System.Drawing.Size(75, 23)
        Me.calcBtn.TabIndex = 3
        Me.calcBtn.Text = "Calc"
        Me.calcBtn.UseVisualStyleBackColor = True
        '
        'loadListBtn
        '
        Me.loadListBtn.Location = New System.Drawing.Point(337, 13)
        Me.loadListBtn.Name = "loadListBtn"
        Me.loadListBtn.Size = New System.Drawing.Size(75, 23)
        Me.loadListBtn.TabIndex = 4
        Me.loadListBtn.Text = "Load list"
        Me.loadListBtn.UseVisualStyleBackColor = True
        '
        'saveListBtn
        '
        Me.saveListBtn.Location = New System.Drawing.Point(418, 13)
        Me.saveListBtn.Name = "saveListBtn"
        Me.saveListBtn.Size = New System.Drawing.Size(75, 23)
        Me.saveListBtn.TabIndex = 5
        Me.saveListBtn.Text = "Save list"
        Me.saveListBtn.UseVisualStyleBackColor = True
        '
        'Label1
        '
        Me.Label1.AutoSize = True
        Me.Label1.Location = New System.Drawing.Point(499, 18)
        Me.Label1.Name = "Label1"
        Me.Label1.Size = New System.Drawing.Size(114, 12)
        Me.Label1.TabIndex = 6
        Me.Label1.Text = "position from head(%)"
        '
        'ListBox1
        '
        Me.ListBox1.AllowDrop = True
        Me.ListBox1.Anchor = CType((((System.Windows.Forms.AnchorStyles.Top Or System.Windows.Forms.AnchorStyles.Bottom) _
            Or System.Windows.Forms.AnchorStyles.Left) _
            Or System.Windows.Forms.AnchorStyles.Right), System.Windows.Forms.AnchorStyles)
        Me.ListBox1.FormattingEnabled = True
        Me.ListBox1.ItemHeight = 12
        Me.ListBox1.Location = New System.Drawing.Point(13, 43)
        Me.ListBox1.Name = "ListBox1"
        Me.ListBox1.Size = New System.Drawing.Size(659, 280)
        Me.ListBox1.TabIndex = 7
        '
        'NumericUpDown1
        '
        Me.NumericUpDown1.Location = New System.Drawing.Point(619, 16)
        Me.NumericUpDown1.Name = "NumericUpDown1"
        Me.NumericUpDown1.Size = New System.Drawing.Size(47, 19)
        Me.NumericUpDown1.TabIndex = 8
        Me.NumericUpDown1.TextAlign = System.Windows.Forms.HorizontalAlignment.Right
        Me.NumericUpDown1.UseWaitCursor = True
        Me.NumericUpDown1.Value = New Decimal(New Integer() {10, 0, 0, 0})
        '
        'ProgressBar1
        '
        Me.ProgressBar1.Anchor = CType(((System.Windows.Forms.AnchorStyles.Bottom Or System.Windows.Forms.AnchorStyles.Left) _
            Or System.Windows.Forms.AnchorStyles.Right), System.Windows.Forms.AnchorStyles)
        Me.ProgressBar1.Location = New System.Drawing.Point(12, 337)
        Me.ProgressBar1.Name = "ProgressBar1"
        Me.ProgressBar1.Size = New System.Drawing.Size(660, 15)
        Me.ProgressBar1.TabIndex = 9
        '
        'ProgressBar2
        '
        Me.ProgressBar2.Anchor = CType(((System.Windows.Forms.AnchorStyles.Bottom Or System.Windows.Forms.AnchorStyles.Left) _
            Or System.Windows.Forms.AnchorStyles.Right), System.Windows.Forms.AnchorStyles)
        Me.ProgressBar2.Location = New System.Drawing.Point(13, 358)
        Me.ProgressBar2.Name = "ProgressBar2"
        Me.ProgressBar2.Size = New System.Drawing.Size(659, 15)
        Me.ProgressBar2.TabIndex = 10
        '
        'SaveFileDialog1
        '
        Me.SaveFileDialog1.FileName = "list.txt"
        '
        'BackgroundWorker1
        '
        '
        'cancelBtn
        '
        Me.cancelBtn.Location = New System.Drawing.Point(256, 13)
        Me.cancelBtn.Name = "cancelBtn"
        Me.cancelBtn.Size = New System.Drawing.Size(75, 23)
        Me.cancelBtn.TabIndex = 11
        Me.cancelBtn.Text = "Stop"
        Me.cancelBtn.UseVisualStyleBackColor = True
        '
        'Form1
        '
        Me.AutoScaleDimensions = New System.Drawing.SizeF(6.0!, 12.0!)
        Me.AutoScaleMode = System.Windows.Forms.AutoScaleMode.Font
        Me.ClientSize = New System.Drawing.Size(684, 385)
        Me.Controls.Add(Me.cancelBtn)
        Me.Controls.Add(Me.NumericUpDown1)
        Me.Controls.Add(Me.ListBox1)
        Me.Controls.Add(Me.Label1)
        Me.Controls.Add(Me.saveListBtn)
        Me.Controls.Add(Me.loadListBtn)
        Me.Controls.Add(Me.calcBtn)
        Me.Controls.Add(Me.delBtn)
        Me.Controls.Add(Me.openBtn)
        Me.Controls.Add(Me.ProgressBar2)
        Me.Controls.Add(Me.ProgressBar1)
        Me.MinimumSize = New System.Drawing.Size(700, 200)
        Me.Name = "Form1"
        Me.Text = "Distance calculation between the intersections"
        CType(Me.NumericUpDown1, System.ComponentModel.ISupportInitialize).EndInit()
        Me.ResumeLayout(False)
        Me.PerformLayout()

    End Sub
    Friend WithEvents openBtn As System.Windows.Forms.Button
    Friend WithEvents delBtn As System.Windows.Forms.Button
    Friend WithEvents calcBtn As System.Windows.Forms.Button
    Friend WithEvents loadListBtn As System.Windows.Forms.Button
    Friend WithEvents saveListBtn As System.Windows.Forms.Button
    Friend WithEvents Label1 As System.Windows.Forms.Label
    Friend WithEvents ListBox1 As System.Windows.Forms.ListBox
    Friend WithEvents NumericUpDown1 As System.Windows.Forms.NumericUpDown
    Friend WithEvents ProgressBar1 As System.Windows.Forms.ProgressBar
    Friend WithEvents ProgressBar2 As System.Windows.Forms.ProgressBar
    Friend WithEvents OpenFileDialog1 As System.Windows.Forms.OpenFileDialog
    Friend WithEvents SaveFileDialog1 As System.Windows.Forms.SaveFileDialog
    Friend WithEvents BackgroundWorker1 As System.ComponentModel.BackgroundWorker
    Friend WithEvents cancelBtn As System.Windows.Forms.Button
    Friend WithEvents ToolTip1 As System.Windows.Forms.ToolTip

End Class
