# Supplementary material for: Evaluation of Head Movement Periodicity and Irregularity during Locomotion of Caenorhabditis elegans
Source: Front Behav Neurosci. 2013 Mar 21;7:20. doi: 10.3389/fnbeh.2013.00020 (PMC3604732; doi:10.3389/fnbeh.2013.00020)
Supplement: Supplementary Software S4 — Computer programs for Type-2 segment-lengths. [file 42064_Shingai_DataSheet4.ZIP › dist_calc/dist_calc/Form1.vb]

Imports System.IO

Public Class Form1
    Dim e_data As EData
    Dim data_fname As String
    Const IMG_XSIZE As Integer = 640
    Const IMG_YSIZE As Integer = 480
    Dim percent_val As Integer
    Dim list_count As Integer = 0
    Dim cancel_flag As Boolean = False
    Dim gr As Graphics

    Dim dir_x8() = {1, 1, 0, -1, -1, -1, 0, 1}
    Dim dir_y8() = {0, -1, -1, -1, 0, 1, 1, 1}
    Dim dir_xy8_size = dir_x8.Length


    Private Sub main0()
        Dim file_list() As String
        file_list = ArrayList.Adapter(ListBox1.Items).ToArray(GetType(String))
        For Me.list_count = 0 To file_list.Length - 1
            percent_val = (list_count + 1) * 100 / file_list.Length
            data_fname = file_list(list_count)
            Dim ret_val As Boolean = main()

            If ret_val = False Then
                Dim h_process As System.Diagnostics.Process = System.Diagnostics.Process.GetCurrentProcess()
                FileOpen(1, "warning_" & h_process.Id & ".log", OpenMode.Append)
                WriteLine(1, "file:" & file_list(list_count) & "not handled.")
                FileClose(1)
            End If
            If BackgroundWorker1.CancellationPending = True Then
                Return
            End If
        Next
    End Sub
    Private Function main() As Boolean
        Dim from_to_no(0) As FromToNo
        BackgroundWorker1.ReportProgress(0)

        load_data(data_fname, e_data)

        BackgroundWorker1.ReportProgress(25)

        calc_worm_data(e_data)

        BackgroundWorker1.ReportProgress(50)

        edit_head_locus(e_data)

        get_range(e_data, from_to_no)
        If from_to_no.Length = 1 AndAlso from_to_no(0).from_no = 0 AndAlso from_to_no(0).to_no = 0 Then
            Return False
        End If

        Dim percent_locus()() As DblPoint = calc_locus(from_to_no)

        Dim intersection_coord(0)() As DblPoint
        Dim intersection_no(0)() As DblPoint
        calc_intersection(e_data, from_to_no, percent_locus, intersection_coord, intersection_no)

        Dim intersection_coord_exist_flag As Boolean = False
        For i As Integer = 0 To intersection_coord.Length - 1
            If intersection_coord(i).Length > 0 Then
                intersection_coord_exist_flag = True
            End If
        Next
        If intersection_coord_exist_flag = False Then
            Return False
        End If

        Dim intersection_length(10000) As Double
        calc_length(e_data, intersection_no, intersection_coord, intersection_length)
        Dim intersection_length_flag As Boolean = False
        For i As Integer = 0 To intersection_length.Length - 1
            If intersection_length(i) > 0 Then
                intersection_length_flag = True
                Exit For
            End If
        Next
        If intersection_length_flag = False Then
            Return False
        End If

        Dim intersection_length_step(intersection_length.Length - 1) As Double
        Dim intersection_length_mm1(intersection_length.Length - 1) As Double
        For i As Integer = 0 To intersection_length.Length - 1
            If intersection_length(i) = -1 Then
                Continue For
            End If
            intersection_length_step(i) = intersection_length(i) * e_data.step_per_pix
            intersection_length_mm1(i) = intersection_length_step(i) * e_data.norm_coef / 500
        Next

        make_histogram(intersection_length, intersection_length_mm1)

        Return True
    End Function

    Private Sub edit_head_locus(ByRef e_data As EData)
        Dim size = e_data.elm.Length - 1
        Dim i As Integer

        For i = 0 To size
            If e_data.elm(i).FBCS <> "F" Or e_data.elm(i).state <> "m:" Then
                e_data.elm(i).head_coord.x = 0
                e_data.elm(i).head_coord.y = 0
            End If
        Next

        For i = 0 To size - 1
            If distance(e_data.elm(i).head_coord, e_data.elm(i + 1).head_coord) <= 1 Then
                e_data.elm(i + 1).head_coord = e_data.elm(i).head_coord
            End If
        Next
    End Sub

    Private Sub get_range(ByVal e_data As EData, ByRef from_to_no() As FromToNo)
        Dim size = e_data.elm.Length - 1
        Dim cnt = 0

        Dim i As Integer = 0
        While i <= size
            If e_data.elm(i).head_coord.x <= 0 OrElse e_data.elm(i).head_coord.y <= 0 Then
                i += 1
                Continue While
            End If
            ReDim Preserve from_to_no(cnt)
            from_to_no(cnt).from_no = i
            While e_data.elm(i).head_coord.x > 0 AndAlso e_data.elm(i).head_coord.y > 0
                i += 1
            End While
            from_to_no(cnt).to_no = i - 1
            If from_to_no(cnt).from_no > from_to_no(cnt).to_no Then
                i += 1
                Continue While
            End If
            cnt += 1
        End While
        If from_to_no(from_to_no.Length - 1).from_no > from_to_no(from_to_no.Length - 1).to_no Then
            ReDim Preserve from_to_no(from_to_no.Length - 2)
        End If
    End Sub

    Private Function calc_locus(ByVal from_to_no() As FromToNo) As DblPoint()()
        Dim frame_image(IMG_XSIZE - 1, IMG_YSIZE - 1) As Byte
        Dim percent_locus(from_to_no.Length - 1)() As DblPoint

        For i As Integer = 0 To from_to_no.Length - 1
            percent_locus(i) = New DblPoint(from_to_no(i).to_no - from_to_no(i).from_no) {}

            For j As Integer = from_to_no(i).from_no To from_to_no(i).to_no
                For y As Integer = 0 To UBound(frame_image, 2)
                    For x As Integer = 0 To UBound(frame_image, 1)
                        frame_image(x, y) = 0
                    Next
                Next

                For k As Integer = 0 To e_data.elm(j).coord_size - 1
                    frame_image(e_data.elm(j).coord(k).x + e_data.elm(j).frame_coord.x, e_data.elm(j).coord(k).y + e_data.elm(j).frame_coord.y) = 255
                Next
                frame_image(e_data.elm(j).head_coord.x, e_data.elm(j).head_coord.y) = 255
                Dim percent As Double = CDbl(NumericUpDown1.Value)
                Dim len As Double = e_data.elm(j).length_pix * percent / 100
                Dim percent_point As DblPoint
                get_percent(frame_image, e_data.elm(j), percent, percent_point)
                percent_locus(i)(j - from_to_no(i).from_no) = percent_point
            Next
        Next

        Return percent_locus
    End Function

    Private Sub get_percent(ByVal image(,) As Byte, ByVal elm As EDataElm, ByVal percent As Double, ByRef percent_point As DblPoint)
        Dim xsize As Integer = UBound(image, 1)
        Dim ysize As Integer = UBound(image, 2)
        Dim len As Double = elm.length_pix * percent / 100

        Dim sx As Integer = elm.head_coord.x
        Dim sy As Integer = elm.head_coord.y
        Dim dist As Double = 0

        Dim x As Integer = sx
        Dim y As Integer = sy
        image(x, y) = 128
        Do
            Dim found_flag As Boolean = False
            For i As Integer = 0 To dir_xy8_size - 1
                Dim nx As Integer = x + dir_x8(i)
                Dim ny As Integer = y + dir_y8(i)

                If nx < 0 OrElse xsize <= nx OrElse ny < 0 OrElse ysize <= ny OrElse image(nx, ny) <> 255 Then
                    Continue For
                End If

                If dist >= len Then
                    percent_point.x = x
                    percent_point.y = y
                    Return
                End If

                found_flag = True
                dist += distance(x, y, nx, ny)
                If dist >= len Then
                    percent_point.x = nx
                    percent_point.y = ny
                    Return
                End If
                image(nx, ny) = 128
                x = nx
                y = ny
                Exit For
            Next
            If found_flag = False Then
                percent_point.x = x
                percent_point.y = y
                Return
            End If
        Loop
    End Sub

    Private Sub calc_intersection(ByVal e_data As EData, ByVal from_to_no() As FromToNo, ByVal percent_locus()() As DblPoint, _
                                   ByRef intersection_coord()() As DblPoint, ByRef intersection_no()() As DblPoint)
        Dim intersection_count As Integer = 0
        Dim intersection_count2 As Integer = 0
        Dim p1x, p1y, p2x, p2y, p3x, p3y, p4x, p4y, s1, s2, c1x, c1y As Double

        Dim i, j, k As Integer
        Dim E1, E2 As Double

        Dim intersection_coord_tmp(0) As DblPoint
        Dim intersection_no_tmp(0) As DblPoint
        ReDim Preserve intersection_coord(from_to_no.Length - 1)
        ReDim Preserve intersection_no(from_to_no.Length - 1)

        For k = 0 To from_to_no.Length - 1
            For i = from_to_no(k).from_no To from_to_no(k).to_no - 1
                For j = 0 To percent_locus(k).Length - 1 - 1
                    p1x = e_data.elm(i).head_coord.x
                    p1y = e_data.elm(i).head_coord.y
                    p3x = e_data.elm(i + 1).head_coord.x
                    p3y = e_data.elm(i + 1).head_coord.y
                    p2x = percent_locus(k)(j).x
                    p2y = percent_locus(k)(j).y
                    p4x = percent_locus(k)(j + 1).x
                    p4y = percent_locus(k)(j + 1).y
                    If p1x <= 0 Or p1y <= 0 Or p3x <= 0 Or p3y <= 0 Or p2x <= 0 Or p2y <= 0 Or p4x <= 0 Or p4y <= 0 Then
                        Continue For
                    End If
                    If distance(p1x, p1y, p3x, p3y) <= 0 Or distance(p2x, p2y, p4x, p4y) <= 0 Then
                        Continue For
                    End If

                    s1 = ((p4x - p2x) * (p1y - p2y) - (p4y - p2y) * (p1x - p2x)) / 2.0
                    s2 = ((p4x - p2x) * (p2y - p3y) - (p4y - p2y) * (p2x - p3x)) / 2.0

                    c1x = p1x + (p3x - p1x) * s1 / (s1 + s2)
                    c1y = p1y + (p3y - p1y) * s1 / (s1 + s2)

                    If intersection_check(p1x, p1y, p3x, p3y, p2x, p2y, p4x, p4y, c1x, c1y) = True Then
                        ReDim Preserve intersection_coord_tmp(intersection_count2)
                        ReDim Preserve intersection_no_tmp(intersection_count)
                        intersection_coord_tmp(intersection_count2).x = c1x
                        intersection_coord_tmp(intersection_count2).y = c1y
                        E1 = distance(c1x, c1y, p1x, p1y)
                        E2 = distance(p3x, p3y, p1x, p1y)
                        intersection_no_tmp(intersection_count).x = i + (E1 / E2)

                        E1 = distance(c1x, c1y, p2x, p2y)
                        E2 = distance(p4x, p4y, p2x, p2y)
                        intersection_no_tmp(intersection_count).y = j + (E1 / E2)

                        If intersection_count = 0 Then
                            intersection_count += 1
                            intersection_count2 += 1
                        ElseIf intersection_count2 > 0 Then
                            If Math.Abs(intersection_no_tmp(intersection_count - 1).x - intersection_no_tmp(intersection_count).x) < 0.0001 And _
                               Math.Abs(intersection_no_tmp(intersection_count - 1).y - intersection_no_tmp(intersection_count).y) < 0.0001 And _
                               Math.Abs(intersection_coord_tmp(intersection_count2 - 1).x - intersection_coord_tmp(intersection_count2).x) < 0.0001 And _
                               Math.Abs(intersection_coord_tmp(intersection_count2 - 1).y - intersection_coord_tmp(intersection_count2).y) < 0.0001 Then

                                intersection_no_tmp(intersection_count).x = 0
                                intersection_no_tmp(intersection_count).y = 0
                                intersection_coord_tmp(intersection_count2).x = 0
                                intersection_coord_tmp(intersection_count2).y = 0
                            Else
                                intersection_count += 1
                                intersection_count2 += 1
                            End If
                        End If
                    End If
                Next
            Next
            ReDim Preserve intersection_no_tmp(intersection_count)
            ReDim Preserve intersection_coord_tmp(intersection_count2)
            intersection_coord(k) = New DblPoint(intersection_count - 1) {}
            For i = 0 To intersection_count2 - 1
                intersection_coord(k)(i) = intersection_coord_tmp(i)
                intersection_count2 = 0
            Next
            intersection_no(k) = New DblPoint(intersection_count - 1) {}
            For i = 0 To intersection_count - 1
                intersection_no(k)(i) = intersection_no_tmp(i)
                intersection_count = 0
            Next
        Next
    End Sub

    '
    ' swap
    '
    Private Sub swap(ByRef val1 As Double, ByRef val2 As Double)
        Dim t As Double = val1
        val1 = val2
        val2 = t
    End Sub

    '
    ' check intersection
    '
    Private Function intersection_check(ByVal p1x As Double, ByVal p1y As Double, ByVal p3x As Double, ByVal p3y As Double, _
                                        ByVal p2x As Double, ByVal p2y As Double, ByVal p4x As Double, ByVal p4y As Double, _
                                        ByVal c1x As Double, ByVal c1y As Double) As Boolean
        If p1x > p3x Then swap(p1x, p3x)
        If p1y > p3y Then swap(p1y, p3y)
        If p2x > p4x Then swap(p2x, p4x)
        If p2y > p4y Then swap(p2y, p4y)

        If p1x <= c1x And c1x <= p3x And p1y <= c1y And c1y <= p3y And _
           p2x <= c1x And c1x <= p4x And p2y <= c1y And c1y <= p4y Then
            Return True
        Else
            Return False
        End If
    End Function

    Public Sub calc_length(ByVal e_data As EData, ByVal intersection_no()() As DblPoint, ByVal intersection_coord()() As DblPoint, ByRef intersection_length() As Double)
        Dim length_sum As Double
        Dim x1, y1, x2, y2 As Double

        Dim cnt As Integer = 0

        For j As Integer = 0 To intersection_no.Length - 1
            If intersection_coord(j).Length <= 1 Then
                Continue For
            End If

            For k As Integer = 0 To intersection_coord(j).Length - 1 - 1
                length_sum = 0
                If intersection_no(j)(k).x > intersection_no(j)(k + 1).x Then
                    Continue For
                End If
                For i As Integer = CInt(my_round(intersection_no(j)(k).x, 0)) To CInt(my_round(intersection_no(j)(k + 1).x, 0))
                    If i = CInt(my_round(intersection_no(j)(k).x, 0)) Then
                        x1 = intersection_coord(j)(k).x
                        y1 = intersection_coord(j)(k).y
                    Else
                        x1 = my_round(e_data.elm(i).head_coord.x, 0)
                        y1 = my_round(e_data.elm(i).head_coord.y, 0)
                    End If

                    If i = CInt(my_round(intersection_no(j)(k + 1).x, 0)) Then
                        x2 = intersection_coord(j)(k + 1).x
                        y2 = intersection_coord(j)(k + 1).y
                    Else
                        x2 = my_round(e_data.elm(i + 1).head_coord.x, 0)
                        y2 = my_round(e_data.elm(i + 1).head_coord.y, 0)
                    End If
                    length_sum += distance(x1, y1, x2, y2)
                Next
                intersection_length(cnt) = length_sum
                cnt += 1
            Next
        Next

        If cnt > 0 Then
            ReDim Preserve intersection_length(cnt - 1)
        Else
            ReDim intersection_length(0)
            intersection_length(0) = -1
        End If
    End Sub

    Private Sub make_histogram(ByVal intersection_length() As Double, ByVal intersection_length_mm() As Double)
        Dim hist_count As Integer = 0
        Dim hist(200) As Integer
        Dim st As String
        Dim w As Double = 0.02 * 100
        For i As Integer = 0 To intersection_length.Length - 1
            If intersection_length(i) = -1 Then
                Continue For
            End If

            For j As Integer = 0 To 200 / w - 1
                Dim val1 As Double = 0.02 * j
                Dim val2 As Double = 0.02 * (j + 1)
                If val1 <= intersection_length_mm(i) And intersection_length_mm(i) < val2 Then
                    hist(j) += 1
                    hist_count += 1
                End If
            Next
            If intersection_length_mm(i) >= 200 / w Then
                hist(200 / w) += 1
                hist_count += 1
            End If
        Next

        FileOpen(1, Path.GetDirectoryName(data_fname) & "\info\histogram" & "_" & NumericUpDown1.Value & ".csv", OpenMode.Output)
        For i As Integer = 0 To 200 / w
            st = (0.02 * i).ToString("0.00") & " -"
            WriteLine(1, st, hist(i), hist(i) / hist_count)
        Next
        WriteLine(1, "sum", hist_count, "")
        FileClose(1)
    End Sub

    Private Sub Form1_Load(sender As System.Object, e As System.EventArgs) Handles MyBase.Load
        calcBtn.Enabled = False
        delBtn.Enabled = False
        saveListBtn.Enabled = False
        cancelBtn.Enabled = False
        ListBox1.SelectionMode = SelectionMode.MultiExtended

    End Sub

    Private Sub openBtn_Click(sender As System.Object, e As System.EventArgs) Handles openBtn.Click
        OpenFileDialog1.Filter = "dat file|*.dat;*.DA2;*.DA3;*.DA4"

        If OpenFileDialog1.ShowDialog() = Windows.Forms.DialogResult.OK Then
            data_fname = OpenFileDialog1.FileName()
            calcBtn.Enabled = True
            delBtn.Enabled = True
            saveListBtn.Enabled = True
            ProgressBar1.Value = 0
            ProgressBar2.Value = 0
            ListBox1.Items.Add(data_fname)
        End If

    End Sub

    Private Sub calcBtn_Click(sender As System.Object, e As System.EventArgs) Handles calcBtn.Click
        calcBtn.Enabled = False
        NumericUpDown1.Enabled = False
        openBtn.Enabled = False
        delBtn.Enabled = False
        loadListBtn.Enabled = False
        saveListBtn.Enabled = False
        ListBox1.Enabled = False
        cancelBtn.Enabled = True
        ProgressBar1.Value = 0
        ProgressBar2.Value = 0
        BackgroundWorker1.WorkerReportsProgress = True
        BackgroundWorker1.WorkerSupportsCancellation = True

        BackgroundWorker1.RunWorkerAsync()
    End Sub

    Private Sub BackgroundWorker1_DoWork(sender As Object, e As System.ComponentModel.DoWorkEventArgs) Handles BackgroundWorker1.DoWork
        main0()
        If cancel_flag = True Then
            e.Cancel = True
        End If
    End Sub

    Private Sub BackgroundWorker1_ProgressChanged(sender As Object, e As System.ComponentModel.ProgressChangedEventArgs) Handles BackgroundWorker1.ProgressChanged
        ProgressBar1.Value = e.ProgressPercentage
        ProgressBar2.Value = percent_val
        ListBox1.SelectionMode = SelectionMode.One
        ListBox1.SetSelected(list_count, True)
    End Sub

    Private Sub BackgroundWorker1_RunWorkerCompleted(sender As Object, e As System.ComponentModel.RunWorkerCompletedEventArgs) Handles BackgroundWorker1.RunWorkerCompleted
        If e.Cancelled = True Then
            MsgBox("calculation interruption")
        ElseIf e.Error IsNot Nothing Then
            MsgBox("error:" & e.Error.Message)
        Else
            MsgBox("calculation is complete", MsgBoxStyle.MsgBoxSetForeground)
        End If
        calcBtn.Enabled = True
        NumericUpDown1.Enabled = True
        delBtn.Enabled = True
        openBtn.Enabled = True
        loadListBtn.Enabled = True
        saveListBtn.Enabled = True
        cancelBtn.Enabled = False
        ListBox1.Enabled = True
        ListBox1.SelectionMode = SelectionMode.MultiExtended
        openBtn.Focus()
    End Sub

    Private Sub delBtn_Click(sender As System.Object, e As System.EventArgs) Handles delBtn.Click
        Dim file_idx(ListBox1.SelectedItems.Count) As Integer

        Dim cnt As Integer = 0
        For Each i As Integer In ListBox1.SelectedIndices
            file_idx(cnt) = i
            cnt += 1
        Next
        For i As Integer = ListBox1.SelectedItems.Count To 1 Step -1
            ListBox1.Items.RemoveAt(file_idx(i - 1))
        Next

        If ListBox1.Items.Count = 0 Then
            calcBtn.Enabled = False
            delBtn.Enabled = False
            saveListBtn.Enabled = False
        End If
    End Sub

    Private Sub ListBox1_DragDrop(sender As Object, e As System.Windows.Forms.DragEventArgs) Handles ListBox1.DragDrop
        Dim FileName As String

        FileName = CType(e.Data.GetData(DataFormats.FileDrop), String())(0)

        ListBox1.Items.Add(FileName)
        If ListBox1.Items.Count > 0 Then
            delBtn.Enabled = True
            calcBtn.Enabled = True
            saveListBtn.Enabled = True
        End If
    End Sub

    Private Sub ListBox1_DragEnter(sender As Object, e As System.Windows.Forms.DragEventArgs) Handles ListBox1.DragEnter
        If e.Data.GetDataPresent(DataFormats.FileDrop) Then
            e.Effect = DragDropEffects.Copy
        Else
            e.Effect = DragDropEffects.None
        End If
    End Sub

    Private Sub saveListBtn_Click(sender As System.Object, e As System.EventArgs) Handles saveListBtn.Click
        SaveFileDialog1.Filter = "list file|*.txt"
        If SaveFileDialog1.ShowDialog() = Windows.Forms.DialogResult.OK Then
            Dim writer As New IO.StreamWriter(SaveFileDialog1.FileName)
            For i As Integer = 0 To ListBox1.Items.Count - 1
                writer.WriteLine(ListBox1.Items(i).ToString())
            Next
            writer.Close()
        End If
    End Sub

    Private Sub loadListBtn_Click(sender As System.Object, e As System.EventArgs) Handles loadListBtn.Click
        OpenFileDialog1.Filter = "list file|*.txt"
        If OpenFileDialog1.ShowDialog() = Windows.Forms.DialogResult.OK Then
            Dim path_name = Path.GetDirectoryName(OpenFileDialog1.FileName)
            Dim reader As New IO.StreamReader(OpenFileDialog1.FileName)
            ListBox1.Items.Clear()
            Do
                Dim value As String = reader.ReadLine
                If value Is Nothing Then
                    Exit Do
                End If
                Dim file_name = Path.GetFileName(value)
                Dim path_name2 = Path.GetFileName(Path.GetDirectoryName(value))
                ListBox1.Items.Add(path_name & "\" & path_name2 & "\" & file_name)
            Loop
            If ListBox1.Items.Count > 0 Then
                delBtn.Enabled = True
                calcBtn.Enabled = True
                saveListBtn.Enabled = True
            End If
            reader.Close()
        End If
    End Sub

    Private Sub cancelBtn_Click(sender As System.Object, e As System.EventArgs) Handles cancelBtn.Click
        BackgroundWorker1.CancelAsync()
        cancel_flag = True
    End Sub

    Public Function get_data_type(ByVal fname As String) As String
        Return Path.GetExtension(fname).TrimStart(".")
    End Function

    Private Sub set_pixels2(ByVal image(,) As Byte)
        Dim my_brush As SolidBrush
        For y As Integer = 0 To UBound(image, 2)
            For x As Integer = 0 To UBound(image, 1)
                my_brush = New SolidBrush(Color.FromArgb(CInt(image(x, y)), CInt(image(x, y)), CInt(image(x, y))))
                gr.FillRectangle(my_brush, x, y, 1, 1)
            Next
        Next
    End Sub
End Class
