# Supplementary material for: Evaluation of Head Movement Periodicity and Irregularity during Locomotion of Caenorhabditis elegans
Source: Front Behav Neurosci. 2013 Mar 21;7:20. doi: 10.3389/fnbeh.2013.00020 (PMC3604732; doi:10.3389/fnbeh.2013.00020)
Supplement: Supplementary Software S4 — Computer programs for Type-2 segment-lengths. [file 42064_Shingai_DataSheet4.ZIP › dist_calc/dist_calc/My Project/Settings.Designer.vb]

'------------------------------------------------------------------------------
' <auto-generated>
'     このコードはツールによって生成されました。
'     ランタイム バージョン:4.0.30319.296
'
'     このファイルへの変更は、以下の状況下で不正な動作の原因になったり、
'     コードが再生成されるときに損失したりします。
' </auto-generated>
'------------------------------------------------------------------------------

Option Strict On
Option Explicit On


Namespace My
    
    <Global.System.Runtime.CompilerServices.CompilerGeneratedAttribute(),  _
     Global.System.CodeDom.Compiler.GeneratedCodeAttribute("Microsoft.VisualStudio.Editors.SettingsDesigner.SettingsSingleFileGenerator", "10.0.0.0"),  _
     Global.System.ComponentModel.EditorBrowsableAttribute(Global.System.ComponentModel.EditorBrowsableState.Advanced)>  _
    Partial Friend NotInheritable Class MySettings
        Inherits Global.System.Configuration.ApplicationSettingsBase
        
        Private Shared defaultInstance As MySettings = CType(Global.System.Configuration.ApplicationSettingsBase.Synchronized(New MySettings()),MySettings)
        
#Region "My.Settings 自動保存機能"
#If _MyType = "WindowsForms" Then
    Private Shared addedHandler As Boolean

    Private Shared addedHandlerLockObject As New Object

    <Global.System.Diagnostics.DebuggerNonUserCodeAttribute(), Global.System.ComponentModel.EditorBrowsableAttribute(Global.System.ComponentModel.EditorBrowsableState.Advanced)> _
    Private Shared Sub AutoSaveSettings(ByVal sender As Global.System.Object, ByVal e As Global.System.EventArgs)
        If My.Application.SaveMySettingsOnExit Then
            My.Settings.Save()
        End If
    End Sub
#End If
#End Region
        
        Public Shared ReadOnly Property [Default]() As MySettings
            Get
                
#If _MyType = "WindowsForms" Then
               If Not addedHandler Then
                    SyncLock addedHandlerLockObject
                        If Not addedHandler Then
                            AddHandler My.Application.Shutdown, AddressOf AutoSaveSettings
                            addedHandler = True
                        End If
                    End SyncLock
                End If
#End If
                Return defaultInstance
            End Get
        End Property
    End Class
End Namespace

Namespace My
    
    <Global.Microsoft.VisualBasic.HideModuleNameAttribute(),  _
     Global.System.Diagnostics.DebuggerNonUserCodeAttribute(),  _
     Global.System.Runtime.CompilerServices.CompilerGeneratedAttribute()>  _
    Friend Module MySettingsProperty
        
        <Global.System.ComponentModel.Design.HelpKeywordAttribute("My.Settings")>  _
        Friend ReadOnly Property Settings() As Global.dist_calc.My.MySettings
            Get
                Return Global.dist_calc.My.MySettings.Default
            End Get
        End Property
    End Module
End Namespace
