# Supplementary material for: Evaluation of Head Movement Periodicity and Irregularity during Locomotion of Caenorhabditis elegans
Source: Front Behav Neurosci. 2013 Mar 21;7:20. doi: 10.3389/fnbeh.2013.00020 (PMC3604732; doi:10.3389/fnbeh.2013.00020)
Supplement: Supplementary Software S4 — Computer programs for Type-2 segment-lengths. [file 42064_Shingai_DataSheet4.ZIP › dist_calc/dist_calc/obj/x86/Debug/dist_calc.vbproj.FileListAbsolute.txt]

C:\Users\furu\Documents\Visual Studio 2010\Projects\交点間距離計算 for en\dist_calc\obj\x86\Debug\交点間距離計算.exe
C:\Users\furu\Documents\Visual Studio 2010\Projects\交点間距離計算 for en\dist_calc\obj\x86\Debug\交点間距離計算.xml
C:\Users\furu\Documents\Visual Studio 2010\Projects\交点間距離計算 for en\dist_calc\obj\x86\Debug\交点間距離計算.pdb
C:\Users\furu\Documents\Visual Studio 2010\Projects\交点間距離計算 for en\dist_calc\bin\Debug\交点間距離計算.exe
C:\Users\furu\Documents\Visual Studio 2010\Projects\交点間距離計算 for en\dist_calc\bin\Debug\交点間距離計算.pdb
C:\Users\furu\Documents\Visual Studio 2010\Projects\交点間距離計算 for en\dist_calc\bin\Debug\交点間距離計算.xml
C:\Users\furu\Documents\Visual Studio 2010\Projects\交点間距離計算 for en\dist_calc\obj\x86\Debug\ResolveAssemblyReference.cache
C:\Users\furu\Documents\Visual Studio 2010\Projects\交点間距離計算 for en\dist_calc\obj\x86\Debug\交点間距離計算.Form1.resources
C:\Users\furu\Documents\Visual Studio 2010\Projects\交点間距離計算 for en\dist_calc\obj\x86\Debug\交点間距離計算.Resources.resources
C:\Users\furu\Documents\Visual Studio 2010\Projects\交点間距離計算 for en\dist_calc\obj\x86\Debug\GenerateResource.read.1.tlog
C:\Users\furu\Documents\Visual Studio 2010\Projects\交点間距離計算 for en\dist_calc\obj\x86\Debug\GenerateResource.write.1.tlog
C:\Users\furu\Documents\Visual Studio 2010\Projects\dist_calc\dist_calc\bin\Debug\dist_calc.exe
C:\Users\furu\Documents\Visual Studio 2010\Projects\dist_calc\dist_calc\bin\Debug\dist_calc.pdb
C:\Users\furu\Documents\Visual Studio 2010\Projects\dist_calc\dist_calc\bin\Debug\dist_calc.xml
C:\Users\furu\Documents\Visual Studio 2010\Projects\dist_calc\dist_calc\obj\x86\Debug\ResolveAssemblyReference.cache
C:\Users\furu\Documents\Visual Studio 2010\Projects\dist_calc\dist_calc\obj\x86\Debug\dist_calc.Form1.resources
C:\Users\furu\Documents\Visual Studio 2010\Projects\dist_calc\dist_calc\obj\x86\Debug\dist_calc.Resources.resources
C:\Users\furu\Documents\Visual Studio 2010\Projects\dist_calc\dist_calc\obj\x86\Debug\GenerateResource.read.1.tlog
C:\Users\furu\Documents\Visual Studio 2010\Projects\dist_calc\dist_calc\obj\x86\Debug\GenerateResource.write.1.tlog
C:\Users\furu\Documents\Visual Studio 2010\Projects\dist_calc\dist_calc\obj\x86\Debug\dist_calc.exe
C:\Users\furu\Documents\Visual Studio 2010\Projects\dist_calc\dist_calc\obj\x86\Debug\dist_calc.xml
C:\Users\furu\Documents\Visual Studio 2010\Projects\dist_calc\dist_calc\obj\x86\Debug\dist_calc.pdb
